# Supplementary material for: Metabolome-driven microbiome assembly in ginger (Zingiber officinale) enhances nutrient cycling and crop yield through keystone taxa
Source: Commun Biol. 2025 Nov 10;8:1547. doi: 10.1038/s42003-025-08910-2 (PMC12603305; doi:10.1038/s42003-025-08910-2)
Supplement: Supplementary file 3 — Supplementary Data Set 1 [file 42003_2025_8910_MOESM3_ESM.xls]

## Sheet: Source data Fig. 1 Left
Variety One
domain	kingdom	phylum	class	order	family	genus	species	otu	Root 1	Root 2	Root 3	Stem 1	Stem 3	Stem 2	Bulk soil 1	Bulk soil 3	Bulk soil 2	Rhizome 3	Rhizome 2	Rhizome 1	Rhizosphere soil 2	Rhizosphere soil1	Rhizosphere soil 3	Leaf 2	Leaf 3	Leaf 1	Total	Prevalence	Percent
d__Bacteria	k__norank_d__Bacteria	p__Myxococcota	c__Polyangia	o__Polyangiales	f__Sandaracinaceae	g__unclassified_f__Sandaracinaceae	s__unclassified_f__Sandaracinaceae	OTU7104	0	7	1	0	0	0	0	8	0	0	0	0	10	1	0	0	0	0	27	0.277778	4.09467e-05
d__Bacteria	k__norank_d__Bacteria	p__Dependentiae	c__Babeliae	o__Babeliales	f__Vermiphilaceae	g__norank_f__Vermiphilaceae	s__uncultured_bacterium_g__norank_f__Vermiphilaceae	OTU4718	0	0	0	0	0	0	0	1	0	0	0	0	0	0	0	0	0	0	1	0.0555556	1.51654e-06
d__Bacteria	k__norank_d__Bacteria	p__Actinobacteriota	c__Actinobacteria	o__Pseudonocardiales	f__Pseudonocardiaceae	g__Lechevalieria	s__Lentzea_aerocolonigenes	OTU6420	58	8	3	0	0	0	0	0	1	1	0	2	2	0	0	0	0	0	75	0.388889	0.000113741
d__Bacteria	k__norank_d__Bacteria	p__Actinobacteriota	c__Actinobacteria	o__Propionibacteriales	f__Propionibacteriaceae	g__Microlunatus	s__uncultured_bacterium_g__Microlunatus	OTU4195	4	4	0	15	146	191	2	17	21	23	31	8	37	6	10	28	73	83	699	0.944444	0.00106006
d__Bacteria	k__norank_d__Bacteria	p__Proteobacteria	c__Alphaproteobacteria	o__Rickettsiales	f__SM2D12	g__norank_f__SM2D12	s__metagenome_g__norank_f__SM2D12	OTU45	0	0	0	0	0	0	0	0	0	0	0	0	0	1	1	0	0	0	2	0.111111	3.03309e-06
d__Bacteria	k__norank_d__Bacteria	p__Firmicutes	c__Bacilli	o__Alicyclobacillales	f__Alicyclobacillaceae	g__unclassified_f__Alicyclobacillaceae	s__unclassified_f__Alicyclobacillaceae	OTU5037	0	0	0	0	0	0	0	0	0	0	0	0	1	0	7	0	0	0	8	0.111111	1.21324e-05
d__Bacteria	k__norank_d__Bacteria	p__Verrucomicrobiota	c__Verrucomicrobiae	o__Pedosphaerales	f__Pedosphaeraceae	g__Ellin516	s__uncultured_bacterium_g__Ellin516	OTU1773	6	37	0	0	0	0	7	0	1	0	0	1	5	0	1	0	0	0	58	0.388889	8.79596e-05
d__Bacteria	k__norank_d__Bacteria	p__Acidobacteriota	c__Subgroup_11	o__norank_c__Subgroup_11	f__norank_o__norank_c__Subgroup_11	g__norank_f__norank_o__norank_c__Subgroup_11	s__uncultured_bacterium_g__norank_f__norank_o__norank_c__Subgroup_11	OTU5528	0	0	0	0	0	0	0	2	0	0	0	0	0	0	0	0	0	0	2	0.0555556	3.03309e-06
d__Bacteria	k__norank_d__Bacteria	p__Myxococcota	c__Polyangia	o__Polyangiales	f__Sandaracinaceae	g__Sandaracinus	s__uncultured_soil_bacterium_g__Sandaracinus	OTU4357	0	18	0	0	0	0	1	0	0	0	0	1	0	1	1	0	0	0	22	0.277778	3.3364e-05
d__Bacteria	k__norank_d__Bacteria	p__Proteobacteria	c__Alphaproteobacteria	o__Rickettsiales	f__SM2D12	g__norank_f__SM2D12	s__uncultured_bacterium_g__norank_f__SM2D12	OTU4292	0	0	0	0	0	0	0	0	0	0	0	0	1	0	0	0	0	0	1	0.0555556	1.51654e-06
d__Bacteria	k__norank_d__Bacteria	p__Proteobacteria	c__Alphaproteobacteria	o__Rhizobiales	f__Xanthobacteraceae	g__unclassified_f__Xanthobacteraceae	s__unclassified_f__Xanthobacteraceae	OTU3823	1	22	1	0	0	0	6	5	8	0	9	0	5	3	16	0	0	0	76	0.555556	0.000115257
d__Bacteria	k__norank_d__Bacteria	p__Firmicutes	c__Clostridia	o__Oscillospirales	f__Ruminococcaceae	g__Negativibacillus	s__uncultured_bacterium_g__Negativibacillus	OTU7448	1	0	0	0	0	0	0	0	0	0	0	0	0	0	0	0	0	0	1	0.0555556	1.51654e-06
d__Bacteria	k__norank_d__Bacteria	p__Proteobacteria	c__Alphaproteobacteria	o__Rhodobacterales	f__Rhodobacteraceae	g__Rubellimicrobium	s__uncultured_bacterium_g__Rubellimicrobium	OTU6181	0	0	0	0	0	0	0	0	0	0	0	0	0	1	0	0	0	0	1	0.0555556	1.51654e-06
d__Bacteria	k__norank_d__Bacteria	p__unclassified_k__norank_d__Bacteria	c__unclassified_k__norank_d__Bacteria	o__unclassified_k__norank_d__Bacteria	f__unclassified_k__norank_d__Bacteria	g__unclassified_k__norank_d__Bacteria	s__unclassified_k__norank_d__Bacteria	OTU244	0	0	0	0	0	0	27	5	8	0	0	0	6	19	39	0	0	0	104	0.333333	0.000157721
d__Bacteria	k__norank_d__Bacteria	p__Actinobacteriota	c__Actinobacteria	o__Micrococcales	f__Micrococcaceae	g__Pseudarthrobacter	s__unclassified_g__Pseudarthrobacter	OTU5950	0	0	0	0	0	0	0	1	1	0	0	0	1	0	1	0	0	0	4	0.222222	6.06618e-06
d__Bacteria	k__norank_d__Bacteria	p__Firmicutes	c__Bacilli	o__Bacillales	f__Bacillaceae	g__Gracilibacillus	s__Gracilibacillus_sp.	OTU6056	0	0	0	0	0	0	1	6	4	0	0	0	5	2	14	0	0	0	32	0.333333	4.85294e-05
d__Bacteria	k__norank_d__Bacteria	p__Patescibacteria	c__Saccharimonadia	o__Saccharimonadales	f__norank_o__Saccharimonadales	g__norank_f__norank_o__Saccharimonadales	s__uncultured_bacterium_g__norank_f__norank_o__Saccharimonadales	OTU3671	0	0	0	0	0	0	1	0	0	0	0	0	0	0	0	0	0	0	1	0.0555556	1.51654e-06
d__Bacteria	k__norank_d__Bacteria	p__Planctomycetota	c__Phycisphaerae	o__Phycisphaerales	f__Phycisphaeraceae	g__unclassified_f__Phycisphaeraceae	s__unclassified_f__Phycisphaeraceae	OTU677	0	0	0	0	0	0	0	0	1	0	0	0	3	0	0	0	0	0	4	0.111111	6.06618e-06
d__Bacteria	k__norank_d__Bacteria	p__Firmicutes	c__Bacilli	o__Bacillales	f__Planococcaceae	g__Sporosarcina	s__uncultured_bacterium_g__Sporosarcina	OTU5935	0	0	0	0	0	0	9	21	3	0	0	0	12	2	19	0	0	0	66	0.333333	0.000100092
d__Bacteria	k__norank_d__Bacteria	p__Firmicutes	c__Clostridia	o__Clostridia_vadinBB60_group	f__norank_o__Clostridia_vadinBB60_group	g__norank_f__norank_o__Clostridia_vadinBB60_group	s__unclassified_g__norank_f__norank_o__Clostridia_vadinBB60_group	OTU4160	0	0	0	0	0	0	0	0	0	0	0	0	0	0	0	0	0	1	1	0.0555556	1.51654e-06
d__Bacteria	k__norank_d__Bacteria	p__Firmicutes	c__Clostridia	o__Peptostreptococcales-Tissierellales	f__norank_o__Peptostreptococcales-Tissierellales	g__Alkaliphilus	s__uncultured_bacterium_g__Alkaliphilus	OTU7168	0	0	0	0	0	0	0	0	0	0	0	0	0	1	1	0	0	0	2	0.111111	3.03309e-06
d__Bacteria	k__norank_d__Bacteria	p__Myxococcota	c__Polyangia	o__Polyangiales	f__BIrii41	g__norank_f__BIrii41	s__uncultured_bacterium_g__norank_f__BIrii41	OTU4610	0	0	0	0	0	0	0	2	0	0	0	0	0	3	0	0	0	0	5	0.111111	7.58272e-06
d__Bacteria	k__norank_d__Bacteria	p__unclassified_k__norank_d__Bacteria	c__unclassified_k__norank_d__Bacteria	o__unclassified_k__norank_d__Bacteria	f__unclassified_k__norank_d__Bacteria	g__unclassified_k__norank_d__Bacteria	s__unclassified_k__norank_d__Bacteria	OTU3906	0	0	0	0	0	0	0	0	2	0	0	0	0	1	0	0	0	0	3	0.111111	4.54963e-06
d__Bacteria	k__norank_d__Bacteria	p__Gemmatimonadota	c__Gemmatimonadetes	o__Gemmatimonadales	f__Gemmatimonadaceae	g__norank_f__Gemmatimonadaceae	s__unclassified_g__norank_f__Gemmatimonadaceae	OTU29	0	0	0	0	0	0	1	2	1	0	0	0	2	4	0	0	0	0	10	0.277778	1.51654e-05
d__Bacteria	k__norank_d__Bacteria	p__Myxococcota	c__Polyangia	o__Haliangiales	f__Haliangiaceae	g__Haliangium	s__unclassified_g__Haliangium	OTU4252	134	20	0	0	0	0	12	10	4	0	0	0	4	2	5	0	0	0	191	0.444444	0.00028966
d__Bacteria	k__norank_d__Bacteria	p__Proteobacteria	c__Alphaproteobacteria	o__Paracaedibacterales	f__Paracaedibacteraceae	g__Candidatus_Paracaedibacter	s__metagenome_g__Candidatus_Paracaedibacter	OTU6599	3	2	0	0	0	0	2	0	2	0	0	0	0	0	0	0	0	0	9	0.222222	1.36489e-05
d__Bacteria	k__norank_d__Bacteria	p__Actinobacteriota	c__Thermoleophilia	o__Gaiellales	f__norank_o__Gaiellales	g__norank_f__norank_o__Gaiellales	s__uncultured_Solirubrobacter_sp._g__norank	OTU6879	0	0	0	0	0	0	0	4	0	0	0	0	2	0	3	0	0	0	9	0.166667	1.36489e-05
d__Bacteria	k__norank_d__Bacteria	p__unclassified_k__norank_d__Bacteria	c__unclassified_k__norank_d__Bacteria	o__unclassified_k__norank_d__Bacteria	f__unclassified_k__norank_d__Bacteria	g__unclassified_k__norank_d__Bacteria	s__unclassified_k__norank_d__Bacteria	OTU4029	0	0	0	0	0	0	1	5	0	0	0	0	12	17	0	0	0	0	35	0.222222	5.3079e-05
d__Bacteria	k__norank_d__Bacteria	p__Chloroflexi	c__Dehalococcoidia	o__SAR202_clade	f__norank_o__SAR202_clade	g__norank_f__norank_o__SAR202_clade	s__unclassified_g__norank_f__norank_o__SAR202_clade	OTU4852	0	0	0	0	0	0	1	0	0	0	0	0	0	0	1	0	0	0	2	0.111111	3.03309e-06
d__Bacteria	k__norank_d__Bacteria	p__Proteobacteria	c__Alphaproteobacteria	o__Rhizobiales	f__Xanthobacteraceae	g__Bradyrhizobium	s__Bradyrhizobium_elkanii_g__Bradyrhizobium	OTU5017	147	319	30	1	3	1	36	84	24	95	124	29	85	94	65	4	4	0	1145	0.944444	0.00173644
d__Bacteria	k__norank_d__Bacteria	p__Acidobacteriota	c__Acidobacteriae	o__Solibacterales	f__Solibacteraceae	g__Candidatus_Solibacter	s__unclassified_g__Candidatus_Solibacter	OTU6541	0	0	0	0	0	0	0	0	0	0	0	0	0	2	0	0	0	0	2	0.0555556	3.03309e-06
d__Bacteria	k__norank_d__Bacteria	p__Bacteroidota	c__Bacteroidia	o__Bacteroidales	f__Muribaculaceae	g__norank_f__Muribaculaceae	s__uncultured_bacterium_g__norank_f__Muribaculaceae	OTU2819	0	0	0	0	0	1	0	0	0	0	0	0	0	0	0	0	0	0	1	0.0555556	1.51654e-06
d__Bacteria	k__norank_d__Bacteria	p__Actinobacteriota	c__Actinobacteria	o__Propionibacteriales	f__Nocardioidaceae	g__Nocardioides	s__Nocardioides_sp._g__Nocardioides	OTU2761	5	1	0	1	0	1	23	10	14	0	0	1	16	16	5	0	0	0	93	0.611111	0.000141039
d__Bacteria	k__norank_d__Bacteria	p__Myxococcota	c__Polyangia	o__Polyangiales	f__Phaselicystidaceae	g__Phaselicystis	s__unclassified_g__Phaselicystis	OTU2685	11	11	0	0	0	0	5	0	5	29	0	0	4	2	8	0	0	0	75	0.444444	0.000113741
d__Bacteria	k__norank_d__Bacteria	p__Proteobacteria	c__Alphaproteobacteria	o__Rhizobiales	f__Rhizobiaceae	g__Allorhizobium-Neorhizobium-Pararhizobium-Rhizobium	s__unclassified_g__Allorhizobium-Neorhizobium-Pararhizobium-Rhizobium	OTU5283	0	5	1	28	229	34	1	0	0	14	0	0	1	1	0	0	11	11	336	0.611111	0.000509559
d__Bacteria	k__norank_d__Bacteria	p__Bdellovibrionota	c__Oligoflexia	o__Silvanigrellales	f__Silvanigrellaceae	g__norank_f__Silvanigrellaceae	s__uncultured_bacterium_g__norank_f__Silvanigrellaceae	OTU6788	0	0	0	0	0	0	1	0	0	0	0	0	0	2	0	0	0	0	3	0.111111	4.54963e-06
d__Bacteria	k__norank_d__Bacteria	p__Abditibacteriota	c__Abditibacteria	o__Abditibacteriales	f__Abditibacteriaceae	g__Abditibacterium	s__uncultured_bacterium_g__Abditibacterium	OTU2264	0	0	0	0	0	0	0	0	1	0	0	0	0	0	4	0	0	0	5	0.111111	7.58272e-06
d__Bacteria	k__norank_d__Bacteria	p__Proteobacteria	c__Gammaproteobacteria	o__unclassified_c__Gammaproteobacteria	f__unclassified_c__Gammaproteobacteria	g__unclassified_c__Gammaproteobacteria	s__unclassified_c__Gammaproteobacteria	OTU4581	3	0	0	0	0	0	0	0	0	0	0	0	0	4	0	0	0	0	7	0.111111	1.06158e-05
d__Bacteria	k__norank_d__Bacteria	p__Planctomycetota	c__Phycisphaerae	o__Phycisphaerales	f__Phycisphaeraceae	g__SM1A02	s__uncultured_bacterium_g__SM1A02	OTU833	0	0	0	0	0	0	0	0	2	0	0	0	0	0	4	0	0	0	6	0.111111	9.09926e-06
d__Bacteria	k__norank_d__Bacteria	p__Armatimonadota	c__Fimbriimonadia	o__Fimbriimonadales	f__Fimbriimonadaceae	g__norank_f__Fimbriimonadaceae	s__uncultured_bacterium_g__norank_f__Fimbriimonadaceae	OTU4089	0	2	0	0	0	0	0	2	0	0	0	0	3	0	0	0	0	0	7	0.166667	1.06158e-05
d__Bacteria	k__norank_d__Bacteria	p__Chloroflexi	c__Chloroflexia	o__Kallotenuales	f__AKIW781	g__norank_f__AKIW781	s__unclassified_g__norank_f__AKIW781	OTU5091	0	0	0	0	0	0	2	0	0	0	0	14	1	10	0	0	0	0	27	0.222222	4.09467e-05
d__Bacteria	k__norank_d__Bacteria	p__Actinobacteriota	c__Thermoleophilia	o__Solirubrobacterales	f__Solirubrobacteraceae	g__Solirubrobacter	s__unclassified_g__Solirubrobacter	OTU626	1	3	0	0	0	0	29	20	12	0	0	0	13	9	18	0	0	0	105	0.444444	0.000159237
d__Bacteria	k__norank_d__Bacteria	p__Bdellovibrionota	c__Oligoflexia	o__Oligoflexales	f__norank_o__Oligoflexales	g__unclassified_f__norank_o__Oligoflexales	s__unclassified_f__norank_o__Oligoflexales	OTU4670	0	0	0	0	0	0	0	0	0	0	0	0	0	0	1	0	0	0	1	0.0555556	1.51654e-06
d__Bacteria	k__norank_d__Bacteria	p__Acidobacteriota	c__Blastocatellia	o__11-24	f__norank_o__11-24	g__norank_f__norank_o__11-24	s__uncultured_bacterium_g__norank_f__norank_o__11-24	OTU4846	4	4	0	0	0	0	2	12	0	0	0	0	6	12	5	0	0	0	45	0.388889	6.82445e-05
d__Bacteria	k__norank_d__Bacteria	p__Firmicutes	c__Clostridia	o__Oscillospirales	f__Ruminococcaceae	g__unclassified_f__Ruminococcaceae	s__unclassified_f__Ruminococcaceae	OTU367	0	0	0	0	0	0	0	0	0	0	0	0	0	0	1	0	0	0	1	0.0555556	1.51654e-06
d__Bacteria	k__norank_d__Bacteria	p__Firmicutes	c__Bacilli	o__Paenibacillales	f__Paenibacillaceae	g__unclassified_f__Paenibacillaceae	s__unclassified_f__Paenibacillaceae	OTU3634	0	0	0	0	0	0	2	2	0	0	0	0	1	2	0	0	0	0	7	0.222222	1.06158e-05
d__Bacteria	k__norank_d__Bacteria	p__Proteobacteria	c__Gammaproteobacteria	o__Ga0077536	f__norank_o__Ga0077536	g__norank_f__norank_o__Ga0077536	s__metagenome_g__norank_f__norank_o__Ga0077536	OTU770	0	0	0	0	0	0	0	1	0	0	23	0	0	0	8	0	0	0	32	0.166667	4.85294e-05
d__Bacteria	k__norank_d__Bacteria	p__Acidobacteriota	c__Thermoanaerobaculia	o__Thermoanaerobaculales	f__Thermoanaerobaculaceae	g__Subgroup_10	s__metagenome_g__Subgroup_10	OTU4356	2	22	0	0	0	0	0	1	0	0	0	0	1	5	0	0	0	0	31	0.277778	4.70129e-05
d__Bacteria	k__norank_d__Bacteria	p__Planctomycetota	c__Phycisphaerae	o__Phycisphaerales	f__Phycisphaeraceae	g__SM1A02	s__metagenome_g__SM1A02	OTU5772	0	0	0	0	0	0	9	0	0	0	0	0	2	3	3	0	0	0	17	0.222222	2.57812e-05
d__Bacteria	k__norank_d__Bacteria	p__Proteobacteria	c__Gammaproteobacteria	o__Oceanospirillales	f__Pseudohongiellaceae	g__BIyi10	s__metagenome_g__BIyi10	OTU3800	3	0	0	0	0	0	7	1	0	0	0	0	2	2	2	0	0	0	17	0.333333	2.57812e-05
d__Bacteria	k__norank_d__Bacteria	p__Proteobacteria	c__Gammaproteobacteria	o__Burkholderiales	f__Nitrosomonadaceae	g__Ellin6067	s__unclassified_g__Ellin6067	OTU5741	55	80	4	0	1	1	282	63	193	19	71	0	154	208	237	2	0	0	1370	0.777778	0.00207767
d__Bacteria	k__norank_d__Bacteria	p__Actinobacteriota	c__Actinobacteria	o__Streptosporangiales	f__Streptosporangiaceae	g__Microbispora	s__Microbispora_rosea	OTU1286	0	0	0	0	0	0	0	2	0	0	0	0	0	0	0	0	0	0	2	0.0555556	3.03309e-06
d__Bacteria	k__norank_d__Bacteria	p__Proteobacteria	c__Alphaproteobacteria	o__Sphingomonadales	f__Sphingomonadaceae	g__Sphingomonas	s__unclassified_g__Sphingomonas	OTU6204	2	190	3	0	0	0	4	0	0	117	53	3	3	0	0	0	0	0	375	0.444444	0.000568704
d__Bacteria	k__norank_d__Bacteria	p__Chloroflexi	c__Chloroflexia	o__Chloroflexales	f__Roseiflexaceae	g__norank_f__Roseiflexaceae	s__uncultured_bacterium_g__norank_f__Roseiflexaceae	OTU2647	0	0	0	0	0	0	0	0	0	0	0	0	0	0	1	0	0	0	1	0.0555556	1.51654e-06
d__Bacteria	k__norank_d__Bacteria	p__Bacteroidota	c__Bacteroidia	o__Chitinophagales	f__Saprospiraceae	g__norank_f__Saprospiraceae	s__uncultured_Haliscomenobacter_sp._g__norank_f__Saprospiraceae	OTU4850	0	0	0	0	0	0	2	0	0	0	0	0	4	0	1	0	0	0	7	0.166667	1.06158e-05
d__Bacteria	k__norank_d__Bacteria	p__Verrucomicrobiota	c__Chlamydiae	o__Chlamydiales	f__unclassified_o__Chlamydiales	g__unclassified_o__Chlamydiales	s__unclassified_o__Chlamydiales	OTU6915	0	1	0	0	0	0	0	0	0	0	8	0	1	0	0	0	0	0	10	0.166667	1.51654e-05
d__Bacteria	k__norank_d__Bacteria	p__Actinobacteriota	c__Actinobacteria	o__Micrococcales	f__Beutenbergiaceae	g__Salana	s__uncultured_bacterium_g__Salana	OTU7681	0	2	0	26	61	49	1	0	0	0	33	0	0	0	0	5	28	42	247	0.5	0.000374586
d__Bacteria	k__norank_d__Bacteria	p__Actinobacteriota	c__Actinobacteria	o__Frankiales	f__Frankiaceae	g__Jatrophihabitans	s__unclassified_g__Jatrophihabitans	OTU2500	2	2	0	0	0	8	1	4	1	0	0	0	1	2	6	5	18	0	50	0.611111	7.58272e-05
d__Bacteria	k__norank_d__Bacteria	p__Myxococcota	c__Polyangia	o__Polyangiales	f__Sandaracinaceae	g__Sandaracinus	s__uncultured_bacterium_g__Sandaracinus	OTU993	4	3	0	0	0	0	1	0	0	0	0	0	1	3	0	0	0	0	12	0.277778	1.81985e-05
d__Bacteria	k__norank_d__Bacteria	p__Firmicutes	c__Clostridia	o__Clostridiales	f__Clostridiaceae	g__Clostridium_sensu_stricto_18	s__Clostridium_botulinum_g__Clostridium_sensu_stricto_18	OTU5972	0	0	0	0	0	0	0	0	4	0	0	0	0	0	0	0	0	0	4	0.0555556	6.06618e-06
d__Bacteria	k__norank_d__Bacteria	p__Actinobacteriota	c__Thermoleophilia	o__Gaiellales	f__norank_o__Gaiellales	g__norank_f__norank_o__Gaiellales	s__unclassified_g__norank_f__norank_o__Gaiellales	OTU6459	1	3	0	1	1	1	3	47	28	0	11	0	44	23	9	0	0	0	172	0.666667	0.000260846
d__Bacteria	k__norank_d__Bacteria	p__Verrucomicrobiota	c__Chlamydiae	o__Chlamydiales	f__unclassified_o__Chlamydiales	g__unclassified_o__Chlamydiales	s__unclassified_o__Chlamydiales	OTU5793	0	0	0	0	0	0	0	0	1	0	0	0	0	1	0	0	0	0	2	0.111111	3.03309e-06
d__Bacteria	k__norank_d__Bacteria	p__Firmicutes	c__Bacilli	o__Bacillales	f__Bacillaceae	g__Bacillus	s__Bacillus_litoralis_g__Bacillus	OTU5339	26	11	0	0	1	0	10	68	29	0	0	0	26	31	28	0	0	0	230	0.5	0.000348805
d__Bacteria	k__norank_d__Bacteria	p__Proteobacteria	c__Alphaproteobacteria	o__Acetobacterales	f__Acetobacteraceae	g__norank_f__Acetobacteraceae	s__uncultured_bacterium_g__norank_f__Acetobacteraceae	OTU4291	0	1	0	0	0	0	3	1	13	0	0	0	10	1	23	0	0	0	52	0.388889	7.88603e-05
d__Bacteria	k__norank_d__Bacteria	p__Firmicutes	c__Bacilli	o__Haloplasmatales	f__Haloplasmataceae	g__Haloplasma	s__uncultured_bacterium_g__Haloplasma	OTU748	0	0	0	0	0	0	0	0	1	0	0	0	2	0	0	0	0	0	3	0.111111	4.54963e-06
d__Bacteria	k__norank_d__Bacteria	p__Proteobacteria	c__Alphaproteobacteria	o__Rickettsiales	f__Rickettsiaceae	g__norank_f__Rickettsiaceae	s__unclassified_g__norank_f__Rickettsiaceae	OTU3791	0	0	0	0	0	0	1	0	0	0	0	0	0	0	0	0	0	0	1	0.0555556	1.51654e-06
d__Bacteria	k__norank_d__Bacteria	p__Myxococcota	c__Myxococcia	o__Myxococcales	f__Myxococcaceae	g__norank_f__Myxococcaceae	s__uncultured_bacterium_g__norank_f__Myxococcaceae	OTU5214	0	4	0	0	2	6	0	10	12	0	25	0	11	5	11	0	0	0	86	0.5	0.000130423
d__Bacteria	k__norank_d__Bacteria	p__Proteobacteria	c__Alphaproteobacteria	o__Reyranellales	f__Reyranellaceae	g__norank_f__Reyranellaceae	s__uncultured_bacterium_g__norank_f__Reyranellaceae	OTU873	4	1	1	0	0	0	4	10	2	30	10	0	9	9	18	1	0	0	99	0.666667	0.000150138
d__Bacteria	k__norank_d__Bacteria	p__Gemmatimonadota	c__Gemmatimonadetes	o__Gemmatimonadales	f__Gemmatimonadaceae	g__norank_f__Gemmatimonadaceae	s__unclassified_g__norank_f__Gemmatimonadaceae	OTU7487	0	0	0	0	0	0	0	0	0	0	0	0	3	0	1	0	1	0	5	0.166667	7.58272e-06
d__Bacteria	k__norank_d__Bacteria	p__Acidobacteriota	c__Acidobacteriae	o__Solibacterales	f__Solibacteraceae	g__Candidatus_Solibacter	s__uncultured_Acidobacteria_bacterium_g__Candidatus_Solibacter	OTU3693	6	4	0	0	0	0	8	10	5	42	0	0	10	9	15	0	0	0	109	0.5	0.000165303
d__Bacteria	k__norank_d__Bacteria	p__Verrucomicrobiota	c__Verrucomicrobiae	o__Pedosphaerales	f__Pedosphaeraceae	g__unclassified_f__Pedosphaeraceae	s__unclassified_f__Pedosphaeraceae	OTU2125	0	0	0	0	0	0	2	0	0	0	0	0	0	2	0	0	0	0	4	0.111111	6.06618e-06
d__Bacteria	k__norank_d__Bacteria	p__Verrucomicrobiota	c__Verrucomicrobiae	o__Pedosphaerales	f__Pedosphaeraceae	g__unclassified_f__Pedosphaeraceae	s__unclassified_f__Pedosphaeraceae	OTU2121	0	0	0	0	0	0	1	0	0	0	0	0	0	1	0	0	0	0	2	0.111111	3.03309e-06
d__Bacteria	k__norank_d__Bacteria	p__Proteobacteria	c__Alphaproteobacteria	o__Rhizobiales	f__Rhizobiales_Incertae_Sedis	g__Bauldia	s__uncultured_bacterium_g__Bauldia	OTU1090	5	33	0	0	0	0	29	18	11	0	0	0	51	29	20	0	0	0	196	0.444444	0.000297243
d__Bacteria	k__norank_d__Bacteria	p__Chloroflexi	c__JG30-KF-CM66	o__norank_c__JG30-KF-CM66	f__norank_o__norank_c__JG30-KF-CM66	g__norank_f__norank_o__norank_c__JG30-KF-CM66	s__uncultured_soil_bacterium_g__norank_f__norank_o__norank_c__JG30-KF-CM66	OTU2693	0	0	0	0	0	0	6	1	2	0	0	0	1	2	2	0	0	0	14	0.333333	2.12316e-05
d__Bacteria	k__norank_d__Bacteria	p__unclassified_k__norank_d__Bacteria	c__unclassified_k__norank_d__Bacteria	o__unclassified_k__norank_d__Bacteria	f__unclassified_k__norank_d__Bacteria	g__unclassified_k__norank_d__Bacteria	s__unclassified_k__norank_d__Bacteria	OTU6057	0	0	0	0	0	0	0	0	0	0	0	0	0	0	1	0	0	0	1	0.0555556	1.51654e-06
d__Bacteria	k__norank_d__Bacteria	p__Proteobacteria	c__Alphaproteobacteria	o__Rhizobiales	f__Beijerinckiaceae	g__norank_f__Beijerinckiaceae	s__unclassified_g__norank_f__Beijerinckiaceae	OTU6138	0	0	0	0	0	1	0	0	0	0	4	0	1	0	2	0	0	0	8	0.222222	1.21324e-05
d__Bacteria	k__norank_d__Bacteria	p__Verrucomicrobiota	c__Verrucomicrobiae	o__Pedosphaerales	f__Pedosphaeraceae	g__norank_f__Pedosphaeraceae	s__uncultured_subdivision_3_bacterium_g__norank	OTU4571	1	0	0	0	0	0	0	0	0	0	0	0	0	1	0	0	0	0	2	0.111111	3.03309e-06
d__Bacteria	k__norank_d__Bacteria	p__Deinococcota	c__Deinococci	o__Deinococcales	f__Trueperaceae	g__Truepera	s__unclassified_g__Truepera	OTU355	0	0	0	0	0	0	0	0	0	0	0	0	1	0	1	0	0	0	2	0.111111	3.03309e-06
d__Bacteria	k__norank_d__Bacteria	p__Proteobacteria	c__Gammaproteobacteria	o__Burkholderiales	f__Oxalobacteraceae	g__unclassified_f__Oxalobacteraceae	s__unclassified_f__Oxalobacteraceae	OTU3633	1	0	0	0	0	0	12	0	0	0	0	12	0	0	0	0	0	0	25	0.166667	3.79136e-05
d__Bacteria	k__norank_d__Bacteria	p__Proteobacteria	c__Gammaproteobacteria	o__Diplorickettsiales	f__Diplorickettsiaceae	g__norank_f__Diplorickettsiaceae	s__uncultured_Aquicella_sp._g__norank	OTU5856	0	0	0	0	0	0	0	0	1	0	0	0	0	0	0	0	0	0	1	0.0555556	1.51654e-06
d__Bacteria	k__norank_d__Bacteria	p__Bdellovibrionota	c__Bdellovibrionia	o__Bdellovibrionales	f__Bdellovibrionaceae	g__Bdellovibrio	s__unclassified_g__Bdellovibrio	OTU6947	0	0	0	1	0	0	0	0	0	0	0	0	1	0	2	0	0	0	4	0.166667	6.06618e-06
d__Bacteria	k__norank_d__Bacteria	p__Chloroflexi	c__TK10	o__norank_c__TK10	f__norank_o__norank_c__TK10	g__norank_f__norank_o__norank_c__TK10	s__unclassified_g__norank_f__norank_o__norank_c__TK10	OTU810	0	0	0	0	0	0	0	0	0	0	0	0	0	1	0	0	0	0	1	0.0555556	1.51654e-06
d__Bacteria	k__norank_d__Bacteria	p__Chloroflexi	c__Chloroflexia	o__Thermomicrobiales	f__JG30-KF-CM45	g__norank_f__JG30-KF-CM45	s__uncultured_bacterium_g__norank_f__JG30-KF-CM45	OTU6065	0	0	0	0	0	0	0	0	0	0	0	0	3	0	1	0	0	0	4	0.111111	6.06618e-06
d__Bacteria	k__norank_d__Bacteria	p__Actinobacteriota	c__Thermoleophilia	o__norank_c__Thermoleophilia	f__norank_o__norank_c__Thermoleophilia	g__norank_f__norank_o__norank_c__Thermoleophilia	s__uncultured_bacterium_g__norank_f__norank_o__norank_c__Thermoleophilia	OTU751	2	3	0	0	0	0	7	51	25	7	0	0	29	17	12	0	0	0	153	0.5	0.000232031
d__Bacteria	k__norank_d__Bacteria	p__Proteobacteria	c__Gammaproteobacteria	o__Oceanospirillales	f__Halomonadaceae	g__Halomonas	s__uncultured_soil_bacterium_g__Halomonas	OTU5824	0	0	0	0	0	0	0	0	0	0	0	0	3	0	1	0	0	0	4	0.111111	6.06618e-06
d__Bacteria	k__norank_d__Bacteria	p__Proteobacteria	c__Gammaproteobacteria	o__Burkholderiales	f__Comamonadaceae	g__Acidovorax	s__unclassified_g__Acidovorax	OTU447	3968	403	4163	471	922	124	122	15	49	518	416	819	96	162	42	5178	206	284	17958	1	0.0272341
d__Bacteria	k__norank_d__Bacteria	p__Proteobacteria	c__Alphaproteobacteria	o__Holosporales	f__Holosporaceae	g__norank_f__Holosporaceae	s__uncultured_bacterium_g__norank_f__Holosporaceae	OTU531	0	0	0	0	0	0	0	0	0	0	0	0	0	1	0	0	0	0	1	0.0555556	1.51654e-06
d__Bacteria	k__norank_d__Bacteria	p__Chloroflexi	c__unclassified_p__Chloroflexi	o__unclassified_p__Chloroflexi	f__unclassified_p__Chloroflexi	g__unclassified_p__Chloroflexi	s__unclassified_p__Chloroflexi	OTU4030	0	0	0	0	0	0	0	3	0	0	0	0	1	0	0	0	0	0	4	0.111111	6.06618e-06
d__Bacteria	k__norank_d__Bacteria	p__Proteobacteria	c__Gammaproteobacteria	o__Diplorickettsiales	f__Diplorickettsiaceae	g__norank_f__Diplorickettsiaceae	s__unclassified_g__norank_f__Diplorickettsiaceae	OTU7375	0	1	0	0	0	0	0	0	0	0	0	0	0	3	0	0	0	0	4	0.111111	6.06618e-06
d__Bacteria	k__norank_d__Bacteria	p__Verrucomicrobiota	c__Chlamydiae	o__Chlamydiales	f__Parachlamydiaceae	g__unclassified_f__Parachlamydiaceae	s__unclassified_f__Parachlamydiaceae	OTU4601	0	0	0	0	0	0	0	0	0	0	0	0	0	1	0	0	0	0	1	0.0555556	1.51654e-06
d__Bacteria	k__norank_d__Bacteria	p__Proteobacteria	c__Alphaproteobacteria	o__Rhodobacterales	f__Rhodobacteraceae	g__Rubellimicrobium	s__uncultured_bacterium_g__Rubellimicrobium	OTU5542	0	0	0	0	0	0	4	1	1	0	0	0	0	0	0	0	0	0	6	0.166667	9.09926e-06
d__Bacteria	k__norank_d__Bacteria	p__Acidobacteriota	c__Acidobacteriae	o__Acidobacteriales	f__unclassified_o__Acidobacteriales	g__unclassified_o__Acidobacteriales	s__unclassified_o__Acidobacteriales	OTU1229	0	0	0	0	0	0	0	13	0	0	0	0	0	0	0	0	0	0	13	0.0555556	1.97151e-05
d__Bacteria	k__norank_d__Bacteria	p__Chloroflexi	c__TK10	o__norank_c__TK10	f__norank_o__norank_c__TK10	g__norank_f__norank_o__norank_c__TK10	s__uncultured_bacterium_g__norank_f__norank_o__norank_c__TK10	OTU5835	0	0	0	0	0	0	9	0	7	0	0	0	8	13	4	0	0	0	41	0.277778	6.21783e-05
d__Bacteria	k__norank_d__Bacteria	p__MBNT15	c__norank_p__MBNT15	o__norank_c__norank_p__MBNT15	f__norank_o__norank_c__norank_p__MBNT15	g__norank_f__norank_o__norank_c__norank_p__MBNT15	s__Actinobacteria_bacterium_RBG_13_63_9	OTU211	0	2	0	0	0	0	0	0	0	0	0	0	0	0	0	0	0	0	2	0.0555556	3.03309e-06
d__Bacteria	k__norank_d__Bacteria	p__Actinobacteriota	c__Actinobacteria	o__Propionibacteriales	f__Nocardioidaceae	g__Nocardioides	s__unclassified_g__Nocardioides	OTU1611	0	1	0	0	1	0	0	0	0	12	0	0	0	0	0	0	0	0	14	0.166667	2.12316e-05
d__Bacteria	k__norank_d__Bacteria	p__Firmicutes	c__Clostridia	o__Lachnospirales	f__Lachnospiraceae	g__Lachnoclostridium	s__Clostridium_methoxybenzovorans_SR3	OTU7367	0	3	0	1	3	1	3	1	1	0	0	0	3	6	1	5	1	2	31	0.722222	4.70129e-05
d__Bacteria	k__norank_d__Bacteria	p__Verrucomicrobiota	c__Kiritimatiellae	o__WCHB1-41	f__norank_o__WCHB1-41	g__norank_f__norank_o__WCHB1-41	s__unclassified_g__norank_f__norank_o__WCHB1-41	OTU1092	0	0	0	0	0	0	1	0	1	0	0	0	1	0	0	0	0	0	3	0.166667	4.54963e-06
d__Bacteria	k__norank_d__Bacteria	p__Firmicutes	c__Bacilli	o__Bacillales	f__Bacillaceae	g__Halobacillus	s__unclassified_g__Halobacillus	OTU5442	0	0	0	0	0	2	6	7	2	0	3	7	5	8	16	0	0	1	57	0.555556	8.6443e-05
d__Bacteria	k__norank_d__Bacteria	p__Bacteroidota	c__Bacteroidia	o__Cytophagales	f__Microscillaceae	g__Ohtaekwangia	s__uncultured_bacterium_g__Ohtaekwangia	OTU6443	1	71	0	0	0	0	1	0	0	0	0	0	0	1	0	0	0	0	74	0.222222	0.000112224
d__Bacteria	k__norank_d__Bacteria	p__Patescibacteria	c__Saccharimonadia	o__Saccharimonadales	f__S32	g__TM7	s__uncultured_bacterium_g__TM7	OTU32	0	1	0	0	0	0	0	0	0	0	0	0	0	1	1	0	0	0	3	0.166667	4.54963e-06
d__Bacteria	k__norank_d__Bacteria	p__Firmicutes	c__Syntrophomonadia	o__Syntrophomonadales	f__Syntrophomonadaceae	g__Syntrophomonas	s__uncultured_bacterium_g__Syntrophomonas	OTU7340	0	0	0	0	0	0	0	0	0	0	12	0	0	0	0	0	1	0	13	0.111111	1.97151e-05
d__Bacteria	k__norank_d__Bacteria	p__Armatimonadota	c__Fimbriimonadia	o__Fimbriimonadales	f__Fimbriimonadaceae	g__norank_f__Fimbriimonadaceae	s__uncultured_bacterium_g__norank_f__Fimbriimonadaceae	OTU4885	8	8	0	0	0	0	5	5	1	0	0	1	0	3	2	0	0	0	33	0.444444	5.0046e-05
d__Bacteria	k__norank_d__Bacteria	p__Firmicutes	c__Clostridia	o__Clostridiales	f__Caloramatoraceae	g__Fonticella	s__uncultured_bacterium_g__Fonticella	OTU3230	0	0	0	0	0	0	0	0	1	0	0	0	1	1	0	0	0	0	3	0.166667	4.54963e-06
d__Bacteria	k__norank_d__Bacteria	p__Proteobacteria	c__Alphaproteobacteria	o__Paracaedibacterales	f__Paracaedibacteraceae	g__Candidatus_Paracaedibacter	s__unclassified_g__Candidatus_Paracaedibacter	OTU5328	0	0	0	1	3	0	0	0	0	0	0	0	0	0	0	0	0	0	4	0.111111	6.06618e-06
d__Bacteria	k__norank_d__Bacteria	p__Chloroflexi	c__Ktedonobacteria	o__C0119	f__norank_o__C0119	g__norank_f__norank_o__C0119	s__unclassified_g__norank_f__norank_o__C0119	OTU3916	0	2	0	0	0	0	0	0	1	0	0	0	2	0	0	0	0	0	5	0.166667	7.58272e-06
d__Bacteria	k__norank_d__Bacteria	p__Gemmatimonadota	c__Gemmatimonadetes	o__Gemmatimonadales	f__Gemmatimonadaceae	g__norank_f__Gemmatimonadaceae	s__uncultured_Gemmatimonadetes_bacterium_g__norank_f__Gemmatimonadaceae	OTU7146	36	15	0	0	0	1	29	55	21	0	23	1	18	23	15	0	0	2	239	0.666667	0.000362454
d__Bacteria	k__norank_d__Bacteria	p__unclassified_k__norank_d__Bacteria	c__unclassified_k__norank_d__Bacteria	o__unclassified_k__norank_d__Bacteria	f__unclassified_k__norank_d__Bacteria	g__unclassified_k__norank_d__Bacteria	s__unclassified_k__norank_d__Bacteria	OTU5192	0	0	0	0	0	0	8	0	0	0	7	0	0	4	1	0	0	0	20	0.222222	3.03309e-05
d__Bacteria	k__norank_d__Bacteria	p__Proteobacteria	c__Gammaproteobacteria	o__Alteromonadales	f__Marinobacteraceae	g__Marinobacter	s__unclassified_g__Marinobacter	OTU1521	0	0	0	0	0	0	0	0	0	0	0	0	0	0	5	0	0	0	5	0.0555556	7.58272e-06
d__Bacteria	k__norank_d__Bacteria	p__Proteobacteria	c__Gammaproteobacteria	o__Gammaproteobacteria_Incertae_Sedis	f__unclassified_o__Gammaproteobacteria_Incertae_Sedis	g__norank_f__unclassified	s__metagenome_g__norank_f__unclassified	OTU5842	0	1	0	0	0	0	9	0	0	10	0	0	0	0	0	0	0	0	20	0.166667	3.03309e-05
d__Bacteria	k__norank_d__Bacteria	p__Proteobacteria	c__Gammaproteobacteria	o__Coxiellales	f__Coxiellaceae	g__Coxiella	s__uncultured_bacterium_g__Coxiella	OTU4380	0	2	0	0	0	1	0	1	1	0	0	0	3	0	0	0	0	0	8	0.277778	1.21324e-05
d__Bacteria	k__norank_d__Bacteria	p__Acidobacteriota	c__Acidobacteriae	o__Bryobacterales	f__Bryobacteraceae	g__Bryobacter	s__uncultured_bacterium_g__Bryobacter	OTU4025	0	0	0	0	0	0	0	0	0	0	0	0	0	1	1	0	0	0	2	0.111111	3.03309e-06
d__Bacteria	k__norank_d__Bacteria	p__Proteobacteria	c__Gammaproteobacteria	o__unclassified_c__Gammaproteobacteria	f__unclassified_c__Gammaproteobacteria	g__unclassified_c__Gammaproteobacteria	s__unclassified_c__Gammaproteobacteria	OTU5047	0	2	0	0	0	0	0	0	0	0	0	0	0	1	1	0	0	0	4	0.166667	6.06618e-06
d__Bacteria	k__norank_d__Bacteria	p__Chloroflexi	c__Chloroflexia	o__Chloroflexales	f__Roseiflexaceae	g__norank_f__Roseiflexaceae	s__uncultured_bacterium_g__norank_f__Roseiflexaceae	OTU249	0	0	0	0	0	0	0	1	1	0	0	0	0	0	0	0	0	0	2	0.111111	3.03309e-06
d__Bacteria	k__norank_d__Bacteria	p__Firmicutes	c__Bacilli	o__Paenibacillales	f__Paenibacillaceae	g__Paenibacillus	s__uncultured_Firmicutes_bacterium_g__Paenibacillus	OTU6753	1	0	0	0	0	0	1	1	2	0	0	0	1	3	3	0	0	0	12	0.388889	1.81985e-05
d__Bacteria	k__norank_d__Bacteria	p__Bacteroidota	c__Bacteroidia	o__Bacteroidales	f__Dysgonomonadaceae	g__Dysgonomonas	s__unclassified_g__Dysgonomonas	OTU934	0	0	0	0	0	0	0	0	0	0	0	0	0	0	0	0	0	1	1	0.0555556	1.51654e-06
d__Bacteria	k__norank_d__Bacteria	p__Firmicutes	c__Bacilli	o__Bacillales	f__Bacillaceae	g__Bacillus	s__Bacillus_thermolactis	OTU1526	0	0	0	0	0	0	2	1	0	32	0	0	0	2	1	0	4	0	42	0.333333	6.36948e-05
d__Bacteria	k__norank_d__Bacteria	p__Chloroflexi	c__unclassified_p__Chloroflexi	o__unclassified_p__Chloroflexi	f__unclassified_p__Chloroflexi	g__unclassified_p__Chloroflexi	s__unclassified_p__Chloroflexi	OTU3828	0	0	0	0	0	0	5	1	0	0	0	0	0	0	0	0	0	0	6	0.111111	9.09926e-06
d__Bacteria	k__norank_d__Bacteria	p__unclassified_k__norank_d__Bacteria	c__unclassified_k__norank_d__Bacteria	o__unclassified_k__norank_d__Bacteria	f__unclassified_k__norank_d__Bacteria	g__unclassified_k__norank_d__Bacteria	s__unclassified_k__norank_d__Bacteria	OTU6481	0	0	0	0	0	0	0	1	0	0	0	5	0	0	0	0	0	0	6	0.111111	9.09926e-06
d__Bacteria	k__norank_d__Bacteria	p__Bdellovibrionota	c__Bdellovibrionia	o__Bdellovibrionales	f__Bdellovibrionaceae	g__Bdellovibrio	s__Bdellovibrio_sp._oral_clone_CA006	OTU332	0	0	0	0	0	0	1	0	0	0	0	0	0	0	0	0	0	0	1	0.0555556	1.51654e-06
d__Bacteria	k__norank_d__Bacteria	p__Myxococcota	c__bacteriap25	o__norank_c__bacteriap25	f__norank_o__norank_c__bacteriap25	g__norank_f__norank_o__norank_c__bacteriap25	s__uncultured_Syntrophobacterales_bacterium_g__norank_f__norank	OTU4710	0	0	0	0	0	0	0	1	1	0	1	0	2	5	2	0	0	0	12	0.333333	1.81985e-05
d__Bacteria	k__norank_d__Bacteria	p__Proteobacteria	c__Alphaproteobacteria	o__unclassified_c__Alphaproteobacteria	f__unclassified_c__Alphaproteobacteria	g__unclassified_c__Alphaproteobacteria	s__unclassified_c__Alphaproteobacteria	OTU5049	0	0	0	0	0	0	0	0	0	0	0	0	0	0	10	0	0	0	10	0.0555556	1.51654e-05
d__Bacteria	k__norank_d__Bacteria	p__Elusimicrobiota	c__Lineage_IIb	o__norank_c__Lineage_IIb	f__norank_o__norank_c__Lineage_IIb	g__norank_f__norank_o__norank_c__Lineage_IIb	s__uncultured_bacterium_g__norank_f__norank_o__norank_c__Lineage_IIb	OTU5048	0	0	0	0	0	0	0	0	0	0	0	0	1	0	2	0	0	0	3	0.111111	4.54963e-06
d__Bacteria	k__norank_d__Bacteria	p__FCPU426	c__norank_p__FCPU426	o__norank_c__norank_p__FCPU426	f__norank_o__norank_c__norank_p__FCPU426	g__norank_f__norank_o__norank_c__norank_p__FCPU426	s__metagenome_g__norank_f__norank_o__norank_c__norank_p__FCPU426	OTU4445	7	53	0	0	0	0	0	0	2	0	0	0	1	6	0	0	0	0	69	0.277778	0.000104642
d__Bacteria	k__norank_d__Bacteria	p__Proteobacteria	c__Alphaproteobacteria	o__Paracaedibacterales	f__Paracaedibacteraceae	g__norank_f__Paracaedibacteraceae	s__uncultured_prokaryote_g__norank_f__Paracaedibacteraceae	OTU5756	0	0	0	0	0	0	1	0	0	0	0	0	0	0	0	0	0	0	1	0.0555556	1.51654e-06
d__Bacteria	k__norank_d__Bacteria	p__Firmicutes	c__Clostridia	o__norank_c__Clostridia	f__Hungateiclostridiaceae	g__Fastidiosipila	s__unclassified_g__Fastidiosipila	OTU7731	0	0	0	0	1	0	0	0	0	0	0	0	0	0	0	0	0	0	1	0.0555556	1.51654e-06
d__Bacteria	k__norank_d__Bacteria	p__Verrucomicrobiota	c__Verrucomicrobiae	o__Pedosphaerales	f__Pedosphaeraceae	g__Pedosphaera	s__unclassified_g__Pedosphaera	OTU2102	0	0	0	0	0	0	10	0	0	0	0	0	0	1	0	0	0	0	11	0.111111	1.6682e-05
d__Bacteria	k__norank_d__Bacteria	p__Proteobacteria	c__Alphaproteobacteria	o__norank_c__Alphaproteobacteria	f__norank_o__norank_c__Alphaproteobacteria	g__norank_f__norank_o__norank_c__Alphaproteobacteria	s__unclassified_g__norank_f__norank_o__norank_c__Alphaproteobacteria	OTU6041	3	3	0	0	0	0	3	2	1	0	0	0	4	3	2	0	0	0	21	0.444444	3.18474e-05
d__Bacteria	k__norank_d__Bacteria	p__Cyanobacteria	c__Cyanobacteriia	o__Cyanobacteriales	f__Nostocaceae	g__norank_f__Nostocaceae	s__uncultured_bacterium_g__norank_f__Nostocaceae	OTU5438	0	0	0	0	0	0	5	0	0	0	0	0	0	0	0	0	0	0	5	0.0555556	7.58272e-06
d__Bacteria	k__norank_d__Bacteria	p__Chloroflexi	c__TK10	o__norank_c__TK10	f__norank_o__norank_c__TK10	g__norank_f__norank_o__norank_c__TK10	s__uncultured_bacterium_g__norank_f__norank_o__norank_c__TK10	OTU1336	1	0	0	0	0	0	0	0	6	0	0	0	1	0	3	0	0	0	11	0.222222	1.6682e-05
d__Bacteria	k__norank_d__Bacteria	p__Chloroflexi	c__Chloroflexia	o__Chloroflexales	f__Herpetosiphonaceae	g__Herpetosiphon	s__uncultured_bacterium_g__Herpetosiphon	OTU3932	0	0	0	0	0	0	7	0	10	0	0	0	0	0	3	0	0	0	20	0.166667	3.03309e-05
d__Bacteria	k__norank_d__Bacteria	p__Bacteroidota	c__Bacteroidia	o__Sphingobacteriales	f__env.OPS_17	g__norank_f__env.OPS_17	s__metagenome_g__norank_f__env.OPS_17	OTU6646	0	5	0	0	0	0	0	0	0	0	0	0	0	0	0	0	0	0	5	0.0555556	7.58272e-06
d__Bacteria	k__norank_d__Bacteria	p__Firmicutes	c__Clostridia	o__Clostridiales	f__Clostridiaceae	g__Clostridium_sensu_stricto_1	s__unclassified_g__Clostridium_sensu_stricto_1	OTU7505	0	0	0	0	0	0	0	0	0	0	0	0	0	0	1	0	0	0	1	0.0555556	1.51654e-06
d__Bacteria	k__norank_d__Bacteria	p__Actinobacteriota	c__Thermoleophilia	o__unclassified_c__Thermoleophilia	f__unclassified_c__Thermoleophilia	g__unclassified_c__Thermoleophilia	s__unclassified_c__Thermoleophilia	OTU5974	0	0	0	0	0	0	0	6	0	0	0	0	4	5	0	0	0	0	15	0.166667	2.27482e-05
d__Bacteria	k__norank_d__Bacteria	p__Myxococcota	c__Myxococcia	o__Myxococcales	f__Myxococcaceae	g__KD3-10	s__metagenome_g__KD3-10	OTU3914	0	4	0	0	0	0	0	0	2	0	0	0	0	4	0	0	0	0	10	0.166667	1.51654e-05
d__Bacteria	k__norank_d__Bacteria	p__Proteobacteria	c__Alphaproteobacteria	o__Rhizobiales	f__Rhizobiaceae	g__Allorhizobium-Neorhizobium-Pararhizobium-Rhizobium	s__unclassified_g__Allorhizobium-Neorhizobium-Pararhizobium-Rhizobium	OTU5294	1	0	0	114	107	28	0	0	0	0	0	0	0	0	0	3	1	1	255	0.388889	0.000386719
d__Bacteria	k__norank_d__Bacteria	p__SAR324_cladeMarine_group_B	c__norank_p__SAR324_cladeMarine_group_B	o__norank_c__norank_p__SAR324_cladeMarine_group_B	f__norank_o__norank_c__norank_p__SAR324_cladeMarine_group_B	g__norank_f__norank_o__norank_c__norank_p__SAR324_cladeMarine_group_B	s__uncultured_bacterium_g__norank_f__norank_o__norank_c__norank_p__SAR324_cladeMarine_group_B	OTU5882	0	0	0	0	0	0	1	0	0	0	0	0	0	1	0	0	0	0	2	0.111111	3.03309e-06
d__Bacteria	k__norank_d__Bacteria	p__Myxococcota	c__Polyangia	o__Haliangiales	f__Haliangiaceae	g__Haliangium	s__uncultured_bacterium_g__Haliangium	OTU4880	0	1	0	0	0	0	0	5	1	0	0	0	3	4	4	0	0	0	18	0.333333	2.72978e-05
d__Bacteria	k__norank_d__Bacteria	p__Firmicutes	c__Clostridia	o__Oscillospirales	f__Oscillospiraceae	g__UCG-002	s__uncultured_organism_g__UCG-002	OTU4181	0	1	0	0	2	0	0	0	0	0	11	0	0	0	0	0	0	6	20	0.222222	3.03309e-05
d__Bacteria	k__norank_d__Bacteria	p__Firmicutes	c__Clostridia	o__Peptostreptococcales-Tissierellales	f__Proteiniboraceae	g__Proteiniborus	s__uncultured_bacterium_g__Proteiniborus	OTU1420	0	0	0	0	0	0	0	1	0	0	0	0	1	2	0	0	0	0	4	0.166667	6.06618e-06
d__Bacteria	k__norank_d__Bacteria	p__Firmicutes	c__Bacilli	o__Bacillales	f__Planococcaceae	g__unclassified_f__Planococcaceae	s__unclassified_f__Planococcaceae	OTU4675	4	4	0	1	0	0	190	46	78	0	7	0	95	552	80	0	2	0	1059	0.611111	0.00160602
d__Bacteria	k__norank_d__Bacteria	p__Chloroflexi	c__TK10	o__norank_c__TK10	f__norank_o__norank_c__TK10	g__norank_f__norank_o__norank_c__TK10	s__uncultured_bacterium_g__norank_f__norank_o__norank_c__TK10	OTU5489	0	0	0	0	1	0	0	11	4	0	0	0	0	3	3	0	0	0	22	0.277778	3.3364e-05
d__Bacteria	k__norank_d__Bacteria	p__Proteobacteria	c__Alphaproteobacteria	o__Sphingomonadales	f__Sphingomonadaceae	g__Novosphingobium	s__unclassified_g__Novosphingobium	OTU7676	10	0	0	0	1	30	25	2	5	0	0	0	1	1	10	0	0	0	85	0.5	0.000128906
d__Bacteria	k__norank_d__Bacteria	p__Proteobacteria	c__Alphaproteobacteria	o__Rhizobiales	f__Methyloligellaceae	g__norank_f__Methyloligellaceae	s__uncultured_bacterium_g__norank_f__Methyloligellaceae	OTU4786	45	245	4	9	6	24	147	273	114	13	52	11	196	143	119	0	2	2	1405	0.944444	0.00213074
d__Bacteria	k__norank_d__Bacteria	p__Actinobacteriota	c__Thermoleophilia	o__Gaiellales	f__Gaiellaceae	g__Gaiella	s__uncultured_Conexibacteraceae_bacterium_g__Gaiella	OTU4783	0	0	0	1	0	0	21	15	20	0	0	0	22	17	9	0	0	0	105	0.388889	0.000159237
d__Bacteria	k__norank_d__Bacteria	p__Firmicutes	c__Clostridia	o__Christensenellales	f__Christensenellaceae	g__Christensenellaceae_R-7_group	s__gut_metagenome_g__Christensenellaceae_R-7_group	OTU7513	0	2	0	0	6	2	0	0	0	0	0	13	0	0	0	0	0	12	35	0.277778	5.3079e-05
d__Bacteria	k__norank_d__Bacteria	p__Myxococcota	c__Polyangia	o__Polyangiales	f__Polyangiaceae	g__Pajaroellobacter	s__uncultured_bacterium_g__Pajaroellobacter	OTU1598	0	0	0	0	0	0	0	3	0	0	0	0	1	0	2	0	0	0	6	0.166667	9.09926e-06
d__Bacteria	k__norank_d__Bacteria	p__Proteobacteria	c__Alphaproteobacteria	o__Rhizobiales	f__Rhizobiaceae	g__unclassified_f__Rhizobiaceae	s__unclassified_f__Rhizobiaceae	OTU3922	0	0	0	0	0	1	0	2	6	0	0	0	3	1	1	0	0	0	14	0.333333	2.12316e-05
d__Bacteria	k__norank_d__Bacteria	p__Myxococcota	c__Polyangia	o__Polyangiales	f__Polyangiaceae	g__Pajaroellobacter	s__uncultured_bacterium_g__Pajaroellobacter	OTU2452	0	0	0	0	0	0	0	1	0	0	0	0	0	0	0	0	0	0	1	0.0555556	1.51654e-06
d__Bacteria	k__norank_d__Bacteria	p__Proteobacteria	c__Alphaproteobacteria	o__Paracaedibacterales	f__Paracaedibacteraceae	g__Candidatus_Paracaedibacter	s__unclassified_g__Candidatus_Paracaedibacter	OTU4407	0	1	0	0	0	0	0	0	0	0	0	0	0	0	1	0	0	0	2	0.111111	3.03309e-06
d__Bacteria	k__norank_d__Bacteria	p__Proteobacteria	c__Gammaproteobacteria	o__Burkholderiales	f__Neisseriaceae	g__norank_f__Neisseriaceae	s__uncultured_beta_proteobacterium_g__norank_f__Neisseriaceae	OTU4443	0	7	0	0	0	0	4	0	0	0	0	0	0	0	0	0	0	0	11	0.111111	1.6682e-05
d__Bacteria	k__norank_d__Bacteria	p__Proteobacteria	c__Alphaproteobacteria	o__Tistrellales	f__Geminicoccaceae	g__norank_f__Geminicoccaceae	s__uncultured_bacterium_g__norank_f__Geminicoccaceae	OTU2578	0	1	0	0	0	0	1	17	17	0	0	0	19	5	4	0	0	0	64	0.388889	9.70588e-05
d__Bacteria	k__norank_d__Bacteria	p__Cyanobacteria	c__Sericytochromatia	o__norank_c__Sericytochromatia	f__norank_o__norank_c__Sericytochromatia	g__norank_f__norank_o__norank_c__Sericytochromatia	s__unclassified_g__norank_f__norank_o__norank_c__Sericytochromatia	OTU1190	0	0	0	0	0	0	0	1	0	0	0	0	0	2	1	0	0	0	4	0.166667	6.06618e-06
d__Bacteria	k__norank_d__Bacteria	p__Proteobacteria	c__Gammaproteobacteria	o__Acidiferrobacterales	f__Acidiferrobacteraceae	g__Sulfurifustis	s__uncultured_bacterium_g__Sulfurifustis	OTU5087	0	0	0	0	0	0	0	0	0	0	0	11	0	0	0	0	0	0	11	0.0555556	1.6682e-05
d__Bacteria	k__norank_d__Bacteria	p__Firmicutes	c__Clostridia	o__Clostridiales	f__Caloramatoraceae	g__Fonticella	s__uncultured_bacterium_g__Fonticella	OTU4110	0	0	0	0	0	0	0	1	0	0	0	0	0	0	1	0	0	0	2	0.111111	3.03309e-06
d__Bacteria	k__norank_d__Bacteria	p__Firmicutes	c__Clostridia	o__Oscillospirales	f__Ruminococcaceae	g__Subdoligranulum	s__uncultured_organism_g__Subdoligranulum	OTU7409	7	0	0	0	0	0	0	0	0	0	0	15	0	0	0	0	0	4	26	0.166667	3.94301e-05
d__Bacteria	k__norank_d__Bacteria	p__Firmicutes	c__Bacilli	o__unclassified_c__Bacilli	f__unclassified_c__Bacilli	g__unclassified_c__Bacilli	s__unclassified_c__Bacilli	OTU72	0	0	0	0	0	0	0	1	0	0	0	0	1	0	1	0	0	0	3	0.166667	4.54963e-06
d__Bacteria	k__norank_d__Bacteria	p__Bacteroidota	c__Bacteroidia	o__Chitinophagales	f__Chitinophagaceae	g__Niastella	s__uncultured_bacterium_g__Niastella	OTU4256	5	2	2	0	0	0	0	0	0	0	0	0	1	1	0	0	0	0	11	0.277778	1.6682e-05
d__Bacteria	k__norank_d__Bacteria	p__Bacteroidota	c__Bacteroidia	o__Sphingobacteriales	f__env.OPS_17	g__norank_f__env.OPS_17	s__unclassified_g__norank_f__env.OPS_17	OTU5224	0	5	0	0	0	0	0	0	1	0	6	0	0	0	0	0	0	0	12	0.166667	1.81985e-05
d__Bacteria	k__norank_d__Bacteria	p__Deinococcota	c__Deinococci	o__Deinococcales	f__Deinococcaceae	g__Deinococcus	s__unclassified_g__Deinococcus	OTU1745	0	0	0	0	0	0	0	0	0	0	0	0	0	0	0	0	0	3	3	0.0555556	4.54963e-06
d__Bacteria	k__norank_d__Bacteria	p__Actinobacteriota	c__Actinobacteria	o__Frankiales	f__norank_o__Frankiales	g__norank_f__norank_o__Frankiales	s__Actinomycetales_bacterium_g__norank	OTU1723	0	2	0	0	1	0	5	3	5	0	0	0	8	8	4	0	1	3	40	0.555556	6.06618e-05
d__Bacteria	k__norank_d__Bacteria	p__Actinobacteriota	c__Actinobacteria	o__Propionibacteriales	f__Nocardioidaceae	g__Actinopolymorpha	s__uncultured_bacterium_g__Actinopolymorpha	OTU6076	0	0	0	0	0	0	0	0	0	0	0	0	0	0	1	0	0	0	1	0.0555556	1.51654e-06
d__Bacteria	k__norank_d__Bacteria	p__Firmicutes	c__Bacilli	o__Paenibacillales	f__Paenibacillaceae	g__Cohnella	s__Cohnella_fontinalis	OTU4239	0	0	0	0	0	0	3	5	5	0	0	0	2	1	2	0	2	0	20	0.388889	3.03309e-05
d__Bacteria	k__norank_d__Bacteria	p__Proteobacteria	c__Gammaproteobacteria	o__Diplorickettsiales	f__Diplorickettsiaceae	g__norank_f__Diplorickettsiaceae	s__uncultured_Coxiellaceae_bacterium_g__norank_f__Diplorickettsiaceae	OTU1740	0	0	0	0	0	0	1	0	0	0	0	0	0	0	0	0	0	0	1	0.0555556	1.51654e-06
d__Bacteria	k__norank_d__Bacteria	p__Planctomycetota	c__Phycisphaerae	o__Phycisphaerales	f__Phycisphaeraceae	g__SM1A02	s__unclassified_g__SM1A02	OTU4546	0	0	0	0	0	0	3	0	0	0	0	0	4	33	0	0	0	0	40	0.166667	6.06618e-05
d__Bacteria	k__norank_d__Bacteria	p__Proteobacteria	c__Gammaproteobacteria	o__Burkholderiales	f__Comamonadaceae	g__Alicycliphilus	s__Melaminivora_alkalimesophila	OTU7494	3	34	1	2	2	0	0	0	0	52	179	113	0	0	0	21	3	1	411	0.611111	0.0006233
d__Bacteria	k__norank_d__Bacteria	p__Acidobacteriota	c__Acidobacteriae	o__Acidobacteriales	f__norank_o__Acidobacteriales	g__norank_f__norank_o__Acidobacteriales	s__bacterium_Ellin5257	OTU6657	6	4	0	0	0	0	9	18	1	0	3	18	7	22	8	0	0	0	96	0.555556	0.000145588
d__Bacteria	k__norank_d__Bacteria	p__Proteobacteria	c__Gammaproteobacteria	o__PLTA13	f__norank_o__PLTA13	g__norank_f__norank_o__PLTA13	s__uncultured_gamma_proteobacterium_g__norank_f__norank_o__PLTA13	OTU5849	4	115	0	0	0	0	6	26	7	0	2	0	23	42	7	0	0	0	232	0.5	0.000351838
d__Bacteria	k__norank_d__Bacteria	p__SAR324_cladeMarine_group_B	c__norank_p__SAR324_cladeMarine_group_B	o__norank_c__norank_p__SAR324_cladeMarine_group_B	f__norank_o__norank_c__norank_p__SAR324_cladeMarine_group_B	g__norank_f__norank_o__norank_c__norank_p__SAR324_cladeMarine_group_B	s__unclassified_g__norank_f__norank_o__norank_c__norank_p__SAR324_cladeMarine_group_B	OTU6328	0	0	0	0	0	0	1	0	0	0	0	0	0	2	0	0	0	0	3	0.111111	4.54963e-06
d__Bacteria	k__norank_d__Bacteria	p__Deinococcota	c__Deinococci	o__Deinococcales	f__Trueperaceae	g__Truepera	s__uncultured_bacterium_g__Truepera	OTU725	0	0	0	0	0	0	0	0	1	0	0	0	3	0	0	0	0	0	4	0.111111	6.06618e-06
d__Bacteria	k__norank_d__Bacteria	p__Actinobacteriota	c__Actinobacteria	o__Micrococcales	f__Microbacteriaceae	g__Agromyces	s__unclassified_g__Agromyces	OTU656	0	0	0	0	0	0	13	0	0	0	0	0	2	3	2	0	0	0	20	0.222222	3.03309e-05
d__Bacteria	k__norank_d__Bacteria	p__Proteobacteria	c__Alphaproteobacteria	o__Caulobacterales	f__Hyphomonadaceae	g__Hirschia	s__unclassified_g__Hirschia	OTU2187	0	5	0	0	0	0	2	3	0	0	0	0	0	0	0	0	0	0	10	0.166667	1.51654e-05
d__Bacteria	k__norank_d__Bacteria	p__Proteobacteria	c__Gammaproteobacteria	o__Diplorickettsiales	f__Diplorickettsiaceae	g__norank_f__Diplorickettsiaceae	s__uncultured_bacterium_g__norank_f__Diplorickettsiaceae	OTU69	1	0	0	0	0	0	0	0	0	0	0	0	0	0	1	0	0	0	2	0.111111	3.03309e-06
d__Bacteria	k__norank_d__Bacteria	p__Proteobacteria	c__Gammaproteobacteria	o__Burkholderiales	f__B1-7BS	g__norank_f__B1-7BS	s__unclassified_g__norank_f__B1-7BS	OTU4673	1	0	0	0	0	0	0	0	0	0	0	0	0	2	0	0	0	0	3	0.111111	4.54963e-06
d__Bacteria	k__norank_d__Bacteria	p__Proteobacteria	c__Gammaproteobacteria	o__Xanthomonadales	f__Xanthomonadaceae	g__Arenimonas	s__uncultured_bacterium_g__Arenimonas	OTU5703	249	30	3	1	2	1	59	16	87	24	139	15	45	38	35	4	0	1	749	0.944444	0.00113589
d__Bacteria	k__norank_d__Bacteria	p__Firmicutes	c__Clostridia	o__Lachnospirales	f__Lachnospiraceae	g__28-4	s__unclassified_g__28-4	OTU7706	0	0	0	0	0	0	0	0	0	0	0	0	0	1	0	0	0	0	1	0.0555556	1.51654e-06
d__Bacteria	k__norank_d__Bacteria	p__Actinobacteriota	c__Thermoleophilia	o__Gaiellales	f__norank_o__Gaiellales	g__norank_f__norank_o__Gaiellales	s__unclassified_g__norank_f__norank_o__Gaiellales	OTU6188	1	2	0	0	0	0	17	53	40	6	22	19	34	25	25	1	0	0	245	0.666667	0.000371553
d__Bacteria	k__norank_d__Bacteria	p__Proteobacteria	c__Gammaproteobacteria	o__Burkholderiales	f__TRA3-20	g__norank_f__TRA3-20	s__unclassified_g__norank_f__TRA3-20	OTU5738	6	11	1	2	0	0	36	58	45	0	45	0	62	79	54	0	0	0	399	0.611111	0.000605101
d__Bacteria	k__norank_d__Bacteria	p__Verrucomicrobiota	c__Verrucomicrobiae	o__Pedosphaerales	f__Pedosphaeraceae	g__norank_f__Pedosphaeraceae	s__uncultured_bacterium_g__norank_f__Pedosphaeraceae	OTU4547	0	0	0	0	0	0	0	0	0	0	0	0	0	2	0	0	0	0	2	0.0555556	3.03309e-06
d__Bacteria	k__norank_d__Bacteria	p__Firmicutes	c__Bacilli	o__Paenibacillales	f__Paenibacillaceae	g__Paenibacillus	s__Paenibacillus_curdlanolyticus_YK9	OTU6820	0	0	0	0	0	0	2	0	0	0	0	0	0	1	0	0	0	0	3	0.111111	4.54963e-06
d__Bacteria	k__norank_d__Bacteria	p__Verrucomicrobiota	c__Chlamydiae	o__Chlamydiales	f__Parachlamydiaceae	g__unclassified_f__Parachlamydiaceae	s__unclassified_f__Parachlamydiaceae	OTU3540	0	0	0	0	0	0	0	0	0	0	0	10	0	0	0	0	0	0	10	0.0555556	1.51654e-05
d__Bacteria	k__norank_d__Bacteria	p__Actinobacteriota	c__Thermoleophilia	o__Gaiellales	f__norank_o__Gaiellales	g__norank_f__norank_o__Gaiellales	s__unclassified_g__norank_f__norank_o__Gaiellales	OTU3236	1	0	0	0	0	0	1	2	0	0	0	0	0	2	0	0	1	0	7	0.277778	1.06158e-05
d__Bacteria	k__norank_d__Bacteria	p__Actinobacteriota	c__Thermoleophilia	o__Gaiellales	f__Gaiellaceae	g__Gaiella	s__uncultured_soil_bacterium_g__Gaiella	OTU2470	0	0	0	0	0	0	0	1	0	0	0	0	4	0	0	0	0	0	5	0.111111	7.58272e-06
d__Bacteria	k__norank_d__Bacteria	p__Proteobacteria	c__Alphaproteobacteria	o__Acetobacterales	f__Acetobacteraceae	g__Rhodovastum	s__uncultured_bacterium_g__Rhodovastum	OTU1097	2	1	0	0	0	0	21	3	1	0	0	0	10	9	7	0	0	0	54	0.444444	8.18934e-05
d__Bacteria	k__norank_d__Bacteria	p__Chloroflexi	c__Ktedonobacteria	o__Ktedonobacterales	f__unclassified_o__Ktedonobacterales	g__unclassified_o__Ktedonobacterales	s__unclassified_o__Ktedonobacterales	OTU1311	0	0	0	0	0	0	0	2	0	0	0	0	0	0	1	0	0	0	3	0.111111	4.54963e-06
d__Bacteria	k__norank_d__Bacteria	p__Actinobacteriota	c__Thermoleophilia	o__Gaiellales	f__norank_o__Gaiellales	g__norank_f__norank_o__Gaiellales	s__uncultured_microorganism_g__norank_f__norank_o__Gaiellales	OTU2679	0	0	0	0	0	0	0	4	2	0	0	0	2	5	3	0	0	0	16	0.277778	2.42647e-05
d__Bacteria	k__norank_d__Bacteria	p__Bacteroidota	c__Bacteroidia	o__Sphingobacteriales	f__Sphingobacteriaceae	g__Pedobacter	s__unclassified_g__Pedobacter	OTU3909	0	1	0	0	0	0	1	1	1	0	0	0	0	0	0	0	0	0	4	0.222222	6.06618e-06
d__Bacteria	k__norank_d__Bacteria	p__Chloroflexi	c__Ktedonobacteria	o__Ktedonobacterales	f__Ktedonobacteraceae	g__norank_f__Ktedonobacteraceae	s__uncultured_soil_bacterium_g__norank_f__Ktedonobacteraceae	OTU1044	0	0	0	0	0	0	0	0	1	0	0	0	0	0	0	0	0	0	1	0.0555556	1.51654e-06
d__Bacteria	k__norank_d__Bacteria	p__Firmicutes	c__Limnochordia	o__Limnochordales	f__Limnochordaceae	g__norank_f__Limnochordaceae	s__uncultured_bacterium_g__norank_f__Limnochordaceae	OTU163	0	0	0	0	0	0	0	1	1	0	0	0	2	0	0	0	0	0	4	0.166667	6.06618e-06
d__Bacteria	k__norank_d__Bacteria	p__Myxococcota	c__Polyangia	o__Nannocystales	f__Nannocystaceae	g__Nannocystis	s__unclassified_g__Nannocystis	OTU223	0	0	0	0	0	0	0	0	0	0	0	0	0	1	0	0	0	0	1	0.0555556	1.51654e-06
d__Bacteria	k__norank_d__Bacteria	p__Proteobacteria	c__Alphaproteobacteria	o__Rhizobiales	f__Beijerinckiaceae	g__Methylobacterium-Methylorubrum	s__Methylobacterium_komagatae	OTU7623	8	8	0	279	181	792	3	1	1	20	37	44	0	0	2	3886	7123	5574	17959	0.833333	0.0272356
d__Bacteria	k__norank_d__Bacteria	p__Chloroflexi	c__TK10	o__norank_c__TK10	f__norank_o__norank_c__TK10	g__norank_f__norank_o__norank_c__TK10	s__uncultured_bacterium_g__norank_f__norank_o__norank_c__TK10	OTU291	0	0	0	0	0	0	0	0	0	0	0	0	2	1	0	0	0	0	3	0.111111	4.54963e-06
d__Bacteria	k__norank_d__Bacteria	p__Firmicutes	c__Bacilli	o__Paenibacillales	f__Paenibacillaceae	g__Paenibacillus	s__uncultured_bacterium_g__Paenibacillus	OTU5471	0	0	0	0	0	0	0	23	9	0	0	0	10	1	1	0	0	0	44	0.277778	6.67279e-05
d__Bacteria	k__norank_d__Bacteria	p__Patescibacteria	c__Microgenomatia	o__Candidatus_Woykebacteria	f__norank_o__Candidatus_Woykebacteria	g__norank_f__norank_o__Candidatus_Woykebacteria	s__uncultured_bacterium_g__norank_f__norank_o__Candidatus_Woykebacteria	OTU1303	1	0	0	0	0	0	0	0	0	0	0	0	0	0	0	0	0	0	1	0.0555556	1.51654e-06
d__Bacteria	k__norank_d__Bacteria	p__Actinobacteriota	c__Actinobacteria	o__Pseudonocardiales	f__Pseudonocardiaceae	g__Amycolatopsis	s__Amycolatopsis_xylanica	OTU4621	0	0	0	0	0	0	2	0	0	0	5	0	0	1	0	0	0	0	8	0.166667	1.21324e-05
d__Bacteria	k__norank_d__Bacteria	p__Proteobacteria	c__Gammaproteobacteria	o__Xanthomonadales	f__Xanthomonadaceae	g__Arenimonas	s__unclassified_g__Arenimonas	OTU5734	5	0	0	0	0	0	18	0	0	0	0	0	3	4	0	0	0	0	30	0.222222	4.54963e-05
d__Bacteria	k__norank_d__Bacteria	p__Proteobacteria	c__Alphaproteobacteria	o__Rhizobiales	f__Beijerinckiaceae	g__Microvirga	s__unclassified_g__Microvirga	OTU4759	0	0	0	0	0	0	0	0	3	0	0	0	4	0	1	0	0	0	8	0.166667	1.21324e-05
d__Bacteria	k__norank_d__Bacteria	p__Bdellovibrionota	c__Oligoflexia	o__Oligoflexales	f__norank_o__Oligoflexales	g__Oligoflexus	s__uncultured_bacterium_g__Oligoflexus	OTU5632	10	1	0	0	0	0	4	0	0	0	0	0	2	2	0	0	0	0	19	0.277778	2.88143e-05
d__Bacteria	k__norank_d__Bacteria	p__Proteobacteria	c__Gammaproteobacteria	o__Burkholderiales	f__TRA3-20	g__norank_f__TRA3-20	s__metagenome_g__norank_f__TRA3-20	OTU6928	0	0	0	0	0	0	0	0	0	0	0	0	0	1	0	0	0	0	1	0.0555556	1.51654e-06
d__Bacteria	k__norank_d__Bacteria	p__Actinobacteriota	c__Actinobacteria	o__Propionibacteriales	f__Nocardioidaceae	g__Kribbella	s__unclassified_g__Kribbella	OTU7129	0	0	0	0	0	0	0	0	0	0	0	0	0	0	1	0	0	0	1	0.0555556	1.51654e-06
d__Bacteria	k__norank_d__Bacteria	p__Acidobacteriota	c__Acidobacteriae	o__Bryobacterales	f__Bryobacteraceae	g__Bryobacter	s__uncultured_soil_bacterium_g__Bryobacter	OTU1871	0	0	0	0	0	0	0	1	0	0	0	0	0	0	0	0	0	0	1	0.0555556	1.51654e-06
d__Bacteria	k__norank_d__Bacteria	p__Chloroflexi	c__Anaerolineae	o__Ardenticatenales	f__Ardenticatenaceae	g__norank_f__Ardenticatenaceae	s__uncultured_bacterium_g__norank_f__Ardenticatenaceae	OTU4438	0	3	0	0	0	1	7	1	7	0	0	0	0	2	0	0	0	0	21	0.333333	3.18474e-05
d__Bacteria	k__norank_d__Bacteria	p__Proteobacteria	c__Alphaproteobacteria	o__Caulobacterales	f__unclassified_o__Caulobacterales	g__unclassified_o__Caulobacterales	s__unclassified_o__Caulobacterales	OTU4304	2	0	0	0	0	0	0	0	0	0	0	0	0	0	0	0	0	0	2	0.0555556	3.03309e-06
d__Bacteria	k__norank_d__Bacteria	p__Actinobacteriota	c__Actinobacteria	o__Corynebacteriales	f__Nocardiaceae	g__Rhodococcus	s__Rhodococcus_hoagii	OTU771	0	2	0	0	0	0	0	3	62	0	17	0	7	4	5	0	0	0	100	0.388889	0.000151654
d__Bacteria	k__norank_d__Bacteria	p__Bacteroidota	c__Bacteroidia	o__Bacteroidales	f__Prevotellaceae	g__Prevotellaceae_UCG-001	s__uncultured_rumen_bacterium_g__Prevotellaceae_UCG-001	OTU7401	0	0	0	0	0	0	0	0	0	4	0	0	0	0	0	1	0	0	5	0.111111	7.58272e-06
d__Bacteria	k__norank_d__Bacteria	p__Actinobacteriota	c__Thermoleophilia	o__Gaiellales	f__Gaiellaceae	g__Gaiella	s__uncultured_bacterium_g__Gaiella	OTU3948	1	39	0	0	0	1	1	18	5	0	0	0	23	12	1	0	0	0	101	0.5	0.000153171
d__Bacteria	k__norank_d__Bacteria	p__Planctomycetota	c__Phycisphaerae	o__Phycisphaerales	f__Phycisphaeraceae	g__SM1A02	s__uncultured_bacterium_g__SM1A02	OTU5891	0	0	0	0	0	0	1	0	0	0	0	0	0	0	1	0	0	0	2	0.111111	3.03309e-06
d__Bacteria	k__norank_d__Bacteria	p__Planctomycetota	c__Phycisphaerae	o__Phycisphaerales	f__Phycisphaeraceae	g__SM1A02	s__metagenome_g__SM1A02	OTU7488	0	0	0	0	0	0	0	0	0	0	0	0	0	1	0	0	0	0	1	0.0555556	1.51654e-06
d__Bacteria	k__norank_d__Bacteria	p__Firmicutes	c__Clostridia	o__norank_c__Clostridia	f__Hungateiclostridiaceae	g__Ruminiclostridium	s__unclassified_g__Ruminiclostridium	OTU4564	0	0	0	0	0	0	1	0	2	0	0	0	0	1	0	0	0	0	4	0.166667	6.06618e-06
d__Bacteria	k__norank_d__Bacteria	p__Proteobacteria	c__Alphaproteobacteria	o__Rickettsiales	f__SM2D12	g__norank_f__SM2D12	s__uncultured_soil_bacterium_g__norank_f__SM2D12	OTU5894	0	0	0	0	0	0	2	0	1	0	0	0	1	1	0	0	0	0	5	0.222222	7.58272e-06
d__Bacteria	k__norank_d__Bacteria	p__Proteobacteria	c__Alphaproteobacteria	o__Reyranellales	f__Reyranellaceae	g__norank_f__Reyranellaceae	s__uncultured_Alphaproteobacteria_bacterium_g__norank_f__Reyranellaceae	OTU5195	111	36	2	1	0	2	148	5	25	67	321	10	88	98	55	0	0	0	969	0.777778	0.00146953
d__Bacteria	k__norank_d__Bacteria	p__Bacteroidota	c__Bacteroidia	o__Sphingobacteriales	f__Lentimicrobiaceae	g__Lentimicrobium	s__unclassified_g__Lentimicrobium	OTU5272	0	0	0	0	0	0	0	0	0	14	0	0	0	0	0	0	0	0	14	0.0555556	2.12316e-05
d__Bacteria	k__norank_d__Bacteria	p__Acidobacteriota	c__Subgroup_22	o__norank_c__Subgroup_22	f__norank_o__norank_c__Subgroup_22	g__norank_f__norank_o__norank_c__Subgroup_22	s__unclassified_g__norank_f__norank_o__norank_c__Subgroup_22	OTU4022	0	5	0	0	0	0	0	4	0	0	0	0	1	2	1	0	0	0	13	0.277778	1.97151e-05
d__Bacteria	k__norank_d__Bacteria	p__Chloroflexi	c__Chloroflexia	o__Chloroflexales	f__Herpetosiphonaceae	g__Herpetosiphon	s__uncultured_Chloroflexi_bacterium_g__Herpetosiphon	OTU4989	0	0	0	0	0	0	0	0	0	0	0	0	0	0	5	0	0	0	5	0.0555556	7.58272e-06
d__Bacteria	k__norank_d__Bacteria	p__Myxococcota	c__Polyangia	o__Haliangiales	f__Haliangiaceae	g__Haliangium	s__unclassified_g__Haliangium	OTU5623	12	6	0	0	0	0	0	1	0	2	1	0	0	1	1	0	0	0	24	0.388889	3.63971e-05
d__Bacteria	k__norank_d__Bacteria	p__Acidobacteriota	c__Holophagae	o__Subgroup_7	f__norank_o__Subgroup_7	g__norank_f__norank_o__Subgroup_7	s__uncultured_Acidobacteria_bacterium_g__norank_f__norank_o__Subgroup_7	OTU6920	1	0	0	0	0	0	0	1	0	0	0	0	1	1	0	0	0	0	4	0.222222	6.06618e-06
d__Bacteria	k__norank_d__Bacteria	p__Actinobacteriota	c__Rubrobacteria	o__Rubrobacterales	f__Rubrobacteriaceae	g__Rubrobacter	s__metagenome_g__Rubrobacter	OTU6837	0	1	1	0	0	0	3	31	17	0	13	0	13	14	7	0	1	0	101	0.555556	0.000153171
d__Bacteria	k__norank_d__Bacteria	p__Acidobacteriota	c__Holophagae	o__Subgroup_7	f__norank_o__Subgroup_7	g__norank_f__norank_o__Subgroup_7	s__metagenome_g__norank_f__norank_o__Subgroup_7	OTU6671	4	9	1	0	0	0	0	20	2	3	0	0	10	11	3	0	0	0	63	0.5	9.55423e-05
d__Bacteria	k__norank_d__Bacteria	p__Proteobacteria	c__Alphaproteobacteria	o__Rickettsiales	f__norank_o__Rickettsiales	g__Candidatus_Jidaibacter	s__unclassified_g__Candidatus_Jidaibacter	OTU4180	0	0	0	0	0	0	0	0	0	0	0	0	0	0	0	0	0	2	2	0.0555556	3.03309e-06
d__Bacteria	k__norank_d__Bacteria	p__Desulfobacterota	c__norank_p__Desulfobacterota	o__norank_c__norank_p__Desulfobacterota	f__norank_o__norank_c__norank_p__Desulfobacterota	g__norank_f__norank_o__norank_c__norank_p__Desulfobacterota	s__unclassified_g__norank_f__norank_o__norank_c__norank_p__Desulfobacterota	OTU5767	0	63	0	0	0	0	4	51	0	0	27	0	25	22	4	0	0	0	196	0.388889	0.000297243
d__Bacteria	k__norank_d__Bacteria	p__Desulfobacterota	c__norank_p__Desulfobacterota	o__norank_c__norank_p__Desulfobacterota	f__norank_o__norank_c__norank_p__Desulfobacterota	g__norank_f__norank_o__norank_c__norank_p__Desulfobacterota	s__unclassified_g__norank_f__norank_o__norank_c__norank_p__Desulfobacterota	OTU5760	0	0	0	0	0	0	0	1	0	0	0	0	0	0	1	0	0	0	2	0.111111	3.03309e-06
d__Bacteria	k__norank_d__Bacteria	p__Deinococcota	c__Deinococci	o__Deinococcales	f__Trueperaceae	g__Truepera	s__uncultured_Deinococci_bacterium_g__Truepera	OTU4816	0	0	0	0	0	0	1	0	0	0	0	0	0	0	1	0	0	0	2	0.111111	3.03309e-06
d__Bacteria	k__norank_d__Bacteria	p__Myxococcota	c__Polyangia	o__Polyangiales	f__Polyangiaceae	g__Pajaroellobacter	s__unclassified_g__Pajaroellobacter	OTU3977	1	0	0	0	0	0	1	1	4	0	0	0	0	2	0	0	0	0	9	0.277778	1.36489e-05
d__Bacteria	k__norank_d__Bacteria	p__SAR324_cladeMarine_group_B	c__norank_p__SAR324_cladeMarine_group_B	o__norank_c__norank_p__SAR324_cladeMarine_group_B	f__norank_o__norank_c__norank_p__SAR324_cladeMarine_group_B	g__norank_f__norank_o__norank_c__norank_p__SAR324_cladeMarine_group_B	s__unclassified_g__norank_f__norank_o__norank_c__norank_p__SAR324_cladeMarine_group_B	OTU7314	0	0	0	0	0	0	80	0	0	0	0	0	0	0	0	0	0	0	80	0.0555556	0.000121324
d__Bacteria	k__norank_d__Bacteria	p__Bdellovibrionota	c__Bdellovibrionia	o__Bdellovibrionales	f__Bdellovibrionaceae	g__Bdellovibrio	s__uncultured_bacterium_g__Bdellovibrio	OTU6868	1	0	0	0	0	0	0	0	0	0	0	0	0	2	5	0	0	0	8	0.166667	1.21324e-05
d__Bacteria	k__norank_d__Bacteria	p__Proteobacteria	c__Gammaproteobacteria	o__Burkholderiales	f__Nitrosomonadaceae	g__mle1-7	s__uncultured_beta_proteobacterium_g__mle1-7	OTU2831	0	0	0	0	0	0	0	0	0	0	0	0	1	2	0	0	0	0	3	0.111111	4.54963e-06
d__Bacteria	k__norank_d__Bacteria	p__Actinobacteriota	c__Actinobacteria	o__Corynebacteriales	f__Corynebacteriaceae	g__Lawsonella	s__uncultured_bacterium_g__Lawsonella	OTU3193	0	0	0	0	0	0	0	0	0	0	0	0	0	0	0	0	1	0	1	0.0555556	1.51654e-06
d__Bacteria	k__norank_d__Bacteria	p__Proteobacteria	c__Alphaproteobacteria	o__Kiloniellales	f__Fodinicurvataceae	g__norank_f__Fodinicurvataceae	s__uncultured_Alphaproteobacteria_bacterium_g__norank_f__Fodinicurvataceae	OTU139	1	5	0	0	0	0	3	3	1	0	0	0	5	4	0	0	0	0	22	0.388889	3.3364e-05
d__Bacteria	k__norank_d__Bacteria	p__Actinobacteriota	c__MB-A2-108	o__norank_c__MB-A2-108	f__norank_o__norank_c__MB-A2-108	g__norank_f__norank_o__norank_c__MB-A2-108	s__uncultured_bacterium_g__norank_f__norank_o__norank_c__MB-A2-108	OTU4762	0	0	0	0	0	0	1	8	0	0	0	0	3	4	8	0	0	0	24	0.277778	3.63971e-05
d__Bacteria	k__norank_d__Bacteria	p__Firmicutes	c__Limnochordia	o__Limnochordales	f__Limnochordaceae	g__norank_f__Limnochordaceae	s__unclassified_g__norank_f__Limnochordaceae	OTU1150	0	0	0	0	0	0	1	1	0	0	0	0	0	1	1	0	0	0	4	0.222222	6.06618e-06
d__Bacteria	k__norank_d__Bacteria	p__Bdellovibrionota	c__Oligoflexia	o__0319-6G20	f__norank_o__0319-6G20	g__norank_f__norank_o__0319-6G20	s__unclassified_g__norank_f__norank_o__0319-6G20	OTU1123	0	3	0	0	0	0	1	0	3	0	0	0	0	2	2	0	0	0	11	0.277778	1.6682e-05
d__Bacteria	k__norank_d__Bacteria	p__Actinobacteriota	c__Actinobacteria	o__Frankiales	f__Geodermatophilaceae	g__Blastococcus	s__Blastococcus_saxobsidens_DD2	OTU3917	0	0	0	0	0	0	5	6	16	0	0	0	6	4	5	0	0	0	42	0.333333	6.36948e-05
d__Bacteria	k__norank_d__Bacteria	p__Firmicutes	c__Bacilli	o__Staphylococcales	f__Staphylococcaceae	g__Jeotgalicoccus	s__Jeotgalicoccus_huakuii	OTU4241	0	0	0	0	0	0	0	0	0	0	0	0	0	0	0	0	6	0	6	0.0555556	9.09926e-06
d__Bacteria	k__norank_d__Bacteria	p__Proteobacteria	c__Gammaproteobacteria	o__PLTA13	f__norank_o__PLTA13	g__norank_f__norank_o__PLTA13	s__uncultured_sludge_bacterium_g__norank	OTU4744	2	15	0	0	0	0	2	13	0	0	0	0	76	7	36	0	0	0	151	0.388889	0.000228998
d__Bacteria	k__norank_d__Bacteria	p__Firmicutes	c__Bacilli	o__Paenibacillales	f__Paenibacillaceae	g__Paenibacillus	s__unclassified_g__Paenibacillus	OTU5342	0	0	0	0	0	0	16	5	23	0	0	0	11	11	7	6	4	0	83	0.444444	0.000125873
d__Bacteria	k__norank_d__Bacteria	p__Proteobacteria	c__Gammaproteobacteria	o__Burkholderiales	f__Nitrosomonadaceae	g__MND1	s__uncultured_Burkholderiales_bacterium_g__MND1	OTU743	58	212	2	0	1	4	185	201	59	18	90	7	244	268	118	0	0	1	1468	0.833333	0.00222629
d__Bacteria	k__norank_d__Bacteria	p__Spirochaetota	c__Spirochaetia	o__Spirochaetales	f__Spirochaetaceae	g__Salinispira	s__metagenome_g__Salinispira	OTU6428	2	31	0	0	0	0	0	0	0	0	0	0	1	0	0	0	0	0	34	0.166667	5.15625e-05
d__Bacteria	k__norank_d__Bacteria	p__Proteobacteria	c__Alphaproteobacteria	o__Tistrellales	f__Geminicoccaceae	g__Candidatus_Alysiosphaera	s__uncultured_bacterium_g__Candidatus_Alysiosphaera	OTU7400	0	0	0	0	0	0	0	0	0	0	0	0	0	0	1	0	0	0	1	0.0555556	1.51654e-06
d__Bacteria	k__norank_d__Bacteria	p__Actinobacteriota	c__Actinobacteria	o__Micrococcales	f__Microbacteriaceae	g__Microbacterium	s__unclassified_g__Microbacterium	OTU7716	5	3	1	373	28	1946	8	2	22	34	45	3	15	8	42	130	67	44	2776	1	0.00420993
d__Bacteria	k__norank_d__Bacteria	p__Actinobacteriota	c__Actinobacteria	o__Propionibacteriales	f__Nocardioidaceae	g__Nocardioides	s__Nocardioides_sp._g__Nocardioides	OTU6166	0	0	0	1	0	4	6	3	22	0	0	0	21	8	4	0	0	0	69	0.444444	0.000104642
d__Bacteria	k__norank_d__Bacteria	p__Actinobacteriota	c__Actinobacteria	o__Propionibacteriales	f__Nocardioidaceae	g__Aeromicrobium	s__Aeromicrobium_ginsengisoli	OTU1477	15	1	0	0	0	1	3	2	4	1	65	23	2	0	2	2	1	0	122	0.722222	0.000185018
d__Bacteria	k__norank_d__Bacteria	p__Actinobacteriota	c__Actinobacteria	o__Actinomycetales	f__Actinomycetaceae	g__Actinomyces	s__Actinomyces_naeslundii	OTU5111	0	2	0	0	0	0	0	0	0	0	0	8	0	0	0	0	0	0	10	0.111111	1.51654e-05
d__Bacteria	k__norank_d__Bacteria	p__Acidobacteriota	c__Acidobacteriae	o__unclassified_c__Acidobacteriae	f__unclassified_c__Acidobacteriae	g__unclassified_c__Acidobacteriae	s__unclassified_c__Acidobacteriae	OTU4122	0	0	0	0	0	0	0	1	1	0	0	0	0	0	0	0	0	0	2	0.111111	3.03309e-06
d__Bacteria	k__norank_d__Bacteria	p__Proteobacteria	c__Alphaproteobacteria	o__Rhizobiales	f__Hyphomicrobiaceae	g__norank_f__Hyphomicrobiaceae	s__uncultured_bacterium_g__norank_f__Hyphomicrobiaceae	OTU872	89	220	6	3	0	5	126	43	52	42	92	10	118	110	54	3	3	3	979	0.944444	0.0014847
d__Bacteria	k__norank_d__Bacteria	p__Actinobacteriota	c__Thermoleophilia	o__Solirubrobacterales	f__Solirubrobacteraceae	g__unclassified_f__Solirubrobacteraceae	s__unclassified_f__Solirubrobacteraceae	OTU644	0	1	0	0	0	0	0	0	0	0	0	0	0	0	0	0	0	0	1	0.0555556	1.51654e-06
d__Bacteria	k__norank_d__Bacteria	p__Actinobacteriota	c__unclassified_p__Actinobacteriota	o__unclassified_p__Actinobacteriota	f__unclassified_p__Actinobacteriota	g__unclassified_p__Actinobacteriota	s__unclassified_p__Actinobacteriota	OTU7107	0	0	0	0	0	0	0	9	0	0	0	0	2	0	0	0	0	0	11	0.111111	1.6682e-05
d__Bacteria	k__norank_d__Bacteria	p__Proteobacteria	c__Gammaproteobacteria	o__Xanthomonadales	f__Xanthomonadaceae	g__unclassified_f__Xanthomonadaceae	s__unclassified_f__Xanthomonadaceae	OTU4473	1	0	49	4	12	4	0	0	3	3	0	5	0	1	1	0	2	0	85	0.611111	0.000128906
d__Bacteria	k__norank_d__Bacteria	p__Proteobacteria	c__Alphaproteobacteria	o__Azospirillales	f__Inquilinaceae	g__Inquilinus	s__unclassified_g__Inquilinus	OTU5250	0	0	0	0	0	0	0	0	0	9	0	0	0	0	0	0	0	0	9	0.0555556	1.36489e-05
d__Bacteria	k__norank_d__Bacteria	p__Acidobacteriota	c__Acidobacteriae	o__Acidobacteriales	f__norank_o__Acidobacteriales	g__norank_f__norank_o__Acidobacteriales	s__unclassified_g__norank_f__norank_o__Acidobacteriales	OTU2570	0	3	0	0	0	0	0	2	0	0	0	0	0	5	0	0	0	0	10	0.166667	1.51654e-05
d__Bacteria	k__norank_d__Bacteria	p__Acidobacteriota	c__Acidobacteriae	o__Acidobacteriales	f__norank_o__Acidobacteriales	g__norank_f__norank_o__Acidobacteriales	s__unclassified_g__norank_f__norank_o__Acidobacteriales	OTU2575	0	0	0	0	0	0	3	2	2	0	0	0	3	8	5	0	0	0	23	0.333333	3.48805e-05
d__Bacteria	k__norank_d__Bacteria	p__Proteobacteria	c__Alphaproteobacteria	o__Sphingomonadales	f__Sphingomonadaceae	g__Sphingomonas	s__unclassified_g__Sphingomonas	OTU3263	0	0	0	18	22	5	0	0	0	0	0	0	0	0	0	3	1	2	51	0.333333	7.73437e-05
d__Bacteria	k__norank_d__Bacteria	p__Actinobacteriota	c__Actinobacteria	o__Frankiales	f__Frankiaceae	g__Jatrophihabitans	s__unclassified_g__Jatrophihabitans	OTU1354	7	6	0	1	0	0	4	3	4	0	0	6	4	0	17	0	0	0	52	0.5	7.88603e-05
d__Bacteria	k__norank_d__Bacteria	p__Proteobacteria	c__Gammaproteobacteria	o__Acidiferrobacterales	f__Acidiferrobacteraceae	g__Sulfurifustis	s__unclassified_g__Sulfurifustis	OTU4607	1	0	0	0	0	0	0	1	1	0	0	0	0	0	0	0	0	0	3	0.166667	4.54963e-06
d__Bacteria	k__norank_d__Bacteria	p__Desulfobacterota	c__norank_p__Desulfobacterota	o__norank_c__norank_p__Desulfobacterota	f__norank_o__norank_c__norank_p__Desulfobacterota	g__norank_f__norank_o__norank_c__norank_p__Desulfobacterota	s__unclassified_g__norank_f__norank_o__norank_c__norank_p__Desulfobacterota	OTU6102	2	3	0	0	0	0	3	9	1	0	1	1	4	3	4	0	0	0	31	0.555556	4.70129e-05
d__Bacteria	k__norank_d__Bacteria	p__Actinobacteriota	c__Actinobacteria	o__Micrococcales	f__Micrococcaceae	g__Arthrobacter	s__Arthrobacter_globiformis_g__Arthrobacter	OTU1205	0	2	0	0	0	0	5	12	19	15	4	0	10	33	5	0	0	0	105	0.5	0.000159237
d__Bacteria	k__norank_d__Bacteria	p__Chloroflexi	c__unclassified_p__Chloroflexi	o__unclassified_p__Chloroflexi	f__unclassified_p__Chloroflexi	g__unclassified_p__Chloroflexi	s__unclassified_p__Chloroflexi	OTU7274	0	1	0	0	0	0	6	2	1	0	0	0	0	8	1	0	0	0	19	0.333333	2.88143e-05
d__Bacteria	k__norank_d__Bacteria	p__Bdellovibrionota	c__Oligoflexia	o__0319-6G20	f__norank_o__0319-6G20	g__norank_f__norank_o__0319-6G20	s__unclassified_g__norank_f__norank_o__0319-6G20	OTU1333	0	0	0	0	0	0	0	0	0	0	0	0	0	0	2	0	0	0	2	0.0555556	3.03309e-06
d__Bacteria	k__norank_d__Bacteria	p__Proteobacteria	c__Alphaproteobacteria	o__Tistrellales	f__Geminicoccaceae	g__norank_f__Geminicoccaceae	s__uncultured_bacterium_g__norank_f__Geminicoccaceae	OTU2727	0	0	0	0	0	0	0	1	0	0	0	0	1	0	0	0	0	0	2	0.111111	3.03309e-06
d__Bacteria	k__norank_d__Bacteria	p__Chloroflexi	c__Dehalococcoidia	o__SAR202_clade	f__norank_o__SAR202_clade	g__norank_f__norank_o__SAR202_clade	s__unclassified_g__norank_f__norank_o__SAR202_clade	OTU2655	0	0	0	0	0	0	0	1	0	0	0	0	0	0	2	0	0	0	3	0.111111	4.54963e-06
d__Bacteria	k__norank_d__Bacteria	p__Proteobacteria	c__Alphaproteobacteria	o__Rhizobiales	f__Devosiaceae	g__Devosia	s__unclassified_g__Devosia	OTU882	129	77	37	1	1	59	91	5	11	142	92	181	31	29	25	0	0	2	913	0.888889	0.0013846
d__Bacteria	k__norank_d__Bacteria	p__Bdellovibrionota	c__Bdellovibrionia	o__Bdellovibrionales	f__Bdellovibrionaceae	g__Bdellovibrio	s__Bdellovibrio_sp._HEA	OTU874	5	10	2	0	0	0	0	0	1	0	0	0	0	0	0	0	0	0	18	0.222222	2.72978e-05
d__Bacteria	k__norank_d__Bacteria	p__Proteobacteria	c__Gammaproteobacteria	o__Gammaproteobacteria_Incertae_Sedis	f__unclassified_o__Gammaproteobacteria_Incertae_Sedis	g__Candidatus_Berkiella	s__uncultured_bacterium_g__Candidatus_Berkiella	OTU5144	0	0	0	0	0	0	1	0	1	0	47	0	0	0	0	0	0	0	49	0.166667	7.43107e-05
d__Bacteria	k__norank_d__Bacteria	p__Proteobacteria	c__Gammaproteobacteria	o__Gammaproteobacteria_Incertae_Sedis	f__unclassified_o__Gammaproteobacteria_Incertae_Sedis	g__Candidatus_Ovatusbacter	s__uncultured_bacterium_g__Candidatus_Ovatusbacter	OTU5790	0	0	0	0	0	0	0	0	0	0	0	0	0	1	0	0	0	0	1	0.0555556	1.51654e-06
d__Bacteria	k__norank_d__Bacteria	p__Verrucomicrobiota	c__Verrucomicrobiae	o__Pedosphaerales	f__Pedosphaeraceae	g__norank_f__Pedosphaeraceae	s__uncultured_bacterium_g__norank_f__Pedosphaeraceae	OTU1850	1	2	0	0	0	0	18	9	2	0	0	0	10	3	7	0	0	0	52	0.444444	7.88603e-05
d__Bacteria	k__norank_d__Bacteria	p__Acidobacteriota	c__Acidobacteriae	o__Bryobacterales	f__Bryobacteraceae	g__Bryobacter	s__unclassified_g__Bryobacter	OTU6804	0	18	0	0	0	0	2	0	0	0	0	0	0	5	0	0	0	0	25	0.166667	3.79136e-05
d__Bacteria	k__norank_d__Bacteria	p__Firmicutes	c__Bacilli	o__Bacillales	f__Bacillaceae	g__Halobacillus	s__unclassified_g__Halobacillus	OTU2606	0	0	0	0	0	0	0	0	0	0	0	0	0	0	1	0	0	0	1	0.0555556	1.51654e-06
d__Bacteria	k__norank_d__Bacteria	p__Bdellovibrionota	c__Oligoflexia	o__0319-6G20	f__norank_o__0319-6G20	g__norank_f__norank_o__0319-6G20	s__uncultured_bacterium_g__norank_f__norank_o__0319-6G20	OTU2752	0	0	0	0	0	0	2	1	2	0	0	0	0	0	1	0	0	0	6	0.222222	9.09926e-06
d__Bacteria	k__norank_d__Bacteria	p__Myxococcota	c__Polyangia	o__Blfdi19	f__norank_o__Blfdi19	g__norank_f__norank_o__Blfdi19	s__metagenome_g__norank_f__norank_o__Blfdi19	OTU6534	0	0	0	0	0	0	0	0	2	0	0	0	0	1	0	0	0	0	3	0.111111	4.54963e-06
d__Bacteria	k__norank_d__Bacteria	p__Myxococcota	c__Polyangia	o__Haliangiales	f__Haliangiaceae	g__Haliangium	s__unclassified_g__Haliangium	OTU1054	0	0	0	0	0	0	1	0	0	0	0	0	0	0	2	0	0	0	3	0.111111	4.54963e-06
d__Bacteria	k__norank_d__Bacteria	p__Actinobacteriota	c__Thermoleophilia	o__Solirubrobacterales	f__67-14	g__norank_f__67-14	s__unclassified_g__norank_f__67-14	OTU1490	0	5	0	0	0	0	0	14	14	0	0	13	18	2	18	0	0	0	84	0.388889	0.00012739
d__Bacteria	k__norank_d__Bacteria	p__Acidobacteriota	c__Holophagae	o__Subgroup_7	f__norank_o__Subgroup_7	g__norank_f__norank_o__Subgroup_7	s__unclassified_g__norank_f__norank_o__Subgroup_7	OTU4350	0	12	0	0	0	0	0	38	23	0	0	0	23	3	9	0	0	0	108	0.333333	0.000163787
d__Bacteria	k__norank_d__Bacteria	p__Latescibacterota	c__norank_p__Latescibacterota	o__norank_c__norank_p__Latescibacterota	f__norank_o__norank_c__norank_p__Latescibacterota	g__norank_f__norank_o__norank_c__norank_p__Latescibacterota	s__uncultured_Pelobacter_sp._g__norank	OTU5876	1	14	0	0	0	0	8	16	0	0	0	0	11	39	4	0	0	0	93	0.388889	0.000141039
d__Bacteria	k__norank_d__Bacteria	p__Proteobacteria	c__Alphaproteobacteria	o__norank_c__Alphaproteobacteria	f__norank_o__norank_c__Alphaproteobacteria	g__norank_f__norank_o__norank_c__Alphaproteobacteria	s__uncultured_Rhodospirillales_bacterium_g__norank_f__norank_o__norank	OTU4082	11	13	0	0	0	2	9	15	3	8	8	0	11	14	6	0	0	0	100	0.611111	0.000151654
d__Bacteria	k__norank_d__Bacteria	p__Proteobacteria	c__Alphaproteobacteria	o__Sphingomonadales	f__Sphingomonadaceae	g__Altererythrobacter	s__uncultured_Altererythrobacter_sp.	OTU1071	4	13	0	0	0	0	6	2	4	0	14	13	2	20	2	0	0	0	80	0.555556	0.000121324
d__Bacteria	k__norank_d__Bacteria	p__Proteobacteria	c__Alphaproteobacteria	o__norank_c__Alphaproteobacteria	f__norank_o__norank_c__Alphaproteobacteria	g__norank_f__norank_o__norank_c__Alphaproteobacteria	s__uncultured_Rhodospirillaceae_bacterium_g__norank_f__norank_o__norank	OTU161	0	1	0	0	0	0	0	0	0	0	0	0	0	0	0	0	0	0	1	0.0555556	1.51654e-06
d__Bacteria	k__norank_d__Bacteria	p__Patescibacteria	c__Saccharimonadia	o__Saccharimonadales	f__norank_o__Saccharimonadales	g__norank_f__norank_o__Saccharimonadales	s__unclassified_g__norank_f__norank_o__Saccharimonadales	OTU4342	0	2	0	0	0	0	0	0	0	0	0	0	0	0	0	0	0	0	2	0.0555556	3.03309e-06
d__Bacteria	k__norank_d__Bacteria	p__Bacteroidota	c__Kapabacteria	o__Kapabacteriales	f__norank_o__Kapabacteriales	g__norank_f__norank_o__Kapabacteriales	s__uncultured_bacterium_0319-6E22	OTU321	5	0	0	0	1	1	17	8	5	0	0	0	4	4	1	0	0	0	46	0.5	6.9761e-05
d__Bacteria	k__norank_d__Bacteria	p__Chloroflexi	c__TK10	o__norank_c__TK10	f__norank_o__norank_c__TK10	g__norank_f__norank_o__norank_c__TK10	s__unclassified_g__norank_f__norank_o__norank_c__TK10	OTU4560	0	0	0	0	0	0	6	7	5	0	0	1	5	25	4	0	0	0	53	0.388889	8.03768e-05
d__Bacteria	k__norank_d__Bacteria	p__Actinobacteriota	c__Acidimicrobiia	o__norank_c__Acidimicrobiia	f__norank_o__norank_c__Acidimicrobiia	g__norank_f__norank_o__norank_c__Acidimicrobiia	s__uncultured_soil_bacterium_g__norank_f__norank_o__norank_c__Acidimicrobiia	OTU6582	1	0	0	0	0	0	6	2	1	0	11	0	0	0	2	0	0	0	23	0.333333	3.48805e-05
d__Bacteria	k__norank_d__Bacteria	p__Spirochaetota	c__Leptospirae	o__Leptospirales	f__Leptospiraceae	g__norank_f__Leptospiraceae	s__unclassified_g__norank_f__Leptospiraceae	OTU6647	0	2	0	0	0	0	0	0	0	0	0	0	0	0	0	0	0	0	2	0.0555556	3.03309e-06
d__Bacteria	k__norank_d__Bacteria	p__SAR324_cladeMarine_group_B	c__norank_p__SAR324_cladeMarine_group_B	o__norank_c__norank_p__SAR324_cladeMarine_group_B	f__norank_o__norank_c__norank_p__SAR324_cladeMarine_group_B	g__norank_f__norank_o__norank_c__norank_p__SAR324_cladeMarine_group_B	s__unclassified_g__norank_f__norank_o__norank_c__norank_p__SAR324_cladeMarine_group_B	OTU4265	0	0	0	0	0	0	3	0	0	0	0	0	0	1	0	0	0	0	4	0.111111	6.06618e-06
d__Bacteria	k__norank_d__Bacteria	p__Firmicutes	c__Clostridia	o__Peptostreptococcales-Tissierellales	f__Peptostreptococcaceae	g__Romboutsia	s__unclassified_g__Romboutsia	OTU6768	0	1	0	0	0	1	3	3	5	0	0	0	13	1	31	0	1	0	59	0.5	8.94761e-05
d__Bacteria	k__norank_d__Bacteria	p__Bacteroidota	c__Kapabacteria	o__Kapabacteriales	f__norank_o__Kapabacteriales	g__norank_f__norank_o__Kapabacteriales	s__uncultured_bacterium_g__norank_f__norank_o__Kapabacteriales	OTU177	0	16	0	0	0	0	1	1	0	0	0	0	0	2	2	0	0	0	22	0.277778	3.3364e-05
d__Bacteria	k__norank_d__Bacteria	p__Firmicutes	c__Bacilli	o__Lactobacillales	f__Aerococcaceae	g__Aerococcus	s__Aerococcus_urinaeequi	OTU7666	0	0	0	0	0	0	0	0	0	0	0	13	0	0	0	3	0	1	17	0.166667	2.57812e-05
d__Bacteria	k__norank_d__Bacteria	p__Proteobacteria	c__Alphaproteobacteria	o__Rickettsiales	f__SM2D12	g__norank_f__SM2D12	s__uncultured_soil_bacterium_g__norank_f__SM2D12	OTU3929	0	0	0	0	0	0	0	0	1	0	0	0	0	0	0	0	0	0	1	0.0555556	1.51654e-06
d__Bacteria	k__norank_d__Bacteria	p__Actinobacteriota	c__Thermoleophilia	o__Gaiellales	f__norank_o__Gaiellales	g__norank_f__norank_o__Gaiellales	s__bacterium_Ellin6517	OTU1586	0	0	0	0	0	0	1	39	12	0	0	0	6	4	17	0	0	0	79	0.333333	0.000119807
d__Bacteria	k__norank_d__Bacteria	p__Gemmatimonadota	c__Gemmatimonadetes	o__Gemmatimonadales	f__Gemmatimonadaceae	g__Roseisolibacter	s__uncultured_Gemmatimonadetes_bacterium_g__Roseisolibacter	OTU4557	1	0	0	0	0	0	0	0	1	0	0	0	3	3	0	0	0	0	8	0.222222	1.21324e-05
d__Bacteria	k__norank_d__Bacteria	p__Gemmatimonadota	c__Longimicrobia	o__Longimicrobiales	f__Longimicrobiaceae	g__norank_f__Longimicrobiaceae	s__uncultured_bacterium_g__norank_f__Longimicrobiaceae	OTU155	0	0	0	0	0	0	0	0	0	0	0	0	1	0	0	0	0	0	1	0.0555556	1.51654e-06
d__Bacteria	k__norank_d__Bacteria	p__Actinobacteriota	c__Actinobacteria	o__Micromonosporales	f__Micromonosporaceae	g__unclassified_f__Micromonosporaceae	s__unclassified_f__Micromonosporaceae	OTU2514	3	0	0	0	0	0	1	23	4	0	3	0	10	8	10	0	0	0	62	0.444444	9.40257e-05
d__Bacteria	k__norank_d__Bacteria	p__Bdellovibrionota	c__Oligoflexia	o__0319-6G20	f__norank_o__0319-6G20	g__norank_f__norank_o__0319-6G20	s__unclassified_g__norank_f__norank_o__0319-6G20	OTU5010	0	0	0	0	0	0	0	1	0	0	0	0	1	0	1	0	0	0	3	0.166667	4.54963e-06
d__Bacteria	k__norank_d__Bacteria	p__Bacteroidota	c__Bacteroidia	o__Sphingobacteriales	f__AKYH767	g__norank_f__AKYH767	s__unclassified_g__norank_f__AKYH767	OTU3925	0	0	0	0	0	0	2	1	2	0	0	0	1	0	1	0	0	0	7	0.277778	1.06158e-05
d__Bacteria	k__norank_d__Bacteria	p__Actinobacteriota	c__Actinobacteria	o__Micrococcales	f__Microbacteriaceae	g__Pseudoclavibacter	s__unclassified_g__Pseudoclavibacter	OTU439	0	0	0	0	1	0	0	0	0	0	0	0	0	0	0	0	0	0	1	0.0555556	1.51654e-06
d__Bacteria	k__norank_d__Bacteria	p__Proteobacteria	c__Alphaproteobacteria	o__Paracaedibacterales	f__Paracaedibacteraceae	g__Candidatus_Paracaedibacter	s__metagenome_g__Candidatus_Paracaedibacter	OTU1838	0	0	0	0	0	0	0	0	0	0	0	0	0	2	0	0	0	0	2	0.0555556	3.03309e-06
d__Bacteria	k__norank_d__Bacteria	p__Myxococcota	c__Polyangia	o__Polyangiales	f__BIrii41	g__norank_f__BIrii41	s__uncultured_proteobacterium_g__norank_f__BIrii41	OTU3254	0	0	0	0	0	0	8	0	2	0	0	0	0	0	0	0	0	0	10	0.111111	1.51654e-05
d__Bacteria	k__norank_d__Bacteria	p__Myxococcota	c__Polyangia	o__Polyangiales	f__Sandaracinaceae	g__norank_f__Sandaracinaceae	s__uncultured_delta_proteobacterium_g__norank_f__Sandaracinaceae	OTU396	0	9	0	0	0	0	0	0	1	0	0	0	2	0	0	0	0	0	12	0.166667	1.81985e-05
d__Bacteria	k__norank_d__Bacteria	p__SAR324_cladeMarine_group_B	c__norank_p__SAR324_cladeMarine_group_B	o__norank_c__norank_p__SAR324_cladeMarine_group_B	f__norank_o__norank_c__norank_p__SAR324_cladeMarine_group_B	g__norank_f__norank_o__norank_c__norank_p__SAR324_cladeMarine_group_B	s__unclassified_g__norank_f__norank_o__norank_c__norank_p__SAR324_cladeMarine_group_B	OTU5570	0	0	0	0	0	0	1	0	0	0	0	0	0	1	0	0	0	0	2	0.111111	3.03309e-06
d__Bacteria	k__norank_d__Bacteria	p__Bacteroidota	c__Bacteroidia	o__Sphingobacteriales	f__env.OPS_17	g__norank_f__env.OPS_17	s__uncultured_Bacteroidetes_bacterium_g__norank_f__env.OPS_17	OTU5618	0	1	0	0	0	0	0	0	0	0	0	0	0	0	0	0	0	0	1	0.0555556	1.51654e-06
d__Bacteria	k__norank_d__Bacteria	p__Firmicutes	c__Clostridia	o__Lachnospirales	f__Lachnospiraceae	g__Blautia	s__unclassified_g__Blautia	OTU7558	2	0	0	0	0	0	0	0	0	0	0	0	0	0	0	0	0	0	2	0.0555556	3.03309e-06
d__Bacteria	k__norank_d__Bacteria	p__Verrucomicrobiota	c__Chlamydiae	o__Chlamydiales	f__Parachlamydiaceae	g__Neochlamydia	s__unclassified_g__Neochlamydia	OTU2797	0	0	0	0	0	0	1	0	2	0	0	0	0	0	0	0	0	0	3	0.111111	4.54963e-06
d__Bacteria	k__norank_d__Bacteria	p__Proteobacteria	c__Gammaproteobacteria	o__Burkholderiales	f__Rhodocyclaceae	g__unclassified_f__Rhodocyclaceae	s__unclassified_f__Rhodocyclaceae	OTU5686	0	0	0	0	0	0	1	0	0	0	0	0	1	1	0	0	0	0	3	0.166667	4.54963e-06
d__Bacteria	k__norank_d__Bacteria	p__Bacteroidota	c__Bacteroidia	o__Sphingobacteriales	f__env.OPS_17	g__norank_f__env.OPS_17	s__uncultured_Bacteroidetes_bacterium_g__norank_f__env.OPS_17	OTU2965	9	0	0	0	0	0	0	0	0	0	0	7	0	0	0	0	0	0	16	0.111111	2.42647e-05
d__Bacteria	k__norank_d__Bacteria	p__Bacteroidota	c__Bacteroidia	o__Sphingobacteriales	f__ST-12K33	g__norank_f__ST-12K33	s__metagenome_g__norank_f__ST-12K33	OTU1637	0	0	0	0	1	0	0	0	0	0	0	0	0	0	0	0	7	1	9	0.166667	1.36489e-05
d__Bacteria	k__norank_d__Bacteria	p__Elusimicrobiota	c__Elusimicrobia	o__MVP-88	f__norank_o__MVP-88	g__norank_f__norank_o__MVP-88	s__uncultured_bacterium_g__norank_f__norank_o__MVP-88	OTU4815	0	0	0	0	0	0	1	0	0	0	0	0	1	0	0	0	0	0	2	0.111111	3.03309e-06
d__Bacteria	k__norank_d__Bacteria	p__Myxococcota	c__Polyangia	o__Haliangiales	f__Haliangiaceae	g__Haliangium	s__bacterium_Ellin6502	OTU1829	0	2	0	0	0	0	0	0	0	0	0	0	0	2	0	0	0	0	4	0.111111	6.06618e-06
d__Bacteria	k__norank_d__Bacteria	p__Proteobacteria	c__Gammaproteobacteria	o__Diplorickettsiales	f__Diplorickettsiaceae	g__norank_f__Diplorickettsiaceae	s__unclassified_g__norank_f__Diplorickettsiaceae	OTU5044	0	0	1	0	0	0	0	0	0	0	0	0	1	0	0	0	0	0	2	0.111111	3.03309e-06
d__Bacteria	k__norank_d__Bacteria	p__Proteobacteria	c__Gammaproteobacteria	o__unclassified_c__Gammaproteobacteria	f__unclassified_c__Gammaproteobacteria	g__unclassified_c__Gammaproteobacteria	s__unclassified_c__Gammaproteobacteria	OTU5066	0	0	0	0	0	0	0	0	0	0	0	0	0	0	3	0	0	0	3	0.0555556	4.54963e-06
d__Bacteria	k__norank_d__Bacteria	p__Bacteroidota	c__Bacteroidia	o__Flavobacteriales	f__Weeksellaceae	g__Chryseobacterium	s__unclassified_g__Chryseobacterium	OTU6106	0	0	0	0	0	6	0	0	0	0	0	5	0	1	0	0	0	0	12	0.166667	1.81985e-05
d__Bacteria	k__norank_d__Bacteria	p__Actinobacteriota	c__Acidimicrobiia	o__Microtrichales	f__unclassified_o__Microtrichales	g__unclassified_o__Microtrichales	s__unclassified_o__Microtrichales	OTU6859	0	11	0	0	0	0	0	1	0	0	0	0	0	0	0	0	0	0	12	0.111111	1.81985e-05
d__Bacteria	k__norank_d__Bacteria	p__Proteobacteria	c__Alphaproteobacteria	o__Caulobacterales	f__Caulobacteraceae	g__unclassified_f__Caulobacteraceae	s__unclassified_f__Caulobacteraceae	OTU4300	36	3	0	3	0	0	37	11	10	17	43	9	18	59	21	0	0	0	267	0.666667	0.000404917
d__Bacteria	k__norank_d__Bacteria	p__Dependentiae	c__Babeliae	o__Babeliales	f__Vermiphilaceae	g__norank_f__Vermiphilaceae	s__uncultured_soil_bacterium_g__norank_f__Vermiphilaceae	OTU6717	0	2	0	0	0	0	0	1	2	0	4	0	4	0	0	0	0	0	13	0.277778	1.97151e-05
d__Bacteria	k__norank_d__Bacteria	p__Proteobacteria	c__Alphaproteobacteria	o__Elsterales	f__norank_o__Elsterales	g__norank_f__norank_o__Elsterales	s__unclassified_g__norank_f__norank_o__Elsterales	OTU1283	1	2	0	0	0	0	3	6	2	0	3	0	0	0	2	0	0	0	19	0.388889	2.88143e-05
d__Bacteria	k__norank_d__Bacteria	p__Actinobacteriota	c__Thermoleophilia	o__Gaiellales	f__norank_o__Gaiellales	g__norank_f__norank_o__Gaiellales	s__uncultured_bacterium_g__norank_f__norank_o__Gaiellales	OTU5943	0	3	0	0	0	0	0	5	0	0	0	0	4	2	3	0	0	0	17	0.277778	2.57812e-05
d__Bacteria	k__norank_d__Bacteria	p__Actinobacteriota	c__Actinobacteria	o__Micrococcales	f__Microbacteriaceae	g__Leucobacter	s__unclassified_g__Leucobacter	OTU7452	0	2	0	1	0	0	2	1	3	21	11	11	2	2	3	0	4	0	63	0.666667	9.55423e-05
d__Bacteria	k__norank_d__Bacteria	p__Abditibacteriota	c__Abditibacteria	o__Abditibacteriales	f__Abditibacteriaceae	g__Abditibacterium	s__unclassified_g__Abditibacterium	OTU6067	0	0	0	0	0	0	5	0	0	0	0	0	1	3	5	0	0	0	14	0.222222	2.12316e-05
d__Bacteria	k__norank_d__Bacteria	p__Verrucomicrobiota	c__Chlamydiae	o__Chlamydiales	f__Simkaniaceae	g__unclassified_f__Simkaniaceae	s__unclassified_f__Simkaniaceae	OTU3430	0	3	0	0	0	0	0	0	0	0	0	0	0	0	0	0	0	0	3	0.0555556	4.54963e-06
d__Bacteria	k__norank_d__Bacteria	p__Proteobacteria	c__Alphaproteobacteria	o__Rhizobiales	f__Rhizobiaceae	g__Aliihoeflea	s__uncultured_Aliihoeflea_sp.	OTU6254	0	0	0	0	0	0	8	0	0	0	0	0	0	2	0	0	0	0	10	0.111111	1.51654e-05
d__Bacteria	k__norank_d__Bacteria	p__Proteobacteria	c__Alphaproteobacteria	o__Azospirillales	f__norank_o__Azospirillales	g__norank_f__norank_o__Azospirillales	s__uncultured_bacterium_g__norank_f__norank_o__Azospirillales	OTU6784	0	5	0	0	0	0	0	8	0	0	2	0	1	10	2	0	0	0	28	0.333333	4.24632e-05
d__Bacteria	k__norank_d__Bacteria	p__Bacteroidota	c__Bacteroidia	o__Bacteroidales	f__GZKB124	g__norank_f__GZKB124	s__uncultured_bacterium_g__norank_f__GZKB124	OTU4170	0	0	0	0	0	0	0	0	0	0	0	0	0	0	0	0	0	2	2	0.0555556	3.03309e-06
d__Bacteria	k__norank_d__Bacteria	p__Proteobacteria	c__Alphaproteobacteria	o__Rickettsiales	f__SM2D12	g__norank_f__SM2D12	s__unclassified_g__norank_f__SM2D12	OTU4645	0	0	0	0	0	0	0	1	0	0	0	0	1	2	0	0	0	0	4	0.166667	6.06618e-06
d__Bacteria	k__norank_d__Bacteria	p__Verrucomicrobiota	c__Verrucomicrobiae	o__Pedosphaerales	f__Pedosphaeraceae	g__norank_f__Pedosphaeraceae	s__metagenome_g__norank_f__Pedosphaeraceae	OTU6519	25	8	0	0	0	0	0	0	0	0	0	0	0	0	0	0	4	0	37	0.166667	5.61121e-05
d__Bacteria	k__norank_d__Bacteria	p__Bdellovibrionota	c__Oligoflexia	o__Oligoflexales	f__norank_o__Oligoflexales	g__unclassified_f__norank_o__Oligoflexales	s__unclassified_f__norank_o__Oligoflexales	OTU6955	0	0	0	0	0	0	0	0	0	0	0	0	0	1	0	0	0	0	1	0.0555556	1.51654e-06
d__Bacteria	k__norank_d__Bacteria	p__Proteobacteria	c__Gammaproteobacteria	o__Burkholderiales	f__SC-I-84	g__norank_f__SC-I-84	s__uncultured_beta_proteobacterium_g__norank_f__SC-I-84	OTU395	101	107	10	6	4	7	127	495	444	136	412	89	431	389	413	0	0	5	3176	0.888889	0.00481654
d__Bacteria	k__norank_d__Bacteria	p__Actinobacteriota	c__Thermoleophilia	o__Gaiellales	f__norank_o__Gaiellales	g__norank_f__norank_o__Gaiellales	s__unclassified_g__norank_f__norank_o__Gaiellales	OTU196	2	2	0	0	0	0	3	10	6	0	0	0	5	4	2	0	0	1	35	0.5	5.3079e-05
d__Bacteria	k__norank_d__Bacteria	p__Proteobacteria	c__Gammaproteobacteria	o__Burkholderiales	f__Oxalobacteraceae	g__Herminiimonas	s__Herminiimonas_arsenicoxydans	OTU846	26	38	26	0	0	0	26	10	1	231	26	11	8	23	0	0	0	0	426	0.611111	0.000646048
d__Bacteria	k__norank_d__Bacteria	p__Chloroflexi	c__Chloroflexia	o__Chloroflexales	f__Roseiflexaceae	g__norank_f__Roseiflexaceae	s__uncultured_Chloroflexi_bacterium_g__norank_f__Roseiflexaceae	OTU857	12	48	0	0	0	0	15	1	4	0	0	9	3	14	3	0	0	0	109	0.5	0.000165303
d__Bacteria	k__norank_d__Bacteria	p__Actinobacteriota	c__Actinobacteria	o__Micrococcales	f__Intrasporangiaceae	g__unclassified_f__Intrasporangiaceae	s__unclassified_f__Intrasporangiaceae	OTU6969	0	0	0	0	0	1	1	1	6	0	0	0	4	1	0	0	0	0	14	0.333333	2.12316e-05
d__Bacteria	k__norank_d__Bacteria	p__Firmicutes	c__Clostridia	o__Peptostreptococcales-Tissierellales	f__norank_o__Peptostreptococcales-Tissierellales	g__Gottschalkia	s__uncultured_bacterium_g__Gottschalkia	OTU3738	1	0	0	0	0	0	3	0	1	0	0	0	1	1	0	0	0	0	7	0.277778	1.06158e-05
d__Bacteria	k__norank_d__Bacteria	p__Chloroflexi	c__unclassified_p__Chloroflexi	o__unclassified_p__Chloroflexi	f__unclassified_p__Chloroflexi	g__unclassified_p__Chloroflexi	s__unclassified_p__Chloroflexi	OTU6311	0	0	0	0	0	0	0	1	0	0	0	0	0	0	1	0	0	0	2	0.111111	3.03309e-06
d__Bacteria	k__norank_d__Bacteria	p__Actinobacteriota	c__Actinobacteria	o__Frankiales	f__Acidothermaceae	g__Acidothermus	s__uncultured_bacterium_g__Acidothermus	OTU2520	0	0	0	0	0	0	0	0	0	0	0	0	0	0	1	0	0	0	1	0.0555556	1.51654e-06
d__Bacteria	k__norank_d__Bacteria	p__Proteobacteria	c__Gammaproteobacteria	o__Xanthomonadales	f__Xanthomonadaceae	g__Pseudoxanthomonas	s__uncultured_bacterium_g__Pseudoxanthomonas	OTU5689	107	44	59	13	44	62	103	37	123	1279	280	101	127	71	234	1	9	10	2704	1	0.00410073
d__Bacteria	k__norank_d__Bacteria	p__Actinobacteriota	c__Actinobacteria	o__Glycomycetales	f__Glycomycetaceae	g__Glycomyces	s__Glycomyces_harbinensis	OTU4310	1	0	0	0	0	0	1	0	1	0	0	0	0	0	1	0	0	0	4	0.222222	6.06618e-06
d__Bacteria	k__norank_d__Bacteria	p__Patescibacteria	c__Saccharimonadia	o__Saccharimonadales	f__unclassified_o__Saccharimonadales	g__unclassified_o__Saccharimonadales	s__unclassified_o__Saccharimonadales	OTU5196	0	5	0	0	0	0	0	0	1	0	4	0	0	0	0	0	0	0	10	0.166667	1.51654e-05
d__Bacteria	k__norank_d__Bacteria	p__Firmicutes	c__Bacilli	o__Paenibacillales	f__Paenibacillaceae	g__Cohnella	s__unclassified_g__Cohnella	OTU2271	0	0	0	0	1	0	0	6	1	0	0	0	2	1	0	0	0	0	11	0.277778	1.6682e-05
d__Bacteria	k__norank_d__Bacteria	p__Bdellovibrionota	c__Bdellovibrionia	o__Bdellovibrionales	f__Bdellovibrionaceae	g__Bdellovibrio	s__metagenome_g__Bdellovibrio	OTU6376	2	0	0	0	0	0	1	0	0	0	0	0	0	1	2	0	0	0	6	0.222222	9.09926e-06
d__Bacteria	k__norank_d__Bacteria	p__Actinobacteriota	c__Actinobacteria	o__Propionibacteriales	f__Propionibacteriaceae	g__Marinilutecoccus	s__Ponticoccus_sp._in_Proteobacteria_g__Marinilutecoccus	OTU7615	0	0	0	0	0	0	0	0	0	0	0	0	0	0	0	0	0	1	1	0.0555556	1.51654e-06
d__Bacteria	k__norank_d__Bacteria	p__Bdellovibrionota	c__Bdellovibrionia	o__Bdellovibrionales	f__Bdellovibrionaceae	g__Bdellovibrio	s__unclassified_g__Bdellovibrio	OTU7618	0	0	0	0	1	2	0	0	0	0	0	0	0	1	0	0	8	1	13	0.277778	1.97151e-05
d__Bacteria	k__norank_d__Bacteria	p__Firmicutes	c__Clostridia	o__Peptostreptococcales-Tissierellales	f__norank_o__Peptostreptococcales-Tissierellales	g__Tissierella	s__unclassified_g__Tissierella	OTU2762	0	0	0	0	0	0	3	0	0	0	0	0	0	0	0	0	0	0	3	0.0555556	4.54963e-06
d__Bacteria	k__norank_d__Bacteria	p__Myxococcota	c__Polyangia	o__Haliangiales	f__Haliangiaceae	g__Haliangium	s__metagenome_g__Haliangium	OTU6792	0	0	0	0	0	0	0	0	0	0	0	0	1	0	0	0	1	0	2	0.111111	3.03309e-06
d__Bacteria	k__norank_d__Bacteria	p__Proteobacteria	c__Gammaproteobacteria	o__Cellvibrionales	f__Halieaceae	g__OM60NOR5_clade	s__metagenome_g__OM60NOR5_clade	OTU5711	3	1	0	0	0	0	1	1	1	0	15	0	4	9	9	0	0	0	44	0.5	6.67279e-05
d__Bacteria	k__norank_d__Bacteria	p__Planctomycetota	c__Phycisphaerae	o__Phycisphaerales	f__Phycisphaeraceae	g__SM1A02	s__metagenome_g__SM1A02	OTU5457	1	2	0	0	0	0	2	3	0	0	0	0	3	2	3	0	0	0	16	0.388889	2.42647e-05
d__Bacteria	k__norank_d__Bacteria	p__Proteobacteria	c__Gammaproteobacteria	o__norank_c__Gammaproteobacteria	f__norank_o__norank_c__Gammaproteobacteria	g__norank_f__norank_o__norank_c__Gammaproteobacteria	s__unclassified_g__norank_f__norank_o__norank_c__Gammaproteobacteria	OTU378	0	0	0	0	0	0	0	0	0	0	0	0	2	0	0	0	0	0	2	0.0555556	3.03309e-06
d__Bacteria	k__norank_d__Bacteria	p__Bdellovibrionota	c__Bdellovibrionia	o__Bdellovibrionales	f__Bdellovibrionaceae	g__Bdellovibrio	s__unclassified_g__Bdellovibrio	OTU4165	1	5	0	19	32	4	2	0	0	0	0	0	1	1	1	0	0	2	68	0.555556	0.000103125
d__Bacteria	k__norank_d__Bacteria	p__Myxococcota	c__Polyangia	o__Haliangiales	f__Haliangiaceae	g__Haliangium	s__unclassified_g__Haliangium	OTU4740	0	0	0	0	0	0	0	0	1	0	0	0	2	1	0	0	0	0	4	0.166667	6.06618e-06
d__Bacteria	k__norank_d__Bacteria	p__Proteobacteria	c__Gammaproteobacteria	o__Burkholderiales	f__B1-7BS	g__norank_f__B1-7BS	s__unclassified_g__norank_f__B1-7BS	OTU5521	1	0	0	0	0	0	1	1	0	0	10	0	0	0	0	0	0	0	13	0.222222	1.97151e-05
d__Bacteria	k__norank_d__Bacteria	p__Proteobacteria	c__Gammaproteobacteria	o__unclassified_c__Gammaproteobacteria	f__unclassified_c__Gammaproteobacteria	g__unclassified_c__Gammaproteobacteria	s__unclassified_c__Gammaproteobacteria	OTU634	0	0	0	0	0	0	0	0	0	0	0	0	2	1	1	0	0	0	4	0.166667	6.06618e-06
d__Bacteria	k__norank_d__Bacteria	p__Chloroflexi	c__TK10	o__norank_c__TK10	f__norank_o__norank_c__TK10	g__norank_f__norank_o__norank_c__TK10	s__unclassified_g__norank_f__norank_o__norank_c__TK10	OTU1307	0	0	0	0	0	0	1	0	0	0	0	0	0	0	1	0	0	0	2	0.111111	3.03309e-06
d__Bacteria	k__norank_d__Bacteria	p__Proteobacteria	c__Alphaproteobacteria	o__Rhizobiales	f__Rhizobiaceae	g__unclassified_f__Rhizobiaceae	s__unclassified_f__Rhizobiaceae	OTU2050	15	1	2	0	0	0	12	5	21	0	14	0	7	6	23	0	0	0	106	0.555556	0.000160754
d__Bacteria	k__norank_d__Bacteria	p__Proteobacteria	c__Alphaproteobacteria	o__Rhizobiales	f__Rhizobiaceae	g__unclassified_f__Rhizobiaceae	s__unclassified_f__Rhizobiaceae	OTU2057	0	10	0	0	0	0	7	0	1	0	0	0	11	0	2	0	0	0	31	0.277778	4.70129e-05
d__Bacteria	k__norank_d__Bacteria	p__Myxococcota	c__Polyangia	o__Haliangiales	f__Haliangiaceae	g__Haliangium	s__uncultured_bacterium_g__Haliangium	OTU2667	0	5	0	0	0	1	3	0	3	0	0	0	7	3	5	0	0	0	27	0.388889	4.09467e-05
d__Bacteria	k__norank_d__Bacteria	p__Firmicutes	c__Bacilli	o__Paenibacillales	f__Paenibacillaceae	g__Paenibacillus	s__unclassified_g__Paenibacillus	OTU4952	0	0	0	0	0	0	3	1	5	0	0	0	3	5	2	0	0	0	19	0.333333	2.88143e-05
d__Bacteria	k__norank_d__Bacteria	p__Proteobacteria	c__Gammaproteobacteria	o__Steroidobacterales	f__Steroidobacteraceae	g__Steroidobacter	s__uncultured_bacterium_g__Steroidobacter	OTU4903	128	565	7	2	1	8	106	202	110	12	107	10	288	170	196	1	9	1	1923	1	0.00291631
d__Bacteria	k__norank_d__Bacteria	p__Gemmatimonadota	c__Longimicrobia	o__Longimicrobiales	f__Longimicrobiaceae	g__norank_f__Longimicrobiaceae	s__unclassified_g__norank_f__Longimicrobiaceae	OTU4349	2	1	0	0	0	0	0	1	0	0	6	0	0	1	1	0	0	0	12	0.333333	1.81985e-05
d__Bacteria	k__norank_d__Bacteria	p__Chloroflexi	c__JG30-KF-CM66	o__norank_c__JG30-KF-CM66	f__norank_o__norank_c__JG30-KF-CM66	g__norank_f__norank_o__norank_c__JG30-KF-CM66	s__uncultured_bacterium_g__norank_f__norank_o__norank_c__JG30-KF-CM66	OTU2395	0	0	0	0	0	0	0	0	0	0	0	0	1	0	1	0	0	0	2	0.111111	3.03309e-06
d__Bacteria	k__norank_d__Bacteria	p__Gemmatimonadota	c__Longimicrobia	o__Longimicrobiales	f__Longimicrobiaceae	g__norank_f__Longimicrobiaceae	s__uncultured_bacterium_g__norank_f__Longimicrobiaceae	OTU1056	0	0	0	0	0	0	1	2	4	0	0	0	3	1	2	0	0	0	13	0.333333	1.97151e-05
d__Bacteria	k__norank_d__Bacteria	p__Firmicutes	c__Clostridia	o__Oscillospirales	f__Butyricicoccaceae	g__Butyricicoccus	s__uncultured_bacterium_g__Butyricicoccus	OTU3341	0	0	0	0	0	0	0	0	0	0	0	0	1	0	0	0	0	0	1	0.0555556	1.51654e-06
d__Bacteria	k__norank_d__Bacteria	p__Verrucomicrobiota	c__Omnitrophia	o__Omnitrophales	f__Omnitrophaceae	g__Candidatus_Omnitrophus	s__Omnitrophica_WOR_2_bacterium_GWF2_63_9	OTU4984	0	0	0	0	0	0	1	0	1	0	0	0	0	2	1	0	0	0	5	0.222222	7.58272e-06
d__Bacteria	k__norank_d__Bacteria	p__Actinobacteriota	c__Actinobacteria	o__Micrococcales	f__Microbacteriaceae	g__Cryobacterium	s__Cryobacterium_psychrotolerans	OTU1739	14	25	0	0	5	6	191	142	267	0	65	10	363	173	134	1	0	4	1400	0.777778	0.00212316
d__Bacteria	k__norank_d__Bacteria	p__Proteobacteria	c__Gammaproteobacteria	o__Acidiferrobacterales	f__Acidiferrobacteraceae	g__Sulfurifustis	s__uncultured_bacterium_g__Sulfurifustis	OTU2095	8	0	0	0	0	0	9	0	0	0	0	0	0	2	0	0	0	0	19	0.166667	2.88143e-05
d__Bacteria	k__norank_d__Bacteria	p__Proteobacteria	c__Alphaproteobacteria	o__norank_c__Alphaproteobacteria	f__norank_o__norank_c__Alphaproteobacteria	g__norank_f__norank_o__norank_c__Alphaproteobacteria	s__uncultured_Alphaproteobacteria_bacterium_g__norank_f__norank_o__norank	OTU128	0	0	0	0	0	0	0	0	2	0	4	0	0	0	7	0	0	0	13	0.166667	1.97151e-05
d__Bacteria	k__norank_d__Bacteria	p__Firmicutes	c__Clostridia	o__Oscillospirales	f__Ruminococcaceae	g__Faecalibacterium	s__uncultured_bacterium_g__Faecalibacterium	OTU5106	0	0	0	0	0	0	0	0	0	27	0	5	0	0	0	0	4	0	36	0.166667	5.45956e-05
d__Bacteria	k__norank_d__Bacteria	p__Planctomycetota	c__Phycisphaerae	o__Phycisphaerales	f__Phycisphaeraceae	g__unclassified_f__Phycisphaeraceae	s__unclassified_f__Phycisphaeraceae	OTU4895	0	0	0	0	0	0	0	0	0	0	0	0	1	0	2	0	0	0	3	0.111111	4.54963e-06
d__Bacteria	k__norank_d__Bacteria	p__Elusimicrobiota	c__Lineage_IIb	o__norank_c__Lineage_IIb	f__norank_o__norank_c__Lineage_IIb	g__norank_f__norank_o__norank_c__Lineage_IIb	s__uncultured_bacterium_g__norank_f__norank_o__norank_c__Lineage_IIb	OTU1227	2	0	0	0	0	0	2	0	0	0	0	0	0	0	1	0	0	0	5	0.166667	7.58272e-06
d__Bacteria	k__norank_d__Bacteria	p__Bdellovibrionota	c__Oligoflexia	o__0319-6G20	f__norank_o__0319-6G20	g__norank_f__norank_o__0319-6G20	s__uncultured_Syntrophobacteraceae_bacterium_g__norank	OTU5382	0	0	0	0	0	0	4	2	3	0	0	0	0	1	3	0	0	0	13	0.277778	1.97151e-05
d__Bacteria	k__norank_d__Bacteria	p__Chloroflexi	c__TK10	o__norank_c__TK10	f__norank_o__norank_c__TK10	g__norank_f__norank_o__norank_c__TK10	s__unclassified_g__norank_f__norank_o__norank_c__TK10	OTU4976	0	0	0	0	0	0	2	11	1	0	0	0	3	9	19	0	0	0	45	0.333333	6.82445e-05
d__Bacteria	k__norank_d__Bacteria	p__Actinobacteriota	c__Actinobacteria	o__Micromonosporales	f__Micromonosporaceae	g__Longispora	s__compost_metagenome_g__Longispora	OTU5960	0	0	0	0	0	0	0	0	0	0	0	0	0	0	0	0	0	1	1	0.0555556	1.51654e-06
d__Bacteria	k__norank_d__Bacteria	p__Firmicutes	c__Bacilli	o__Bacillales	f__Bacillaceae	g__Oceanobacillus	s__Oceanobacillus_sp._ITT11	OTU6024	0	0	0	0	0	0	6	15	2	0	0	0	0	3	3	0	0	0	29	0.277778	4.39798e-05
d__Bacteria	k__norank_d__Bacteria	p__Proteobacteria	c__Gammaproteobacteria	o__Xanthomonadales	f__Xanthomonadaceae	g__Lysobacter	s__uncultured_Lysobacter_sp._g__Lysobacter	OTU3421	0	1	0	0	0	0	3	0	15	0	0	0	6	3	14	0	0	0	42	0.333333	6.36948e-05
d__Bacteria	k__norank_d__Bacteria	p__Proteobacteria	c__Alphaproteobacteria	o__unclassified_c__Alphaproteobacteria	f__unclassified_c__Alphaproteobacteria	g__unclassified_c__Alphaproteobacteria	s__unclassified_c__Alphaproteobacteria	OTU1372	1	0	0	0	0	0	0	0	0	0	0	0	0	0	0	0	0	0	1	0.0555556	1.51654e-06
d__Bacteria	k__norank_d__Bacteria	p__Firmicutes	c__Bacilli	o__Paenibacillales	f__Paenibacillaceae	g__Paenibacillus	s__unclassified_g__Paenibacillus	OTU6942	2	0	0	0	0	0	0	5	3	0	0	0	2	2	2	0	0	0	16	0.333333	2.42647e-05
d__Bacteria	k__norank_d__Bacteria	p__Verrucomicrobiota	c__Verrucomicrobiae	o__Pedosphaerales	f__Pedosphaeraceae	g__norank_f__Pedosphaeraceae	s__Verrucomicrobia_bacterium_LX181	OTU375	5	0	0	0	0	0	5	1	11	0	0	0	1	3	3	0	0	0	29	0.388889	4.39798e-05
d__Bacteria	k__norank_d__Bacteria	p__Actinobacteriota	c__Actinobacteria	o__Propionibacteriales	f__Nocardioidaceae	g__Aeromicrobium	s__unclassified_g__Aeromicrobium	OTU5389	0	4	0	2	1	9	4	2	10	1	0	0	19	3	14	0	0	0	69	0.611111	0.000104642
d__Bacteria	k__norank_d__Bacteria	p__Proteobacteria	c__Alphaproteobacteria	o__Reyranellales	f__Reyranellaceae	g__Reyranella	s__unclassified_g__Reyranella	OTU7113	32	32	7	1	0	24	189	51	32	100	89	23	42	62	64	0	0	1	749	0.833333	0.00113589
d__Bacteria	k__norank_d__Bacteria	p__Actinobacteriota	c__Actinobacteria	o__Micrococcales	f__Cellulomonadaceae	g__Cellulomonas	s__Cellulomonas_flavigena	OTU444	0	2	0	2	8	2	0	1	3	28	25	0	5	10	11	0	3	1	101	0.722222	0.000153171
d__Bacteria	k__norank_d__Bacteria	p__Patescibacteria	c__WWE3	o__norank_c__WWE3	f__norank_o__norank_c__WWE3	g__norank_f__norank_o__norank_c__WWE3	s__uncultured_candidate_division_WWE3_bacterium	OTU4477	0	0	0	0	0	0	0	0	0	0	0	0	0	1	0	0	0	0	1	0.0555556	1.51654e-06
d__Bacteria	k__norank_d__Bacteria	p__Myxococcota	c__Myxococcia	o__Myxococcales	f__Anaeromyxobacteraceae	g__Anaeromyxobacter	s__unclassified_g__Anaeromyxobacter	OTU5065	2	0	0	0	0	0	5	1	0	19	16	0	2	4	1	0	0	0	50	0.444444	7.58272e-05
d__Bacteria	k__norank_d__Bacteria	p__Actinobacteriota	c__Actinobacteria	o__Micrococcales	f__Bogoriellaceae	g__Georgenia	s__unclassified_g__Georgenia	OTU6159	0	0	0	0	0	0	1	0	4	0	0	0	6	1	0	0	0	0	12	0.222222	1.81985e-05
d__Bacteria	k__norank_d__Bacteria	p__Chloroflexi	c__TK10	o__norank_c__TK10	f__norank_o__norank_c__TK10	g__norank_f__norank_o__norank_c__TK10	s__uncultured_bacterium_g__norank_f__norank_o__norank_c__TK10	OTU7204	0	0	0	0	0	0	0	1	0	0	0	0	0	1	0	0	0	0	2	0.111111	3.03309e-06
d__Bacteria	k__norank_d__Bacteria	p__Bacteroidota	c__Bacteroidia	o__Sphingobacteriales	f__LiUU-11-161	g__norank_f__LiUU-11-161	s__metagenome_g__norank_f__LiUU-11-161	OTU1062	0	0	0	0	0	0	0	0	0	0	0	0	0	1	0	0	0	0	1	0.0555556	1.51654e-06
d__Bacteria	k__norank_d__Bacteria	p__Elusimicrobiota	c__Elusimicrobia	o__Lineage_IV	f__norank_o__Lineage_IV	g__norank_f__norank_o__Lineage_IV	s__unclassified_g__norank_f__norank_o__Lineage_IV	OTU7072	0	0	0	0	0	0	1	0	1	0	0	0	0	0	1	0	0	0	3	0.166667	4.54963e-06
d__Bacteria	k__norank_d__Bacteria	p__Proteobacteria	c__Alphaproteobacteria	o__Rickettsiales	f__SM2D12	g__norank_f__SM2D12	s__metagenome_g__norank_f__SM2D12	OTU3760	0	4	0	0	0	0	3	0	1	0	1	0	0	3	2	0	0	0	14	0.333333	2.12316e-05
d__Bacteria	k__norank_d__Bacteria	p__Actinobacteriota	c__Actinobacteria	o__Micrococcales	f__Microbacteriaceae	g__unclassified_f__Microbacteriaceae	s__unclassified_f__Microbacteriaceae	OTU46	0	0	0	0	0	0	0	1	2	0	0	0	0	0	0	0	0	0	3	0.111111	4.54963e-06
d__Bacteria	k__norank_d__Bacteria	p__Bdellovibrionota	c__unclassified_p__Bdellovibrionota	o__unclassified_p__Bdellovibrionota	f__unclassified_p__Bdellovibrionota	g__unclassified_p__Bdellovibrionota	s__unclassified_p__Bdellovibrionota	OTU4399	0	3	0	0	0	0	0	0	0	0	0	0	0	0	0	0	0	0	3	0.0555556	4.54963e-06
d__Bacteria	k__norank_d__Bacteria	p__Proteobacteria	c__Alphaproteobacteria	o__Sphingomonadales	f__Sphingomonadaceae	g__Hephaestia	s__unclassified_g__Hephaestia	OTU3385	0	0	0	0	2	0	0	0	11	0	1	0	0	0	1	0	0	0	15	0.222222	2.27482e-05
d__Bacteria	k__norank_d__Bacteria	p__Planctomycetota	c__OM190	o__norank_c__OM190	f__norank_o__norank_c__OM190	g__norank_f__norank_o__norank_c__OM190	s__unclassified_g__norank_f__norank_o__norank_c__OM190	OTU4664	3	2	0	0	0	0	0	1	0	0	0	0	0	2	0	0	0	0	8	0.222222	1.21324e-05
d__Bacteria	k__norank_d__Bacteria	p__SAR324_cladeMarine_group_B	c__norank_p__SAR324_cladeMarine_group_B	o__norank_c__norank_p__SAR324_cladeMarine_group_B	f__norank_o__norank_c__norank_p__SAR324_cladeMarine_group_B	g__norank_f__norank_o__norank_c__norank_p__SAR324_cladeMarine_group_B	s__metagenome_g__norank_f__norank_o__norank_c__norank_p__SAR324_cladeMarine_group_B	OTU6754	0	0	0	0	0	0	0	0	0	0	0	0	1	1	0	0	0	0	2	0.111111	3.03309e-06
d__Bacteria	k__norank_d__Bacteria	p__Proteobacteria	c__Alphaproteobacteria	o__unclassified_c__Alphaproteobacteria	f__unclassified_c__Alphaproteobacteria	g__unclassified_c__Alphaproteobacteria	s__unclassified_c__Alphaproteobacteria	OTU7525	1	0	0	0	0	0	0	0	0	0	0	0	0	0	0	0	0	0	1	0.0555556	1.51654e-06
d__Bacteria	k__norank_d__Bacteria	p__Chloroflexi	c__Chloroflexia	o__Chloroflexales	f__Chloroflexaceae	g__Oscillochloris	s__uncultured_Chloroflexi_bacterium_g__Oscillochloris	OTU3659	17	1	0	0	0	0	26	0	1	0	0	0	0	2	4	0	0	0	51	0.333333	7.73437e-05
d__Bacteria	k__norank_d__Bacteria	p__Proteobacteria	c__Gammaproteobacteria	o__Burkholderiales	f__Nitrosomonadaceae	g__mle1-7	s__uncultured_bacterium_g__mle1-7	OTU5600	0	4	0	0	0	0	0	2	0	0	0	0	5	4	1	0	0	0	16	0.277778	2.42647e-05
d__Bacteria	k__norank_d__Bacteria	p__Myxococcota	c__Polyangia	o__Haliangiales	f__Haliangiaceae	g__Haliangium	s__unclassified_g__Haliangium	OTU7043	0	0	0	0	0	0	3	2	0	0	0	0	1	0	3	0	0	0	9	0.222222	1.36489e-05
d__Bacteria	k__norank_d__Bacteria	p__Proteobacteria	c__Alphaproteobacteria	o__Sphingomonadales	f__Sphingomonadaceae	g__Ellin6055	s__metagenome_g__Ellin6055	OTU4978	0	0	0	0	0	0	3	3	1	0	0	0	3	3	11	0	0	0	24	0.333333	3.63971e-05
d__Bacteria	k__norank_d__Bacteria	p__NB1-j	c__norank_p__NB1-j	o__norank_c__norank_p__NB1-j	f__norank_o__norank_c__norank_p__NB1-j	g__norank_f__norank_o__norank_c__norank_p__NB1-j	s__uncultured_Desulfoglaeba_sp.	OTU2724	1	12	0	0	0	0	0	1	0	0	0	0	2	1	0	0	0	0	17	0.277778	2.57812e-05
d__Bacteria	k__norank_d__Bacteria	p__Gemmatimonadota	c__Gemmatimonadetes	o__Gemmatimonadales	f__Gemmatimonadaceae	g__norank_f__Gemmatimonadaceae	s__uncultured_bacterium_g__norank_f__Gemmatimonadaceae	OTU7161	0	0	0	0	0	0	0	0	0	0	0	0	1	1	0	0	0	0	2	0.111111	3.03309e-06
d__Bacteria	k__norank_d__Bacteria	p__Gemmatimonadota	c__Gemmatimonadetes	o__Gemmatimonadales	f__Gemmatimonadaceae	g__Gemmatimonas	s__uncultured_Gemmatimonadetes_bacterium_g__Gemmatimonas	OTU2362	0	1	0	0	0	0	9	11	7	4	0	0	12	1	6	0	0	0	51	0.444444	7.73437e-05
d__Bacteria	k__norank_d__Bacteria	p__Chloroflexi	c__Ktedonobacteria	o__Ktedonobacterales	f__JG30-KF-AS9	g__norank_f__JG30-KF-AS9	s__uncultured_bacterium_g__norank_f__JG30-KF-AS9	OTU4791	0	5	0	0	0	0	10	103	1	0	0	0	7	34	8	0	0	0	168	0.388889	0.000254779
d__Bacteria	k__norank_d__Bacteria	p__Proteobacteria	c__Alphaproteobacteria	o__Rhizobiales	f__Xanthobacteraceae	g__Pseudorhodoplanes	s__uncultured_bacterium_g__Pseudorhodoplanes	OTU1980	45	346	7	3	2	1	122	120	61	0	71	9	119	138	154	0	1	0	1199	0.833333	0.00181834
d__Bacteria	k__norank_d__Bacteria	p__Gemmatimonadota	c__Gemmatimonadetes	o__Gemmatimonadales	f__Gemmatimonadaceae	g__Gemmatimonas	s__unclassified_g__Gemmatimonas	OTU1088	0	0	0	0	0	0	0	3	1	0	0	0	0	1	0	0	0	0	5	0.166667	7.58272e-06
d__Bacteria	k__norank_d__Bacteria	p__Patescibacteria	c__Saccharimonadia	o__Saccharimonadales	f__norank_o__Saccharimonadales	g__norank_f__norank_o__Saccharimonadales	s__unclassified_g__norank_f__norank_o__Saccharimonadales	OTU1895	0	0	1	0	0	0	0	0	12	0	0	0	2	0	3	0	0	0	18	0.222222	2.72978e-05
d__Bacteria	k__norank_d__Bacteria	p__Actinobacteriota	c__Acidimicrobiia	o__IMCC26256	f__norank_o__IMCC26256	g__norank_f__norank_o__IMCC26256	s__uncultured_Acidimicrobiia_bacterium_g__norank_f__norank	OTU5395	15	14	0	0	0	1	21	13	10	11	5	1	55	26	51	0	0	1	224	0.722222	0.000339706
d__Bacteria	k__norank_d__Bacteria	p__Proteobacteria	c__Alphaproteobacteria	o__Rhizobiales	f__Rhizobiaceae	g__Allorhizobium-Neorhizobium-Pararhizobium-Rhizobium	s__unclassified_g__Allorhizobium-Neorhizobium-Pararhizobium-Rhizobium	OTU5122	2	0	0	0	0	0	1	1	0	0	0	16	0	0	0	0	0	0	20	0.222222	3.03309e-05
d__Bacteria	k__norank_d__Bacteria	p__Chloroflexi	c__Chloroflexia	o__Chloroflexales	f__Roseiflexaceae	g__norank_f__Roseiflexaceae	s__uncultured_Chloroflexi_bacterium_g__norank_f__Roseiflexaceae	OTU2209	2	0	0	0	0	0	12	7	7	0	0	0	1	5	11	0	0	0	45	0.388889	6.82445e-05
d__Bacteria	k__norank_d__Bacteria	p__Planctomycetota	c__Planctomycetes	o__Pirellulales	f__Pirellulaceae	g__Pir4_lineage	s__unclassified_g__Pir4_lineage	OTU5780	0	0	0	0	0	0	0	4	0	0	0	0	0	0	0	0	0	0	4	0.0555556	6.06618e-06
d__Bacteria	k__norank_d__Bacteria	p__Verrucomicrobiota	c__Chlamydiae	o__Chlamydiales	f__Parachlamydiaceae	g__Candidatus_Protochlamydia	s__unclassified_g__Candidatus_Protochlamydia	OTU6776	2	2	0	0	0	0	3	3	1	16	14	0	1	0	0	0	0	0	42	0.444444	6.36948e-05
d__Bacteria	k__norank_d__Bacteria	p__Firmicutes	c__Bacilli	o__Bacillales	f__unclassified_o__Bacillales	g__unclassified_o__Bacillales	s__unclassified_o__Bacillales	OTU2255	0	0	0	0	0	0	2	3	0	0	0	0	1	1	5	0	0	0	12	0.277778	1.81985e-05
d__Bacteria	k__norank_d__Bacteria	p__Gemmatimonadota	c__AKAU4049	o__norank_c__AKAU4049	f__norank_o__norank_c__AKAU4049	g__norank_f__norank_o__norank_c__AKAU4049	s__uncultured_bacterium_g__norank_f__norank_o__norank_c__AKAU4049	OTU2666	3	12	0	0	0	0	4	57	26	0	26	1	33	15	49	0	2	1	229	0.666667	0.000347289
d__Bacteria	k__norank_d__Bacteria	p__Actinobacteriota	c__Thermoleophilia	o__Gaiellales	f__norank_o__Gaiellales	g__norank_f__norank_o__Gaiellales	s__unclassified_g__norank_f__norank_o__Gaiellales	OTU1141	0	0	0	0	0	0	0	0	1	0	0	0	0	0	0	0	0	0	1	0.0555556	1.51654e-06
d__Bacteria	k__norank_d__Bacteria	p__Bacteroidota	c__Bacteroidia	o__Bacteroidales	f__Muribaculaceae	g__norank_f__Muribaculaceae	s__uncultured_Porphyromonadaceae_bacterium_g__norank_f__Muribaculaceae	OTU7545	0	0	0	0	6	0	0	0	0	9	10	0	0	0	0	0	1	6	32	0.277778	4.85294e-05
d__Bacteria	k__norank_d__Bacteria	p__Verrucomicrobiota	c__Chlamydiae	o__Chlamydiales	f__Parachlamydiaceae	g__unclassified_f__Parachlamydiaceae	s__unclassified_f__Parachlamydiaceae	OTU3911	0	0	0	0	0	0	1	0	0	0	0	0	0	0	0	0	0	0	1	0.0555556	1.51654e-06
d__Bacteria	k__norank_d__Bacteria	p__Chloroflexi	c__Chloroflexia	o__Kallotenuales	f__AKIW781	g__norank_f__AKIW781	s__unclassified_g__norank_f__AKIW781	OTU7654	0	0	0	1	0	0	1	0	0	12	0	0	0	0	1	0	2	0	17	0.277778	2.57812e-05
d__Bacteria	k__norank_d__Bacteria	p__Bdellovibrionota	c__Oligoflexia	o__0319-6G20	f__norank_o__0319-6G20	g__norank_f__norank_o__0319-6G20	s__uncultured_bacterium_g__norank_f__norank_o__0319-6G20	OTU6434	1	15	0	0	1	0	8	0	3	0	25	8	1	3	0	0	0	0	65	0.5	9.85754e-05
d__Bacteria	k__norank_d__Bacteria	p__Firmicutes	c__Clostridia	o__Christensenellales	f__Christensenellaceae	g__Christensenellaceae_R-7_group	s__unclassified_g__Christensenellaceae_R-7_group	OTU5244	0	0	0	0	0	0	0	0	0	20	5	0	0	0	0	0	0	1	26	0.166667	3.94301e-05
d__Bacteria	k__norank_d__Bacteria	p__Myxococcota	c__Myxococcia	o__Myxococcales	f__Myxococcaceae	g__P3OB-42	s__uncultured_organism_g__P3OB-42	OTU371	0	2	0	0	0	0	0	0	2	0	0	0	0	1	1	0	0	0	6	0.222222	9.09926e-06
d__Bacteria	k__norank_d__Bacteria	p__Proteobacteria	c__Alphaproteobacteria	o__Rhizobiales	f__Xanthobacteraceae	g__unclassified_f__Xanthobacteraceae	s__unclassified_f__Xanthobacteraceae	OTU245	0	0	0	0	0	0	3	0	0	0	0	0	3	1	0	0	0	0	7	0.166667	1.06158e-05
d__Bacteria	k__norank_d__Bacteria	p__Actinobacteriota	c__Actinobacteria	o__Frankiales	f__Acidothermaceae	g__Acidothermus	s__uncultured_bacterium_g__Acidothermus	OTU2326	1	0	0	0	0	0	0	3	17	0	0	0	7	0	1	0	0	0	29	0.277778	4.39798e-05
d__Bacteria	k__norank_d__Bacteria	p__Proteobacteria	c__Alphaproteobacteria	o__norank_c__Alphaproteobacteria	f__norank_o__norank_c__Alphaproteobacteria	g__norank_f__norank_o__norank_c__Alphaproteobacteria	s__metagenome_g__norank_f__norank_o__norank_c__Alphaproteobacteria	OTU6608	0	0	0	0	0	0	0	1	0	0	0	0	0	0	0	0	0	0	1	0.0555556	1.51654e-06
d__Bacteria	k__norank_d__Bacteria	p__Armatimonadota	c__Fimbriimonadia	o__Fimbriimonadales	f__Fimbriimonadaceae	g__norank_f__Fimbriimonadaceae	s__uncultured_bacterium_g__norank_f__Fimbriimonadaceae	OTU7110	0	6	0	0	0	0	0	5	0	0	0	0	10	3	0	0	0	0	24	0.222222	3.63971e-05
d__Bacteria	k__norank_d__Bacteria	p__Proteobacteria	c__Alphaproteobacteria	o__Rhodobacterales	f__Rhodobacteraceae	g__Rubellimicrobium	s__uncultured_bacterium_g__Rubellimicrobium	OTU7656	0	0	0	0	0	0	0	1	0	0	0	0	0	1	0	0	1	0	3	0.166667	4.54963e-06
d__Bacteria	k__norank_d__Bacteria	p__Actinobacteriota	c__Thermoleophilia	o__Solirubrobacterales	f__67-14	g__norank_f__67-14	s__unclassified_g__norank_f__67-14	OTU6022	3	22	0	0	0	0	33	22	27	9	0	9	24	15	22	0	0	2	188	0.611111	0.00028511
d__Bacteria	k__norank_d__Bacteria	p__Proteobacteria	c__Gammaproteobacteria	o__KI89A_clade	f__norank_o__KI89A_clade	g__norank_f__norank_o__KI89A_clade	s__uncultured_bacterium_g__norank_f__norank_o__KI89A_clade	OTU2689	1	5	1	0	0	0	0	7	4	0	1	0	4	8	0	0	0	0	31	0.444444	4.70129e-05
d__Bacteria	k__norank_d__Bacteria	p__Proteobacteria	c__Gammaproteobacteria	o__Coxiellales	f__Coxiellaceae	g__Coxiella	s__uncultured_bacterium_g__Coxiella	OTU6462	0	3	0	0	0	0	1	0	0	0	0	0	0	0	0	0	0	0	4	0.111111	6.06618e-06
d__Bacteria	k__norank_d__Bacteria	p__Myxococcota	c__Polyangia	o__mle1-27	f__norank_o__mle1-27	g__norank_f__norank_o__mle1-27	s__uncultured_bacterium_g__norank_f__norank_o__mle1-27	OTU7123	0	0	0	0	0	0	0	0	0	0	0	0	0	3	0	0	0	0	3	0.0555556	4.54963e-06
d__Bacteria	k__norank_d__Bacteria	p__Verrucomicrobiota	c__Chlamydiae	o__Chlamydiales	f__unclassified_o__Chlamydiales	g__unclassified_o__Chlamydiales	s__unclassified_o__Chlamydiales	OTU593	0	0	0	0	0	0	0	0	0	0	0	0	0	0	1	0	0	0	1	0.0555556	1.51654e-06
d__Bacteria	k__norank_d__Bacteria	p__Proteobacteria	c__Gammaproteobacteria	o__Gammaproteobacteria_Incertae_Sedis	f__unclassified_o__Gammaproteobacteria_Incertae_Sedis	g__Candidatus_Ovatusbacter	s__unclassified_g__Candidatus_Ovatusbacter	OTU7099	0	0	0	0	0	0	0	0	0	0	0	0	0	0	1	0	0	0	1	0.0555556	1.51654e-06
d__Bacteria	k__norank_d__Bacteria	p__NB1-j	c__norank_p__NB1-j	o__norank_c__norank_p__NB1-j	f__norank_o__norank_c__norank_p__NB1-j	g__norank_f__norank_o__norank_c__norank_p__NB1-j	s__uncultured_Myxococcales_bacterium_g__norank	OTU2174	2	90	0	0	0	0	2	2	1	0	0	0	4	9	0	0	0	0	110	0.388889	0.00016682
d__Bacteria	k__norank_d__Bacteria	p__Chloroflexi	c__Ktedonobacteria	o__C0119	f__norank_o__C0119	g__norank_f__norank_o__C0119	s__uncultured_bacterium_g__norank_f__norank_o__C0119	OTU1233	1	0	0	2	0	0	5	1	1	0	1	0	1	10	8	0	0	0	30	0.5	4.54963e-05
d__Bacteria	k__norank_d__Bacteria	p__Actinobacteriota	c__Actinobacteria	o__Micrococcales	f__Brevibacteriaceae	g__Brevibacterium	s__unclassified_g__Brevibacterium	OTU433	0	0	0	0	0	0	0	0	1	0	0	3	1	0	0	0	1	0	6	0.222222	9.09926e-06
d__Bacteria	k__norank_d__Bacteria	p__Proteobacteria	c__Alphaproteobacteria	o__Acetobacterales	f__Acetobacteraceae	g__Belnapia	s__uncultured_bacterium_g__Belnapia	OTU5333	0	0	0	2	58	120	15	8	4	0	0	0	6	13	21	22	51	16	336	0.666667	0.000509559
d__Bacteria	k__norank_d__Bacteria	p__Firmicutes	c__Bacilli	o__Paenibacillales	f__Paenibacillaceae	g__Paenibacillus	s__unclassified_g__Paenibacillus	OTU4011	0	0	0	0	0	0	0	0	2	0	0	0	1	0	0	0	0	0	3	0.111111	4.54963e-06
d__Bacteria	k__norank_d__Bacteria	p__Myxococcota	c__bacteriap25	o__norank_c__bacteriap25	f__norank_o__norank_c__bacteriap25	g__norank_f__norank_o__norank_c__bacteriap25	s__uncultured_Syntrophobacterales_bacterium_g__norank_f__norank	OTU4987	0	0	0	0	0	0	0	3	0	0	0	0	0	1	0	0	0	0	4	0.111111	6.06618e-06
d__Bacteria	k__norank_d__Bacteria	p__Bdellovibrionota	c__Bdellovibrionia	o__Bdellovibrionales	f__Bdellovibrionaceae	g__OM27_clade	s__uncultured_bacterium_g__OM27_clade	OTU5141	0	0	0	0	0	0	0	0	0	0	10	0	0	0	0	0	0	0	10	0.0555556	1.51654e-05
d__Bacteria	k__norank_d__Bacteria	p__Firmicutes	c__Desulfotomaculia	o__Desulfotomaculales	f__norank_o__Desulfotomaculales	g__Pelotomaculum	s__uncultured_bacterium_g__Pelotomaculum	OTU3294	0	0	0	0	1	0	0	0	0	0	0	0	0	0	0	3	0	0	4	0.111111	6.06618e-06
d__Bacteria	k__norank_d__Bacteria	p__Bacteroidota	c__Bacteroidia	o__Sphingobacteriales	f__env.OPS_17	g__norank_f__env.OPS_17	s__uncultured_bacterium_g__norank_f__env.OPS_17	OTU1350	0	0	0	0	0	0	3	0	0	0	0	0	0	0	1	0	0	0	4	0.111111	6.06618e-06
d__Bacteria	k__norank_d__Bacteria	p__Firmicutes	c__Clostridia	o__norank_c__Clostridia	f__Hungateiclostridiaceae	g__norank_f__Hungateiclostridiaceae	s__unclassified_g__norank_f__Hungateiclostridiaceae	OTU7590	0	0	0	0	0	0	0	0	0	0	0	0	0	0	1	0	0	0	1	0.0555556	1.51654e-06
d__Bacteria	k__norank_d__Bacteria	p__Elusimicrobiota	c__Lineage_IIb	o__norank_c__Lineage_IIb	f__norank_o__norank_c__Lineage_IIb	g__norank_f__norank_o__norank_c__Lineage_IIb	s__uncultured_bacterium_g__norank_f__norank_o__norank_c__Lineage_IIb	OTU6579	0	2	0	0	0	0	1	1	0	0	0	0	0	1	0	0	0	0	5	0.222222	7.58272e-06
d__Bacteria	k__norank_d__Bacteria	p__Firmicutes	c__Bacilli	o__Paenibacillales	f__Paenibacillaceae	g__unclassified_f__Paenibacillaceae	s__unclassified_f__Paenibacillaceae	OTU1277	0	0	0	0	0	0	0	21	1	0	0	0	3	1	8	0	0	0	34	0.277778	5.15625e-05
d__Bacteria	k__norank_d__Bacteria	p__Deinococcota	c__Deinococci	o__Deinococcales	f__Trueperaceae	g__Truepera	s__uncultured_bacterium_g__Truepera	OTU6001	0	0	0	0	0	0	5	0	7	0	0	0	0	3	1	0	0	0	16	0.222222	2.42647e-05
d__Bacteria	k__norank_d__Bacteria	p__Proteobacteria	c__Alphaproteobacteria	o__Rhizobiales	f__Xanthobacteraceae	g__unclassified_f__Xanthobacteraceae	s__unclassified_f__Xanthobacteraceae	OTU1793	0	2	0	0	0	0	1	0	0	0	0	0	0	0	0	0	0	0	3	0.111111	4.54963e-06
d__Bacteria	k__norank_d__Bacteria	p__Proteobacteria	c__Alphaproteobacteria	o__Rhizobiales	f__Beijerinckiaceae	g__alphaI_cluster	s__unclassified_g__alphaI_cluster	OTU2897	0	0	0	1	0	0	4	0	0	0	0	0	0	0	2	0	0	1	8	0.222222	1.21324e-05
d__Bacteria	k__norank_d__Bacteria	p__Bacteroidota	c__Bacteroidia	o__Bacteroidales	f__Rikenellaceae	g__DMER64	s__Rikenellaceae_bacterium_DTU002	OTU7432	0	0	0	0	3	0	0	0	0	0	0	26	0	0	0	4	20	10	63	0.277778	9.55423e-05
d__Bacteria	k__norank_d__Bacteria	p__unclassified_k__norank_d__Bacteria	c__unclassified_k__norank_d__Bacteria	o__unclassified_k__norank_d__Bacteria	f__unclassified_k__norank_d__Bacteria	g__unclassified_k__norank_d__Bacteria	s__unclassified_k__norank_d__Bacteria	OTU3686	0	0	0	0	0	0	2	0	0	0	0	0	0	0	0	0	0	0	2	0.0555556	3.03309e-06
d__Bacteria	k__norank_d__Bacteria	p__Actinobacteriota	c__Actinobacteria	o__Micromonosporales	f__Micromonosporaceae	g__unclassified_f__Micromonosporaceae	s__unclassified_f__Micromonosporaceae	OTU5915	0	2	0	0	0	0	2	4	0	0	0	0	2	1	2	0	0	0	13	0.333333	1.97151e-05
d__Bacteria	k__norank_d__Bacteria	p__Chloroflexi	c__JG30-KF-CM66	o__norank_c__JG30-KF-CM66	f__norank_o__norank_c__JG30-KF-CM66	g__norank_f__norank_o__norank_c__JG30-KF-CM66	s__uncultured_bacterium_g__norank_f__norank_o__norank_c__JG30-KF-CM66	OTU545	0	0	0	0	0	0	0	0	2	0	0	0	0	0	0	0	0	0	2	0.0555556	3.03309e-06
d__Bacteria	k__norank_d__Bacteria	p__Bacteroidota	c__Bacteroidia	o__Cytophagales	f__Hymenobacteraceae	g__Adhaeribacter	s__unclassified_g__Adhaeribacter	OTU3715	6	4	1	0	1	0	47	10	40	0	0	0	23	67	2	0	0	2	203	0.611111	0.000307858
d__Bacteria	k__norank_d__Bacteria	p__Deinococcota	c__Deinococci	o__Deinococcales	f__Trueperaceae	g__Truepera	s__uncultured_Truepera_sp._g__Truepera	OTU5522	0	0	0	0	0	0	1	0	1	0	0	0	0	2	10	0	0	0	14	0.222222	2.12316e-05
d__Bacteria	k__norank_d__Bacteria	p__unclassified_k__norank_d__Bacteria	c__unclassified_k__norank_d__Bacteria	o__unclassified_k__norank_d__Bacteria	f__unclassified_k__norank_d__Bacteria	g__unclassified_k__norank_d__Bacteria	s__unclassified_k__norank_d__Bacteria	OTU4415	0	2	0	0	0	0	0	0	0	0	0	0	0	0	0	0	0	0	2	0.0555556	3.03309e-06
d__Bacteria	k__norank_d__Bacteria	p__unclassified_k__norank_d__Bacteria	c__unclassified_k__norank_d__Bacteria	o__unclassified_k__norank_d__Bacteria	f__unclassified_k__norank_d__Bacteria	g__unclassified_k__norank_d__Bacteria	s__unclassified_k__norank_d__Bacteria	OTU4417	0	1	0	0	0	0	0	0	0	0	0	0	0	1	0	0	0	0	2	0.111111	3.03309e-06
d__Bacteria	k__norank_d__Bacteria	p__Verrucomicrobiota	c__Verrucomicrobiae	o__Pedosphaerales	f__Pedosphaeraceae	g__norank_f__Pedosphaeraceae	s__unclassified_g__norank_f__Pedosphaeraceae	OTU710	15	32	0	0	0	1	18	11	8	0	21	13	24	47	22	0	0	0	212	0.611111	0.000321507
d__Bacteria	k__norank_d__Bacteria	p__Acidobacteriota	c__Acidobacteriae	o__Bryobacterales	f__Bryobacteraceae	g__Bryobacter	s__Acidobacteria_bacterium_IGE-015	OTU7549	0	0	0	0	0	0	2	0	0	0	0	0	0	2	0	0	0	0	4	0.111111	6.06618e-06
d__Bacteria	k__norank_d__Bacteria	p__unclassified_k__norank_d__Bacteria	c__unclassified_k__norank_d__Bacteria	o__unclassified_k__norank_d__Bacteria	f__unclassified_k__norank_d__Bacteria	g__unclassified_k__norank_d__Bacteria	s__unclassified_k__norank_d__Bacteria	OTU4418	0	4	0	0	0	0	0	0	0	0	0	0	0	1	0	0	0	0	5	0.111111	7.58272e-06
d__Bacteria	k__norank_d__Bacteria	p__Proteobacteria	c__Gammaproteobacteria	o__Alteromonadales	f__Alteromonadaceae	g__Rheinheimera	s__unclassified_g__Rheinheimera	OTU3174	0	0	0	0	0	0	0	0	0	6	2	9	0	0	0	0	0	0	17	0.166667	2.57812e-05
d__Bacteria	k__norank_d__Bacteria	p__Proteobacteria	c__Gammaproteobacteria	o__unclassified_c__Gammaproteobacteria	f__unclassified_c__Gammaproteobacteria	g__unclassified_c__Gammaproteobacteria	s__unclassified_c__Gammaproteobacteria	OTU5264	0	0	0	0	0	0	0	0	0	5	0	0	0	0	0	0	0	0	5	0.0555556	7.58272e-06
d__Bacteria	k__norank_d__Bacteria	p__Firmicutes	c__Clostridia	o__Peptostreptococcales-Tissierellales	f__norank_o__Peptostreptococcales-Tissierellales	g__Gottschalkia	s__Gottschalkia_acidurici_9a	OTU3957	0	0	0	0	0	0	0	2	5	0	0	0	0	1	1	0	0	0	9	0.222222	1.36489e-05
d__Bacteria	k__norank_d__Bacteria	p__Proteobacteria	c__Alphaproteobacteria	o__Rhodospirillales	f__norank_o__Rhodospirillales	g__norank_f__norank_o__Rhodospirillales	s__unclassified_g__norank_f__norank_o__Rhodospirillales	OTU2139	7	7	0	0	0	0	0	0	0	0	0	0	0	1	0	0	0	2	17	0.222222	2.57812e-05
d__Bacteria	k__norank_d__Bacteria	p__Firmicutes	c__Bacilli	o__Paenibacillales	f__Paenibacillaceae	g__unclassified_f__Paenibacillaceae	s__unclassified_f__Paenibacillaceae	OTU5593	0	0	0	0	0	0	1	0	0	0	0	0	0	0	0	0	0	0	1	0.0555556	1.51654e-06
d__Bacteria	k__norank_d__Bacteria	p__Bacteroidota	c__Bacteroidia	o__Cytophagales	f__Cytophagaceae	g__Sporocytophaga	s__unclassified_g__Sporocytophaga	OTU6287	2	1	0	0	0	0	0	0	0	0	0	0	0	5	0	0	0	0	8	0.166667	1.21324e-05
d__Bacteria	k__norank_d__Bacteria	p__Firmicutes	c__Clostridia	o__Thermincolales	f__Thermincolaceae	g__Thermincola	s__unclassified_g__Thermincola	OTU4076	0	0	0	0	0	0	2	2	3	0	0	0	1	0	2	0	0	0	10	0.277778	1.51654e-05
d__Bacteria	k__norank_d__Bacteria	p__Actinobacteriota	c__Actinobacteria	o__Frankiales	f__Frankiaceae	g__Jatrophihabitans	s__unclassified_g__Jatrophihabitans	OTU6095	2	1	0	0	0	1	72	18	22	0	24	0	15	24	14	0	0	0	193	0.555556	0.000292693
d__Bacteria	k__norank_d__Bacteria	p__Proteobacteria	c__Alphaproteobacteria	o__Rhodospirillales	f__norank_o__Rhodospirillales	g__norank_f__norank_o__Rhodospirillales	s__unclassified_g__norank_f__norank_o__Rhodospirillales	OTU685	0	0	0	0	0	0	0	0	1	0	0	0	1	0	0	0	0	0	2	0.111111	3.03309e-06
d__Bacteria	k__norank_d__Bacteria	p__Proteobacteria	c__Gammaproteobacteria	o__Burkholderiales	f__unclassified_o__Burkholderiales	g__unclassified_o__Burkholderiales	s__unclassified_o__Burkholderiales	OTU5672	0	0	0	0	0	0	2	0	0	0	0	0	1	3	0	0	0	0	6	0.166667	9.09926e-06
d__Bacteria	k__norank_d__Bacteria	p__Proteobacteria	c__Alphaproteobacteria	o__Rhodobacterales	f__Rhodobacteraceae	g__unclassified_f__Rhodobacteraceae	s__unclassified_f__Rhodobacteraceae	OTU2688	2	0	0	0	0	0	0	1	0	0	0	0	1	0	0	0	0	0	4	0.166667	6.06618e-06
d__Bacteria	k__norank_d__Bacteria	p__Proteobacteria	c__Alphaproteobacteria	o__Rickettsiales	f__SM2D12	g__norank_f__SM2D12	s__unclassified_g__norank_f__SM2D12	OTU5859	0	0	0	0	0	0	0	0	0	0	0	0	0	0	1	0	0	0	1	0.0555556	1.51654e-06
d__Bacteria	k__norank_d__Bacteria	p__Proteobacteria	c__Alphaproteobacteria	o__Rickettsiales	f__SM2D12	g__norank_f__SM2D12	s__uncultured_Alphaproteobacteria_bacterium_g__norank_f__SM2D12	OTU76	0	0	0	0	0	0	0	0	1	0	0	0	1	0	0	0	0	0	2	0.111111	3.03309e-06
d__Bacteria	k__norank_d__Bacteria	p__Proteobacteria	c__Gammaproteobacteria	o__Steroidobacterales	f__Steroidobacteraceae	g__Steroidobacter	s__uncultured_bacterium_g__Steroidobacter	OTU3898	4	2	8	0	0	0	3	1	58	0	0	1	18	7	27	0	1	0	130	0.611111	0.000197151
d__Bacteria	k__norank_d__Bacteria	p__Bacteroidota	c__Bacteroidia	o__Flavobacteriales	f__Flavobacteriaceae	g__Flavobacterium	s__Flavobacterium_ummariense	OTU6103	0	3	0	0	0	1	0	0	0	51	0	0	0	0	1	0	0	0	56	0.222222	8.49265e-05
d__Bacteria	k__norank_d__Bacteria	p__Actinobacteriota	c__Actinobacteria	o__Frankiales	f__unclassified_o__Frankiales	g__unclassified_o__Frankiales	s__unclassified_o__Frankiales	OTU1815	0	0	0	0	0	0	0	0	2	0	0	0	0	0	1	0	0	0	3	0.111111	4.54963e-06
d__Bacteria	k__norank_d__Bacteria	p__Actinobacteriota	c__Actinobacteria	o__Corynebacteriales	f__Nocardiaceae	g__Smaragdicoccus	s__Smaragdicoccus_niigatensis_DSM_44881__NBRC_103563	OTU3978	0	0	0	0	0	0	0	0	2	15	20	8	2	3	1	0	0	1	52	0.444444	7.88603e-05
d__Bacteria	k__norank_d__Bacteria	p__Bacteroidota	c__Bacteroidia	o__Flavobacteriales	f__Weeksellaceae	g__Chryseobacterium	s__Chryseobacterium_indologenes	OTU7425	12	10	12	2	0	3	0	0	7	5	86	10	23	0	2	64	6	2	244	0.777778	0.000370037
d__Bacteria	k__norank_d__Bacteria	p__Acidobacteriota	c__Acidobacteriae	o__Acidobacteriales	f__unclassified_o__Acidobacteriales	g__unclassified_o__Acidobacteriales	s__unclassified_o__Acidobacteriales	OTU4021	0	0	0	0	0	0	1	3	0	0	0	0	1	0	4	0	3	0	12	0.277778	1.81985e-05
d__Bacteria	k__norank_d__Bacteria	p__Actinobacteriota	c__Actinobacteria	o__Streptosporangiales	f__Thermomonosporaceae	g__Actinocorallia	s__Actinocorallia_aurantiaca	OTU7025	2	0	0	0	1	0	0	10	38	0	9	0	35	5	19	0	0	0	119	0.444444	0.000180469
d__Bacteria	k__norank_d__Bacteria	p__Proteobacteria	c__Alphaproteobacteria	o__Rhizobiales	f__Methyloligellaceae	g__norank_f__Methyloligellaceae	s__unclassified_g__norank_f__Methyloligellaceae	OTU5183	11	75	2	0	0	4	49	84	24	7	42	11	40	52	40	0	0	1	442	0.777778	0.000670312
d__Bacteria	k__norank_d__Bacteria	p__MBNT15	c__norank_p__MBNT15	o__norank_c__norank_p__MBNT15	f__norank_o__norank_c__norank_p__MBNT15	g__norank_f__norank_o__norank_c__norank_p__MBNT15	s__uncultured_delta_proteobacterium_g__norank_f__norank_o__norank_c__norank_p__MBNT15	OTU5015	0	15	0	0	0	0	0	6	2	0	0	0	3	6	0	0	0	0	32	0.277778	4.85294e-05
d__Bacteria	k__norank_d__Bacteria	p__Dependentiae	c__Babeliae	o__Babeliales	f__Vermiphilaceae	g__norank_f__Vermiphilaceae	s__unclassified_g__norank_f__Vermiphilaceae	OTU2602	0	0	0	0	0	1	0	0	0	0	0	0	0	0	0	0	0	0	1	0.0555556	1.51654e-06
d__Bacteria	k__norank_d__Bacteria	p__Proteobacteria	c__Alphaproteobacteria	o__Rhizobiales	f__Devosiaceae	g__Devosia	s__unclassified_g__Devosia	OTU435	0	0	0	0	9	0	1	3	0	0	0	0	0	1	1	1	3	2	21	0.444444	3.18474e-05
d__Bacteria	k__norank_d__Bacteria	p__Proteobacteria	c__Gammaproteobacteria	o__Burkholderiales	f__A21b	g__norank_f__A21b	s__unclassified_g__norank_f__A21b	OTU4643	0	0	0	0	0	0	0	2	0	0	0	0	1	2	0	0	0	0	5	0.166667	7.58272e-06
d__Bacteria	k__norank_d__Bacteria	p__Myxococcota	c__Polyangia	o__Polyangiales	f__BIrii41	g__norank_f__BIrii41	s__uncultured_bacterium_g__norank_f__BIrii41	OTU4679	1	0	0	0	0	0	0	2	0	0	0	0	1	2	2	0	0	0	8	0.277778	1.21324e-05
d__Bacteria	k__norank_d__Bacteria	p__Proteobacteria	c__Alphaproteobacteria	o__Rhizobiales	f__Beijerinckiaceae	g__norank_f__Beijerinckiaceae	s__uncultured_bacterium_g__norank_f__Beijerinckiaceae	OTU5541	0	0	0	0	0	0	3	0	1	0	0	0	1	0	0	0	0	0	5	0.166667	7.58272e-06
d__Bacteria	k__norank_d__Bacteria	p__Actinobacteriota	c__MB-A2-108	o__norank_c__MB-A2-108	f__norank_o__norank_c__MB-A2-108	g__norank_f__norank_o__norank_c__MB-A2-108	s__uncultured_bacterium_g__norank_f__norank_o__norank_c__MB-A2-108	OTU4423	0	1	0	0	0	0	2	3	0	0	0	0	1	0	1	0	0	0	8	0.277778	1.21324e-05
d__Bacteria	k__norank_d__Bacteria	p__Gemmatimonadota	c__Gemmatimonadetes	o__Gemmatimonadales	f__Gemmatimonadaceae	g__norank_f__Gemmatimonadaceae	s__unclassified_g__norank_f__Gemmatimonadaceae	OTU1883	0	0	0	0	0	0	0	0	0	0	0	1	0	1	0	0	0	0	2	0.111111	3.03309e-06
d__Bacteria	k__norank_d__Bacteria	p__Myxococcota	c__Polyangia	o__Polyangiales	f__Phaselicystidaceae	g__Phaselicystis	s__metagenome_g__Phaselicystis	OTU4641	1	0	0	0	0	0	0	0	0	0	0	0	0	1	0	0	0	0	2	0.111111	3.03309e-06
d__Bacteria	k__norank_d__Bacteria	p__Elusimicrobiota	c__Elusimicrobia	o__Lineage_IV	f__norank_o__Lineage_IV	g__norank_f__norank_o__Lineage_IV	s__uncultured_bacterium_g__norank_f__norank_o__Lineage_IV	OTU5506	0	2	0	0	0	0	0	0	0	0	0	0	1	0	0	0	0	0	3	0.111111	4.54963e-06
d__Bacteria	k__norank_d__Bacteria	p__Myxococcota	c__Polyangia	o__Haliangiales	f__Haliangiaceae	g__Haliangium	s__uncultured_prokaryote_g__Haliangium	OTU5612	1	1	0	0	0	0	1	2	1	0	0	0	1	0	1	0	0	0	8	0.388889	1.21324e-05
d__Bacteria	k__norank_d__Bacteria	p__Proteobacteria	c__Gammaproteobacteria	o__Burkholderiales	f__Chromobacteriaceae	g__unclassified_f__Chromobacteriaceae	s__unclassified_f__Chromobacteriaceae	OTU2181	0	0	0	0	0	0	2	0	1	0	0	0	0	1	0	0	0	0	4	0.166667	6.06618e-06
d__Bacteria	k__norank_d__Bacteria	p__Actinobacteriota	c__Thermoleophilia	o__Gaiellales	f__norank_o__Gaiellales	g__norank_f__norank_o__Gaiellales	s__unclassified_g__norank_f__norank_o__Gaiellales	OTU1330	0	0	0	0	0	0	0	1	4	0	0	0	0	0	0	0	0	0	5	0.111111	7.58272e-06
d__Bacteria	k__norank_d__Bacteria	p__Bacteroidota	c__Bacteroidia	o__Flavobacteriales	f__Flavobacteriaceae	g__unclassified_f__Flavobacteriaceae	s__unclassified_f__Flavobacteriaceae	OTU6794	0	0	0	0	0	0	0	0	0	0	0	0	0	0	2	0	0	0	2	0.0555556	3.03309e-06
d__Bacteria	k__norank_d__Bacteria	p__Chloroflexi	c__Dehalococcoidia	o__S085	f__norank_o__S085	g__norank_f__norank_o__S085	s__uncultured_bacterium_g__norank_f__norank_o__S085	OTU218	0	0	0	0	0	0	2	0	0	0	0	0	0	0	0	0	0	0	2	0.0555556	3.03309e-06
d__Bacteria	k__norank_d__Bacteria	p__Bacteroidota	c__Bacteroidia	o__Sphingobacteriales	f__unclassified_o__Sphingobacteriales	g__unclassified_o__Sphingobacteriales	s__unclassified_o__Sphingobacteriales	OTU4113	0	0	0	0	0	0	0	3	2	0	0	0	0	0	0	0	0	0	5	0.111111	7.58272e-06
d__Bacteria	k__norank_d__Bacteria	p__Myxococcota	c__Polyangia	o__Polyangiales	f__Phaselicystidaceae	g__Phaselicystis	s__uncultured_bacterium_g__Phaselicystis	OTU3519	2	3	0	0	0	0	1	0	4	0	0	0	0	1	0	0	0	0	11	0.277778	1.6682e-05
d__Bacteria	k__norank_d__Bacteria	p__Bacteroidota	c__Bacteroidia	o__Bacteroidales	f__Prevotellaceae	g__Prevotellaceae_NK3B31_group	s__unclassified_g__Prevotellaceae_NK3B31_group	OTU5237	0	0	0	0	16	0	0	0	0	42	5	0	0	0	0	2	0	31	96	0.277778	0.000145588
d__Bacteria	k__norank_d__Bacteria	p__Entotheonellaeota	c__Entotheonellia	o__Entotheonellales	f__Entotheonellaceae	g__norank_f__Entotheonellaceae	s__uncultured_bacterium_g__norank_f__Entotheonellaceae	OTU2586	2	0	0	0	0	0	0	0	0	0	0	0	0	0	0	0	0	0	2	0.0555556	3.03309e-06
d__Bacteria	k__norank_d__Bacteria	p__Entotheonellaeota	c__Entotheonellia	o__Entotheonellales	f__Entotheonellaceae	g__unclassified_f__Entotheonellaceae	s__unclassified_f__Entotheonellaceae	OTU2764	3	0	0	0	0	0	0	0	0	0	0	0	0	0	0	0	0	0	3	0.0555556	4.54963e-06
d__Bacteria	k__norank_d__Bacteria	p__Bdellovibrionota	c__Bdellovibrionia	o__Bdellovibrionales	f__Bdellovibrionaceae	g__Bdellovibrio	s__unclassified_g__Bdellovibrio	OTU888	0	0	0	0	0	0	0	0	0	0	0	0	0	0	2	0	0	0	2	0.0555556	3.03309e-06
d__Bacteria	k__norank_d__Bacteria	p__Proteobacteria	c__Alphaproteobacteria	o__unclassified_c__Alphaproteobacteria	f__unclassified_c__Alphaproteobacteria	g__unclassified_c__Alphaproteobacteria	s__unclassified_c__Alphaproteobacteria	OTU4515	0	0	0	0	0	0	0	0	0	0	0	0	1	8	1	0	0	0	10	0.166667	1.51654e-05
d__Bacteria	k__norank_d__Bacteria	p__Proteobacteria	c__Alphaproteobacteria	o__unclassified_c__Alphaproteobacteria	f__unclassified_c__Alphaproteobacteria	g__unclassified_c__Alphaproteobacteria	s__unclassified_c__Alphaproteobacteria	OTU4519	0	3	0	0	0	0	0	0	0	0	0	0	0	0	0	0	0	0	3	0.0555556	4.54963e-06
d__Bacteria	k__norank_d__Bacteria	p__Bdellovibrionota	c__Bdellovibrionia	o__Bdellovibrionales	f__Bdellovibrionaceae	g__Bdellovibrio	s__unclassified_g__Bdellovibrio	OTU887	4	0	0	0	0	0	1	0	0	0	0	0	0	0	1	0	0	0	6	0.166667	9.09926e-06
d__Bacteria	k__norank_d__Bacteria	p__Actinobacteriota	c__Actinobacteria	o__Corynebacteriales	f__Nocardiaceae	g__Gordonia	s__Gordonia_iterans	OTU544	0	0	0	0	0	28	0	0	1	0	0	0	0	0	0	0	0	0	29	0.111111	4.39798e-05
d__Bacteria	k__norank_d__Bacteria	p__Verrucomicrobiota	c__Verrucomicrobiae	o__Pedosphaerales	f__Pedosphaeraceae	g__norank_f__Pedosphaeraceae	s__uncultured_bacterium_g__norank_f__Pedosphaeraceae	OTU4608	0	1	0	0	0	0	0	1	0	0	0	0	0	1	1	0	0	0	4	0.222222	6.06618e-06
d__Bacteria	k__norank_d__Bacteria	p__Actinobacteriota	c__Actinobacteria	o__Propionibacteriales	f__Nocardioidaceae	g__Nocardioides	s__uncultured_bacterium_g__Nocardioides	OTU6963	0	0	0	0	0	0	0	1	0	0	0	0	2	0	0	0	0	0	3	0.111111	4.54963e-06
d__Bacteria	k__norank_d__Bacteria	p__Acidobacteriota	c__Thermoanaerobaculia	o__Thermoanaerobaculales	f__Thermoanaerobaculaceae	g__Subgroup_10	s__unclassified_g__Subgroup_10	OTU5384	0	0	0	0	0	0	0	0	0	0	0	0	1	0	0	0	0	0	1	0.0555556	1.51654e-06
d__Bacteria	k__norank_d__Bacteria	p__Dependentiae	c__Babeliae	o__Babeliales	f__Vermiphilaceae	g__norank_f__Vermiphilaceae	s__uncultured_proteobacterium_g__norank	OTU7148	0	0	0	0	0	0	0	0	0	0	0	0	1	0	0	0	0	0	1	0.0555556	1.51654e-06
d__Bacteria	k__norank_d__Bacteria	p__Bacteroidota	c__Kapabacteria	o__Kapabacteriales	f__norank_o__Kapabacteriales	g__norank_f__norank_o__Kapabacteriales	s__unclassified_g__norank_f__norank_o__Kapabacteriales	OTU6617	1	0	0	0	0	0	1	0	0	0	0	0	0	1	0	0	0	0	3	0.166667	4.54963e-06
d__Bacteria	k__norank_d__Bacteria	p__MBNT15	c__norank_p__MBNT15	o__norank_c__norank_p__MBNT15	f__norank_o__norank_c__norank_p__MBNT15	g__norank_f__norank_o__norank_c__norank_p__MBNT15	s__uncultured_bacterium_g__norank_f__norank_o__norank_c__norank_p__MBNT15	OTU5574	0	7	0	0	0	0	0	5	0	0	0	0	1	6	2	0	0	0	21	0.277778	3.18474e-05
d__Bacteria	k__norank_d__Bacteria	p__Myxococcota	c__Myxococcia	o__Myxococcales	f__Myxococcaceae	g__unclassified_f__Myxococcaceae	s__unclassified_f__Myxococcaceae	OTU826	4	5	0	1	1	1	14	15	29	13	27	4	33	31	51	0	0	9	238	0.833333	0.000360937
d__Bacteria	k__norank_d__Bacteria	p__Bacteroidota	c__Bacteroidia	o__Flavobacteriales	f__Weeksellaceae	g__Elizabethkingia	s__unclassified_g__Elizabethkingia	OTU7414	1	0	0	0	0	0	0	0	0	0	0	0	0	0	0	0	0	0	1	0.0555556	1.51654e-06
d__Bacteria	k__norank_d__Bacteria	p__Proteobacteria	c__Alphaproteobacteria	o__Acetobacterales	f__Acetobacteraceae	g__Roseomonas	s__unclassified_g__Roseomonas	OTU5334	1	2	0	66	309	169	1	2	2	16	1	11	1	1	1	70	133	160	946	0.944444	0.00143465
d__Bacteria	k__norank_d__Bacteria	p__Chloroflexi	c__Chloroflexia	o__Chloroflexales	f__Roseiflexaceae	g__norank_f__Roseiflexaceae	s__unclassified_g__norank_f__Roseiflexaceae	OTU22	0	1	0	0	0	0	0	0	0	0	0	0	1	0	2	0	0	0	4	0.166667	6.06618e-06
d__Bacteria	k__norank_d__Bacteria	p__Firmicutes	c__Clostridia	o__Lachnospirales	f__Lachnospiraceae	g__Ruminococcus_torques_group	s__uncultured_Clostridiales_bacterium_g__Ruminococcus_torques_group	OTU3434	0	0	0	0	0	0	1	0	0	0	0	0	0	1	0	0	0	0	2	0.111111	3.03309e-06
d__Bacteria	k__norank_d__Bacteria	p__Proteobacteria	c__Alphaproteobacteria	o__Rickettsiales	f__SM2D12	g__norank_f__SM2D12	s__unclassified_g__norank_f__SM2D12	OTU3710	0	0	0	0	0	0	4	0	0	0	0	0	0	0	0	0	0	0	4	0.0555556	6.06618e-06
d__Bacteria	k__norank_d__Bacteria	p__Myxococcota	c__Polyangia	o__Polyangiales	f__Sandaracinaceae	g__norank_f__Sandaracinaceae	s__unclassified_g__norank_f__Sandaracinaceae	OTU5804	21	28	0	0	0	0	3	3	0	0	0	20	1	0	1	0	0	0	77	0.388889	0.000116774
d__Bacteria	k__norank_d__Bacteria	p__Actinobacteriota	c__Acidimicrobiia	o__unclassified_c__Acidimicrobiia	f__unclassified_c__Acidimicrobiia	g__unclassified_c__Acidimicrobiia	s__unclassified_c__Acidimicrobiia	OTU907	1	0	0	0	0	0	1	1	1	14	0	0	3	0	2	0	0	0	23	0.388889	3.48805e-05
d__Bacteria	k__norank_d__Bacteria	p__Verrucomicrobiota	c__Chlamydiae	o__Chlamydiales	f__unclassified_o__Chlamydiales	g__unclassified_o__Chlamydiales	s__unclassified_o__Chlamydiales	OTU5881	0	0	0	0	0	0	0	0	0	0	0	0	0	1	0	0	0	0	1	0.0555556	1.51654e-06
d__Bacteria	k__norank_d__Bacteria	p__Chloroflexi	c__Ktedonobacteria	o__Ktedonobacterales	f__JG30-KF-AS9	g__norank_f__JG30-KF-AS9	s__unclassified_g__norank_f__JG30-KF-AS9	OTU5998	1	1	0	0	0	0	73	31	36	0	0	0	12	34	21	0	0	2	211	0.5	0.000319991
d__Bacteria	k__norank_d__Bacteria	p__Myxococcota	c__Polyangia	o__Haliangiales	f__Haliangiaceae	g__Haliangium	s__uncultured_bacterium_g__Haliangium	OTU5055	64	4	0	0	0	0	15	1	1	0	0	0	1	4	11	0	0	0	101	0.444444	0.000153171
d__Bacteria	k__norank_d__Bacteria	p__Myxococcota	c__Polyangia	o__mle1-27	f__norank_o__mle1-27	g__norank_f__norank_o__mle1-27	s__unclassified_g__norank_f__norank_o__mle1-27	OTU7115	2	0	0	0	0	0	30	0	0	0	0	0	1	0	1	0	0	0	34	0.222222	5.15625e-05
d__Bacteria	k__norank_d__Bacteria	p__Proteobacteria	c__Gammaproteobacteria	o__Burkholderiales	f__Oxalobacteraceae	g__Massilia	s__uncultured_Telluria_sp.	OTU1378	57	0	8	1	0	63	14	1	12	0	0	10	3	32	1	0	13	2	217	0.722222	0.00032909
d__Bacteria	k__norank_d__Bacteria	p__Proteobacteria	c__Gammaproteobacteria	o__Burkholderiales	f__Nitrosomonadaceae	g__Ellin6067	s__unclassified_g__Ellin6067	OTU6305	0	0	0	0	0	0	2	0	0	0	0	0	0	7	0	0	0	0	9	0.111111	1.36489e-05
d__Bacteria	k__norank_d__Bacteria	p__Acidobacteriota	c__Acidobacteriae	o__Acidobacteriales	f__norank_o__Acidobacteriales	g__norank_f__norank_o__Acidobacteriales	s__uncultured_Acidobacteria_bacterium_g__norank_f__norank_o__Acidobacteriales	OTU7522	2	0	0	0	0	3	2	19	1	0	0	0	4	3	5	0	0	0	39	0.444444	5.91452e-05
d__Bacteria	k__norank_d__Bacteria	p__Actinobacteriota	c__Actinobacteria	o__Micrococcales	f__Intrasporangiaceae	g__unclassified_f__Intrasporangiaceae	s__unclassified_f__Intrasporangiaceae	OTU3197	0	1	0	1	0	7	6	10	31	0	0	6	14	32	19	7	0	2	136	0.666667	0.00020625
d__Bacteria	k__norank_d__Bacteria	p__Proteobacteria	c__Gammaproteobacteria	o__unclassified_c__Gammaproteobacteria	f__unclassified_c__Gammaproteobacteria	g__unclassified_c__Gammaproteobacteria	s__unclassified_c__Gammaproteobacteria	OTU2598	7	0	1	0	0	0	2	0	2	0	0	0	0	0	0	0	0	0	12	0.222222	1.81985e-05
d__Bacteria	k__norank_d__Bacteria	p__Dependentiae	c__Babeliae	o__Babeliales	f__Babeliaceae	g__norank_f__Babeliaceae	s__uncultured_bacterium_g__norank_f__Babeliaceae	OTU3935	0	0	0	0	0	0	0	1	1	0	0	0	0	0	0	0	0	0	2	0.111111	3.03309e-06
d__Bacteria	k__norank_d__Bacteria	p__Proteobacteria	c__Alphaproteobacteria	o__Rhodobacterales	f__Rhodobacteraceae	g__Limibaculum	s__uncultured_bacterium_g__Limibaculum	OTU7125	0	1	1	0	0	0	1	10	10	0	28	7	6	5	10	0	1	0	80	0.611111	0.000121324
d__Bacteria	k__norank_d__Bacteria	p__Bdellovibrionota	c__Bdellovibrionia	o__Bdellovibrionales	f__Bdellovibrionaceae	g__OM27_clade	s__unclassified_g__OM27_clade	OTU5903	0	1	0	0	0	0	2	3	2	0	4	0	0	3	0	0	0	0	15	0.333333	2.27482e-05
d__Bacteria	k__norank_d__Bacteria	p__Chloroflexi	c__TK10	o__norank_c__TK10	f__norank_o__norank_c__TK10	g__norank_f__norank_o__norank_c__TK10	s__uncultured_bacterium_g__norank_f__norank_o__norank_c__TK10	OTU252	0	3	0	0	0	0	1	7	36	0	0	0	45	4	17	0	0	0	113	0.388889	0.000171369
d__Bacteria	k__norank_d__Bacteria	p__Chloroflexi	c__Chloroflexia	o__Chloroflexales	f__Chloroflexaceae	g__FFCH7168	s__uncultured_bacterium_g__FFCH7168	OTU3708	0	0	0	0	0	0	70	0	1	0	0	14	0	3	7	0	0	0	95	0.277778	0.000144072
d__Bacteria	k__norank_d__Bacteria	p__Spirochaetota	c__Spirochaetia	o__Spirochaetales	f__Spirochaetaceae	g__norank_f__Spirochaetaceae	s__Spirochetales_bacterium_enrichment_culture_clone_D2CL_Bac_16S_Clone1	OTU4232	0	0	0	0	0	0	0	0	0	0	0	0	0	0	0	0	9	2	11	0.111111	1.6682e-05
d__Bacteria	k__norank_d__Bacteria	p__Proteobacteria	c__Alphaproteobacteria	o__unclassified_c__Alphaproteobacteria	f__unclassified_c__Alphaproteobacteria	g__unclassified_c__Alphaproteobacteria	s__unclassified_c__Alphaproteobacteria	OTU2557	0	0	0	0	0	0	0	0	0	0	0	0	1	0	0	0	0	0	1	0.0555556	1.51654e-06
d__Bacteria	k__norank_d__Bacteria	p__Bacteroidota	c__Kapabacteria	o__Kapabacteriales	f__norank_o__Kapabacteriales	g__norank_f__norank_o__Kapabacteriales	s__unclassified_g__norank_f__norank_o__Kapabacteriales	OTU6083	0	0	0	0	0	0	1	0	0	0	0	0	0	1	1	0	0	0	3	0.166667	4.54963e-06
d__Bacteria	k__norank_d__Bacteria	p__Proteobacteria	c__Gammaproteobacteria	o__unclassified_c__Gammaproteobacteria	f__unclassified_c__Gammaproteobacteria	g__unclassified_c__Gammaproteobacteria	s__unclassified_c__Gammaproteobacteria	OTU7077	2	0	0	0	0	0	0	0	0	1	0	0	0	3	2	0	0	0	8	0.222222	1.21324e-05
d__Bacteria	k__norank_d__Bacteria	p__Deinococcota	c__Deinococci	o__Deinococcales	f__Trueperaceae	g__Truepera	s__unclassified_g__Truepera	OTU4863	0	0	0	0	0	0	1	1	0	0	0	0	0	0	4	0	0	0	6	0.166667	9.09926e-06
d__Bacteria	k__norank_d__Bacteria	p__Myxococcota	c__Polyangia	o__UASB-TL25	f__norank_o__UASB-TL25	g__norank_f__norank_o__UASB-TL25	s__uncultured_bacterium_g__norank_f__norank_o__UASB-TL25	OTU4081	0	0	0	0	0	0	2	0	0	0	0	0	0	1	0	0	0	0	3	0.111111	4.54963e-06
d__Bacteria	k__norank_d__Bacteria	p__Proteobacteria	c__Alphaproteobacteria	o__Rhizobiales	f__KF-JG30-B3	g__norank_f__KF-JG30-B3	s__unclassified_g__norank_f__KF-JG30-B3	OTU1183	0	1	0	0	0	0	0	4	0	0	0	0	1	1	0	0	0	0	7	0.222222	1.06158e-05
d__Bacteria	k__norank_d__Bacteria	p__Proteobacteria	c__Alphaproteobacteria	o__Rhizobiales	f__Beijerinckiaceae	g__Methylobacterium-Methylorubrum	s__Methylobacterium_aquaticum	OTU423	1	2	0	205	25	23	0	0	0	0	0	0	1	0	0	43	93	60	453	0.5	0.000686994
d__Bacteria	k__norank_d__Bacteria	p__Proteobacteria	c__Alphaproteobacteria	o__Rhizobiales	f__Rhizobiales_Incertae_Sedis	g__Bauldia	s__metagenome_g__Bauldia	OTU4680	0	0	0	0	0	0	11	12	1	0	0	0	10	18	4	0	0	0	56	0.333333	8.49265e-05
d__Bacteria	k__norank_d__Bacteria	p__Firmicutes	c__Bacilli	o__Paenibacillales	f__Paenibacillaceae	g__unclassified_f__Paenibacillaceae	s__unclassified_f__Paenibacillaceae	OTU601	0	0	0	0	0	0	0	2	0	0	0	0	0	2	4	0	0	0	8	0.166667	1.21324e-05
d__Bacteria	k__norank_d__Bacteria	p__Firmicutes	c__Bacilli	o__Lactobacillales	f__Lactobacillaceae	g__Lactobacillus	s__Lactobacillus_johnsonii	OTU7353	0	0	0	0	6	0	0	0	0	70	0	0	0	0	0	2	1	8	87	0.277778	0.000131939
d__Bacteria	k__norank_d__Bacteria	p__Patescibacteria	c__Saccharimonadia	o__Saccharimonadales	f__norank_o__Saccharimonadales	g__norank_f__norank_o__Saccharimonadales	s__unclassified_g__norank_f__norank_o__Saccharimonadales	OTU7030	0	0	1	0	0	0	2	0	4	0	0	0	1	3	0	0	0	0	11	0.277778	1.6682e-05
d__Bacteria	k__norank_d__Bacteria	p__Firmicutes	c__Clostridia	o__norank_c__Clostridia	f__Hungateiclostridiaceae	g__Fastidiosipila	s__uncultured_bacterium_g__Fastidiosipila	OTU5247	0	0	0	1	2	0	0	0	0	37	0	0	0	0	0	0	0	1	41	0.222222	6.21783e-05
d__Bacteria	k__norank_d__Bacteria	p__Actinobacteriota	c__Actinobacteria	o__Pseudonocardiales	f__Pseudonocardiaceae	g__Pseudonocardia	s__uncultured_bacterium_g__Pseudonocardia	OTU374	8	0	1	0	1	1	0	1	2	26	17	12	5	0	3	0	0	0	77	0.611111	0.000116774
d__Bacteria	k__norank_d__Bacteria	p__Bacteroidota	c__Bacteroidia	o__Bacteroidales	f__Prevotellaceae	g__Prevotella	s__metagenome_g__Prevotella	OTU7600	0	0	0	0	0	0	0	0	0	0	15	0	0	0	0	0	0	1	16	0.111111	2.42647e-05
d__Bacteria	k__norank_d__Bacteria	p__Firmicutes	c__Bacilli	o__Bacillales	f__Bacillaceae	g__Bacillus	s__Bacillus_horti	OTU5451	0	0	0	0	0	0	0	1	1	0	0	0	2	1	2	0	0	0	7	0.277778	1.06158e-05
d__Bacteria	k__norank_d__Bacteria	p__Bacteroidota	c__Bacteroidia	o__Flavobacteriales	f__Flavobacteriaceae	g__Salinimicrobium	s__uncultured_Bacteroidetes_bacterium_g__Salinimicrobium	OTU1459	0	0	0	0	0	0	0	0	0	0	0	0	0	0	1	0	0	0	1	0.0555556	1.51654e-06
d__Bacteria	k__norank_d__Bacteria	p__Actinobacteriota	c__Actinobacteria	o__PeM15	f__norank_o__PeM15	g__norank_f__norank_o__PeM15	s__uncultured_bacterium_g__norank_f__norank_o__PeM15	OTU3454	0	0	0	0	0	0	0	0	0	0	6	0	0	0	0	0	0	0	6	0.0555556	9.09926e-06
d__Bacteria	k__norank_d__Bacteria	p__Bacteroidota	c__Bacteroidia	o__Bacteroidales	f__Paludibacteraceae	g__norank_f__Paludibacteraceae	s__metagenome_g__norank_f__Paludibacteraceae	OTU7447	0	0	0	0	0	0	0	0	0	0	0	0	0	0	0	7	0	0	7	0.0555556	1.06158e-05
d__Bacteria	k__norank_d__Bacteria	p__Actinobacteriota	c__Thermoleophilia	o__Solirubrobacterales	f__Solirubrobacteraceae	g__Conexibacter	s__uncultured_bacterium_g__Conexibacter	OTU2917	1	0	0	0	0	0	1	1	2	0	0	0	6	5	2	0	0	0	18	0.388889	2.72978e-05
d__Bacteria	k__norank_d__Bacteria	p__Proteobacteria	c__Alphaproteobacteria	o__unclassified_c__Alphaproteobacteria	f__unclassified_c__Alphaproteobacteria	g__unclassified_c__Alphaproteobacteria	s__unclassified_c__Alphaproteobacteria	OTU4257	6	0	0	0	0	0	0	0	0	0	0	0	0	1	0	0	0	0	7	0.111111	1.06158e-05
d__Bacteria	k__norank_d__Bacteria	p__Proteobacteria	c__Gammaproteobacteria	o__Burkholderiales	f__Nitrosomonadaceae	g__Nitrosomonas	s__Nitrosomonas_nitrosa	OTU5701	0	0	0	0	0	0	1	2	0	0	17	0	0	3	2	0	0	0	25	0.277778	3.79136e-05
d__Bacteria	k__norank_d__Bacteria	p__Firmicutes	c__Clostridia	o__Eubacteriales	f__Garciellaceae	g__Irregularibacter	s__uncultured_bacterium_g__Irregularibacter	OTU1203	0	0	0	0	0	0	0	1	0	0	0	0	0	0	0	0	0	0	1	0.0555556	1.51654e-06
d__Bacteria	k__norank_d__Bacteria	p__Firmicutes	c__Bacilli	o__Paenibacillales	f__Paenibacillaceae	g__Paenibacillus	s__unclassified_g__Paenibacillus	OTU5923	0	0	0	0	0	0	1	3	2	0	0	0	5	0	2	0	0	0	13	0.277778	1.97151e-05
d__Bacteria	k__norank_d__Bacteria	p__Verrucomicrobiota	c__Chlamydiae	o__Chlamydiales	f__unclassified_o__Chlamydiales	g__unclassified_o__Chlamydiales	s__unclassified_o__Chlamydiales	OTU2504	0	0	0	0	0	0	1	0	0	0	0	0	0	1	0	0	0	0	2	0.111111	3.03309e-06
d__Bacteria	k__norank_d__Bacteria	p__Myxococcota	c__Polyangia	o__Haliangiales	f__Haliangiaceae	g__Haliangium	s__unclassified_g__Haliangium	OTU6970	0	0	0	0	0	0	0	0	0	0	0	0	0	1	0	0	0	0	1	0.0555556	1.51654e-06
d__Bacteria	k__norank_d__Bacteria	p__Acidobacteriota	c__Thermoanaerobaculia	o__Thermoanaerobaculales	f__Thermoanaerobaculaceae	g__Subgroup_10	s__unclassified_g__Subgroup_10	OTU6258	10	222	0	0	0	0	333	52	16	0	1	13	187	90	52	0	0	0	976	0.555556	0.00148015
d__Bacteria	k__norank_d__Bacteria	p__Myxococcota	c__bacteriap25	o__norank_c__bacteriap25	f__norank_o__norank_c__bacteriap25	g__norank_f__norank_o__norank_c__bacteriap25	s__uncultured_soil_bacterium_g__norank_f__norank_o__norank_c__bacteriap25	OTU5142	0	0	0	0	0	0	0	0	0	0	3	0	0	0	0	0	0	0	3	0.0555556	4.54963e-06
d__Bacteria	k__norank_d__Bacteria	p__Actinobacteriota	c__Actinobacteria	o__Micrococcales	f__Intrasporangiaceae	g__Terrabacter	s__uncultured_bacterium_g__Terrabacter	OTU4726	3	6	0	28	30	147	13	120	133	0	36	6	61	57	66	10	22	79	817	0.888889	0.00123902
d__Bacteria	k__norank_d__Bacteria	p__Acidobacteriota	c__Acidobacteriae	o__Solibacterales	f__Solibacteraceae	g__Candidatus_Solibacter	s__uncultured_bacterium_g__Candidatus_Solibacter	OTU4345	0	3	0	0	0	0	0	1	3	0	0	0	0	0	1	0	0	0	8	0.222222	1.21324e-05
d__Bacteria	k__norank_d__Bacteria	p__Gemmatimonadota	c__S0134_terrestrial_group	o__norank_c__S0134_terrestrial_group	f__norank_o__norank_c__S0134_terrestrial_group	g__norank_f__norank_o__norank_c__S0134_terrestrial_group	s__uncultured_bacterium_g__norank_f__norank_o__norank_c__S0134_terrestrial_group	OTU3525	0	0	0	0	0	0	0	5	3	0	0	0	0	0	0	0	0	0	8	0.111111	1.21324e-05
d__Bacteria	k__norank_d__Bacteria	p__Proteobacteria	c__Alphaproteobacteria	o__norank_c__Alphaproteobacteria	f__norank_o__norank_c__Alphaproteobacteria	g__norank_f__norank_o__norank_c__Alphaproteobacteria	s__unclassified_g__norank_f__norank_o__norank_c__Alphaproteobacteria	OTU4365	2	1	0	0	0	0	0	0	0	0	0	0	0	1	1	0	0	0	5	0.222222	7.58272e-06
d__Bacteria	k__norank_d__Bacteria	p__Proteobacteria	c__Alphaproteobacteria	o__Sphingomonadales	f__Sphingomonadaceae	g__Altererythrobacter	s__Porphyrobacter_mercurialis	OTU7306	0	0	0	0	9	0	0	0	0	0	0	0	0	0	0	0	0	16	25	0.111111	3.79136e-05
d__Bacteria	k__norank_d__Bacteria	p__Bdellovibrionota	c__Bdellovibrionia	o__Bacteriovoracales	f__Bacteriovoracaceae	g__Bacteriovorax	s__uncultured_bacterium_g__Bacteriovorax	OTU4700	6	3	0	0	0	0	2	0	1	0	0	0	4	2	0	0	0	0	18	0.333333	2.72978e-05
d__Bacteria	k__norank_d__Bacteria	p__Bacteroidota	c__Ignavibacteria	o__Ignavibacteriales	f__PHOS-HE36	g__norank_f__PHOS-HE36	s__unclassified_g__norank_f__PHOS-HE36	OTU1737	0	0	0	0	0	0	0	0	0	0	0	0	0	0	0	1	0	0	1	0.0555556	1.51654e-06
d__Bacteria	k__norank_d__Bacteria	p__Proteobacteria	c__Gammaproteobacteria	o__Burkholderiales	f__Rhodocyclaceae	g__unclassified_f__Rhodocyclaceae	s__unclassified_f__Rhodocyclaceae	OTU5816	25	143	28	0	0	0	8	2	0	46	40	2	37	19	2	0	0	0	352	0.611111	0.000533823
d__Bacteria	k__norank_d__Bacteria	p__Proteobacteria	c__Alphaproteobacteria	o__Rhizobiales	f__Beijerinckiaceae	g__Methylobacterium-Methylorubrum	s__Methylobacterium_aerolatum	OTU6164	0	11	0	349	85	174	0	1	1	13	26	17	0	0	1	945	3041	1392	6056	0.722222	0.00918419
d__Bacteria	k__norank_d__Bacteria	p__Bacteroidota	c__Bacteroidia	o__Bacteroidales	f__Prevotellaceae	g__Prevotella	s__unclassified_g__Prevotella	OTU3110	0	1	0	0	0	0	0	0	0	0	0	0	0	0	0	0	0	0	1	0.0555556	1.51654e-06
d__Bacteria	k__norank_d__Bacteria	p__Verrucomicrobiota	c__Chlamydiae	o__Chlamydiales	f__Parachlamydiaceae	g__unclassified_f__Parachlamydiaceae	s__unclassified_f__Parachlamydiaceae	OTU7551	0	0	0	0	0	0	0	0	0	0	0	2	1	0	0	0	0	0	3	0.111111	4.54963e-06
d__Bacteria	k__norank_d__Bacteria	p__Verrucomicrobiota	c__Chlamydiae	o__Chlamydiales	f__unclassified_o__Chlamydiales	g__unclassified_o__Chlamydiales	s__unclassified_o__Chlamydiales	OTU5089	0	0	0	0	0	0	0	0	0	0	0	12	0	0	0	0	0	0	12	0.0555556	1.81985e-05
d__Bacteria	k__norank_d__Bacteria	p__Proteobacteria	c__Gammaproteobacteria	o__Gammaproteobacteria_Incertae_Sedis	f__unclassified_o__Gammaproteobacteria_Incertae_Sedis	g__Candidatus_Berkiella	s__Ectothiorhodospira_sp._enrichment_culture	OTU5679	0	3	0	0	0	0	0	0	0	0	0	3	1	0	0	0	0	0	7	0.166667	1.06158e-05
d__Bacteria	k__norank_d__Bacteria	p__Proteobacteria	c__Gammaproteobacteria	o__Gammaproteobacteria_Incertae_Sedis	f__unclassified_o__Gammaproteobacteria_Incertae_Sedis	g__Candidatus_Ovatusbacter	s__unclassified_g__Candidatus_Ovatusbacter	OTU1032	2	0	1	0	0	0	6	0	0	0	0	0	0	1	1	0	0	0	11	0.277778	1.6682e-05
d__Bacteria	k__norank_d__Bacteria	p__Firmicutes	c__Bacilli	o__Bacillales	f__Bacillaceae	g__unclassified_f__Bacillaceae	s__unclassified_f__Bacillaceae	OTU6064	0	0	0	0	0	0	6	9	2	0	0	0	3	11	8	0	0	0	39	0.333333	5.91452e-05
d__Bacteria	k__norank_d__Bacteria	p__Firmicutes	c__Bacilli	o__Thermoactinomycetales	f__Thermoactinomycetaceae	g__norank_f__Thermoactinomycetaceae	s__uncultured_bacterium_g__norank_f__Thermoactinomycetaceae	OTU651	0	0	0	0	0	0	2	0	0	0	0	0	0	0	0	0	0	0	2	0.0555556	3.03309e-06
d__Bacteria	k__norank_d__Bacteria	p__Chloroflexi	c__unclassified_p__Chloroflexi	o__unclassified_p__Chloroflexi	f__unclassified_p__Chloroflexi	g__unclassified_p__Chloroflexi	s__unclassified_p__Chloroflexi	OTU5011	0	0	0	0	0	0	9	2	3	0	0	0	3	2	4	0	0	0	23	0.333333	3.48805e-05
d__Bacteria	k__norank_d__Bacteria	p__Myxococcota	c__Polyangia	o__Polyangiales	f__BIrii41	g__norank_f__BIrii41	s__metagenome_g__norank_f__BIrii41	OTU6684	177	217	4	0	0	0	7	2	44	96	32	164	6	12	1	0	0	0	762	0.666667	0.00115561
d__Bacteria	k__norank_d__Bacteria	p__Verrucomicrobiota	c__Chlamydiae	o__Chlamydiales	f__unclassified_o__Chlamydiales	g__unclassified_o__Chlamydiales	s__unclassified_o__Chlamydiales	OTU6759	0	8	0	0	0	0	0	0	0	1	0	0	0	0	1	0	0	0	10	0.166667	1.51654e-05
d__Bacteria	k__norank_d__Bacteria	p__Actinobacteriota	c__Acidimicrobiia	o__Microtrichales	f__Ilumatobacteraceae	g__norank_f__Ilumatobacteraceae	s__metagenome_g__norank_f__Ilumatobacteraceae	OTU3814	0	0	0	0	0	0	4	0	2	0	0	0	1	1	5	0	0	0	13	0.277778	1.97151e-05
d__Bacteria	k__norank_d__Bacteria	p__Myxococcota	c__Myxococcia	o__Myxococcales	f__Myxococcaceae	g__P3OB-42	s__uncultured_bacterium_g__P3OB-42	OTU5987	0	0	0	0	0	0	0	0	0	0	0	0	1	0	1	0	0	0	2	0.111111	3.03309e-06
d__Bacteria	k__norank_d__Bacteria	p__Acidobacteriota	c__Thermoanaerobaculia	o__Thermoanaerobaculales	f__Thermoanaerobaculaceae	g__Subgroup_10	s__unclassified_g__Subgroup_10	OTU4711	0	0	0	0	0	0	0	0	1	0	0	0	0	1	0	0	0	0	2	0.111111	3.03309e-06
d__Bacteria	k__norank_d__Bacteria	p__SAR324_cladeMarine_group_B	c__norank_p__SAR324_cladeMarine_group_B	o__norank_c__norank_p__SAR324_cladeMarine_group_B	f__norank_o__norank_c__norank_p__SAR324_cladeMarine_group_B	g__norank_f__norank_o__norank_c__norank_p__SAR324_cladeMarine_group_B	s__unclassified_g__norank_f__norank_o__norank_c__norank_p__SAR324_cladeMarine_group_B	OTU791	0	0	0	0	0	0	10	0	3	0	0	0	0	0	0	0	0	0	13	0.111111	1.97151e-05
d__Bacteria	k__norank_d__Bacteria	p__unclassified_k__norank_d__Bacteria	c__unclassified_k__norank_d__Bacteria	o__unclassified_k__norank_d__Bacteria	f__unclassified_k__norank_d__Bacteria	g__unclassified_k__norank_d__Bacteria	s__unclassified_k__norank_d__Bacteria	OTU3470	0	0	0	0	0	0	3	0	1	0	0	0	0	0	0	0	0	0	4	0.111111	6.06618e-06
d__Bacteria	k__norank_d__Bacteria	p__Proteobacteria	c__Gammaproteobacteria	o__Coxiellales	f__Coxiellaceae	g__Coxiella	s__unclassified_g__Coxiella	OTU7417	0	0	0	0	0	0	1	0	0	0	0	0	2	0	0	0	0	0	3	0.111111	4.54963e-06
d__Bacteria	k__norank_d__Bacteria	p__Planctomycetota	c__vadinHA49	o__norank_c__vadinHA49	f__norank_o__norank_c__vadinHA49	g__norank_f__norank_o__norank_c__vadinHA49	s__metagenome_g__norank_f__norank_o__norank_c__vadinHA49	OTU3643	2	1	0	0	0	0	2	0	1	0	0	0	0	1	0	0	0	0	7	0.277778	1.06158e-05
d__Bacteria	k__norank_d__Bacteria	p__Chloroflexi	c__Chloroflexia	o__Chloroflexales	f__unclassified_o__Chloroflexales	g__unclassified_o__Chloroflexales	s__unclassified_o__Chloroflexales	OTU3731	3	0	0	0	0	0	7	0	0	0	0	0	1	0	0	0	0	0	11	0.166667	1.6682e-05
d__Bacteria	k__norank_d__Bacteria	p__Myxococcota	c__Myxococcia	o__Myxococcales	f__unclassified_o__Myxococcales	g__unclassified_o__Myxococcales	s__unclassified_o__Myxococcales	OTU4921	0	0	0	0	0	0	0	4	7	0	0	0	8	3	7	0	0	0	29	0.277778	4.39798e-05
d__Bacteria	k__norank_d__Bacteria	p__Actinobacteriota	c__Acidimicrobiia	o__Microtrichales	f__Iamiaceae	g__Iamia	s__metagenome_g__Iamia	OTU866	12	0	0	0	0	0	3	2	1	6	0	0	3	3	6	0	0	0	36	0.444444	5.45956e-05
d__Bacteria	k__norank_d__Bacteria	p__Myxococcota	c__Polyangia	o__Polyangiales	f__Polyangiaceae	g__unclassified_f__Polyangiaceae	s__unclassified_f__Polyangiaceae	OTU6663	14	10	0	0	0	0	6	1	6	0	0	0	1	6	11	0	0	0	55	0.444444	8.34099e-05
d__Bacteria	k__norank_d__Bacteria	p__Proteobacteria	c__Alphaproteobacteria	o__Caulobacterales	f__Hyphomonadaceae	g__Hirschia	s__uncultured_bacterium_g__Hirschia	OTU4738	14	16	0	0	1	0	17	5	2	15	8	0	9	7	9	0	0	0	103	0.611111	0.000156204
d__Bacteria	k__norank_d__Bacteria	p__Gemmatimonadota	c__Longimicrobia	o__Longimicrobiales	f__Longimicrobiaceae	g__norank_f__Longimicrobiaceae	s__uncultured_bacterium_g__norank_f__Longimicrobiaceae	OTU328	0	0	0	0	0	0	0	0	0	0	0	0	0	1	0	0	0	0	1	0.0555556	1.51654e-06
d__Bacteria	k__norank_d__Bacteria	p__Proteobacteria	c__Alphaproteobacteria	o__Rhodospirillales	f__norank_o__Rhodospirillales	g__norank_f__norank_o__Rhodospirillales	s__metagenome_g__norank_f__norank_o__Rhodospirillales	OTU3635	0	0	0	0	0	0	1	0	0	0	0	0	0	0	0	0	0	0	1	0.0555556	1.51654e-06
d__Bacteria	k__norank_d__Bacteria	p__Firmicutes	c__Bacilli	o__Bacillales	f__Bacillaceae	g__Bacillus	s__unclassified_g__Bacillus	OTU6137	1	1	0	2	0	40	10	6	3	0	1	0	5	8	7	1	0	5	90	0.722222	0.000136489
d__Bacteria	k__norank_d__Bacteria	p__Bdellovibrionota	c__Bdellovibrionia	o__Bdellovibrionales	f__Bdellovibrionaceae	g__Bdellovibrio	s__metagenome_g__Bdellovibrio	OTU6735	2	0	0	0	0	0	1	0	1	0	0	0	0	1	0	0	0	0	5	0.222222	7.58272e-06
d__Bacteria	k__norank_d__Bacteria	p__Bdellovibrionota	c__Bdellovibrionia	o__Bdellovibrionales	f__Bdellovibrionaceae	g__Bdellovibrio	s__uncultured_bacterium_g__Bdellovibrio	OTU346	0	0	0	0	0	0	0	0	0	0	0	0	0	0	1	0	0	0	1	0.0555556	1.51654e-06
d__Bacteria	k__norank_d__Bacteria	p__Proteobacteria	c__Alphaproteobacteria	o__Rhizobiales	f__Labraceae	g__Labrys	s__metagenome_g__Labrys	OTU746	0	2	0	0	0	1	16	16	1	0	0	0	20	19	13	0	0	0	88	0.444444	0.000133456
d__Bacteria	k__norank_d__Bacteria	p__unclassified_k__norank_d__Bacteria	c__unclassified_k__norank_d__Bacteria	o__unclassified_k__norank_d__Bacteria	f__unclassified_k__norank_d__Bacteria	g__unclassified_k__norank_d__Bacteria	s__unclassified_k__norank_d__Bacteria	OTU7214	0	0	0	0	0	0	2	4	0	8	0	0	2	6	2	0	0	0	24	0.333333	3.63971e-05
d__Bacteria	k__norank_d__Bacteria	p__Actinobacteriota	c__Coriobacteriia	o__Coriobacteriales	f__Atopobiaceae	g__Olsenella	s__Olsenella_sp._oral_taxon_807	OTU5118	0	0	0	0	0	0	0	0	0	0	0	3	0	0	0	0	0	0	3	0.0555556	4.54963e-06
d__Bacteria	k__norank_d__Bacteria	p__Chloroflexi	c__TK10	o__norank_c__TK10	f__norank_o__norank_c__TK10	g__norank_f__norank_o__norank_c__TK10	s__uncultured_bacterium_g__norank_f__norank_o__norank_c__TK10	OTU1427	0	0	0	0	0	0	0	0	0	0	0	0	1	0	0	0	0	0	1	0.0555556	1.51654e-06
d__Bacteria	k__norank_d__Bacteria	p__Proteobacteria	c__Alphaproteobacteria	o__Rhizobiales	f__Beijerinckiaceae	g__Camelimonas	s__unclassified_g__Camelimonas	OTU5038	0	0	0	2	0	0	2	0	3	36	16	0	3	2	11	0	0	0	75	0.444444	0.000113741
d__Bacteria	k__norank_d__Bacteria	p__Proteobacteria	c__Alphaproteobacteria	o__Micavibrionales	f__norank_o__Micavibrionales	g__norank_f__norank_o__Micavibrionales	s__unclassified_g__norank_f__norank_o__Micavibrionales	OTU180	0	35	0	0	0	0	0	0	0	0	4	6	1	0	0	0	0	0	46	0.222222	6.9761e-05
d__Bacteria	k__norank_d__Bacteria	p__Bacteroidota	c__Bacteroidia	o__Flavobacteriales	f__Flavobacteriaceae	g__Flavobacterium	s__unclassified_g__Flavobacterium	OTU5110	2	2	3	0	0	0	3	0	2	12	0	23	0	2	4	0	0	0	53	0.5	8.03768e-05
d__Bacteria	k__norank_d__Bacteria	p__Proteobacteria	c__Alphaproteobacteria	o__Caulobacterales	f__Caulobacteraceae	g__norank_f__Caulobacteraceae	s__uncultured_Caulobacter_sp._g__norank	OTU6898	0	0	0	0	0	0	1	0	0	0	0	0	0	0	0	0	0	0	1	0.0555556	1.51654e-06
d__Bacteria	k__norank_d__Bacteria	p__Firmicutes	c__Clostridia	o__unclassified_c__Clostridia	f__unclassified_c__Clostridia	g__unclassified_c__Clostridia	s__unclassified_c__Clostridia	OTU5218	0	0	0	0	0	0	0	0	0	0	21	0	0	0	0	0	0	0	21	0.0555556	3.18474e-05
d__Bacteria	k__norank_d__Bacteria	p__Proteobacteria	c__Gammaproteobacteria	o__unclassified_c__Gammaproteobacteria	f__unclassified_c__Gammaproteobacteria	g__unclassified_c__Gammaproteobacteria	s__unclassified_c__Gammaproteobacteria	OTU6598	12	0	0	0	0	0	1	0	1	0	0	0	0	0	0	0	0	0	14	0.166667	2.12316e-05
d__Bacteria	k__norank_d__Bacteria	p__Acidobacteriota	c__Acidobacteriae	o__Bryobacterales	f__Bryobacteraceae	g__Bryobacter	s__unclassified_g__Bryobacter	OTU3782	0	0	0	0	0	0	2	0	0	0	0	0	0	0	0	0	0	0	2	0.0555556	3.03309e-06
d__Bacteria	k__norank_d__Bacteria	p__Proteobacteria	c__Gammaproteobacteria	o__Gammaproteobacteria_Incertae_Sedis	f__unclassified_o__Gammaproteobacteria_Incertae_Sedis	g__Candidatus_Ovatusbacter	s__uncultured_bacterium_g__Candidatus_Ovatusbacter	OTU5136	0	0	0	0	0	0	0	0	0	0	16	0	0	0	0	0	0	0	16	0.0555556	2.42647e-05
d__Bacteria	k__norank_d__Bacteria	p__Armatimonadota	c__Fimbriimonadia	o__Fimbriimonadales	f__Fimbriimonadaceae	g__norank_f__Fimbriimonadaceae	s__uncultured_bacterium_g__norank_f__Fimbriimonadaceae	OTU6633	0	3	0	0	0	0	0	1	0	0	0	0	0	1	5	0	0	0	10	0.222222	1.51654e-05
d__Bacteria	k__norank_d__Bacteria	p__Cyanobacteria	c__Sericytochromatia	o__norank_c__Sericytochromatia	f__norank_o__norank_c__Sericytochromatia	g__norank_f__norank_o__norank_c__Sericytochromatia	s__uncultured_bacterium_g__norank_f__norank_o__norank_c__Sericytochromatia	OTU305	0	0	0	0	0	0	0	0	1	0	0	0	0	0	0	0	0	0	1	0.0555556	1.51654e-06
d__Bacteria	k__norank_d__Bacteria	p__Proteobacteria	c__Gammaproteobacteria	o__Burkholderiales	f__Comamonadaceae	g__Tepidimonas	s__uncultured_bacterium_g__Tepidimonas	OTU5260	0	0	0	0	0	0	0	0	0	24	0	0	0	0	0	0	0	0	24	0.0555556	3.63971e-05
d__Bacteria	k__norank_d__Bacteria	p__Proteobacteria	c__Alphaproteobacteria	o__Rhizobiales	f__Devosiaceae	g__Arsenicitalea	s__unclassified_g__Arsenicitalea	OTU3842	2	0	0	0	0	0	29	0	1	0	0	6	0	19	1	0	0	0	58	0.333333	8.79596e-05
d__Bacteria	k__norank_d__Bacteria	p__Actinobacteriota	c__Actinobacteria	o__Propionibacteriales	f__Nocardioidaceae	g__Nocardioides	s__unclassified_g__Nocardioides	OTU7683	99	192	3	219	145	127	337	97	407	118	132	30	124	171	157	20	53	37	2468	1	0.00374283
d__Bacteria	k__norank_d__Bacteria	p__Myxococcota	c__Myxococcia	o__Myxococcales	f__Anaeromyxobacteraceae	g__Anaeromyxobacter	s__uncultured_bacterium_SJA-5	OTU4484	2	0	0	0	0	0	9	3	2	0	13	0	10	12	4	0	0	1	56	0.5	8.49265e-05
d__Bacteria	k__norank_d__Bacteria	p__Firmicutes	c__Bacilli	o__Paenibacillales	f__Paenibacillaceae	g__Paenibacillus	s__Paenibacillus_sp._YN15	OTU4493	0	0	0	0	0	0	1	2	2	0	0	0	0	2	0	0	0	0	7	0.222222	1.06158e-05
d__Bacteria	k__norank_d__Bacteria	p__Patescibacteria	c__Saccharimonadia	o__Saccharimonadales	f__norank_o__Saccharimonadales	g__norank_f__norank_o__Saccharimonadales	s__unclassified_g__norank_f__norank_o__Saccharimonadales	OTU2222	0	0	0	0	0	0	0	1	0	0	0	0	0	0	0	0	0	0	1	0.0555556	1.51654e-06
d__Bacteria	k__norank_d__Bacteria	p__Actinobacteriota	c__Thermoleophilia	o__Gaiellales	f__unclassified_o__Gaiellales	g__unclassified_o__Gaiellales	s__unclassified_o__Gaiellales	OTU2702	0	2	0	0	0	0	0	2	2	0	0	0	2	4	2	0	0	0	14	0.333333	2.12316e-05
d__Bacteria	k__norank_d__Bacteria	p__Proteobacteria	c__Gammaproteobacteria	o__Burkholderiales	f__Chromobacteriaceae	g__unclassified_f__Chromobacteriaceae	s__unclassified_f__Chromobacteriaceae	OTU6870	0	0	0	0	0	0	1	2	0	0	0	0	0	0	0	0	0	0	3	0.111111	4.54963e-06
d__Bacteria	k__norank_d__Bacteria	p__Proteobacteria	c__Alphaproteobacteria	o__Defluviicoccales	f__Defluviicoccaceae	g__Defluviicoccus	s__unclassified_g__Defluviicoccus	OTU4956	0	0	0	0	0	0	7	1	12	0	0	0	8	10	5	0	0	0	43	0.333333	6.52114e-05
d__Bacteria	k__norank_d__Bacteria	p__Proteobacteria	c__Gammaproteobacteria	o__Enterobacterales	f__Enterobacteriaceae	g__Escherichia-Shigella	s__Escherichia_albertii	OTU5150	0	0	0	0	3	0	0	0	0	22	61	0	0	0	1	1	0	13	101	0.333333	0.000153171
d__Bacteria	k__norank_d__Bacteria	p__Bdellovibrionota	c__Bdellovibrionia	o__Bdellovibrionales	f__Bdellovibrionaceae	g__Bdellovibrio	s__uncultured_bacterium_g__Bdellovibrio	OTU6566	0	0	0	0	0	0	0	0	1	0	0	0	0	1	2	0	0	0	4	0.166667	6.06618e-06
d__Bacteria	k__norank_d__Bacteria	p__Armatimonadota	c__Fimbriimonadia	o__Fimbriimonadales	f__Fimbriimonadaceae	g__norank_f__Fimbriimonadaceae	s__unclassified_g__norank_f__Fimbriimonadaceae	OTU1005	0	0	0	0	0	0	1	7	0	0	0	0	1	2	2	0	0	0	13	0.277778	1.97151e-05
d__Bacteria	k__norank_d__Bacteria	p__Bdellovibrionota	c__Bdellovibrionia	o__Bdellovibrionales	f__Bdellovibrionaceae	g__Bdellovibrio	s__uncultured_bacterium_g__Bdellovibrio	OTU6560	18	0	1	0	0	0	3	1	0	0	0	0	1	0	2	0	0	0	26	0.333333	3.94301e-05
d__Bacteria	k__norank_d__Bacteria	p__Planctomycetota	c__Phycisphaerae	o__Phycisphaerales	f__Phycisphaeraceae	g__SM1A02	s__uncultured_bacterium_g__SM1A02	OTU4629	2	18	0	0	0	0	19	5	4	0	0	0	11	9	30	0	0	0	98	0.444444	0.000148621
d__Bacteria	k__norank_d__Bacteria	p__Deinococcota	c__Deinococci	o__Deinococcales	f__Trueperaceae	g__Truepera	s__unclassified_g__Truepera	OTU338	0	0	0	0	0	0	0	0	1	0	0	0	1	0	0	0	0	0	2	0.111111	3.03309e-06
d__Bacteria	k__norank_d__Bacteria	p__Gemmatimonadota	c__Gemmatimonadetes	o__Gemmatimonadales	f__Gemmatimonadaceae	g__norank_f__Gemmatimonadaceae	s__unclassified_g__norank_f__Gemmatimonadaceae	OTU7137	0	1	0	0	0	0	3	10	0	0	0	0	4	5	4	0	0	0	27	0.333333	4.09467e-05
d__Bacteria	k__norank_d__Bacteria	p__Firmicutes	c__Bacilli	o__Bacillales	f__unclassified_o__Bacillales	g__unclassified_o__Bacillales	s__unclassified_o__Bacillales	OTU4975	0	0	0	0	0	0	1	1	0	0	0	0	0	1	8	0	0	0	11	0.222222	1.6682e-05
d__Bacteria	k__norank_d__Bacteria	p__Firmicutes	c__Clostridia	o__Lachnospirales	f__Lachnospiraceae	g__Marvinbryantia	s__uncultured_bacterium_g__Marvinbryantia	OTU5085	0	0	0	0	0	0	0	0	0	0	0	8	0	0	0	0	0	0	8	0.0555556	1.21324e-05
d__Bacteria	k__norank_d__Bacteria	p__Acidobacteriota	c__Acidobacteriae	o__Bryobacterales	f__Bryobacteraceae	g__Bryobacter	s__Acidobacteria_bacterium_WX72	OTU1265	4	1	0	0	0	0	3	23	17	0	0	0	13	10	23	0	0	3	97	0.5	0.000147105
d__Bacteria	k__norank_d__Bacteria	p__Firmicutes	c__Bacilli	o__Paenibacillales	f__Paenibacillaceae	g__Paenibacillus	s__unclassified_g__Paenibacillus	OTU4733	0	0	0	0	0	0	0	0	0	0	0	0	2	0	0	0	0	0	2	0.0555556	3.03309e-06
d__Bacteria	k__norank_d__Bacteria	p__Myxococcota	c__Myxococcia	o__Myxococcales	f__Myxococcaceae	g__P3OB-42	s__uncultured_bacterium_g__P3OB-42	OTU4118	0	2	0	0	0	0	4	7	1	0	0	0	7	6	3	0	0	0	30	0.388889	4.54963e-05
d__Bacteria	k__norank_d__Bacteria	p__Myxococcota	c__Polyangia	o__mle1-27	f__norank_o__mle1-27	g__norank_f__norank_o__mle1-27	s__Myxococcales_bacterium_Gsoil_473	OTU3959	0	0	0	0	0	0	1	1	2	0	0	0	1	0	3	0	0	0	8	0.277778	1.21324e-05
d__Bacteria	k__norank_d__Bacteria	p__Gemmatimonadota	c__Gemmatimonadetes	o__Gemmatimonadales	f__Gemmatimonadaceae	g__Gemmatimonas	s__Gemmatimonas_phototrophica	OTU3803	0	0	0	0	0	0	1	0	0	0	0	0	0	0	0	0	0	0	1	0.0555556	1.51654e-06
d__Bacteria	k__norank_d__Bacteria	p__Bdellovibrionota	c__Bdellovibrionia	o__Bdellovibrionales	f__Bdellovibrionaceae	g__Bdellovibrio	s__uncultured_bacterium_g__Bdellovibrio	OTU1409	0	0	0	0	0	0	2	0	0	0	0	0	1	0	0	0	0	0	3	0.111111	4.54963e-06
d__Bacteria	k__norank_d__Bacteria	p__Proteobacteria	c__Alphaproteobacteria	o__Rhizobiales	f__Rhizobiaceae	g__unclassified_f__Rhizobiaceae	s__unclassified_f__Rhizobiaceae	OTU1093	16	21	7	0	0	0	2	1	3	0	11	0	28	6	5	0	1	0	101	0.611111	0.000153171
d__Bacteria	k__norank_d__Bacteria	p__Acidobacteriota	c__Vicinamibacteria	o__Subgroup_17	f__norank_o__Subgroup_17	g__norank_f__norank_o__Subgroup_17	s__unclassified_g__norank_f__norank_o__Subgroup_17	OTU4382	0	2	0	0	0	0	0	0	0	0	0	0	1	0	0	0	0	0	3	0.111111	4.54963e-06
d__Bacteria	k__norank_d__Bacteria	p__Elusimicrobiota	c__Lineage_IIa	o__norank_c__Lineage_IIa	f__norank_o__norank_c__Lineage_IIa	g__norank_f__norank_o__norank_c__Lineage_IIa	s__unclassified_g__norank_f__norank_o__norank_c__Lineage_IIa	OTU4986	1	0	0	0	0	0	0	0	0	0	2	0	1	0	1	0	0	0	5	0.222222	7.58272e-06
d__Bacteria	k__norank_d__Bacteria	p__Acidobacteriota	c__Acidobacteriae	o__Bryobacterales	f__Bryobacteraceae	g__Bryobacter	s__uncultured_Acidobacteria_bacterium_g__Bryobacter	OTU5358	1	3	0	0	0	0	25	97	9	0	0	0	49	40	34	0	0	0	258	0.444444	0.000391268
d__Bacteria	k__norank_d__Bacteria	p__Proteobacteria	c__Gammaproteobacteria	o__Burkholderiales	f__Alcaligenaceae	g__unclassified_f__Alcaligenaceae	s__unclassified_f__Alcaligenaceae	OTU455	0	0	0	0	0	1	1	0	0	0	0	0	6	1	1	0	0	0	10	0.277778	1.51654e-05
d__Bacteria	k__norank_d__Bacteria	p__Gemmatimonadota	c__Gemmatimonadetes	o__Gemmatimonadales	f__Gemmatimonadaceae	g__norank_f__Gemmatimonadaceae	s__unclassified_g__norank_f__Gemmatimonadaceae	OTU385	0	0	0	0	0	0	0	2	0	0	0	0	0	0	0	0	0	0	2	0.0555556	3.03309e-06
d__Bacteria	k__norank_d__Bacteria	p__Myxococcota	c__Myxococcia	o__Myxococcales	f__Myxococcaceae	g__KD3-10	s__unclassified_g__KD3-10	OTU3705	0	0	0	0	0	0	2	0	1	0	0	0	0	0	0	0	0	0	3	0.111111	4.54963e-06
d__Bacteria	k__norank_d__Bacteria	p__Dependentiae	c__Babeliae	o__Babeliales	f__norank_o__Babeliales	g__norank_f__norank_o__Babeliales	s__unclassified_g__norank_f__norank_o__Babeliales	OTU4790	0	1	0	0	0	0	0	1	1	0	0	0	0	0	0	0	0	0	3	0.166667	4.54963e-06
d__Bacteria	k__norank_d__Bacteria	p__Proteobacteria	c__Alphaproteobacteria	o__Sphingomonadales	f__Sphingomonadaceae	g__Sphingomonas	s__Sphingomonas_yabuuchiae	OTU5312	1	4	0	267	428	137	0	0	0	20	0	11	0	0	0	133	120	551	1672	0.555556	0.00253566
d__Bacteria	k__norank_d__Bacteria	p__Firmicutes	c__Clostridia	o__Lachnospirales	f__Lachnospiraceae	g__unclassified_f__Lachnospiraceae	s__unclassified_f__Lachnospiraceae	OTU4820	0	0	0	0	0	0	0	0	0	0	0	0	1	0	0	0	0	0	1	0.0555556	1.51654e-06
d__Bacteria	k__norank_d__Bacteria	p__Proteobacteria	c__Gammaproteobacteria	o__Enterobacterales	f__Pectobacteriaceae	g__Pectobacterium	s__Pectobacterium_carotovorum_g__Pectobacterium	OTU863	0	3	1	0	0	0	0	0	0	0	17	40	0	0	0	0	2	4	67	0.333333	0.000101608
d__Bacteria	k__norank_d__Bacteria	p__Proteobacteria	c__Gammaproteobacteria	o__Diplorickettsiales	f__Diplorickettsiaceae	g__norank_f__Diplorickettsiaceae	s__unclassified_g__norank_f__Diplorickettsiaceae	OTU4687	0	0	0	0	0	0	0	0	2	0	0	0	0	0	0	0	0	0	2	0.0555556	3.03309e-06
d__Bacteria	k__norank_d__Bacteria	p__Firmicutes	c__Bacilli	o__Paenibacillales	f__Paenibacillaceae	g__unclassified_f__Paenibacillaceae	s__unclassified_f__Paenibacillaceae	OTU4958	0	0	0	0	0	0	1	2	0	0	0	0	1	0	5	0	0	0	9	0.222222	1.36489e-05
d__Bacteria	k__norank_d__Bacteria	p__Myxococcota	c__Polyangia	o__Polyangiales	f__Sandaracinaceae	g__norank_f__Sandaracinaceae	s__uncultured_delta_proteobacterium_g__norank_f__Sandaracinaceae	OTU3879	0	0	0	0	0	0	3	0	0	0	0	0	0	0	1	0	0	0	4	0.111111	6.06618e-06
d__Bacteria	k__norank_d__Bacteria	p__Chloroflexi	c__Ktedonobacteria	o__Ktedonobacterales	f__Ktedonobacteraceae	g__norank_f__Ktedonobacteraceae	s__unclassified_g__norank_f__Ktedonobacteraceae	OTU1758	0	0	0	0	0	0	0	2	1	0	0	0	0	0	0	0	0	0	3	0.111111	4.54963e-06
d__Bacteria	k__norank_d__Bacteria	p__Proteobacteria	c__Alphaproteobacteria	o__Paracaedibacterales	f__Paracaedibacteraceae	g__Candidatus_Paracaedibacter	s__uncultured_Candidatus_Odyssella_sp.	OTU1771	0	0	0	0	0	0	0	0	0	0	0	0	0	1	0	0	0	0	1	0.0555556	1.51654e-06
d__Bacteria	k__norank_d__Bacteria	p__Myxococcota	c__Polyangia	o__Haliangiales	f__Haliangiaceae	g__Haliangium	s__unclassified_g__Haliangium	OTU6025	0	0	0	0	0	0	0	0	2	0	0	0	0	1	0	0	0	0	3	0.111111	4.54963e-06
d__Bacteria	k__norank_d__Bacteria	p__Bdellovibrionota	c__Bdellovibrionia	o__Bdellovibrionales	f__Bdellovibrionaceae	g__Bdellovibrio	s__Bdellovibrio_sp._oral_clone_CA006	OTU1332	7	2	0	0	0	0	0	0	1	0	0	1	0	0	0	0	0	0	11	0.222222	1.6682e-05
d__Bacteria	k__norank_d__Bacteria	p__Proteobacteria	c__Gammaproteobacteria	o__Pseudomonadales	f__Moraxellaceae	g__norank_f__Moraxellaceae	s__metagenome_g__norank_f__Moraxellaceae	OTU6203	4	5	0	0	0	0	0	1	0	0	0	22	2	0	4	0	1	0	39	0.388889	5.91452e-05
d__Bacteria	k__norank_d__Bacteria	p__Actinobacteriota	c__Actinobacteria	o__Propionibacteriales	f__Nocardioidaceae	g__Aeromicrobium	s__unclassified_g__Aeromicrobium	OTU5227	7	2	2	138	33	1471	7	6	5	1754	19	16	13	24	13	5	9	15	3539	1	0.00536705
d__Bacteria	k__norank_d__Bacteria	p__Verrucomicrobiota	c__Chlamydiae	o__Chlamydiales	f__cvE6	g__norank_f__cvE6	s__unclassified_g__norank_f__cvE6	OTU2422	0	0	0	0	0	0	0	0	0	0	0	0	0	1	0	0	0	0	1	0.0555556	1.51654e-06
d__Bacteria	k__norank_d__Bacteria	p__Actinobacteriota	c__Actinobacteria	o__Streptomycetales	f__Streptomycetaceae	g__unclassified_f__Streptomycetaceae	s__unclassified_f__Streptomycetaceae	OTU6773	0	0	0	0	0	0	0	2	2	0	0	0	3	0	0	0	0	0	7	0.166667	1.06158e-05
d__Bacteria	k__norank_d__Bacteria	p__Actinobacteriota	c__Actinobacteria	o__Propionibacteriales	f__Nocardioidaceae	g__Nocardioides	s__uncultured_bacterium_g__Nocardioides	OTU2474	0	0	0	0	0	0	0	0	9	0	0	0	8	0	2	0	0	0	19	0.166667	2.88143e-05
d__Bacteria	k__norank_d__Bacteria	p__Proteobacteria	c__Gammaproteobacteria	o__Burkholderiales	f__unclassified_o__Burkholderiales	g__unclassified_o__Burkholderiales	s__unclassified_o__Burkholderiales	OTU4746	1	0	0	0	0	0	1	3	3	0	0	0	1	5	4	0	0	0	18	0.388889	2.72978e-05
d__Bacteria	k__norank_d__Bacteria	p__Proteobacteria	c__Gammaproteobacteria	o__Burkholderiales	f__Oxalobacteraceae	g__unclassified_f__Oxalobacteraceae	s__unclassified_f__Oxalobacteraceae	OTU6651	358	125	66	2	22	5	44	13	46	96	71	310	33	63	57	0	7	6	1324	0.944444	0.0020079
d__Bacteria	k__norank_d__Bacteria	p__Firmicutes	c__Bacilli	o__Bacillales	f__Planococcaceae	g__Lysinibacillus	s__unclassified_g__Lysinibacillus	OTU4932	0	0	0	0	0	0	5	13	6	0	0	0	10	3	15	1	0	0	53	0.388889	8.03768e-05
d__Bacteria	k__norank_d__Bacteria	p__Actinobacteriota	c__Actinobacteria	o__Micrococcales	f__Microbacteriaceae	g__Microbacterium	s__Microbacterium_arborescens	OTU5730	1	4	1	2	6	7	3	6	3	0	31	0	3	2	5	0	8	3	85	0.833333	0.000128906
d__Bacteria	k__norank_d__Bacteria	p__Myxococcota	c__Myxococcia	o__Myxococcales	f__Myxococcaceae	g__Melittangium	s__Melittangium_lichenicola_g__Melittangium	OTU4161	2	0	2	0	0	0	7	3	11	0	9	1	39	56	28	40	2	522	722	0.722222	0.00109494
d__Bacteria	k__norank_d__Bacteria	p__Proteobacteria	c__Gammaproteobacteria	o__Burkholderiales	f__Comamonadaceae	g__Caenimonas	s__unclassified_g__Caenimonas	OTU4525	110	7	3	0	0	0	55	4	8	184	208	42	21	74	9	0	0	1	726	0.722222	0.00110101
d__Bacteria	k__norank_d__Bacteria	p__Bacteroidota	c__Bacteroidia	o__Sphingobacteriales	f__Sphingobacteriaceae	g__Sphingobacterium	s__Sphingobacterium_multivorum	OTU4197	4	17	4	5	0	19	0	0	0	16	0	147	1	0	0	4	2	194	413	0.611111	0.000626333
d__Bacteria	k__norank_d__Bacteria	p__Myxococcota	c__Myxococcia	o__Myxococcales	f__Myxococcaceae	g__P3OB-42	s__uncultured_bacterium_g__P3OB-42	OTU7139	0	0	0	0	0	0	1	0	0	0	0	0	0	0	0	0	0	2	3	0.111111	4.54963e-06
d__Bacteria	k__norank_d__Bacteria	p__Proteobacteria	c__Gammaproteobacteria	o__Alteromonadales	f__Alteromonadaceae	g__Rheinheimera	s__unclassified_g__Rheinheimera	OTU7326	0	0	0	0	0	0	1	0	0	0	10	2	0	0	0	0	3	0	16	0.222222	2.42647e-05
d__Bacteria	k__norank_d__Bacteria	p__Chloroflexi	c__Chloroflexia	o__Chloroflexales	f__Chloroflexaceae	g__Chloronema	s__unclassified_g__Chloronema	OTU777	0	0	0	0	0	0	8	0	0	0	0	0	0	0	0	0	0	0	8	0.0555556	1.21324e-05
d__Bacteria	k__norank_d__Bacteria	p__Proteobacteria	c__Gammaproteobacteria	o__Burkholderiales	f__Methylophilaceae	g__Methylotenera	s__uncultured_bacterium_g__Methylotenera	OTU2009	0	3	0	0	0	0	1	0	0	0	0	0	2	0	0	0	0	0	6	0.166667	9.09926e-06
d__Bacteria	k__norank_d__Bacteria	p__Firmicutes	c__Clostridia	o__Peptostreptococcales-Tissierellales	f__Proteiniboraceae	g__Proteiniborus	s__uncultured_bacterium_g__Proteiniborus	OTU3965	0	0	0	0	0	0	0	0	0	0	0	0	0	1	0	0	0	0	1	0.0555556	1.51654e-06
d__Bacteria	k__norank_d__Bacteria	p__Chloroflexi	c__Chloroflexia	o__Chloroflexales	f__Roseiflexaceae	g__norank_f__Roseiflexaceae	s__unclassified_g__norank_f__Roseiflexaceae	OTU4156	0	0	0	0	0	0	0	0	0	0	0	0	0	0	3	0	0	0	3	0.0555556	4.54963e-06
d__Bacteria	k__norank_d__Bacteria	p__Bdellovibrionota	c__Oligoflexia	o__0319-6G20	f__norank_o__0319-6G20	g__norank_f__norank_o__0319-6G20	s__uncultured_bacterium_g__norank_f__norank_o__0319-6G20	OTU4456	0	57	1	0	0	0	0	0	0	0	0	1	0	0	0	0	0	0	59	0.166667	8.94761e-05
d__Bacteria	k__norank_d__Bacteria	p__Cyanobacteria	c__unclassified_p__Cyanobacteria	o__unclassified_p__Cyanobacteria	f__unclassified_p__Cyanobacteria	g__unclassified_p__Cyanobacteria	s__unclassified_p__Cyanobacteria	OTU4666	0	0	0	0	0	0	0	0	0	0	0	0	0	1	0	0	0	0	1	0.0555556	1.51654e-06
d__Bacteria	k__norank_d__Bacteria	p__Actinobacteriota	c__Actinobacteria	o__Kineosporiales	f__Kineosporiaceae	g__Quadrisphaera	s__Quadrisphaera_granulorum	OTU2407	2	1	0	47	157	140	4	4	138	0	0	0	16	17	14	67	136	32	775	0.777778	0.00117532
d__Bacteria	k__norank_d__Bacteria	p__Proteobacteria	c__Alphaproteobacteria	o__Tistrellales	f__Geminicoccaceae	g__Candidatus_Alysiosphaera	s__unclassified_g__Candidatus_Alysiosphaera	OTU4543	2	0	0	0	0	0	1	1	0	0	0	0	0	2	0	0	0	0	6	0.222222	9.09926e-06
d__Bacteria	k__norank_d__Bacteria	p__Actinobacteriota	c__Actinobacteria	o__Micrococcales	f__Cellulomonadaceae	g__Cellulomonas	s__unclassified_g__Cellulomonas	OTU2033	1	0	1	0	0	0	1	1	1	0	0	0	2	6	7	0	0	0	20	0.444444	3.03309e-05
d__Bacteria	k__norank_d__Bacteria	p__Chloroflexi	c__Chloroflexia	o__Chloroflexales	f__Roseiflexaceae	g__Kouleothrix	s__uncultured_bacterium_g__Kouleothrix	OTU1301	2	3	0	0	0	0	14	19	7	0	0	0	11	12	18	0	0	0	86	0.444444	0.000130423
d__Bacteria	k__norank_d__Bacteria	p__Proteobacteria	c__Gammaproteobacteria	o__Xanthomonadales	f__Rhodanobacteraceae	g__unclassified_f__Rhodanobacteraceae	s__unclassified_f__Rhodanobacteraceae	OTU3966	211	9	1	1	0	2	14	2	7	15	191	12	8	42	42	0	0	0	557	0.777778	0.000844715
d__Bacteria	k__norank_d__Bacteria	p__MBNT15	c__norank_p__MBNT15	o__norank_c__norank_p__MBNT15	f__norank_o__norank_c__norank_p__MBNT15	g__norank_f__norank_o__norank_c__norank_p__MBNT15	s__unclassified_g__norank_f__norank_o__norank_c__norank_p__MBNT15	OTU2574	0	0	0	0	0	0	2	0	0	0	0	0	1	0	1	0	0	0	4	0.166667	6.06618e-06
d__Bacteria	k__norank_d__Bacteria	p__Actinobacteriota	c__Actinobacteria	o__Frankiales	f__Acidothermaceae	g__Acidothermus	s__uncultured_bacterium_g__Acidothermus	OTU7260	0	0	0	0	0	0	0	5	0	0	0	0	2	0	0	0	0	0	7	0.111111	1.06158e-05
d__Bacteria	k__norank_d__Bacteria	p__Armatimonadota	c__Fimbriimonadia	o__Fimbriimonadales	f__Fimbriimonadaceae	g__unclassified_f__Fimbriimonadaceae	s__unclassified_f__Fimbriimonadaceae	OTU1120	0	0	0	0	0	0	0	0	1	0	0	0	0	0	0	0	0	0	1	0.0555556	1.51654e-06
d__Bacteria	k__norank_d__Bacteria	p__Actinobacteriota	c__Actinobacteria	o__Propionibacteriales	f__Nocardioidaceae	g__Nocardioides	s__metagenome_g__Nocardioides	OTU916	3	6	0	22	38	63	13	7	36	0	14	8	23	24	9	15	32	8	321	0.888889	0.000486811
d__Bacteria	k__norank_d__Bacteria	p__Firmicutes	c__Bacilli	o__Paenibacillales	f__Paenibacillaceae	g__Paenibacillus	s__Paenibacillus_edaphicus	OTU159	0	0	0	0	0	0	1	0	1	0	0	0	1	0	4	0	0	0	7	0.222222	1.06158e-05
d__Bacteria	k__norank_d__Bacteria	p__Proteobacteria	c__Alphaproteobacteria	o__Rhizobiales	f__unclassified_o__Rhizobiales	g__unclassified_o__Rhizobiales	s__unclassified_o__Rhizobiales	OTU878	0	0	0	2	0	11	0	0	0	0	10	0	0	0	0	0	0	0	23	0.166667	3.48805e-05
d__Bacteria	k__norank_d__Bacteria	p__Gemmatimonadota	c__S0134_terrestrial_group	o__norank_c__S0134_terrestrial_group	f__norank_o__norank_c__S0134_terrestrial_group	g__norank_f__norank_o__norank_c__S0134_terrestrial_group	s__unclassified_g__norank_f__norank_o__norank_c__S0134_terrestrial_group	OTU6822	0	0	0	0	0	0	1	8	3	0	2	0	5	5	2	0	0	1	27	0.444444	4.09467e-05
d__Bacteria	k__norank_d__Bacteria	p__Bdellovibrionota	c__Oligoflexia	o__0319-6G20	f__norank_o__0319-6G20	g__norank_f__norank_o__0319-6G20	s__unclassified_g__norank_f__norank_o__0319-6G20	OTU345	0	0	0	0	0	0	1	0	3	0	0	0	0	0	0	0	0	0	4	0.111111	6.06618e-06
d__Bacteria	k__norank_d__Bacteria	p__Acidobacteriota	c__Acidobacteriae	o__Acidobacteriales	f__norank_o__Acidobacteriales	g__norank_f__norank_o__Acidobacteriales	s__uncultured_Acidobacteriaceae_bacterium_g__norank_f__norank	OTU2252	0	0	0	0	0	0	0	14	0	0	0	0	0	0	1	0	0	0	15	0.111111	2.27482e-05
d__Bacteria	k__norank_d__Bacteria	p__Myxococcota	c__Polyangia	o__Haliangiales	f__Haliangiaceae	g__Haliangium	s__unclassified_g__Haliangium	OTU3913	0	0	0	0	0	0	3	0	1	0	0	0	3	1	1	0	0	0	9	0.277778	1.36489e-05
d__Bacteria	k__norank_d__Bacteria	p__Actinobacteriota	c__Actinobacteria	o__Micrococcales	f__Microbacteriaceae	g__unclassified_f__Microbacteriaceae	s__unclassified_f__Microbacteriaceae	OTU952	0	0	0	2	1	4	0	0	0	0	0	0	1	0	0	0	0	0	8	0.222222	1.21324e-05
d__Bacteria	k__norank_d__Bacteria	p__Firmicutes	c__Clostridia	o__Lachnospirales	f__Lachnospiraceae	g__Eubacterium_hallii_group	s__unclassified_g__Eubacterium_hallii_group	OTU3188	1	0	0	0	0	0	0	0	0	0	0	0	0	0	0	0	0	0	1	0.0555556	1.51654e-06
d__Bacteria	k__norank_d__Bacteria	p__Actinobacteriota	c__Actinobacteria	o__Frankiales	f__Sporichthyaceae	g__Sporichthya	s__Sporichthya_polymorpha_g__Sporichthya	OTU5735	0	1	2	0	0	0	1	0	1	0	0	0	3	1	4	0	0	0	13	0.388889	1.97151e-05
d__Bacteria	k__norank_d__Bacteria	p__Chloroflexi	c__TK10	o__norank_c__TK10	f__norank_o__norank_c__TK10	g__norank_f__norank_o__norank_c__TK10	s__uncultured_bacterium_g__norank_f__norank_o__norank_c__TK10	OTU6995	0	0	0	0	0	0	0	9	4	0	0	0	7	3	3	0	0	0	26	0.277778	3.94301e-05
d__Bacteria	k__norank_d__Bacteria	p__Gemmatimonadota	c__Gemmatimonadetes	o__Gemmatimonadales	f__Gemmatimonadaceae	g__Gemmatimonas	s__uncultured_Gemmatimonadetes_bacterium_g__Gemmatimonas	OTU1366	3	2	1	0	0	0	27	6	2	0	0	0	10	5	3	0	0	0	59	0.5	8.94761e-05
d__Bacteria	k__norank_d__Bacteria	p__Bacteroidota	c__Bacteroidia	o__Flavobacteriales	f__Flavobacteriaceae	g__Myroides	s__Myroides_odoratus_CIP_103059	OTU5223	0	0	0	0	0	0	0	0	0	0	51	0	1	1	0	0	1	0	54	0.222222	8.18934e-05
d__Bacteria	k__norank_d__Bacteria	p__Proteobacteria	c__Gammaproteobacteria	o__Pseudomonadales	f__Pseudomonadaceae	g__Pseudomonas	s__unclassified_g__Pseudomonas	OTU5296	3	0	1	2	4	1	0	0	1	0	1	0	1	0	0	1	0	1	16	0.555556	2.42647e-05
d__Bacteria	k__norank_d__Bacteria	p__Proteobacteria	c__Alphaproteobacteria	o__Rhizobiales	f__Hyphomicrobiaceae	g__norank_f__Hyphomicrobiaceae	s__uncultured_bacterium_g__norank_f__Hyphomicrobiaceae	OTU2122	0	0	0	0	0	0	0	1	0	0	0	1	1	0	1	0	0	0	4	0.222222	6.06618e-06
d__Bacteria	k__norank_d__Bacteria	p__Bdellovibrionota	c__Oligoflexia	o__0319-6G20	f__norank_o__0319-6G20	g__norank_f__norank_o__0319-6G20	s__unclassified_g__norank_f__norank_o__0319-6G20	OTU4897	0	4	0	0	0	0	0	0	0	0	0	0	0	1	0	0	0	0	5	0.111111	7.58272e-06
d__Bacteria	k__norank_d__Bacteria	p__Bdellovibrionota	c__Oligoflexia	o__0319-6G20	f__norank_o__0319-6G20	g__norank_f__norank_o__0319-6G20	s__unclassified_g__norank_f__norank_o__0319-6G20	OTU4892	0	0	0	0	0	0	1	0	0	0	0	0	0	0	0	0	0	0	1	0.0555556	1.51654e-06
d__Bacteria	k__norank_d__Bacteria	p__Proteobacteria	c__Alphaproteobacteria	o__Defluviicoccales	f__norank_o__Defluviicoccales	g__norank_f__norank_o__Defluviicoccales	s__metagenome_g__norank_f__norank_o__Defluviicoccales	OTU3919	8	1	0	0	0	0	14	3	11	0	17	0	2	7	11	0	0	0	74	0.5	0.000112224
d__Bacteria	k__norank_d__Bacteria	p__Actinobacteriota	c__Actinobacteria	o__Micromonosporales	f__Micromonosporaceae	g__Actinoplanes	s__uncultured_bacterium_g__Actinoplanes	OTU1915	4	24	4	0	0	0	26	1	0	25	18	0	0	16	7	0	0	2	127	0.555556	0.000192601
d__Bacteria	k__norank_d__Bacteria	p__Myxococcota	c__unclassified_p__Myxococcota	o__unclassified_p__Myxococcota	f__unclassified_p__Myxococcota	g__unclassified_p__Myxococcota	s__unclassified_p__Myxococcota	OTU7098	0	0	0	0	0	0	0	0	0	0	0	0	1	0	0	0	0	0	1	0.0555556	1.51654e-06
d__Bacteria	k__norank_d__Bacteria	p__Myxococcota	c__Polyangia	o__Haliangiales	f__Haliangiaceae	g__Haliangium	s__unclassified_g__Haliangium	OTU4703	0	0	0	0	0	0	0	0	0	0	0	0	0	0	2	0	0	0	2	0.0555556	3.03309e-06
d__Bacteria	k__norank_d__Bacteria	p__unclassified_k__norank_d__Bacteria	c__unclassified_k__norank_d__Bacteria	o__unclassified_k__norank_d__Bacteria	f__unclassified_k__norank_d__Bacteria	g__unclassified_k__norank_d__Bacteria	s__unclassified_k__norank_d__Bacteria	OTU6607	0	2	0	0	0	0	0	0	1	0	5	0	0	0	0	0	0	0	8	0.166667	1.21324e-05
d__Bacteria	k__norank_d__Bacteria	p__Myxococcota	c__Polyangia	o__Haliangiales	f__Haliangiaceae	g__Haliangium	s__unclassified_g__Haliangium	OTU4709	0	0	0	0	0	0	4	2	1	0	0	0	2	1	5	0	0	0	15	0.333333	2.27482e-05
d__Bacteria	k__norank_d__Bacteria	p__Dependentiae	c__Babeliae	o__Babeliales	f__Vermiphilaceae	g__norank_f__Vermiphilaceae	s__unclassified_g__norank_f__Vermiphilaceae	OTU5056	0	0	0	0	0	0	1	0	0	0	0	0	0	0	1	0	0	0	2	0.111111	3.03309e-06
d__Bacteria	k__norank_d__Bacteria	p__Firmicutes	c__Clostridia	o__Peptostreptococcales-Tissierellales	f__Anaerovoracaceae	g__Family_XIII_AD3011_group	s__uncultured_bacterium_g__Family_XIII_AD3011_group	OTU5327	0	0	0	0	2	0	0	0	0	0	0	0	0	0	0	0	0	0	2	0.0555556	3.03309e-06
d__Bacteria	k__norank_d__Bacteria	p__Firmicutes	c__Bacilli	o__Thermoactinomycetales	f__Thermoactinomycetaceae	g__Kroppenstedtia	s__uncultured_Kroppenstedtia_sp._g__Kroppenstedtia	OTU5913	0	0	0	0	0	0	10	0	1	0	0	0	1	5	2	0	0	0	19	0.277778	2.88143e-05
d__Bacteria	k__norank_d__Bacteria	p__Myxococcota	c__Myxococcia	o__Myxococcales	f__Myxococcaceae	g__P3OB-42	s__unclassified_g__P3OB-42	OTU6352	0	0	0	0	0	0	0	0	0	0	0	0	1	0	0	0	0	0	1	0.0555556	1.51654e-06
d__Bacteria	k__norank_d__Bacteria	p__Proteobacteria	c__Gammaproteobacteria	o__Burkholderiales	f__A21b	g__norank_f__A21b	s__unclassified_g__norank_f__A21b	OTU4626	0	0	0	0	0	0	0	1	0	0	0	0	0	2	1	0	0	0	4	0.166667	6.06618e-06
d__Bacteria	k__norank_d__Bacteria	p__Nitrospirota	c__Nitrospiria	o__Nitrospirales	f__Nitrospiraceae	g__Nitrospira	s__unclassified_g__Nitrospira	OTU5878	43	67	1	0	0	4	183	171	103	0	149	67	222	415	177	0	2	2	1606	0.777778	0.00243557
d__Bacteria	k__norank_d__Bacteria	p__Actinobacteriota	c__Thermoleophilia	o__Solirubrobacterales	f__Solirubrobacteraceae	g__Patulibacter	s__Patulibacter_minatonensis	OTU4236	0	4	0	1	33	66	10	12	19	92	0	0	19	6	7	29	314	51	663	0.777778	0.00100547
d__Bacteria	k__norank_d__Bacteria	p__Gemmatimonadota	c__BD2-11_terrestrial_group	o__norank_c__BD2-11_terrestrial_group	f__norank_o__norank_c__BD2-11_terrestrial_group	g__norank_f__norank_o__norank_c__BD2-11_terrestrial_group	s__unclassified_g__norank_f__norank_o__norank_c__BD2-11_terrestrial_group	OTU5083	1	0	0	0	0	0	2	1	0	0	0	0	1	2	1	0	0	0	8	0.333333	1.21324e-05
d__Bacteria	k__norank_d__Bacteria	p__Bdellovibrionota	c__Oligoflexia	o__0319-6G20	f__norank_o__0319-6G20	g__norank_f__norank_o__0319-6G20	s__unclassified_g__norank_f__norank_o__0319-6G20	OTU4363	15	58	0	0	0	0	0	0	0	0	0	0	6	1	2	0	0	0	82	0.277778	0.000124357
d__Bacteria	k__norank_d__Bacteria	p__Firmicutes	c__Bacilli	o__Lactobacillales	f__Streptococcaceae	g__Streptococcus	s__Streptococcus_alactolyticus	OTU1573	0	2	0	0	6	0	0	0	0	18	14	0	0	0	0	1	6	8	55	0.388889	8.34099e-05
d__Bacteria	k__norank_d__Bacteria	p__Proteobacteria	c__Alphaproteobacteria	o__Elsterales	f__norank_o__Elsterales	g__norank_f__norank_o__Elsterales	s__uncultured_bacterium_g__norank_f__norank_o__Elsterales	OTU229	0	0	0	0	0	0	0	5	2	0	0	0	4	2	1	0	0	0	14	0.277778	2.12316e-05
d__Bacteria	k__norank_d__Bacteria	p__Proteobacteria	c__Alphaproteobacteria	o__Rhizobiales	f__Amb-16S-1323	g__norank_f__Amb-16S-1323	s__uncultured_bacterium_g__norank_f__Amb-16S-1323	OTU2065	1	0	0	0	0	0	0	1	0	0	0	0	0	0	0	0	0	0	2	0.111111	3.03309e-06
d__Bacteria	k__norank_d__Bacteria	p__Gemmatimonadota	c__Gemmatimonadetes	o__Gemmatimonadales	f__Gemmatimonadaceae	g__unclassified_f__Gemmatimonadaceae	s__unclassified_f__Gemmatimonadaceae	OTU6718	0	0	0	0	0	0	0	0	0	0	0	0	0	1	0	0	0	0	1	0.0555556	1.51654e-06
d__Bacteria	k__norank_d__Bacteria	p__Proteobacteria	c__Alphaproteobacteria	o__Rickettsiales	f__AB1	g__norank_f__AB1	s__uncultured_proteobacterium_g__norank_f__AB1	OTU6678	4	0	0	0	0	0	5	0	1	0	0	0	0	0	0	0	0	0	10	0.166667	1.51654e-05
d__Bacteria	k__norank_d__Bacteria	p__Acidobacteriota	c__Acidobacteriae	o__unclassified_c__Acidobacteriae	f__unclassified_c__Acidobacteriae	g__unclassified_c__Acidobacteriae	s__unclassified_c__Acidobacteriae	OTU4280	6	0	0	0	0	0	0	0	0	0	0	0	0	3	3	0	0	0	12	0.166667	1.81985e-05
d__Bacteria	k__norank_d__Bacteria	p__Actinobacteriota	c__MB-A2-108	o__norank_c__MB-A2-108	f__norank_o__norank_c__MB-A2-108	g__norank_f__norank_o__norank_c__MB-A2-108	s__uncultured_bacterium_g__norank_f__norank_o__norank_c__MB-A2-108	OTU794	19	22	1	0	1	1	34	129	68	7	41	0	151	102	34	1	1	0	612	0.833333	0.000928125
d__Bacteria	k__norank_d__Bacteria	p__Actinobacteriota	c__Actinobacteria	o__Corynebacteriales	f__Corynebacteriaceae	g__Corynebacterium	s__unclassified_g__Corynebacterium	OTU4238	0	0	0	0	0	0	0	0	0	0	0	0	0	0	0	0	2	0	2	0.0555556	3.03309e-06
d__Bacteria	k__norank_d__Bacteria	p__Myxococcota	c__Myxococcia	o__Myxococcales	f__Myxococcaceae	g__unclassified_f__Myxococcaceae	s__unclassified_f__Myxococcaceae	OTU1665	2	1	0	0	0	0	3	31	1	0	0	0	6	13	15	0	0	0	72	0.444444	0.000109191
d__Bacteria	k__norank_d__Bacteria	p__unclassified_k__norank_d__Bacteria	c__unclassified_k__norank_d__Bacteria	o__unclassified_k__norank_d__Bacteria	f__unclassified_k__norank_d__Bacteria	g__unclassified_k__norank_d__Bacteria	s__unclassified_k__norank_d__Bacteria	OTU28	0	0	0	0	0	0	0	1	0	0	0	0	0	0	0	0	0	0	1	0.0555556	1.51654e-06
d__Bacteria	k__norank_d__Bacteria	p__Gemmatimonadota	c__Gemmatimonadetes	o__Gemmatimonadales	f__Gemmatimonadaceae	g__norank_f__Gemmatimonadaceae	s__unclassified_g__norank_f__Gemmatimonadaceae	OTU3912	0	0	0	0	0	0	0	0	1	0	0	0	0	0	1	0	0	0	2	0.111111	3.03309e-06
d__Bacteria	k__norank_d__Bacteria	p__Bacteroidota	c__Bacteroidia	o__Bacteroidales	f__Prevotellaceae	g__Prevotellaceae_UCG-003	s__unclassified_g__Prevotellaceae_UCG-003	OTU4208	0	0	0	0	0	0	0	0	0	0	0	0	0	0	0	1	0	0	1	0.0555556	1.51654e-06
d__Bacteria	k__norank_d__Bacteria	p__Proteobacteria	c__Alphaproteobacteria	o__Azospirillales	f__Azospirillaceae	g__Azospirillum	s__Azospirillum_oryzae	OTU5288	1	0	0	128	0	0	1	0	0	55	0	5	0	0	0	2	1	0	193	0.388889	0.000292693
d__Bacteria	k__norank_d__Bacteria	p__Proteobacteria	c__Alphaproteobacteria	o__Rhizobiales	f__Beijerinckiaceae	g__unclassified_f__Beijerinckiaceae	s__unclassified_f__Beijerinckiaceae	OTU4306	3	0	0	0	0	0	2	0	0	0	0	0	1	1	1	0	0	0	8	0.277778	1.21324e-05
d__Bacteria	k__norank_d__Bacteria	p__Bdellovibrionota	c__Oligoflexia	o__0319-6G20	f__norank_o__0319-6G20	g__norank_f__norank_o__0319-6G20	s__uncultured_bacterium_g__norank_f__norank_o__0319-6G20	OTU4865	0	0	0	0	0	0	0	0	0	0	0	0	0	0	2	0	0	0	2	0.0555556	3.03309e-06
d__Bacteria	k__norank_d__Bacteria	p__Actinobacteriota	c__MB-A2-108	o__norank_c__MB-A2-108	f__norank_o__norank_c__MB-A2-108	g__norank_f__norank_o__norank_c__MB-A2-108	s__unclassified_g__norank_f__norank_o__norank_c__MB-A2-108	OTU6003	0	0	0	0	0	0	3	2	0	0	0	0	1	3	1	0	0	0	10	0.277778	1.51654e-05
d__Bacteria	k__norank_d__Bacteria	p__Gemmatimonadota	c__Gemmatimonadetes	o__Gemmatimonadales	f__Gemmatimonadaceae	g__norank_f__Gemmatimonadaceae	s__uncultured_organism_g__norank_f__Gemmatimonadaceae	OTU4882	1	2	0	0	0	0	33	2	14	0	0	0	17	14	31	0	0	0	114	0.444444	0.000172886
d__Bacteria	k__norank_d__Bacteria	p__Proteobacteria	c__Alphaproteobacteria	o__Acetobacterales	f__Acetobacteraceae	g__unclassified_f__Acetobacteraceae	s__unclassified_f__Acetobacteraceae	OTU5040	0	5	0	0	0	0	0	1	1	0	0	0	1	1	7	0	0	0	16	0.333333	2.42647e-05
d__Bacteria	k__norank_d__Bacteria	p__Bdellovibrionota	c__Bdellovibrionia	o__Bdellovibrionales	f__Bdellovibrionaceae	g__Bdellovibrio	s__unclassified_g__Bdellovibrio	OTU6440	0	0	0	0	0	0	0	0	0	0	0	0	1	0	3	0	0	0	4	0.111111	6.06618e-06
d__Bacteria	k__norank_d__Bacteria	p__Patescibacteria	c__Dojkabacteria	o__norank_c__Dojkabacteria	f__norank_o__norank_c__Dojkabacteria	g__norank_f__norank_o__norank_c__Dojkabacteria	s__uncultured_eubacterium_WCHB1-06	OTU3359	0	0	0	0	3	0	0	0	0	0	0	0	0	0	0	4	0	0	7	0.111111	1.06158e-05
d__Bacteria	k__norank_d__Bacteria	p__Firmicutes	c__Bacilli	o__unclassified_c__Bacilli	f__unclassified_c__Bacilli	g__unclassified_c__Bacilli	s__unclassified_c__Bacilli	OTU2755	0	0	0	0	0	0	2	5	2	0	0	0	0	1	0	0	0	0	10	0.222222	1.51654e-05
d__Bacteria	k__norank_d__Bacteria	p__Myxococcota	c__Polyangia	o__Polyangiales	f__Polyangiaceae	g__Pajaroellobacter	s__uncultured_bacterium_g__Pajaroellobacter	OTU4576	0	0	0	0	0	0	0	1	0	0	0	0	0	0	1	0	0	0	2	0.111111	3.03309e-06
d__Bacteria	k__norank_d__Bacteria	p__Chloroflexi	c__Anaerolineae	o__Ardenticatenales	f__Ardenticatenaceae	g__norank_f__Ardenticatenaceae	s__uncultured_bacterium_g__norank_f__Ardenticatenaceae	OTU15	0	0	0	0	0	0	0	0	0	0	3	0	2	1	0	0	0	0	6	0.166667	9.09926e-06
d__Bacteria	k__norank_d__Bacteria	p__Proteobacteria	c__Gammaproteobacteria	o__Burkholderiales	f__Comamonadaceae	g__Pseudorhodoferax	s__uncultured_bacterium_g__Pseudorhodoferax	OTU6117	0	0	4	0	0	0	0	0	0	0	0	1	0	0	0	0	0	0	5	0.111111	7.58272e-06
d__Bacteria	k__norank_d__Bacteria	p__Firmicutes	c__Bacilli	o__Thermoactinomycetales	f__Thermoactinomycetaceae	g__Planifilum	s__unclassified_g__Planifilum	OTU49	0	0	0	0	0	0	5	3	4	0	0	0	0	10	3	1	0	0	26	0.333333	3.94301e-05
d__Bacteria	k__norank_d__Bacteria	p__Proteobacteria	c__Alphaproteobacteria	o__Zavarziniales	f__norank_o__Zavarziniales	g__norank_f__norank_o__Zavarziniales	s__metagenome_g__norank_f__norank_o__Zavarziniales	OTU808	0	0	0	0	0	0	2	0	0	0	0	0	1	2	1	0	0	0	6	0.222222	9.09926e-06
d__Bacteria	k__norank_d__Bacteria	p__Myxococcota	c__Polyangia	o__Haliangiales	f__Haliangiaceae	g__Haliangium	s__unclassified_g__Haliangium	OTU2116	0	5	0	0	0	0	0	0	0	0	0	0	0	0	0	0	0	0	5	0.0555556	7.58272e-06
d__Bacteria	k__norank_d__Bacteria	p__Proteobacteria	c__Alphaproteobacteria	o__Rhizobiales	f__Beijerinckiaceae	g__Microvirga	s__unclassified_g__Microvirga	OTU5021	2	9	0	0	0	0	29	26	36	0	20	0	49	83	51	0	1	2	308	0.611111	0.000467096
d__Bacteria	k__norank_d__Bacteria	p__Proteobacteria	c__Alphaproteobacteria	o__Rhizobiales	f__Beijerinckiaceae	g__Microvirga	s__uncultured_bacterium_g__Microvirga	OTU6665	10	7	0	0	0	4	53	44	44	0	0	0	45	63	69	0	0	0	339	0.5	0.000514108
d__Bacteria	k__norank_d__Bacteria	p__Proteobacteria	c__Alphaproteobacteria	o__Tistrellales	f__Geminicoccaceae	g__norank_f__Geminicoccaceae	s__uncultured_bacterium_g__norank_f__Geminicoccaceae	OTU7134	1	0	0	0	0	0	0	1	0	0	0	0	2	3	0	0	0	0	7	0.222222	1.06158e-05
d__Bacteria	k__norank_d__Bacteria	p__Patescibacteria	c__Saccharimonadia	o__Saccharimonadales	f__norank_o__Saccharimonadales	g__norank_f__norank_o__Saccharimonadales	s__uncultured_soil_bacterium_g__norank_f__norank_o__Saccharimonadales	OTU1130	0	0	0	0	0	0	1	0	1	0	0	0	0	0	1	0	0	0	3	0.166667	4.54963e-06
d__Bacteria	k__norank_d__Bacteria	p__Bdellovibrionota	c__Oligoflexia	o__0319-6G20	f__norank_o__0319-6G20	g__norank_f__norank_o__0319-6G20	s__unclassified_g__norank_f__norank_o__0319-6G20	OTU3811	0	0	0	0	0	0	1	0	1	0	0	0	0	1	2	0	0	0	5	0.222222	7.58272e-06
d__Bacteria	k__norank_d__Bacteria	p__Firmicutes	c__Limnochordia	o__Limnochordales	f__Limnochordaceae	g__norank_f__Limnochordaceae	s__uncultured_bacterium_g__norank_f__Limnochordaceae	OTU5906	0	0	0	0	0	0	1	0	0	0	0	0	0	0	0	0	0	0	1	0.0555556	1.51654e-06
d__Bacteria	k__norank_d__Bacteria	p__Proteobacteria	c__Gammaproteobacteria	o__Xanthomonadales	f__Rhodanobacteraceae	g__norank_f__Rhodanobacteraceae	s__uncultured_bacterium_g__norank_f__Rhodanobacteraceae	OTU5643	0	0	0	0	0	0	1	0	0	0	0	0	0	0	0	0	0	0	1	0.0555556	1.51654e-06
d__Bacteria	k__norank_d__Bacteria	p__Actinobacteriota	c__Acidimicrobiia	o__unclassified_c__Acidimicrobiia	f__unclassified_c__Acidimicrobiia	g__unclassified_c__Acidimicrobiia	s__unclassified_c__Acidimicrobiia	OTU6212	0	0	0	0	0	0	1	12	0	0	0	0	1	0	1	0	0	0	15	0.222222	2.27482e-05
d__Bacteria	k__norank_d__Bacteria	p__Proteobacteria	c__Gammaproteobacteria	o__Salinisphaerales	f__Solimonadaceae	g__Panacagrimonas	s__uncultured_bacterium_g__Panacagrimonas	OTU5271	0	1	0	0	0	0	2	1	1	13	5	2	1	0	0	0	0	0	26	0.444444	3.94301e-05
d__Bacteria	k__norank_d__Bacteria	p__Firmicutes	c__Bacilli	o__Bacillales	f__Bacillaceae	g__Virgibacillus	s__unclassified_g__Virgibacillus	OTU1328	0	0	0	0	0	0	6	12	9	1	3	0	14	11	16	0	0	0	72	0.444444	0.000109191
d__Bacteria	k__norank_d__Bacteria	p__Proteobacteria	c__Gammaproteobacteria	o__Coxiellales	f__Coxiellaceae	g__Coxiella	s__uncultured_sediment_bacterium_g__Coxiella	OTU4436	0	5	0	0	0	0	0	0	0	0	0	0	0	0	0	0	0	0	5	0.0555556	7.58272e-06
d__Bacteria	k__norank_d__Bacteria	p__Firmicutes	c__Clostridia	o__Oscillospirales	f__Ruminococcaceae	g__Faecalibacterium	s__metagenome_g__Faecalibacterium	OTU5276	6	0	0	0	2	0	0	0	0	20	0	22	0	0	0	0	0	0	50	0.222222	7.58272e-05
d__Bacteria	k__norank_d__Bacteria	p__Myxococcota	c__Polyangia	o__Haliangiales	f__Haliangiaceae	g__Haliangium	s__unclassified_g__Haliangium	OTU3641	0	2	0	0	0	0	4	5	5	0	0	0	3	2	1	0	0	0	22	0.388889	3.3364e-05
d__Bacteria	k__norank_d__Bacteria	p__Patescibacteria	c__Dojkabacteria	o__norank_c__Dojkabacteria	f__norank_o__norank_c__Dojkabacteria	g__norank_f__norank_o__norank_c__Dojkabacteria	s__uncultured_bacterium_g__norank_f__norank_o__norank_c__Dojkabacteria	OTU3968	0	0	0	0	0	0	0	0	2	0	0	0	0	0	0	0	0	0	2	0.0555556	3.03309e-06
d__Bacteria	k__norank_d__Bacteria	p__Proteobacteria	c__Alphaproteobacteria	o__unclassified_c__Alphaproteobacteria	f__unclassified_c__Alphaproteobacteria	g__unclassified_c__Alphaproteobacteria	s__unclassified_c__Alphaproteobacteria	OTU92	0	0	0	0	0	0	0	0	2	0	0	0	2	1	1	0	0	0	6	0.222222	9.09926e-06
d__Bacteria	k__norank_d__Bacteria	p__Proteobacteria	c__Gammaproteobacteria	o__Steroidobacterales	f__Steroidobacteraceae	g__Steroidobacter	s__unclassified_g__Steroidobacter	OTU1479	0	2	0	0	1	0	0	0	1	0	0	0	2	2	1	0	0	0	9	0.333333	1.36489e-05
d__Bacteria	k__norank_d__Bacteria	p__Myxococcota	c__Polyangia	o__Polyangiales	f__BIrii41	g__norank_f__BIrii41	s__unclassified_g__norank_f__BIrii41	OTU3748	0	0	0	0	0	0	2	1	0	16	0	0	0	1	4	0	0	0	24	0.277778	3.63971e-05
d__Bacteria	k__norank_d__Bacteria	p__Proteobacteria	c__Alphaproteobacteria	o__Elsterales	f__norank_o__Elsterales	g__norank_f__norank_o__Elsterales	s__unclassified_g__norank_f__norank_o__Elsterales	OTU7455	0	0	0	0	0	0	0	3	2	9	0	0	0	1	0	0	0	0	15	0.222222	2.27482e-05
d__Bacteria	k__norank_d__Bacteria	p__Actinobacteriota	c__Thermoleophilia	o__Gaiellales	f__norank_o__Gaiellales	g__norank_f__norank_o__Gaiellales	s__uncultured_Rubrobacterales_bacterium_g__norank_f__norank	OTU6189	0	1	0	0	0	0	3	38	5	0	2	0	7	6	12	0	0	0	74	0.444444	0.000112224
d__Bacteria	k__norank_d__Bacteria	p__Proteobacteria	c__Alphaproteobacteria	o__Tistrellales	f__Geminicoccaceae	g__Geminicoccus	s__unclassified_g__Geminicoccus	OTU5534	3	1	0	0	0	0	3	8	57	0	20	0	23	15	46	0	0	0	176	0.5	0.000266912
d__Bacteria	k__norank_d__Bacteria	p__Firmicutes	c__Clostridia	o__Peptostreptococcales-Tissierellales	f__Anaerovoracaceae	g__Family_XIII_AD3011_group	s__uncultured_bacterium_g__Family_XIII_AD3011_group	OTU4203	0	0	0	0	0	0	0	0	0	0	0	0	0	0	0	0	0	4	4	0.0555556	6.06618e-06
d__Bacteria	k__norank_d__Bacteria	p__Proteobacteria	c__Gammaproteobacteria	o__Cellvibrionales	f__Cellvibrionaceae	g__Cellvibrio	s__Cellvibrio_sp._PSBB023	OTU7345	6	1	22	0	0	1	4	5	3	115	27	4	3	0	2	0	4	2	199	0.777778	0.000301792
d__Bacteria	k__norank_d__Bacteria	p__Gemmatimonadota	c__Gemmatimonadetes	o__Gemmatimonadales	f__Gemmatimonadaceae	g__Gemmatimonas	s__uncultured_bacterium_g__Gemmatimonas	OTU4695	0	0	0	0	0	0	63	8	7	0	0	33	10	34	7	0	0	0	162	0.388889	0.00024568
d__Bacteria	k__norank_d__Bacteria	p__Bacteroidota	c__Kapabacteria	o__Kapabacteriales	f__norank_o__Kapabacteriales	g__norank_f__norank_o__Kapabacteriales	s__unclassified_g__norank_f__norank_o__Kapabacteriales	OTU6091	0	0	0	0	0	0	1	0	0	0	0	0	0	0	0	0	0	0	1	0.0555556	1.51654e-06
d__Bacteria	k__norank_d__Bacteria	p__Bdellovibrionota	c__Oligoflexia	o__Oligoflexales	f__norank_o__Oligoflexales	g__norank_f__norank_o__Oligoflexales	s__unclassified_g__norank_f__norank_o__Oligoflexales	OTU70	0	0	0	0	0	0	1	0	0	0	2	0	0	0	0	0	0	0	3	0.111111	4.54963e-06
d__Bacteria	k__norank_d__Bacteria	p__Chloroflexi	c__unclassified_p__Chloroflexi	o__unclassified_p__Chloroflexi	f__unclassified_p__Chloroflexi	g__unclassified_p__Chloroflexi	s__unclassified_p__Chloroflexi	OTU5920	0	0	0	0	0	0	2	1	0	0	0	0	0	1	1	0	0	0	5	0.222222	7.58272e-06
d__Bacteria	k__norank_d__Bacteria	p__Bacteroidota	c__Kapabacteria	o__Kapabacteriales	f__norank_o__Kapabacteriales	g__norank_f__norank_o__Kapabacteriales	s__metagenome_g__norank_f__norank_o__Kapabacteriales	OTU388	1	0	0	0	0	0	3	0	0	0	0	0	0	0	0	0	0	0	4	0.111111	6.06618e-06
d__Bacteria	k__norank_d__Bacteria	p__Firmicutes	c__Clostridia	o__Peptostreptococcales-Tissierellales	f__norank_o__Peptostreptococcales-Tissierellales	g__Tissierella	s__unclassified_g__Tissierella	OTU3689	0	0	0	0	0	0	2	0	8	0	0	0	5	2	0	0	0	0	17	0.222222	2.57812e-05
d__Bacteria	k__norank_d__Bacteria	p__Myxococcota	c__Myxococcia	o__Myxococcales	f__27F-1492R	g__norank_f__27F-1492R	s__uncultured_bacterium_g__norank_f__27F-1492R	OTU5465	0	0	0	0	0	0	0	0	0	0	0	0	0	0	1	0	0	0	1	0.0555556	1.51654e-06
d__Bacteria	k__norank_d__Bacteria	p__Proteobacteria	c__Alphaproteobacteria	o__Rhizobiales	f__Beijerinckiaceae	g__alphaI_cluster	s__uncultured_bacterium_g__alphaI_cluster	OTU5860	0	0	0	0	1	0	71	5	6	0	0	0	5	1	0	0	0	0	89	0.333333	0.000134972
d__Bacteria	k__norank_d__Bacteria	p__Firmicutes	c__Clostridia	o__Oscillospirales	f__Butyricicoccaceae	g__UCG-008	s__unclassified_g__UCG-008	OTU3227	0	0	0	0	0	0	0	0	0	0	0	0	0	0	0	0	0	1	1	0.0555556	1.51654e-06
d__Bacteria	k__norank_d__Bacteria	p__Actinobacteriota	c__Thermoleophilia	o__Solirubrobacterales	f__67-14	g__norank_f__67-14	s__Solirubrobacterales_bacterium_67-14	OTU647	0	1	0	0	0	0	2	0	4	0	0	0	4	1	1	0	0	0	13	0.333333	1.97151e-05
d__Bacteria	k__norank_d__Bacteria	p__Myxococcota	c__Myxococcia	o__Myxococcales	f__Myxococcaceae	g__P3OB-42	s__uncultured_bacterium_g__P3OB-42	OTU1083	0	0	0	0	0	0	0	1	2	0	0	0	0	0	3	0	0	0	6	0.166667	9.09926e-06
d__Bacteria	k__norank_d__Bacteria	p__Myxococcota	c__Polyangia	o__Nannocystales	f__Nannocystaceae	g__Pseudenhygromyxa	s__uncultured_bacterium_g__Pseudenhygromyxa	OTU5922	19	28	1	0	0	0	146	35	76	0	154	1	57	77	61	0	1	1	657	0.722222	0.000996369
d__Bacteria	k__norank_d__Bacteria	p__Chloroflexi	c__Dehalococcoidia	o__S085	f__norank_o__S085	g__norank_f__norank_o__S085	s__metagenome_g__norank_f__norank_o__S085	OTU268	3	0	0	0	0	0	14	15	7	0	0	0	10	8	22	0	0	0	79	0.388889	0.000119807
d__Bacteria	k__norank_d__Bacteria	p__Firmicutes	c__Clostridia	o__Lachnospirales	f__Lachnospiraceae	g__Anaerosporobacter	s__unclassified_g__Anaerosporobacter	OTU2359	0	0	0	0	0	0	0	0	0	0	0	0	1	0	0	0	0	0	1	0.0555556	1.51654e-06
d__Bacteria	k__norank_d__Bacteria	p__Chloroflexi	c__Chloroflexia	o__Chloroflexales	f__Roseiflexaceae	g__norank_f__Roseiflexaceae	s__uncultured_Chloroflexi_bacterium_g__norank_f__Roseiflexaceae	OTU4530	3	0	0	0	0	0	52	2	0	0	8	0	4	9	12	0	0	0	90	0.388889	0.000136489
d__Bacteria	k__norank_d__Bacteria	p__Gemmatimonadota	c__Gemmatimonadetes	o__Gemmatimonadales	f__Gemmatimonadaceae	g__norank_f__Gemmatimonadaceae	s__Gemmatimonadetes_bacterium_WWH5	OTU7050	0	0	0	0	0	0	0	3	0	0	0	0	0	0	0	0	0	0	3	0.0555556	4.54963e-06
d__Bacteria	k__norank_d__Bacteria	p__Gemmatimonadota	c__Gemmatimonadetes	o__Gemmatimonadales	f__Gemmatimonadaceae	g__norank_f__Gemmatimonadaceae	s__uncultured_organism_g__norank_f__Gemmatimonadaceae	OTU382	1	0	0	0	0	0	2	0	0	0	0	0	0	5	4	0	0	0	12	0.222222	1.81985e-05
d__Bacteria	k__norank_d__Bacteria	p__Bdellovibrionota	c__Bdellovibrionia	o__Bdellovibrionales	f__Bdellovibrionaceae	g__OM27_clade	s__uncultured_Myxococcales_bacterium_g__OM27_clade	OTU2424	0	0	0	0	0	0	16	4	3	0	0	0	3	13	8	0	0	0	47	0.333333	7.12776e-05
d__Bacteria	k__norank_d__Bacteria	p__Firmicutes	c__Bacilli	o__Lactobacillales	f__Leuconostocaceae	g__Weissella	s__Weissella_cibaria	OTU7712	0	0	0	0	0	0	0	0	0	0	11	9	0	0	0	0	0	0	20	0.111111	3.03309e-05
d__Bacteria	k__norank_d__Bacteria	p__Proteobacteria	c__Alphaproteobacteria	o__Caulobacterales	f__Parvularculaceae	g__Amphiplicatus	s__uncultured_bacterium_g__Amphiplicatus	OTU564	0	0	0	0	0	0	0	0	0	0	0	0	1	0	0	0	0	0	1	0.0555556	1.51654e-06
d__Bacteria	k__norank_d__Bacteria	p__Firmicutes	c__Bacilli	o__Lactobacillales	f__Streptococcaceae	g__Streptococcus	s__Streptococcus_salivarius_subsp._thermophilus	OTU7714	3	0	0	0	2	0	0	0	0	0	0	0	0	0	0	0	0	0	5	0.111111	7.58272e-06
d__Bacteria	k__norank_d__Bacteria	p__Actinobacteriota	c__Acidimicrobiia	o__Microtrichales	f__Ilumatobacteraceae	g__unclassified_f__Ilumatobacteraceae	s__unclassified_f__Ilumatobacteraceae	OTU4612	0	0	0	0	0	0	0	0	1	0	0	0	0	1	0	0	0	0	2	0.111111	3.03309e-06
d__Bacteria	k__norank_d__Bacteria	p__Actinobacteriota	c__Thermoleophilia	o__Gaiellales	f__norank_o__Gaiellales	g__norank_f__norank_o__Gaiellales	s__unclassified_g__norank_f__norank_o__Gaiellales	OTU2698	2	0	0	0	0	0	0	15	1	0	0	0	2	1	0	0	0	0	21	0.277778	3.18474e-05
d__Bacteria	k__norank_d__Bacteria	p__Firmicutes	c__Clostridia	o__Oscillospirales	f__Ruminococcaceae	g__norank_f__Ruminococcaceae	s__unclassified_g__norank_f__Ruminococcaceae	OTU6191	0	0	0	0	0	0	0	0	0	0	0	0	0	0	0	0	0	2	2	0.0555556	3.03309e-06
d__Bacteria	k__norank_d__Bacteria	p__Proteobacteria	c__Gammaproteobacteria	o__Burkholderiales	f__Alcaligenaceae	g__Castellaniella	s__unclassified_g__Castellaniella	OTU4754	0	3	0	0	0	0	0	0	37	0	0	0	1	0	0	0	0	0	41	0.166667	6.21783e-05
d__Bacteria	k__norank_d__Bacteria	p__Gemmatimonadota	c__Longimicrobia	o__Longimicrobiales	f__Longimicrobiaceae	g__unclassified_f__Longimicrobiaceae	s__unclassified_f__Longimicrobiaceae	OTU5045	0	0	0	0	0	0	0	0	0	0	0	0	1	0	0	0	0	0	1	0.0555556	1.51654e-06
d__Bacteria	k__norank_d__Bacteria	p__Firmicutes	c__Desulfotomaculia	o__Desulfotomaculales	f__Desulfallas-Sporotomaculum	g__BRH-c8a	s__Sporotomaculum_syntrophicum_g__BRH-c8a	OTU4114	0	0	0	0	0	0	0	1	0	0	0	0	0	0	0	0	0	0	1	0.0555556	1.51654e-06
d__Bacteria	k__norank_d__Bacteria	p__Patescibacteria	c__Saccharimonadia	o__Saccharimonadales	f__norank_o__Saccharimonadales	g__norank_f__norank_o__Saccharimonadales	s__uncultured_bacterium_g__norank_f__norank_o__Saccharimonadales	OTU5204	0	0	0	0	0	0	0	0	0	0	2	0	0	0	0	0	0	0	2	0.0555556	3.03309e-06
d__Bacteria	k__norank_d__Bacteria	p__Myxococcota	c__Polyangia	o__Haliangiales	f__Haliangiaceae	g__Haliangium	s__uncultured_bacterium_g__Haliangium	OTU5350	1	7	0	0	0	0	6	11	11	0	0	3	6	8	6	0	0	0	59	0.5	8.94761e-05
d__Bacteria	k__norank_d__Bacteria	p__Proteobacteria	c__Gammaproteobacteria	o__Burkholderiales	f__Nitrosomonadaceae	g__MND1	s__unclassified_g__MND1	OTU772	29	64	1	0	0	1	95	64	32	18	36	12	123	144	82	3	1	1	706	0.888889	0.00107068
d__Bacteria	k__norank_d__Bacteria	p__Bacteroidota	c__SJA-28	o__norank_c__SJA-28	f__norank_o__norank_c__SJA-28	g__norank_f__norank_o__norank_c__SJA-28	s__uncultured_bacterium_g__norank_f__norank_o__norank_c__SJA-28	OTU4847	0	15	0	0	0	0	0	0	1	0	0	0	4	0	2	0	0	0	22	0.222222	3.3364e-05
d__Bacteria	k__norank_d__Bacteria	p__Chloroflexi	c__Chloroflexia	o__Chloroflexales	f__Chloroflexaceae	g__unclassified_f__Chloroflexaceae	s__unclassified_f__Chloroflexaceae	OTU6357	0	4	0	0	0	0	0	0	0	0	0	0	1	0	0	0	0	0	5	0.111111	7.58272e-06
d__Bacteria	k__norank_d__Bacteria	p__Chloroflexi	c__JG30-KF-CM66	o__norank_c__JG30-KF-CM66	f__norank_o__norank_c__JG30-KF-CM66	g__norank_f__norank_o__norank_c__JG30-KF-CM66	s__metagenome_g__norank_f__norank_o__norank_c__JG30-KF-CM66	OTU4774	0	1	0	0	0	0	9	9	3	20	0	0	9	11	10	0	0	0	72	0.444444	0.000109191
d__Bacteria	k__norank_d__Bacteria	p__Proteobacteria	c__Alphaproteobacteria	o__norank_c__Alphaproteobacteria	f__norank_o__norank_c__Alphaproteobacteria	g__norank_f__norank_o__norank_c__Alphaproteobacteria	s__uncultured_Rhodospirillales_bacterium_g__norank_f__norank_o__norank	OTU6640	3	0	0	0	0	0	0	0	0	0	0	0	0	0	0	0	0	0	3	0.0555556	4.54963e-06
d__Bacteria	k__norank_d__Bacteria	p__Proteobacteria	c__Alphaproteobacteria	o__norank_c__Alphaproteobacteria	f__norank_o__norank_c__Alphaproteobacteria	g__norank_f__norank_o__norank_c__Alphaproteobacteria	s__uncultured_forest_soil_bacterium_g__norank_f__norank	OTU3848	0	2	0	0	0	0	17	2	18	0	0	0	20	7	0	0	0	0	66	0.333333	0.000100092
d__Bacteria	k__norank_d__Bacteria	p__Actinobacteriota	c__Thermoleophilia	o__Solirubrobacterales	f__67-14	g__norank_f__67-14	s__metagenome_g__norank_f__67-14	OTU236	4	4	0	0	0	0	29	14	16	0	7	8	65	17	35	2	5	0	206	0.666667	0.000312408
d__Bacteria	k__norank_d__Bacteria	p__Chloroflexi	c__TK10	o__norank_c__TK10	f__norank_o__norank_c__TK10	g__norank_f__norank_o__norank_c__TK10	s__unclassified_g__norank_f__norank_o__norank_c__TK10	OTU534	0	1	0	0	0	0	3	12	4	0	0	0	11	17	9	0	0	0	57	0.388889	8.6443e-05
d__Bacteria	k__norank_d__Bacteria	p__Actinobacteriota	c__Actinobacteria	o__Frankiales	f__Acidothermaceae	g__Acidothermus	s__bacterium_Ellin5129	OTU2519	0	0	0	0	0	0	0	11	10	0	0	0	6	1	2	0	0	0	30	0.277778	4.54963e-05
d__Bacteria	k__norank_d__Bacteria	p__Firmicutes	c__Clostridia	o__Lachnospirales	f__Lachnospiraceae	g__Dorea	s__uncultured_bacterium_g__Dorea	OTU7342	5	0	0	0	1	0	0	0	0	0	0	1	0	0	0	0	0	0	7	0.166667	1.06158e-05
d__Bacteria	k__norank_d__Bacteria	p__Acidobacteriota	c__Acidobacteriae	o__Acidobacteriales	f__Koribacteraceae	g__Candidatus_Koribacter	s__uncultured_bacterium_g__Candidatus_Koribacter	OTU1029	0	0	0	0	0	0	0	1	0	0	0	0	0	0	0	0	0	0	1	0.0555556	1.51654e-06
d__Bacteria	k__norank_d__Bacteria	p__Firmicutes	c__Bacilli	o__Paenibacillales	f__Paenibacillaceae	g__Paenibacillus	s__unclassified_g__Paenibacillus	OTU6026	0	0	0	0	0	0	0	0	0	0	0	0	1	0	0	0	0	0	1	0.0555556	1.51654e-06
d__Bacteria	k__norank_d__Bacteria	p__Chloroflexi	c__Chloroflexia	o__Chloroflexales	f__Chloroflexaceae	g__unclassified_f__Chloroflexaceae	s__unclassified_f__Chloroflexaceae	OTU3657	0	0	0	0	0	0	121	1	0	0	0	0	0	0	1	0	0	0	123	0.166667	0.000186535
d__Bacteria	k__norank_d__Bacteria	p__Firmicutes	c__Bacilli	o__Paenibacillales	f__Paenibacillaceae	g__Paenibacillus	s__unclassified_g__Paenibacillus	OTU6758	0	0	0	0	0	0	0	0	0	0	0	0	0	1	0	0	0	0	1	0.0555556	1.51654e-06
d__Bacteria	k__norank_d__Bacteria	p__Actinobacteriota	c__Thermoleophilia	o__Gaiellales	f__Gaiellaceae	g__Gaiella	s__unclassified_g__Gaiella	OTU5608	0	5	0	0	0	0	0	2	18	0	0	0	10	7	2	0	0	0	44	0.333333	6.67279e-05
d__Bacteria	k__norank_d__Bacteria	p__Actinobacteriota	c__Actinobacteria	o__Frankiales	f__Geodermatophilaceae	g__Blastococcus	s__unclassified_g__Blastococcus	OTU6077	0	0	0	0	0	0	0	0	0	0	0	0	2	2	2	0	0	0	6	0.166667	9.09926e-06
d__Bacteria	k__norank_d__Bacteria	p__Chloroflexi	c__Dehalococcoidia	o__SAR202_clade	f__norank_o__SAR202_clade	g__norank_f__norank_o__SAR202_clade	s__unclassified_g__norank_f__norank_o__SAR202_clade	OTU3940	0	0	0	0	0	0	0	0	0	0	0	0	0	0	1	0	0	0	1	0.0555556	1.51654e-06
d__Bacteria	k__norank_d__Bacteria	p__Myxococcota	c__Polyangia	o__mle1-27	f__norank_o__mle1-27	g__norank_f__norank_o__mle1-27	s__uncultured_delta_proteobacterium_g__norank_f__norank_o__mle1-27	OTU5910	0	0	0	0	0	0	7	3	0	6	0	0	3	3	1	0	1	0	24	0.388889	3.63971e-05
d__Bacteria	k__norank_d__Bacteria	p__Proteobacteria	c__Alphaproteobacteria	o__Rhodobacterales	f__Rhodobacteraceae	g__Paracoccus	s__Paracoccus_yeei	OTU4245	0	0	0	0	0	0	0	0	0	0	0	0	0	0	0	0	1	0	1	0.0555556	1.51654e-06
d__Bacteria	k__norank_d__Bacteria	p__Myxococcota	c__Polyangia	o__Polyangiales	f__Eel-36e1D6	g__norank_f__Eel-36e1D6	s__uncultured_bacterium_g__norank_f__Eel-36e1D6	OTU194	0	0	0	0	0	0	0	3	0	0	0	0	0	1	0	0	0	0	4	0.111111	6.06618e-06
d__Bacteria	k__norank_d__Bacteria	p__Bdellovibrionota	c__Bdellovibrionia	o__Bdellovibrionales	f__Bdellovibrionaceae	g__Bdellovibrio	s__metagenome_g__Bdellovibrio	OTU1934	8	4	0	1	0	0	2	0	2	0	15	0	1	0	0	0	0	0	33	0.388889	5.0046e-05
d__Bacteria	k__norank_d__Bacteria	p__Actinobacteriota	c__Acidimicrobiia	o__unclassified_c__Acidimicrobiia	f__unclassified_c__Acidimicrobiia	g__unclassified_c__Acidimicrobiia	s__unclassified_c__Acidimicrobiia	OTU3675	0	0	0	0	0	0	2	0	0	0	0	0	0	0	0	0	0	0	2	0.0555556	3.03309e-06
d__Bacteria	k__norank_d__Bacteria	p__Proteobacteria	c__Alphaproteobacteria	o__Elsterales	f__norank_o__Elsterales	g__norank_f__norank_o__Elsterales	s__unclassified_g__norank_f__norank_o__Elsterales	OTU4810	0	0	0	0	0	0	0	0	0	0	0	0	1	3	0	0	0	0	4	0.111111	6.06618e-06
d__Bacteria	k__norank_d__Bacteria	p__Actinobacteriota	c__Acidimicrobiia	o__Microtrichales	f__Ilumatobacteraceae	g__norank_f__Ilumatobacteraceae	s__uncultured_bacterium_g__norank_f__Ilumatobacteraceae	OTU1926	0	0	0	0	0	0	1	0	0	0	0	0	0	0	2	0	0	0	3	0.111111	4.54963e-06
d__Bacteria	k__norank_d__Bacteria	p__Firmicutes	c__Bacilli	o__Thermoactinomycetales	f__Thermoactinomycetaceae	g__Planifilum	s__uncultured_compost_bacterium_g__Planifilum	OTU6033	0	0	0	1	0	0	0	1	1	0	0	0	2	2	0	0	0	0	7	0.277778	1.06158e-05
d__Bacteria	k__norank_d__Bacteria	p__Proteobacteria	c__Alphaproteobacteria	o__Acetobacterales	f__Acetobacteraceae	g__Craurococcus-Caldovatus	s__uncultured_bacterium_g__Craurococcus-Caldovatus	OTU4004	0	0	0	0	0	0	0	2	0	0	0	0	1	0	1	0	0	0	4	0.166667	6.06618e-06
d__Bacteria	k__norank_d__Bacteria	p__Proteobacteria	c__Alphaproteobacteria	o__Tistrellales	f__Geminicoccaceae	g__Candidatus_Alysiosphaera	s__uncultured_Alphaproteobacteria_bacterium_g__Candidatus_Alysiosphaera	OTU519	0	0	0	0	0	0	0	0	0	0	0	0	0	0	1	0	0	0	1	0.0555556	1.51654e-06
d__Bacteria	k__norank_d__Bacteria	p__unclassified_k__norank_d__Bacteria	c__unclassified_k__norank_d__Bacteria	o__unclassified_k__norank_d__Bacteria	f__unclassified_k__norank_d__Bacteria	g__unclassified_k__norank_d__Bacteria	s__unclassified_k__norank_d__Bacteria	OTU4314	10	0	0	0	0	0	0	0	0	0	0	0	0	0	0	0	0	0	10	0.0555556	1.51654e-05
d__Bacteria	k__norank_d__Bacteria	p__Actinobacteriota	c__Thermoleophilia	o__Solirubrobacterales	f__Solirubrobacteraceae	g__Solirubrobacter	s__metagenome_g__Solirubrobacter	OTU47	5	31	2	0	1	4	254	152	212	66	76	40	184	127	150	5	3	3	1315	0.944444	0.00199426
d__Bacteria	k__norank_d__Bacteria	p__Proteobacteria	c__Gammaproteobacteria	o__Burkholderiales	f__Oxalobacteraceae	g__Noviherbaspirillum	s__uncultured_Herbaspirillum_sp._g__Noviherbaspirillum	OTU4753	0	0	0	0	0	0	2	0	5	0	0	0	3	1	0	0	0	0	11	0.222222	1.6682e-05
d__Bacteria	k__norank_d__Bacteria	p__Firmicutes	c__Clostridia	o__Lachnospirales	f__Lachnospiraceae	g__norank_f__Lachnospiraceae	s__Clostridiaceae_bacterium_SH032	OTU3697	0	0	0	0	0	0	0	0	2	0	0	0	0	1	0	0	0	0	3	0.111111	4.54963e-06
d__Bacteria	k__norank_d__Bacteria	p__Bacteroidota	c__Bacteroidia	o__Bacteroidales	f__Bacteroidaceae	g__Bacteroides	s__Bacteroides_fragilis	OTU7357	0	0	0	0	0	0	0	0	0	0	0	0	0	0	0	0	1	0	1	0.0555556	1.51654e-06
d__Bacteria	k__norank_d__Bacteria	p__Abditibacteriota	c__Abditibacteria	o__Abditibacteriales	f__Abditibacteriaceae	g__Abditibacterium	s__uncultured_bacterium_g__Abditibacterium	OTU5932	0	0	0	0	0	0	1	0	0	0	0	0	0	2	2	0	0	0	5	0.166667	7.58272e-06
d__Bacteria	k__norank_d__Bacteria	p__Acidobacteriota	c__Thermoanaerobaculia	o__Thermoanaerobaculales	f__Thermoanaerobaculaceae	g__Subgroup_10	s__uncultured_soil_bacterium_g__Subgroup_10	OTU7070	4	11	0	0	0	0	2	4	0	0	41	0	0	11	4	0	0	0	77	0.388889	0.000116774
d__Bacteria	k__norank_d__Bacteria	p__Proteobacteria	c__Gammaproteobacteria	o__Burkholderiales	f__Comamonadaceae	g__Aquabacterium	s__uncultured_beta_proteobacterium_g__Aquabacterium	OTU5129	29	5	0	490	40	61	1	0	0	98	12	1192	1	4	0	6	0	0	1939	0.666667	0.00294058
d__Bacteria	k__norank_d__Bacteria	p__Chloroflexi	c__unclassified_p__Chloroflexi	o__unclassified_p__Chloroflexi	f__unclassified_p__Chloroflexi	g__unclassified_p__Chloroflexi	s__unclassified_p__Chloroflexi	OTU4151	0	0	0	0	0	0	0	72	1	0	0	0	5	3	0	0	0	0	81	0.222222	0.00012284
d__Bacteria	k__norank_d__Bacteria	p__Firmicutes	c__Bacilli	o__Paenibacillales	f__Paenibacillaceae	g__Paenibacillus	s__unclassified_g__Paenibacillus	OTU3683	3	5	0	0	0	0	17	42	57	0	0	0	54	24	27	0	0	0	229	0.444444	0.000347289
d__Bacteria	k__norank_d__Bacteria	p__Chloroflexi	c__unclassified_p__Chloroflexi	o__unclassified_p__Chloroflexi	f__unclassified_p__Chloroflexi	g__unclassified_p__Chloroflexi	s__unclassified_p__Chloroflexi	OTU4157	0	0	0	0	0	0	0	14	0	0	0	0	0	2	0	0	0	0	16	0.111111	2.42647e-05
d__Bacteria	k__norank_d__Bacteria	p__Patescibacteria	c__Saccharimonadia	o__Saccharimonadales	f__unclassified_o__Saccharimonadales	g__unclassified_o__Saccharimonadales	s__unclassified_o__Saccharimonadales	OTU3695	0	0	0	0	0	0	1	0	0	0	0	0	0	0	0	0	0	0	1	0.0555556	1.51654e-06
d__Bacteria	k__norank_d__Bacteria	p__Proteobacteria	c__Alphaproteobacteria	o__unclassified_c__Alphaproteobacteria	f__unclassified_c__Alphaproteobacteria	g__unclassified_c__Alphaproteobacteria	s__unclassified_c__Alphaproteobacteria	OTU4912	1	1	0	0	0	0	2	0	0	0	0	0	3	6	3	0	0	0	16	0.333333	2.42647e-05
d__Bacteria	k__norank_d__Bacteria	p__Firmicutes	c__Bacilli	o__Bacillales	f__Planococcaceae	g__Sporosarcina	s__Sporosarcina_psychrophila	OTU1059	4	14	0	2	2	1	492	430	333	0	11	21	408	444	382	4	9	5	2562	0.888889	0.00388539
d__Bacteria	k__norank_d__Bacteria	p__Acidobacteriota	c__Acidobacteriae	o__Subgroup_2	f__norank_o__Subgroup_2	g__norank_f__norank_o__Subgroup_2	s__unclassified_g__norank_f__norank_o__Subgroup_2	OTU7055	0	0	0	0	0	0	0	4	0	0	0	0	5	1	0	0	0	0	10	0.166667	1.51654e-05
d__Bacteria	k__norank_d__Bacteria	p__Firmicutes	c__Symbiobacteriia	o__Symbiobacteriales	f__Symbiobacteraceae	g__unclassified_f__Symbiobacteraceae	s__unclassified_f__Symbiobacteraceae	OTU73	0	0	0	0	0	0	0	0	0	0	0	0	0	2	0	0	0	0	2	0.0555556	3.03309e-06
d__Bacteria	k__norank_d__Bacteria	p__Proteobacteria	c__Alphaproteobacteria	o__unclassified_c__Alphaproteobacteria	f__unclassified_c__Alphaproteobacteria	g__unclassified_c__Alphaproteobacteria	s__unclassified_c__Alphaproteobacteria	OTU6253	7	1	0	0	0	0	1	0	0	0	0	0	0	0	0	0	0	0	9	0.166667	1.36489e-05
d__Bacteria	k__norank_d__Bacteria	p__Proteobacteria	c__Gammaproteobacteria	o__Burkholderiales	f__Comamonadaceae	g__unclassified_f__Comamonadaceae	s__unclassified_f__Comamonadaceae	OTU4374	138	2773	12	10	3	0	89	29	25	18	163	27	18	32	51	0	5	0	3393	0.833333	0.00514563
d__Bacteria	k__norank_d__Bacteria	p__Planctomycetota	c__vadinHA49	o__norank_c__vadinHA49	f__norank_o__norank_c__vadinHA49	g__norank_f__norank_o__norank_c__vadinHA49	s__uncultured_Planctomycetaceae_bacterium_g__norank_f__norank_o__norank	OTU83	0	0	0	0	0	0	8	3	2	0	0	0	5	8	5	0	0	0	31	0.333333	4.70129e-05
d__Bacteria	k__norank_d__Bacteria	p__Actinobacteriota	c__Actinobacteria	o__Propionibacteriales	f__Nocardioidaceae	g__Nocardioides	s__unclassified_g__Nocardioides	OTU125	52	210	4	1	1	7	61	126	144	54	127	2	148	114	129	3	5	0	1188	0.944444	0.00180165
d__Bacteria	k__norank_d__Bacteria	p__Myxococcota	c__Polyangia	o__Haliangiales	f__Haliangiaceae	g__Haliangium	s__unclassified_g__Haliangium	OTU6586	89	257	3	0	0	1	65	8	3	0	10	2	17	64	15	0	0	2	536	0.722222	0.000812868
d__Bacteria	k__norank_d__Bacteria	p__Firmicutes	c__Bacilli	o__Paenibacillales	f__Paenibacillaceae	g__Fontibacillus	s__Fontibacillus_aquaticus	OTU1137	0	0	0	0	0	0	0	2	0	0	0	0	0	0	1	0	0	0	3	0.111111	4.54963e-06
d__Bacteria	k__norank_d__Bacteria	p__Proteobacteria	c__Alphaproteobacteria	o__Rhizobiales	f__Rhizobiaceae	g__Mesorhizobium	s__unclassified_g__Mesorhizobium	OTU1473	131	169	16	1	0	1	48	47	72	17	124	59	179	63	43	0	1	0	971	0.833333	0.00147256
d__Bacteria	k__norank_d__Bacteria	p__Chloroflexi	c__Chloroflexia	o__Chloroflexales	f__Chloroflexaceae	g__Chloronema	s__unclassified_g__Chloronema	OTU5082	0	0	0	0	0	0	23	0	0	0	0	0	0	0	9	0	0	0	32	0.111111	4.85294e-05
d__Bacteria	k__norank_d__Bacteria	p__Proteobacteria	c__Gammaproteobacteria	o__Xanthomonadales	f__Xanthomonadaceae	g__Arenimonas	s__uncultured_bacterium_g__Arenimonas	OTU4927	98	56	0	0	0	7	54	20	106	2	125	3	66	75	57	0	2	0	671	0.722222	0.0010176
d__Bacteria	k__norank_d__Bacteria	p__Proteobacteria	c__Gammaproteobacteria	o__Gammaproteobacteria_Incertae_Sedis	f__unclassified_o__Gammaproteobacteria_Incertae_Sedis	g__Candidatus_Ovatusbacter	s__uncultured_gamma_proteobacterium_g__Candidatus_Ovatusbacter	OTU4514	1	0	0	0	0	0	1	0	2	0	0	0	0	0	1	0	0	0	5	0.222222	7.58272e-06
d__Bacteria	k__norank_d__Bacteria	p__Chloroflexi	c__Chloroflexia	o__Chloroflexales	f__Chloroflexaceae	g__FFCH7168	s__uncultured_bacterium_g__FFCH7168	OTU7023	0	0	0	0	0	0	3	0	0	0	0	0	1	0	0	0	0	0	4	0.111111	6.06618e-06
d__Bacteria	k__norank_d__Bacteria	p__Proteobacteria	c__Alphaproteobacteria	o__Rhizobiales	f__A0839	g__norank_f__A0839	s__unclassified_g__norank_f__A0839	OTU5189	4	3	1	0	0	0	0	0	3	0	16	0	1	0	1	0	0	0	29	0.388889	4.39798e-05
d__Bacteria	k__norank_d__Bacteria	p__Firmicutes	c__Clostridia	o__Oscillospirales	f__Eubacterium_coprostanoligenes_group	g__norank_f__Eubacterium_coprostanoligenes_group	s__unclassified_g__norank_f__Eubacterium_coprostanoligenes_group	OTU3503	1	0	0	0	1	0	0	0	0	0	0	0	0	0	0	0	0	0	2	0.111111	3.03309e-06
d__Bacteria	k__norank_d__Bacteria	p__Chloroflexi	c__Anaerolineae	o__Ardenticatenales	f__Ardenticatenaceae	g__norank_f__Ardenticatenaceae	s__uncultured_bacterium_g__norank_f__Ardenticatenaceae	OTU4811	0	0	0	0	0	0	0	0	2	0	0	0	6	0	1	0	0	0	9	0.166667	1.36489e-05
d__Bacteria	k__norank_d__Bacteria	p__Proteobacteria	c__Gammaproteobacteria	o__unclassified_c__Gammaproteobacteria	f__unclassified_c__Gammaproteobacteria	g__unclassified_c__Gammaproteobacteria	s__unclassified_c__Gammaproteobacteria	OTU654	1	4	0	0	0	0	0	0	0	0	0	0	0	0	0	0	0	0	5	0.111111	7.58272e-06
d__Bacteria	k__norank_d__Bacteria	p__Chloroflexi	c__Anaerolineae	o__Ardenticatenales	f__Ardenticatenaceae	g__norank_f__Ardenticatenaceae	s__uncultured_bacterium_g__norank_f__Ardenticatenaceae	OTU3661	0	0	0	0	0	0	9	0	0	0	0	0	0	0	2	0	0	0	11	0.111111	1.6682e-05
d__Bacteria	k__norank_d__Bacteria	p__Verrucomicrobiota	c__Verrucomicrobiae	o__Pedosphaerales	f__Pedosphaeraceae	g__norank_f__Pedosphaeraceae	s__unclassified_g__norank_f__Pedosphaeraceae	OTU5994	0	0	0	0	0	0	7	2	1	0	0	0	5	7	3	0	0	0	25	0.333333	3.79136e-05
d__Bacteria	k__norank_d__Bacteria	p__Chloroflexi	c__Anaerolineae	o__Ardenticatenales	f__Ardenticatenaceae	g__norank_f__Ardenticatenaceae	s__uncultured_bacterium_g__norank_f__Ardenticatenaceae	OTU4818	0	2	0	0	0	0	0	0	1	0	0	0	8	0	0	0	0	0	11	0.166667	1.6682e-05
d__Bacteria	k__norank_d__Bacteria	p__Gemmatimonadota	c__Longimicrobia	o__Longimicrobiales	f__Longimicrobiaceae	g__norank_f__Longimicrobiaceae	s__uncultured_bacterium_g__norank_f__Longimicrobiaceae	OTU828	0	0	0	0	0	0	0	0	0	0	9	0	0	0	0	0	0	0	9	0.0555556	1.36489e-05
d__Bacteria	k__norank_d__Bacteria	p__Proteobacteria	c__Gammaproteobacteria	o__Gammaproteobacteria_Incertae_Sedis	f__unclassified_o__Gammaproteobacteria_Incertae_Sedis	g__Candidatus_Berkiella	s__unclassified_g__Candidatus_Berkiella	OTU2673	0	0	0	0	0	0	0	0	0	0	0	0	0	1	0	0	0	0	1	0.0555556	1.51654e-06
d__Bacteria	k__norank_d__Bacteria	p__NB1-j	c__norank_p__NB1-j	o__norank_c__norank_p__NB1-j	f__norank_o__norank_c__norank_p__NB1-j	g__norank_f__norank_o__norank_c__norank_p__NB1-j	s__unclassified_g__norank_f__norank_o__norank_c__norank_p__NB1-j	OTU6217	0	0	0	0	0	0	0	1	0	0	0	0	0	1	0	0	0	0	2	0.111111	3.03309e-06
d__Bacteria	k__norank_d__Bacteria	p__Proteobacteria	c__Alphaproteobacteria	o__Rhodospirillales	f__Rhodospirillaceae	g__Candidatus_Riegeria	s__uncultured_bacterium_g__Candidatus_Riegeria	OTU6461	0	0	0	0	0	0	0	0	0	0	0	0	0	0	0	0	0	1	1	0.0555556	1.51654e-06
d__Bacteria	k__norank_d__Bacteria	p__Myxococcota	c__Polyangia	o__Haliangiales	f__Haliangiaceae	g__Haliangium	s__uncultured_Myxococcales_bacterium_g__Haliangium	OTU5477	0	0	0	0	0	0	0	1	0	0	0	0	0	0	0	0	0	0	1	0.0555556	1.51654e-06
d__Bacteria	k__norank_d__Bacteria	p__Desulfobacterota	c__norank_p__Desulfobacterota	o__norank_c__norank_p__Desulfobacterota	f__norank_o__norank_c__norank_p__Desulfobacterota	g__norank_f__norank_o__norank_c__norank_p__Desulfobacterota	s__unclassified_g__norank_f__norank_o__norank_c__norank_p__Desulfobacterota	OTU5469	3	25	1	0	0	0	5	2	2	13	0	0	4	4	4	0	0	0	63	0.555556	9.55423e-05
d__Bacteria	k__norank_d__Bacteria	p__Gemmatimonadota	c__Gemmatimonadetes	o__Gemmatimonadales	f__Gemmatimonadaceae	g__norank_f__Gemmatimonadaceae	s__unclassified_g__norank_f__Gemmatimonadaceae	OTU5013	0	0	0	0	0	0	0	0	0	0	0	0	0	0	2	0	0	0	2	0.0555556	3.03309e-06
d__Bacteria	k__norank_d__Bacteria	p__Bdellovibrionota	c__Oligoflexia	o__Silvanigrellales	f__Silvanigrellaceae	g__Silvanigrella	s__unclassified_g__Silvanigrella	OTU3628	0	0	0	0	0	0	5	0	4	0	0	0	0	0	0	0	0	0	9	0.111111	1.36489e-05
d__Bacteria	k__norank_d__Bacteria	p__Chloroflexi	c__JG30-KF-CM66	o__norank_c__JG30-KF-CM66	f__norank_o__norank_c__JG30-KF-CM66	g__norank_f__norank_o__norank_c__JG30-KF-CM66	s__unclassified_g__norank_f__norank_o__norank_c__JG30-KF-CM66	OTU112	0	0	1	0	0	0	0	0	1	0	0	0	0	0	1	0	0	0	3	0.166667	4.54963e-06
d__Bacteria	k__norank_d__Bacteria	p__Bacteroidota	c__Bacteroidia	o__Bacteroidales	f__Bacteroidaceae	g__Bacteroides	s__Bacteroides_plebeius	OTU1963	4	0	0	0	0	0	0	0	0	0	0	0	0	0	0	0	0	0	4	0.0555556	6.06618e-06
d__Bacteria	k__norank_d__Bacteria	p__Actinobacteriota	c__Actinobacteria	o__Micrococcales	f__Promicromonosporaceae	g__Promicromonospora	s__Promicromonospora_umidemergens	OTU1423	0	0	0	0	0	0	1	0	0	0	0	0	0	0	0	0	0	0	1	0.0555556	1.51654e-06
d__Bacteria	k__norank_d__Bacteria	p__Proteobacteria	c__Alphaproteobacteria	o__norank_c__Alphaproteobacteria	f__norank_o__norank_c__Alphaproteobacteria	g__norank_f__norank_o__norank_c__Alphaproteobacteria	s__metagenome_g__norank_f__norank_o__norank_c__Alphaproteobacteria	OTU4435	0	17	0	0	0	0	3	0	0	0	1	0	0	0	1	0	0	0	22	0.222222	3.3364e-05
d__Bacteria	k__norank_d__Bacteria	p__Proteobacteria	c__Alphaproteobacteria	o__Rhizobiales	f__Beijerinckiaceae	g__Methylobacterium-Methylorubrum	s__Methylobacterium_brachiatum	OTU6165	0	1	0	39	10	33	0	0	0	0	9	5	0	1	0	77	617	546	1338	0.555556	0.00202914
d__Bacteria	k__norank_d__Bacteria	p__Verrucomicrobiota	c__Chlamydiae	o__Chlamydiales	f__Parachlamydiaceae	g__unclassified_f__Parachlamydiaceae	s__unclassified_f__Parachlamydiaceae	OTU6796	0	2	0	1	0	0	3	4	4	8	0	0	2	1	0	0	0	0	25	0.444444	3.79136e-05
d__Bacteria	k__norank_d__Bacteria	p__Actinobacteriota	c__Acidimicrobiia	o__Microtrichales	f__Iamiaceae	g__Iamia	s__metagenome_g__Iamia	OTU7408	1	0	0	0	0	0	3	0	1	0	0	0	3	0	7	0	2	0	17	0.333333	2.57812e-05
d__Bacteria	k__norank_d__Bacteria	p__Deinococcota	c__Deinococci	o__Deinococcales	f__Trueperaceae	g__Truepera	s__uncultured_endolithic_bacterium_g__Truepera	OTU5246	1	0	0	0	0	0	0	0	0	8	0	0	0	0	0	0	0	0	9	0.111111	1.36489e-05
d__Bacteria	k__norank_d__Bacteria	p__Proteobacteria	c__Alphaproteobacteria	o__unclassified_c__Alphaproteobacteria	f__unclassified_c__Alphaproteobacteria	g__unclassified_c__Alphaproteobacteria	s__unclassified_c__Alphaproteobacteria	OTU3134	1	0	0	0	0	0	0	0	0	0	0	0	0	0	0	0	0	0	1	0.0555556	1.51654e-06
d__Bacteria	k__norank_d__Bacteria	p__Firmicutes	c__Bacilli	o__Bacillales	f__Planococcaceae	g__Sporosarcina	s__unclassified_g__Sporosarcina	OTU4080	0	5	0	0	4	0	196	716	98	0	28	1	99	115	483	0	13	1	1759	0.666667	0.0026676
d__Bacteria	k__norank_d__Bacteria	p__Chloroflexi	c__JG30-KF-CM66	o__norank_c__JG30-KF-CM66	f__norank_o__norank_c__JG30-KF-CM66	g__norank_f__norank_o__norank_c__JG30-KF-CM66	s__unclassified_g__norank_f__norank_o__norank_c__JG30-KF-CM66	OTU4803	0	0	0	0	0	0	0	0	1	0	0	0	0	0	0	0	0	0	1	0.0555556	1.51654e-06
d__Bacteria	k__norank_d__Bacteria	p__Actinobacteriota	c__Thermoleophilia	o__Solirubrobacterales	f__67-14	g__norank_f__67-14	s__uncultured_bacterium_g__norank_f__67-14	OTU1518	0	8	0	0	0	1	25	48	41	5	0	0	55	15	39	0	0	0	237	0.5	0.000359421
d__Bacteria	k__norank_d__Bacteria	p__Firmicutes	c__Bacilli	o__Bacillales	f__Bacillaceae	g__Fictibacillus	s__unclassified_g__Fictibacillus	OTU1603	1	3	1	0	0	0	47	70	44	0	0	0	28	60	45	0	3	0	302	0.555556	0.000457996
d__Bacteria	k__norank_d__Bacteria	p__Bdellovibrionota	c__Oligoflexia	o__0319-6G20	f__norank_o__0319-6G20	g__norank_f__norank_o__0319-6G20	s__metagenome_g__norank_f__norank_o__0319-6G20	OTU1824	2	3	0	0	0	0	13	11	8	30	0	0	26	25	17	0	0	0	135	0.5	0.000204733
d__Bacteria	k__norank_d__Bacteria	p__Firmicutes	c__Bacilli	o__Lactobacillales	f__Aerococcaceae	g__Facklamia	s__Facklamia_tabacinasalis	OTU6182	0	6	0	0	0	0	1	0	0	0	0	0	0	0	0	2	0	0	9	0.166667	1.36489e-05
d__Bacteria	k__norank_d__Bacteria	p__Bdellovibrionota	c__Oligoflexia	o__Silvanigrellales	f__Silvanigrellaceae	g__Silvanigrella	s__unclassified_g__Silvanigrella	OTU4425	0	1	0	0	0	0	0	0	0	0	0	0	0	0	0	0	0	0	1	0.0555556	1.51654e-06
d__Bacteria	k__norank_d__Bacteria	p__Actinobacteriota	c__Actinobacteria	o__Streptosporangiales	f__Thermomonosporaceae	g__Actinomadura	s__unclassified_g__Actinomadura	OTU560	0	0	0	0	0	0	2	2	0	0	0	0	1	3	1	0	0	0	9	0.277778	1.36489e-05
d__Bacteria	k__norank_d__Bacteria	p__Firmicutes	c__Clostridia	o__Clostridiales	f__Clostridiaceae	g__Clostridium_sensu_stricto_1	s__Clostridium_perfringens_g__Clostridium_sensu_stricto_1	OTU1621	0	0	0	0	5	0	0	0	0	0	0	0	0	0	0	0	0	0	5	0.0555556	7.58272e-06
d__Bacteria	k__norank_d__Bacteria	p__Verrucomicrobiota	c__Chlamydiae	o__Chlamydiales	f__Simkaniaceae	g__Ga0074140	s__metagenome_g__Ga0074140	OTU4452	1	0	0	0	0	0	1	0	0	0	0	0	0	0	0	0	0	0	2	0.111111	3.03309e-06
d__Bacteria	k__norank_d__Bacteria	p__Acidobacteriota	c__Acidobacteriae	o__Acidobacteriales	f__norank_o__Acidobacteriales	g__norank_f__norank_o__Acidobacteriales	s__unclassified_g__norank_f__norank_o__Acidobacteriales	OTU2183	0	0	0	0	0	0	0	3	0	0	0	0	0	0	0	0	0	0	3	0.0555556	4.54963e-06
d__Bacteria	k__norank_d__Bacteria	p__Bdellovibrionota	c__Oligoflexia	o__0319-6G20	f__norank_o__0319-6G20	g__norank_f__norank_o__0319-6G20	s__unclassified_g__norank_f__norank_o__0319-6G20	OTU2304	1	2	2	0	0	0	21	9	7	0	0	0	17	14	14	0	0	0	87	0.5	0.000131939
d__Bacteria	k__norank_d__Bacteria	p__Bacteroidota	c__Bacteroidia	o__Bacteroidales	f__Dysgonomonadaceae	g__Proteiniphilum	s__unclassified_g__Proteiniphilum	OTU5238	0	0	0	0	0	0	0	0	0	16	0	0	0	0	0	0	0	0	16	0.0555556	2.42647e-05
d__Bacteria	k__norank_d__Bacteria	p__Proteobacteria	c__Alphaproteobacteria	o__Acetobacterales	f__Acetobacteraceae	g__Craurococcus-Caldovatus	s__uncultured_bacterium_g__Craurococcus-Caldovatus	OTU5035	4	4	0	0	0	0	25	8	22	0	11	16	21	26	23	0	0	0	160	0.555556	0.000242647
d__Bacteria	k__norank_d__Bacteria	p__Myxococcota	c__Polyangia	o__Haliangiales	f__Haliangiaceae	g__Haliangium	s__uncultured_Kofleriaceae_bacterium_g__Haliangium	OTU6313	0	0	0	0	0	0	0	2	0	0	0	0	2	3	1	0	0	0	8	0.222222	1.21324e-05
d__Bacteria	k__norank_d__Bacteria	p__Proteobacteria	c__Gammaproteobacteria	o__Burkholderiales	f__unclassified_o__Burkholderiales	g__unclassified_o__Burkholderiales	s__unclassified_o__Burkholderiales	OTU6537	0	1	0	0	0	0	0	0	0	0	0	0	0	0	0	0	0	0	1	0.0555556	1.51654e-06
d__Bacteria	k__norank_d__Bacteria	p__Elusimicrobiota	c__Lineage_IIc	o__norank_c__Lineage_IIc	f__norank_o__norank_c__Lineage_IIc	g__norank_f__norank_o__norank_c__Lineage_IIc	s__uncultured_bacterium_g__norank_f__norank_o__norank_c__Lineage_IIc	OTU4524	0	0	0	0	0	0	0	0	0	0	0	0	0	1	0	0	0	0	1	0.0555556	1.51654e-06
d__Bacteria	k__norank_d__Bacteria	p__Proteobacteria	c__Gammaproteobacteria	o__unclassified_c__Gammaproteobacteria	f__unclassified_c__Gammaproteobacteria	g__unclassified_c__Gammaproteobacteria	s__unclassified_c__Gammaproteobacteria	OTU7526	7	0	0	0	0	0	0	0	0	0	0	0	0	0	0	0	0	0	7	0.0555556	1.06158e-05
d__Bacteria	k__norank_d__Bacteria	p__Dependentiae	c__Babeliae	o__Babeliales	f__Vermiphilaceae	g__norank_f__Vermiphilaceae	s__uncultured_bacterium_g__norank_f__Vermiphilaceae	OTU1340	0	0	0	0	0	0	0	1	0	0	0	0	0	0	0	0	0	0	1	0.0555556	1.51654e-06
d__Bacteria	k__norank_d__Bacteria	p__Actinobacteriota	c__Actinobacteria	o__Micrococcales	f__Cellulomonadaceae	g__Cellulomonas	s__unclassified_g__Cellulomonas	OTU1803	0	0	0	0	0	0	0	0	0	0	0	0	0	0	0	0	0	1	1	0.0555556	1.51654e-06
d__Bacteria	k__norank_d__Bacteria	p__Bacteroidota	c__Bacteroidia	o__Bacteroidales	f__Dysgonomonadaceae	g__Petrimonas	s__uncultured_Porphyromonadaceae_bacterium_g__Petrimonas	OTU3093	0	0	0	0	0	0	0	0	0	0	0	13	0	0	0	0	5	0	18	0.111111	2.72978e-05
d__Bacteria	k__norank_d__Bacteria	p__Myxococcota	c__Polyangia	o__Polyangiales	f__Sandaracinaceae	g__norank_f__Sandaracinaceae	s__metagenome_g__norank_f__Sandaracinaceae	OTU6206	1	2	0	0	0	0	5	0	0	33	0	8	2	7	4	0	0	0	62	0.444444	9.40257e-05
d__Bacteria	k__norank_d__Bacteria	p__Chloroflexi	c__TK10	o__norank_c__TK10	f__norank_o__norank_c__TK10	g__norank_f__norank_o__norank_c__TK10	s__uncultured_bacterium_g__norank_f__norank_o__norank_c__TK10	OTU174	4	21	1	1	0	5	159	46	71	0	28	0	84	76	85	0	0	1	582	0.722222	0.000882629
d__Bacteria	k__norank_d__Bacteria	p__Proteobacteria	c__unclassified_p__Proteobacteria	o__unclassified_p__Proteobacteria	f__unclassified_p__Proteobacteria	g__unclassified_p__Proteobacteria	s__unclassified_p__Proteobacteria	OTU7359	0	2	0	0	0	0	0	0	0	0	0	0	0	0	0	0	0	0	2	0.0555556	3.03309e-06
d__Bacteria	k__norank_d__Bacteria	p__Gemmatimonadota	c__Gemmatimonadetes	o__Gemmatimonadales	f__Gemmatimonadaceae	g__norank_f__Gemmatimonadaceae	s__Gemmatimonas_sp._WX54	OTU2480	0	1	0	0	0	1	50	10	85	0	0	0	22	29	21	0	0	0	219	0.444444	0.000332123
d__Bacteria	k__norank_d__Bacteria	p__Proteobacteria	c__Gammaproteobacteria	o__Burkholderiales	f__Alcaligenaceae	g__unclassified_f__Alcaligenaceae	s__unclassified_f__Alcaligenaceae	OTU953	11	13	2	3	4	5	38	29	28	14	238	119	38	20	35	7	5	9	618	1	0.000937224
d__Bacteria	k__norank_d__Bacteria	p__Firmicutes	c__Bacilli	o__Paenibacillales	f__Paenibacillaceae	g__Paenibacillus	s__unclassified_g__Paenibacillus	OTU1834	0	0	1	0	0	0	0	0	0	0	0	0	0	0	0	0	2	2	5	0.166667	7.58272e-06
d__Bacteria	k__norank_d__Bacteria	p__Chloroflexi	c__TK10	o__norank_c__TK10	f__norank_o__norank_c__TK10	g__norank_f__norank_o__norank_c__TK10	s__uncultured_bacterium_g__norank_f__norank_o__norank_c__TK10	OTU6977	0	0	0	0	0	0	0	7	2	0	0	0	2	2	13	0	0	0	26	0.277778	3.94301e-05
d__Bacteria	k__norank_d__Bacteria	p__Actinobacteriota	c__Acidimicrobiia	o__IMCC26256	f__norank_o__IMCC26256	g__norank_f__norank_o__IMCC26256	s__uncultured_Acidimicrobiia_bacterium_g__norank_f__norank	OTU8	1	2	0	0	0	0	17	10	10	0	5	0	12	16	6	0	0	0	79	0.5	0.000119807
d__Bacteria	k__norank_d__Bacteria	p__Proteobacteria	c__Alphaproteobacteria	o__Rhodospirillales	f__Rhodospirillaceae	g__norank_f__Rhodospirillaceae	s__unclassified_g__norank_f__Rhodospirillaceae	OTU4924	2	1	0	0	0	0	2	0	4	3	1	0	1	1	5	0	0	0	20	0.5	3.03309e-05
d__Bacteria	k__norank_d__Bacteria	p__Bdellovibrionota	c__Oligoflexia	o__Silvanigrellales	f__Silvanigrellaceae	g__norank_f__Silvanigrellaceae	s__uncultured_bacterium_g__norank_f__Silvanigrellaceae	OTU5704	0	0	0	0	0	0	0	0	0	0	0	0	0	0	2	0	0	0	2	0.0555556	3.03309e-06
d__Bacteria	k__norank_d__Bacteria	p__Proteobacteria	c__Alphaproteobacteria	o__Rhizobiales	f__Hyphomicrobiaceae	g__Hyphomicrobium	s__metagenome_g__Hyphomicrobium	OTU763	0	0	0	0	0	0	3	0	1	0	0	0	2	1	1	0	0	0	8	0.277778	1.21324e-05
d__Bacteria	k__norank_d__Bacteria	p__Proteobacteria	c__Alphaproteobacteria	o__Tistrellales	f__Geminicoccaceae	g__Candidatus_Alysiosphaera	s__unclassified_g__Candidatus_Alysiosphaera	OTU774	0	0	0	0	0	0	12	2	7	0	28	0	6	6	6	0	0	0	67	0.388889	0.000101608
d__Bacteria	k__norank_d__Bacteria	p__Myxococcota	c__Myxococcia	o__Myxococcales	f__Myxococcaceae	g__norank_f__Myxococcaceae	s__uncultured_bacterium_g__norank_f__Myxococcaceae	OTU4829	0	1	0	0	0	1	16	50	96	0	0	0	52	11	39	0	1	0	267	0.5	0.000404917
d__Bacteria	k__norank_d__Bacteria	p__Elusimicrobiota	c__Elusimicrobia	o__Lineage_IV	f__norank_o__Lineage_IV	g__norank_f__norank_o__Lineage_IV	s__uncultured_bacterium_g__norank_f__norank_o__Lineage_IV	OTU3821	3	27	0	0	0	0	7	3	5	0	0	0	4	4	3	0	0	0	56	0.444444	8.49265e-05
d__Bacteria	k__norank_d__Bacteria	p__Proteobacteria	c__Alphaproteobacteria	o__Micavibrionales	f__norank_o__Micavibrionales	g__norank_f__norank_o__Micavibrionales	s__uncultured_bacterium_g__norank_f__norank_o__Micavibrionales	OTU6506	0	1	0	0	0	0	0	0	0	0	0	0	0	0	0	0	0	0	1	0.0555556	1.51654e-06
d__Bacteria	k__norank_d__Bacteria	p__SAR324_cladeMarine_group_B	c__norank_p__SAR324_cladeMarine_group_B	o__norank_c__norank_p__SAR324_cladeMarine_group_B	f__norank_o__norank_c__norank_p__SAR324_cladeMarine_group_B	g__norank_f__norank_o__norank_c__norank_p__SAR324_cladeMarine_group_B	s__uncultured_bacterium_g__norank_f__norank_o__norank_c__norank_p__SAR324_cladeMarine_group_B	OTU5884	0	0	0	0	0	0	2	0	0	0	0	0	0	0	0	0	0	0	2	0.0555556	3.03309e-06
d__Bacteria	k__norank_d__Bacteria	p__Dependentiae	c__Babeliae	o__Babeliales	f__Vermiphilaceae	g__norank_f__Vermiphilaceae	s__unclassified_g__norank_f__Vermiphilaceae	OTU4856	0	1	0	0	0	0	0	0	0	0	8	0	5	1	0	0	0	0	15	0.222222	2.27482e-05
d__Bacteria	k__norank_d__Bacteria	p__Dependentiae	c__Babeliae	o__Babeliales	f__Vermiphilaceae	g__norank_f__Vermiphilaceae	s__unclassified_g__norank_f__Vermiphilaceae	OTU4858	0	0	0	0	0	0	0	1	0	0	0	0	3	0	0	0	0	0	4	0.111111	6.06618e-06
d__Bacteria	k__norank_d__Bacteria	p__Myxococcota	c__Polyangia	o__mle1-27	f__norank_o__mle1-27	g__norank_f__norank_o__mle1-27	s__unclassified_g__norank_f__norank_o__mle1-27	OTU6289	10	0	0	0	0	0	0	0	0	0	16	0	0	0	0	0	0	0	26	0.111111	3.94301e-05
d__Bacteria	k__norank_d__Bacteria	p__Chloroflexi	c__Chloroflexia	o__Chloroflexales	f__Chloroflexaceae	g__Chloronema	s__uncultured_bacterium_g__Chloronema	OTU5377	0	0	0	0	0	0	1	0	0	0	0	0	0	0	0	0	0	0	1	0.0555556	1.51654e-06
d__Bacteria	k__norank_d__Bacteria	p__Proteobacteria	c__Alphaproteobacteria	o__Rhizobiales	f__Kaistiaceae	g__Kaistia	s__uncultured_bacterium_g__Kaistia	OTU3933	6	11	2	0	4	4	24	12	33	9	13	5	128	55	152	0	0	1	459	0.833333	0.000696094
d__Bacteria	k__norank_d__Bacteria	p__Proteobacteria	c__Gammaproteobacteria	o__KF-JG30-C25	f__norank_o__KF-JG30-C25	g__norank_f__norank_o__KF-JG30-C25	s__uncultured_bacterium_g__norank_f__norank_o__KF-JG30-C25	OTU2607	3	4	0	0	0	0	1	0	0	0	0	0	2	5	2	0	0	0	17	0.333333	2.57812e-05
d__Bacteria	k__norank_d__Bacteria	p__Dependentiae	c__Babeliae	o__Babeliales	f__Vermiphilaceae	g__norank_f__Vermiphilaceae	s__uncultured_Verrucomicrobia_bacterium_g__norank_f__Vermiphilaceae	OTU1129	0	0	0	0	0	0	0	0	0	0	0	0	0	0	1	0	0	0	1	0.0555556	1.51654e-06
d__Bacteria	k__norank_d__Bacteria	p__Armatimonadota	c__Fimbriimonadia	o__Fimbriimonadales	f__Fimbriimonadaceae	g__norank_f__Fimbriimonadaceae	s__metagenome_g__norank_f__Fimbriimonadaceae	OTU3754	19	7	0	0	0	0	31	0	1	30	0	0	4	8	9	0	0	0	109	0.444444	0.000165303
d__Bacteria	k__norank_d__Bacteria	p__Myxococcota	c__Myxococcia	o__Myxococcales	f__Vulgatibacteraceae	g__Vulgatibacter	s__uncultured_proteobacterium_g__Vulgatibacter	OTU3875	0	0	0	0	0	0	14	16	2	0	0	0	7	11	2	0	0	0	52	0.333333	7.88603e-05
d__Bacteria	k__norank_d__Bacteria	p__Chloroflexi	c__Chloroflexia	o__Chloroflexales	f__Roseiflexaceae	g__norank_f__Roseiflexaceae	s__unclassified_g__norank_f__Roseiflexaceae	OTU2030	0	1	0	0	0	0	0	0	0	0	0	0	0	0	0	0	0	0	1	0.0555556	1.51654e-06
d__Bacteria	k__norank_d__Bacteria	p__Proteobacteria	c__Alphaproteobacteria	o__Rhizobiales	f__Xanthobacteraceae	g__unclassified_f__Xanthobacteraceae	s__unclassified_f__Xanthobacteraceae	OTU2445	0	2	0	0	0	0	2	2	5	0	0	0	0	0	6	0	0	0	17	0.277778	2.57812e-05
d__Bacteria	k__norank_d__Bacteria	p__Abditibacteriota	c__Abditibacteria	o__Abditibacteriales	f__Abditibacteriaceae	g__Abditibacterium	s__uncultured_soil_bacterium_g__Abditibacterium	OTU4854	0	0	0	0	0	0	3	1	5	0	20	0	0	2	7	0	0	0	38	0.333333	5.76287e-05
d__Bacteria	k__norank_d__Bacteria	p__Bacteroidota	c__Bacteroidia	o__Bacteroidales	f__Bacteroidetes_vadinHA17	g__norank_f__Bacteroidetes_vadinHA17	s__uncultured_Bacteroidetes_bacterium_g__norank_f__Bacteroidetes_vadinHA17	OTU4200	0	0	0	0	0	0	0	0	0	0	0	0	0	0	0	4	0	2	6	0.111111	9.09926e-06
d__Bacteria	k__norank_d__Bacteria	p__Proteobacteria	c__Gammaproteobacteria	o__Gammaproteobacteria_Incertae_Sedis	f__unclassified_o__Gammaproteobacteria_Incertae_Sedis	g__norank_f__unclassified	s__unclassified_g__norank_f__unclassified	OTU5788	0	1	0	0	0	0	0	0	0	0	0	0	4	3	2	0	0	0	10	0.222222	1.51654e-05
d__Bacteria	k__norank_d__Bacteria	p__Actinobacteriota	c__Actinobacteria	o__Micrococcales	f__Microbacteriaceae	g__Curtobacterium	s__Curtobacterium_luteum	OTU5291	9	22	1	546	156	2968	1	3	1	5	55	4	0	0	0	976	1032	3658	9437	0.833333	0.0143116
d__Bacteria	k__norank_d__Bacteria	p__Firmicutes	c__Clostridia	o__Oscillospirales	f__Eubacterium_coprostanoligenes_group	g__norank_f__Eubacterium_coprostanoligenes_group	s__unclassified_g__norank_f__Eubacterium_coprostanoligenes_group	OTU7362	0	0	0	0	0	0	0	0	0	0	0	0	0	0	0	0	0	4	4	0.0555556	6.06618e-06
d__Bacteria	k__norank_d__Bacteria	p__Bacteroidota	c__Bacteroidia	o__Flavobacteriales	f__Cryomorphaceae	g__norank_f__Cryomorphaceae	s__unclassified_g__norank_f__Cryomorphaceae	OTU4429	0	2	0	0	0	0	0	0	0	0	0	0	0	0	0	0	0	0	2	0.0555556	3.03309e-06
d__Bacteria	k__norank_d__Bacteria	p__Acidobacteriota	c__Thermoanaerobaculia	o__Thermoanaerobaculales	f__Thermoanaerobaculaceae	g__Subgroup_10	s__unclassified_g__Subgroup_10	OTU2058	1	5	0	0	0	0	0	1	0	0	0	0	3	3	0	0	0	0	13	0.277778	1.97151e-05
d__Bacteria	k__norank_d__Bacteria	p__Actinobacteriota	c__Acidimicrobiia	o__IMCC26256	f__norank_o__IMCC26256	g__norank_f__norank_o__IMCC26256	s__uncultured_bacterium_g__norank_f__norank_o__IMCC26256	OTU1403	4	8	0	0	0	0	3	10	1	2	0	0	13	2	1	0	0	0	44	0.5	6.67279e-05
d__Bacteria	k__norank_d__Bacteria	p__Proteobacteria	c__Gammaproteobacteria	o__unclassified_c__Gammaproteobacteria	f__unclassified_c__Gammaproteobacteria	g__unclassified_c__Gammaproteobacteria	s__unclassified_c__Gammaproteobacteria	OTU3836	0	0	0	0	0	0	0	0	0	0	0	0	1	0	0	0	0	0	1	0.0555556	1.51654e-06
d__Bacteria	k__norank_d__Bacteria	p__Chloroflexi	c__Anaerolineae	o__Ardenticatenales	f__Ardenticatenaceae	g__norank_f__Ardenticatenaceae	s__unclassified_g__norank_f__Ardenticatenaceae	OTU6209	0	1	0	0	0	0	0	0	0	0	0	0	0	0	0	0	0	0	1	0.0555556	1.51654e-06
d__Bacteria	k__norank_d__Bacteria	p__Proteobacteria	c__Gammaproteobacteria	o__unclassified_c__Gammaproteobacteria	f__unclassified_c__Gammaproteobacteria	g__unclassified_c__Gammaproteobacteria	s__unclassified_c__Gammaproteobacteria	OTU3839	0	0	0	0	0	0	0	0	0	0	0	0	0	1	0	0	0	0	1	0.0555556	1.51654e-06
d__Bacteria	k__norank_d__Bacteria	p__Proteobacteria	c__Gammaproteobacteria	o__unclassified_c__Gammaproteobacteria	f__unclassified_c__Gammaproteobacteria	g__unclassified_c__Gammaproteobacteria	s__unclassified_c__Gammaproteobacteria	OTU5781	0	0	0	0	0	0	0	0	0	0	1	0	0	0	0	0	0	0	1	0.0555556	1.51654e-06
d__Bacteria	k__norank_d__Bacteria	p__Actinobacteriota	c__Thermoleophilia	o__Solirubrobacterales	f__67-14	g__norank_f__67-14	s__unclassified_g__norank_f__67-14	OTU4735	0	0	0	0	0	0	0	0	1	0	0	0	1	0	0	0	0	0	2	0.111111	3.03309e-06
d__Bacteria	k__norank_d__Bacteria	p__Proteobacteria	c__Alphaproteobacteria	o__Acetobacterales	f__Acetobacteraceae	g__Gluconobacter	s__Gluconobacter_frateurii	OTU5120	0	0	0	0	0	0	0	0	0	0	0	6	0	0	0	0	0	0	6	0.0555556	9.09926e-06
d__Bacteria	k__norank_d__Bacteria	p__Firmicutes	c__Bacilli	o__Paenibacillales	f__Paenibacillaceae	g__Paenibacillus	s__unclassified_g__Paenibacillus	OTU2027	0	0	0	0	0	0	1	0	1	0	0	0	0	0	1	0	0	0	3	0.166667	4.54963e-06
d__Bacteria	k__norank_d__Bacteria	p__Firmicutes	c__Clostridia	o__Peptostreptococcales-Tissierellales	f__norank_o__Peptostreptococcales-Tissierellales	g__Tissierella	s__unclassified_g__Tissierella	OTU5983	0	0	0	0	0	0	9	0	11	0	0	0	3	4	0	0	0	0	27	0.222222	4.09467e-05
d__Bacteria	k__norank_d__Bacteria	p__Proteobacteria	c__Alphaproteobacteria	o__Defluviicoccales	f__norank_o__Defluviicoccales	g__norank_f__norank_o__Defluviicoccales	s__unclassified_g__norank_f__norank_o__Defluviicoccales	OTU207	1	0	0	0	0	0	0	1	1	0	0	0	1	3	3	0	0	0	10	0.333333	1.51654e-05
d__Bacteria	k__norank_d__Bacteria	p__FCPU426	c__norank_p__FCPU426	o__norank_c__norank_p__FCPU426	f__norank_o__norank_c__norank_p__FCPU426	g__norank_f__norank_o__norank_c__norank_p__FCPU426	s__metagenome_g__norank_f__norank_o__norank_c__norank_p__FCPU426	OTU7119	0	59	0	0	0	0	0	0	0	0	0	0	1	0	0	0	0	0	60	0.111111	9.09926e-05
d__Bacteria	k__norank_d__Bacteria	p__Proteobacteria	c__Gammaproteobacteria	o__Burkholderiales	f__unclassified_o__Burkholderiales	g__unclassified_o__Burkholderiales	s__unclassified_o__Burkholderiales	OTU4390	7	9	0	0	0	0	0	0	0	0	0	0	1	2	0	0	0	0	19	0.222222	2.88143e-05
d__Bacteria	k__norank_d__Bacteria	p__Proteobacteria	c__Alphaproteobacteria	o__Sphingomonadales	f__Sphingomonadaceae	g__unclassified_f__Sphingomonadaceae	s__unclassified_f__Sphingomonadaceae	OTU4640	1	0	0	0	0	0	2	0	7	0	0	0	3	2	3	0	0	0	18	0.333333	2.72978e-05
d__Bacteria	k__norank_d__Bacteria	p__Actinobacteriota	c__Actinobacteria	o__Corynebacteriales	f__Corynebacteriales_Incertae_Sedis	g__Tomitella	s__unclassified_g__Tomitella	OTU4330	0	0	0	0	0	0	2	0	2	0	0	0	4	0	0	0	0	0	8	0.166667	1.21324e-05
d__Bacteria	k__norank_d__Bacteria	p__Proteobacteria	c__Gammaproteobacteria	o__PLTA13	f__norank_o__PLTA13	g__norank_f__norank_o__PLTA13	s__unclassified_g__norank_f__norank_o__PLTA13	OTU5472	2	3	0	0	0	0	1	1	0	0	0	0	1	1	0	0	0	0	9	0.333333	1.36489e-05
d__Bacteria	k__norank_d__Bacteria	p__Proteobacteria	c__Alphaproteobacteria	o__Acetobacterales	f__Acetobacteraceae	g__Craurococcus-Caldovatus	s__uncultured_bacterium_g__Craurococcus-Caldovatus	OTU902	0	0	0	0	0	0	3	1	0	9	0	0	0	0	2	0	0	0	15	0.222222	2.27482e-05
d__Bacteria	k__norank_d__Bacteria	p__Dependentiae	c__Babeliae	o__Babeliales	f__UBA12411	g__norank_f__UBA12411	s__metagenome_g__norank_f__UBA12411	OTU7648	0	0	0	0	0	0	0	1	0	0	0	0	0	0	0	0	0	0	1	0.0555556	1.51654e-06
d__Bacteria	k__norank_d__Bacteria	p__Bacteroidota	c__Bacteroidia	o__Sphingobacteriales	f__AKYH767	g__norank_f__AKYH767	s__uncultured_bacterium_g__norank_f__AKYH767	OTU7352	0	3	0	0	0	0	0	1	1	0	0	0	1	0	1	0	0	0	7	0.277778	1.06158e-05
d__Bacteria	k__norank_d__Bacteria	p__Actinobacteriota	c__Acidimicrobiia	o__IMCC26256	f__norank_o__IMCC26256	g__norank_f__norank_o__IMCC26256	s__uncultured_bacterium_g__norank_f__norank_o__IMCC26256	OTU2388	0	0	0	0	0	0	0	1	0	0	0	0	0	0	0	0	0	0	1	0.0555556	1.51654e-06
d__Bacteria	k__norank_d__Bacteria	p__Proteobacteria	c__Alphaproteobacteria	o__unclassified_c__Alphaproteobacteria	f__unclassified_c__Alphaproteobacteria	g__unclassified_c__Alphaproteobacteria	s__unclassified_c__Alphaproteobacteria	OTU1862	0	0	0	0	0	0	0	7	2	0	0	0	0	0	1	0	0	0	10	0.166667	1.51654e-05
d__Bacteria	k__norank_d__Bacteria	p__Chloroflexi	c__JG30-KF-CM66	o__norank_c__JG30-KF-CM66	f__norank_o__norank_c__JG30-KF-CM66	g__norank_f__norank_o__norank_c__JG30-KF-CM66	s__uncultured_bacterium_g__norank_f__norank_o__norank_c__JG30-KF-CM66	OTU241	0	0	0	0	0	0	0	1	1	0	0	0	0	4	0	0	0	0	6	0.166667	9.09926e-06
d__Bacteria	k__norank_d__Bacteria	p__Bdellovibrionota	c__Oligoflexia	o__0319-6G20	f__norank_o__0319-6G20	g__norank_f__norank_o__0319-6G20	s__uncultured_Anaeromyxobacter_sp._g__norank	OTU4428	0	3	0	0	0	0	0	0	0	0	0	0	0	0	0	0	0	0	3	0.0555556	4.54963e-06
d__Bacteria	k__norank_d__Bacteria	p__Actinobacteriota	c__Thermoleophilia	o__Gaiellales	f__norank_o__Gaiellales	g__norank_f__norank_o__Gaiellales	s__unclassified_g__norank_f__norank_o__Gaiellales	OTU2247	39	11	3	2	0	1	92	167	124	22	36	1	139	160	152	1	1	2	953	0.944444	0.00144527
d__Bacteria	k__norank_d__Bacteria	p__SAR324_cladeMarine_group_B	c__norank_p__SAR324_cladeMarine_group_B	o__norank_c__norank_p__SAR324_cladeMarine_group_B	f__norank_o__norank_c__norank_p__SAR324_cladeMarine_group_B	g__norank_f__norank_o__norank_c__norank_p__SAR324_cladeMarine_group_B	s__bacterium_enrichment_culture_clone_B302011	OTU6834	1	6	0	0	0	0	0	13	1	0	0	0	3	8	4	0	0	0	36	0.388889	5.45956e-05
d__Bacteria	k__norank_d__Bacteria	p__Proteobacteria	c__Alphaproteobacteria	o__Rickettsiales	f__SM2D12	g__norank_f__SM2D12	s__unclassified_g__norank_f__SM2D12	OTU6488	0	0	0	0	0	0	0	0	0	0	0	0	0	1	0	0	0	0	1	0.0555556	1.51654e-06
d__Bacteria	k__norank_d__Bacteria	p__Actinobacteriota	c__Actinobacteria	o__Corynebacteriales	f__Mycobacteriaceae	g__Mycobacterium	s__Mycobacterium_mucogenicum	OTU7573	9	6	0	43	126	539	10	1	66	68	203	9	56	14	30	4	2	5	1191	0.944444	0.0018062
d__Bacteria	k__norank_d__Bacteria	p__Verrucomicrobiota	c__Verrucomicrobiae	o__Verrucomicrobiales	f__Rubritaleaceae	g__norank_f__Rubritaleaceae	s__uncultured_bacterium_g__norank_f__Rubritaleaceae	OTU5636	0	0	0	0	0	0	17	0	0	0	0	0	0	0	0	0	0	0	17	0.0555556	2.57812e-05
d__Bacteria	k__norank_d__Bacteria	p__Chloroflexi	c__TK10	o__norank_c__TK10	f__norank_o__norank_c__TK10	g__norank_f__norank_o__norank_c__TK10	s__unclassified_g__norank_f__norank_o__norank_c__TK10	OTU2230	0	0	0	0	0	0	0	12	0	0	0	0	1	0	5	0	0	0	18	0.166667	2.72978e-05
d__Bacteria	k__norank_d__Bacteria	p__Chloroflexi	c__TK10	o__norank_c__TK10	f__norank_o__norank_c__TK10	g__norank_f__norank_o__norank_c__TK10	s__unclassified_g__norank_f__norank_o__norank_c__TK10	OTU2236	0	0	0	0	0	0	0	10	2	0	0	0	4	0	14	0	0	0	30	0.222222	4.54963e-05
d__Bacteria	k__norank_d__Bacteria	p__Bacteroidota	c__Bacteroidia	o__Chitinophagales	f__unclassified_o__Chitinophagales	g__unclassified_o__Chitinophagales	s__unclassified_o__Chitinophagales	OTU3714	0	0	0	0	0	0	0	0	0	0	0	0	0	1	0	0	0	0	1	0.0555556	1.51654e-06
d__Bacteria	k__norank_d__Bacteria	p__Chloroflexi	c__TK10	o__norank_c__TK10	f__norank_o__norank_c__TK10	g__norank_f__norank_o__norank_c__TK10	s__uncultured_bacterium_g__norank_f__norank_o__norank_c__TK10	OTU6015	1	0	0	0	0	0	12	8	5	0	0	0	11	9	11	0	0	0	57	0.388889	8.6443e-05
d__Bacteria	k__norank_d__Bacteria	p__Actinobacteriota	c__Actinobacteria	o__Frankiales	f__Acidothermaceae	g__Acidothermus	s__uncultured_soil_bacterium_g__Acidothermus	OTU1226	0	0	0	0	1	0	0	13	0	0	43	0	0	0	4	1	0	1	63	0.333333	9.55423e-05
d__Bacteria	k__norank_d__Bacteria	p__Chloroflexi	c__Chloroflexia	o__Chloroflexales	f__Roseiflexaceae	g__norank_f__Roseiflexaceae	s__uncultured_bacterium_g__norank_f__Roseiflexaceae	OTU4041	0	0	0	0	0	0	0	1	0	0	0	0	0	0	0	0	0	0	1	0.0555556	1.51654e-06
d__Bacteria	k__norank_d__Bacteria	p__Verrucomicrobiota	c__Verrucomicrobiae	o__Pedosphaerales	f__Pedosphaeraceae	g__norank_f__Pedosphaeraceae	s__unclassified_g__norank_f__Pedosphaeraceae	OTU723	3	3	0	0	0	0	7	1	8	0	33	0	11	7	19	0	0	0	92	0.5	0.000139522
d__Bacteria	k__norank_d__Bacteria	p__Proteobacteria	c__Alphaproteobacteria	o__Tistrellales	f__Geminicoccaceae	g__norank_f__Geminicoccaceae	s__uncultured_bacterium_g__norank_f__Geminicoccaceae	OTU1441	2	3	0	0	2	0	0	4	6	0	0	0	4	3	1	0	0	0	25	0.444444	3.79136e-05
d__Bacteria	k__norank_d__Bacteria	p__Myxococcota	c__Polyangia	o__Polyangiales	f__Sandaracinaceae	g__norank_f__Sandaracinaceae	s__uncultured_Polyangiaceae_bacterium_g__norank_f__Sandaracinaceae	OTU6627	1	3	0	0	0	0	0	0	0	1	0	0	1	0	0	0	0	0	6	0.222222	9.09926e-06
d__Bacteria	k__norank_d__Bacteria	p__Proteobacteria	c__Gammaproteobacteria	o__Burkholderiales	f__Procabacteriaceae	g__Procabacter	s__unclassified_g__Procabacter	OTU1126	0	0	0	0	0	0	0	0	0	0	0	0	0	0	2	0	0	0	2	0.0555556	3.03309e-06
d__Bacteria	k__norank_d__Bacteria	p__Bdellovibrionota	c__Oligoflexia	o__Oligoflexales	f__norank_o__Oligoflexales	g__norank_f__norank_o__Oligoflexales	s__unclassified_g__norank_f__norank_o__Oligoflexales	OTU6934	0	0	0	0	0	0	0	0	2	0	0	0	0	0	0	0	0	0	2	0.0555556	3.03309e-06
d__Bacteria	k__norank_d__Bacteria	p__Proteobacteria	c__Alphaproteobacteria	o__Rhizobiales	f__Xanthobacteraceae	g__Pseudolabrys	s__unclassified_g__Pseudolabrys	OTU4154	62	448	9	0	0	7	70	394	92	1	96	16	268	332	186	0	0	1	1982	0.777778	0.00300579
d__Bacteria	k__norank_d__Bacteria	p__Actinobacteriota	c__Acidimicrobiia	o__Microtrichales	f__Iamiaceae	g__Iamia	s__uncultured_actinobacterium_g__Iamia	OTU6831	38	20	0	0	0	0	31	34	25	34	31	0	19	21	21	1	1	0	276	0.666667	0.000418566
d__Bacteria	k__norank_d__Bacteria	p__Firmicutes	c__Bacilli	o__Bacillales	f__Bacillaceae	g__Bacillus	s__unclassified_g__Bacillus	OTU5400	15	22	3	0	22	65	120	586	638	585	49	21	299	184	431	0	23	5	3068	0.888889	0.00465276
d__Bacteria	k__norank_d__Bacteria	p__Firmicutes	c__Desulfitobacteriia	o__Desulfitobacteriales	f__Desulfitobacteriaceae	g__Desulfitobacterium	s__uncultured_Desulfitobacterium_sp._g__Desulfitobacterium	OTU6101	0	0	0	0	0	0	0	1	0	0	0	0	0	0	1	0	0	0	2	0.111111	3.03309e-06
d__Bacteria	k__norank_d__Bacteria	p__Firmicutes	c__Bacilli	o__Bacillales	f__Bacillaceae	g__norank_f__Bacillaceae	s__uncultured_bacterium_g__norank_f__Bacillaceae	OTU7259	0	0	0	0	0	0	0	2	0	0	0	0	1	1	1	0	0	0	5	0.222222	7.58272e-06
d__Bacteria	k__norank_d__Bacteria	p__Actinobacteriota	c__Actinobacteria	o__Propionibacteriales	f__Nocardioidaceae	g__Nocardioides	s__unclassified_g__Nocardioides	OTU1505	6	18	0	6	14	18	84	88	271	14	85	0	111	116	100	6	5	4	946	0.888889	0.00143465
d__Bacteria	k__norank_d__Bacteria	p__Proteobacteria	c__Alphaproteobacteria	o__Rhodobacterales	f__Rhodobacteraceae	g__Defluviimonas	s__uncultured_bacterium_g__Defluviimonas	OTU967	0	0	0	0	0	0	0	0	0	0	2	4	0	0	0	0	0	0	6	0.111111	9.09926e-06
d__Bacteria	k__norank_d__Bacteria	p__Proteobacteria	c__Alphaproteobacteria	o__Tistrellales	f__Geminicoccaceae	g__norank_f__Geminicoccaceae	s__uncultured_bacterium_g__norank_f__Geminicoccaceae	OTU1500	4	0	0	0	0	0	0	2	1	0	36	0	2	1	1	0	0	0	47	0.388889	7.12776e-05
d__Bacteria	k__norank_d__Bacteria	p__Actinobacteriota	c__Actinobacteria	o__Corynebacteriales	f__Mycobacteriaceae	g__Mycobacterium	s__unclassified_g__Mycobacterium	OTU752	19	19	9	19	2	4	32	56	161	3343	274	1126	80	54	169	2	8	2	5379	1	0.00815749
d__Bacteria	k__norank_d__Bacteria	p__Proteobacteria	c__Gammaproteobacteria	o__Burkholderiales	f__Oxalobacteraceae	g__Massilia	s__Massilia_putida	OTU1896	288	11	21	344	4	427	10	1	14	113	1	8	4	20	7	9	64	91	1437	1	0.00217927
d__Bacteria	k__norank_d__Bacteria	p__Proteobacteria	c__Alphaproteobacteria	o__Rhizobiales	f__unclassified_o__Rhizobiales	g__unclassified_o__Rhizobiales	s__unclassified_o__Rhizobiales	OTU2469	1	1	0	0	0	0	2	3	1	0	0	0	5	4	0	0	0	0	17	0.388889	2.57812e-05
d__Bacteria	k__norank_d__Bacteria	p__Actinobacteriota	c__Actinobacteria	o__Propionibacteriales	f__Nocardioidaceae	g__Nocardioides	s__Nocardioides_sp._MSL_24	OTU1026	0	0	0	0	0	0	0	0	2	0	0	0	0	1	3	0	0	0	6	0.166667	9.09926e-06
d__Bacteria	k__norank_d__Bacteria	p__Proteobacteria	c__Alphaproteobacteria	o__Paracaedibacterales	f__Paracaedibacteraceae	g__Candidatus_Paracaedibacter	s__metagenome_g__Candidatus_Paracaedibacter	OTU1068	0	0	0	0	0	0	0	0	0	0	0	0	0	1	0	0	0	0	1	0.0555556	1.51654e-06
d__Bacteria	k__norank_d__Bacteria	p__Bacteroidota	c__Bacteroidia	o__Bacteroidales	f__Prevotellaceae	g__Prevotellaceae_UCG-003	s__uncultured_bacterium_g__Prevotellaceae_UCG-003	OTU4167	0	0	0	0	0	0	0	0	0	0	0	0	0	0	0	0	0	2	2	0.0555556	3.03309e-06
d__Bacteria	k__norank_d__Bacteria	p__Chloroflexi	c__Chloroflexia	o__Kallotenuales	f__AKIW781	g__norank_f__AKIW781	s__uncultured_bacterium_g__norank_f__AKIW781	OTU4588	0	0	0	0	0	0	4	2	6	0	0	0	0	3	5	0	0	0	20	0.277778	3.03309e-05
d__Bacteria	k__norank_d__Bacteria	p__Proteobacteria	c__Gammaproteobacteria	o__Salinisphaerales	f__Solimonadaceae	g__Polycyclovorans	s__unclassified_g__Polycyclovorans	OTU7517	0	0	0	0	0	0	1	0	0	0	0	1	1	0	0	0	0	0	3	0.166667	4.54963e-06
d__Bacteria	k__norank_d__Bacteria	p__Desulfobacterota	c__Desulfuromonadia	o__PB19	f__norank_o__PB19	g__norank_f__norank_o__PB19	s__uncultured_Desulfuromonadales_bacterium_g__norank_f__norank_o__PB19	OTU1945	0	0	0	0	0	0	2	0	0	0	0	0	4	2	0	0	0	0	8	0.166667	1.21324e-05
d__Bacteria	k__norank_d__Bacteria	p__Bacteroidota	c__Kapabacteria	o__Kapabacteriales	f__norank_o__Kapabacteriales	g__norank_f__norank_o__Kapabacteriales	s__uncultured_bacterium_KF-JG30-B11	OTU555	0	3	0	0	0	0	0	0	0	0	0	0	0	0	0	0	0	0	3	0.0555556	4.54963e-06
d__Bacteria	k__norank_d__Bacteria	p__Patescibacteria	c__unclassified_p__Patescibacteria	o__unclassified_p__Patescibacteria	f__unclassified_p__Patescibacteria	g__unclassified_p__Patescibacteria	s__unclassified_p__Patescibacteria	OTU3820	0	0	0	0	0	0	1	0	0	0	0	0	0	0	0	0	0	0	1	0.0555556	1.51654e-06
d__Bacteria	k__norank_d__Bacteria	p__Proteobacteria	c__Alphaproteobacteria	o__Rhizobiales	f__unclassified_o__Rhizobiales	g__unclassified_o__Rhizobiales	s__unclassified_o__Rhizobiales	OTU337	0	0	0	0	0	0	0	1	0	0	0	0	2	0	0	0	0	0	3	0.111111	4.54963e-06
d__Bacteria	k__norank_d__Bacteria	p__Proteobacteria	c__Gammaproteobacteria	o__unclassified_c__Gammaproteobacteria	f__unclassified_c__Gammaproteobacteria	g__unclassified_c__Gammaproteobacteria	s__unclassified_c__Gammaproteobacteria	OTU4430	0	2	0	0	0	0	0	0	0	0	0	0	0	0	0	0	0	0	2	0.0555556	3.03309e-06
d__Bacteria	k__norank_d__Bacteria	p__Firmicutes	c__Clostridia	o__Lachnospirales	f__Lachnospiraceae	g__Agathobacter	s__Eubacterium_rectale_ATCC_33656	OTU7520	0	0	0	0	0	0	0	0	0	0	0	0	0	0	0	1	0	0	1	0.0555556	1.51654e-06
d__Bacteria	k__norank_d__Bacteria	p__Myxococcota	c__Polyangia	o__Polyangiales	f__Eel-36e1D6	g__norank_f__Eel-36e1D6	s__uncultured_bacterium_g__norank_f__Eel-36e1D6	OTU4083	0	0	0	0	0	0	0	4	0	0	0	0	1	0	0	0	0	0	5	0.111111	7.58272e-06
d__Bacteria	k__norank_d__Bacteria	p__Chloroflexi	c__Chloroflexia	o__Chloroflexales	f__Roseiflexaceae	g__Kouleothrix	s__uncultured_bacterium_g__Kouleothrix	OTU4917	1	1	0	0	0	0	16	16	11	0	1	0	16	27	18	0	0	0	107	0.5	0.00016227
d__Bacteria	k__norank_d__Bacteria	p__Bacteroidota	c__Bacteroidia	o__Bacteroidales	f__Muribaculaceae	g__norank_f__Muribaculaceae	s__uncultured_bacterium_g__norank_f__Muribaculaceae	OTU2915	0	0	0	0	0	0	0	0	0	0	0	1	0	0	0	0	0	0	1	0.0555556	1.51654e-06
d__Bacteria	k__norank_d__Bacteria	p__Myxococcota	c__Myxococcia	o__Myxococcales	f__Myxococcaceae	g__P3OB-42	s__unclassified_g__P3OB-42	OTU7084	0	2	0	0	0	0	0	0	0	0	0	0	0	2	3	0	0	0	7	0.166667	1.06158e-05
d__Bacteria	k__norank_d__Bacteria	p__Proteobacteria	c__Gammaproteobacteria	o__Burkholderiales	f__Rhodocyclaceae	g__Azoarcus	s__unclassified_g__Azoarcus	OTU5483	0	0	0	0	0	0	0	0	2	0	0	0	0	0	0	0	0	0	2	0.0555556	3.03309e-06
d__Bacteria	k__norank_d__Bacteria	p__Proteobacteria	c__Alphaproteobacteria	o__Rhizobiales	f__Rhizobiaceae	g__unclassified_f__Rhizobiaceae	s__unclassified_f__Rhizobiaceae	OTU6139	0	0	0	0	7	0	0	0	1	0	0	0	0	0	0	0	6	0	14	0.166667	2.12316e-05
d__Bacteria	k__norank_d__Bacteria	p__Proteobacteria	c__Alphaproteobacteria	o__Sphingomonadales	f__Sphingomonadaceae	g__unclassified_f__Sphingomonadaceae	s__unclassified_f__Sphingomonadaceae	OTU2589	0	3	0	0	0	0	1	0	0	0	0	0	0	0	0	0	0	0	4	0.111111	6.06618e-06
d__Bacteria	k__norank_d__Bacteria	p__Bacteroidota	c__Bacteroidia	o__Cytophagales	f__Cyclobacteriaceae	g__norank_f__Cyclobacteriaceae	s__unclassified_g__norank_f__Cyclobacteriaceae	OTU1444	0	0	0	0	0	0	0	0	0	0	0	0	1	0	0	0	0	0	1	0.0555556	1.51654e-06
d__Bacteria	k__norank_d__Bacteria	p__Elusimicrobiota	c__Elusimicrobia	o__MVP-88	f__norank_o__MVP-88	g__norank_f__norank_o__MVP-88	s__uncultured_bacterium_g__norank_f__norank_o__MVP-88	OTU6236	0	0	0	0	0	0	0	0	0	0	0	0	1	0	0	0	0	0	1	0.0555556	1.51654e-06
d__Bacteria	k__norank_d__Bacteria	p__Patescibacteria	c__Saccharimonadia	o__Saccharimonadales	f__S32	g__TM7	s__uncultured_bacterium_g__TM7	OTU713	0	0	0	0	0	0	0	0	1	0	0	0	0	0	0	0	0	0	1	0.0555556	1.51654e-06
d__Bacteria	k__norank_d__Bacteria	p__Acidobacteriota	c__Acidobacteriae	o__Bryobacterales	f__Bryobacteraceae	g__Bryobacter	s__unclassified_g__Bryobacter	OTU2584	0	4	0	0	0	0	0	0	0	0	0	0	1	2	0	0	0	0	7	0.166667	1.06158e-05
d__Bacteria	k__norank_d__Bacteria	p__Chloroflexi	c__TK10	o__norank_c__TK10	f__norank_o__norank_c__TK10	g__norank_f__norank_o__norank_c__TK10	s__uncultured_bacterium_g__norank_f__norank_o__norank_c__TK10	OTU2483	1	0	0	0	0	0	22	1	6	0	23	0	7	14	7	0	0	0	81	0.444444	0.00012284
d__Bacteria	k__norank_d__Bacteria	p__Planctomycetota	c__Phycisphaerae	o__Phycisphaerales	f__Phycisphaeraceae	g__SM1A02	s__uncultured_bacterium_g__SM1A02	OTU4974	0	6	0	2	0	0	13	16	7	0	4	0	26	15	95	0	0	0	184	0.5	0.000279044
d__Bacteria	k__norank_d__Bacteria	p__Proteobacteria	c__Gammaproteobacteria	o__Burkholderiales	f__Chromobacteriaceae	g__Vogesella	s__uncultured_bacterium_g__Vogesella	OTU5736	6	8	45	0	0	0	4	5	3	0	0	7	3	4	0	0	0	0	85	0.5	0.000128906
d__Bacteria	k__norank_d__Bacteria	p__Planctomycetota	c__Phycisphaerae	o__Phycisphaerales	f__Phycisphaeraceae	g__SM1A02	s__uncultured_bacterium_g__SM1A02	OTU4977	0	3	0	0	0	0	9	1	1	0	0	0	12	2	8	0	0	0	36	0.388889	5.45956e-05
d__Bacteria	k__norank_d__Bacteria	p__Myxococcota	c__Polyangia	o__Haliangiales	f__Haliangiaceae	g__Haliangium	s__delta_proteobacterium_LWH25	OTU628	0	2	0	0	0	0	0	1	0	0	0	0	0	1	0	0	0	0	4	0.166667	6.06618e-06
d__Bacteria	k__norank_d__Bacteria	p__Proteobacteria	c__Gammaproteobacteria	o__Burkholderiales	f__TRA3-20	g__norank_f__TRA3-20	s__uncultured_bacterium_g__norank_f__TRA3-20	OTU1497	0	1	0	0	0	0	19	0	1	0	0	0	6	6	2	0	0	0	35	0.333333	5.3079e-05
d__Bacteria	k__norank_d__Bacteria	p__Proteobacteria	c__Gammaproteobacteria	o__211ds20	f__norank_o__211ds20	g__norank_f__norank_o__211ds20	s__uncultured_bacterium_g__norank_f__norank_o__211ds20	OTU3854	3	6	3	0	0	0	16	0	2	0	0	8	4	5	1	0	0	0	48	0.5	7.27941e-05
d__Bacteria	k__norank_d__Bacteria	p__Actinobacteriota	c__Thermoleophilia	o__norank_c__Thermoleophilia	f__norank_o__norank_c__Thermoleophilia	g__norank_f__norank_o__norank_c__Thermoleophilia	s__uncultured_bacterium_g__norank_f__norank_o__norank_c__Thermoleophilia	OTU2763	1	1	0	0	0	0	0	9	1	0	0	0	6	5	2	0	0	0	25	0.388889	3.79136e-05
d__Bacteria	k__norank_d__Bacteria	p__Myxococcota	c__bacteriap25	o__norank_c__bacteriap25	f__norank_o__norank_c__bacteriap25	g__norank_f__norank_o__norank_c__bacteriap25	s__metagenome_g__norank_f__norank_o__norank_c__bacteriap25	OTU2634	1	6	0	0	0	0	0	18	1	0	58	0	6	5	3	0	0	0	98	0.444444	0.000148621
d__Bacteria	k__norank_d__Bacteria	p__Deinococcota	c__Deinococci	o__Deinococcales	f__Deinococcaceae	g__Deinococcus	s__Deinococcus_gobiensis_I-0	OTU4234	0	12	0	1545	405	476	0	0	0	16	12	22	0	0	0	2752	5031	833	11104	0.555556	0.0168397
d__Bacteria	k__norank_d__Bacteria	p__Patescibacteria	c__Saccharimonadia	o__Saccharimonadales	f__Saccharimonadaceae	g__TM7a	s__uncultured_bacterium_g__TM7a	OTU5249	0	0	0	0	0	0	0	0	0	11	0	0	0	0	0	0	0	0	11	0.0555556	1.6682e-05
d__Bacteria	k__norank_d__Bacteria	p__Firmicutes	c__Bacilli	o__Paenibacillales	f__Paenibacillaceae	g__unclassified_f__Paenibacillaceae	s__unclassified_f__Paenibacillaceae	OTU4660	0	0	0	0	0	0	0	0	1	0	0	0	2	1	1	0	0	0	5	0.222222	7.58272e-06
d__Bacteria	k__norank_d__Bacteria	p__Nitrospirota	c__Nitrospiria	o__Nitrospirales	f__Nitrospiraceae	g__Nitrospira	s__unclassified_g__Nitrospira	OTU7385	2	2	0	0	0	0	26	0	1	0	7	9	1	9	0	0	0	0	57	0.444444	8.6443e-05
d__Bacteria	k__norank_d__Bacteria	p__Spirochaetota	c__Leptospirae	o__Leptospirales	f__Leptospiraceae	g__unclassified_f__Leptospiraceae	s__unclassified_f__Leptospiraceae	OTU4358	0	3	0	0	0	0	0	0	0	0	0	0	0	1	0	0	0	0	4	0.111111	6.06618e-06
d__Bacteria	k__norank_d__Bacteria	p__Planctomycetota	c__Pla4_lineage	o__norank_c__Pla4_lineage	f__norank_o__norank_c__Pla4_lineage	g__norank_f__norank_o__norank_c__Pla4_lineage	s__uncultured_bacterium_g__norank_f__norank_o__norank_c__Pla4_lineage	OTU2682	0	0	0	0	0	0	0	0	0	0	0	0	1	0	0	0	0	0	1	0.0555556	1.51654e-06
d__Bacteria	k__norank_d__Bacteria	p__Bdellovibrionota	c__Oligoflexia	o__Silvanigrellales	f__Silvanigrellaceae	g__norank_f__Silvanigrellaceae	s__uncultured_bacterium_g__norank_f__Silvanigrellaceae	OTU3672	0	0	0	0	0	0	1	0	0	0	0	0	0	0	0	0	0	0	1	0.0555556	1.51654e-06
d__Bacteria	k__norank_d__Bacteria	p__Bdellovibrionota	c__Bdellovibrionia	o__Bdellovibrionales	f__Bdellovibrionaceae	g__OM27_clade	s__uncultured_bacterium_g__OM27_clade	OTU3396	0	0	0	0	0	0	1	0	0	0	0	0	0	0	0	0	0	0	1	0.0555556	1.51654e-06
d__Bacteria	k__norank_d__Bacteria	p__Chloroflexi	c__Ktedonobacteria	o__C0119	f__norank_o__C0119	g__norank_f__norank_o__C0119	s__uncultured_Chloroflexi_bacterium_g__norank_f__norank_o__C0119	OTU4844	0	3	0	0	0	0	2	6	5	0	0	0	9	1	4	0	0	0	30	0.388889	4.54963e-05
d__Bacteria	k__norank_d__Bacteria	p__Actinobacteriota	c__MB-A2-108	o__norank_c__MB-A2-108	f__norank_o__norank_c__MB-A2-108	g__norank_f__norank_o__norank_c__MB-A2-108	s__uncultured_bacterium_g__norank_f__norank_o__norank_c__MB-A2-108	OTU7047	0	3	0	0	0	0	0	131	11	0	0	0	23	1	0	0	0	0	169	0.277778	0.000256296
d__Bacteria	k__norank_d__Bacteria	p__Proteobacteria	c__Gammaproteobacteria	o__Pasteurellales	f__Pasteurellaceae	g__Haemophilus	s__uncultured_organism_g__Haemophilus	OTU1609	0	0	0	0	0	0	0	0	0	0	21	18	0	0	0	0	0	0	39	0.111111	5.91452e-05
d__Bacteria	k__norank_d__Bacteria	p__Gemmatimonadota	c__Gemmatimonadetes	o__Gemmatimonadales	f__Gemmatimonadaceae	g__unclassified_f__Gemmatimonadaceae	s__unclassified_f__Gemmatimonadaceae	OTU5614	0	0	0	0	0	0	0	2	1	0	0	0	0	0	0	0	0	0	3	0.111111	4.54963e-06
d__Bacteria	k__norank_d__Bacteria	p__Firmicutes	c__Bacilli	o__Paenibacillales	f__Paenibacillaceae	g__Paenibacillus	s__unclassified_g__Paenibacillus	OTU7270	0	0	0	0	0	0	5	3	4	0	0	0	3	2	3	0	0	0	20	0.333333	3.03309e-05
d__Bacteria	k__norank_d__Bacteria	p__Deinococcota	c__Deinococci	o__Deinococcales	f__Trueperaceae	g__Truepera	s__unclassified_g__Truepera	OTU809	0	0	0	0	0	0	8	0	6	0	0	0	1	0	3	0	0	0	18	0.222222	2.72978e-05
d__Bacteria	k__norank_d__Bacteria	p__Proteobacteria	c__Gammaproteobacteria	o__Burkholderiales	f__Nitrosomonadaceae	g__MND1	s__unclassified_g__MND1	OTU5649	0	0	0	0	0	0	1	12	0	0	0	0	1	4	2	0	0	0	20	0.277778	3.03309e-05
d__Bacteria	k__norank_d__Bacteria	p__Actinobacteriota	c__Acidimicrobiia	o__Microtrichales	f__Ilumatobacteraceae	g__norank_f__Ilumatobacteraceae	s__unclassified_g__norank_f__Ilumatobacteraceae	OTU7631	0	0	0	0	1	3	0	0	0	0	0	0	0	0	0	0	1	0	5	0.166667	7.58272e-06
d__Bacteria	k__norank_d__Bacteria	p__Bdellovibrionota	c__Oligoflexia	o__Oligoflexales	f__norank_o__Oligoflexales	g__norank_f__norank_o__Oligoflexales	s__unclassified_g__norank_f__norank_o__Oligoflexales	OTU1584	1	0	0	0	0	0	0	0	1	0	0	0	0	1	0	0	0	0	3	0.166667	4.54963e-06
d__Bacteria	k__norank_d__Bacteria	p__Firmicutes	c__Clostridia	o__norank_c__Clostridia	f__Hungateiclostridiaceae	g__Fastidiosipila	s__unclassified_g__Fastidiosipila	OTU7465	0	4	0	0	0	0	0	0	0	0	0	0	0	0	0	0	0	0	4	0.0555556	6.06618e-06
d__Bacteria	k__norank_d__Bacteria	p__Proteobacteria	c__Alphaproteobacteria	o__Rhizobiales	f__Beijerinckiaceae	g__Methylobacterium-Methylorubrum	s__Methylobacterium_adhaesivum_g__Methylobacterium-Methylorubrum	OTU7674	0	3	0	31	14	49	0	0	0	0	4	0	0	0	0	313	1608	618	2640	0.444444	0.00400368
d__Bacteria	k__norank_d__Bacteria	p__Firmicutes	c__Bacilli	o__Bacillales	f__Bacillaceae	g__Bacillus	s__unclassified_g__Bacillus	OTU615	0	0	0	0	0	0	2	3	0	0	0	0	1	2	1	0	0	0	9	0.277778	1.36489e-05
d__Bacteria	k__norank_d__Bacteria	p__Patescibacteria	c__Saccharimonadia	o__Saccharimonadales	f__unclassified_o__Saccharimonadales	g__unclassified_o__Saccharimonadales	s__unclassified_o__Saccharimonadales	OTU4093	0	0	0	0	0	0	0	1	0	0	0	0	0	0	0	0	0	0	1	0.0555556	1.51654e-06
d__Bacteria	k__norank_d__Bacteria	p__Proteobacteria	c__Gammaproteobacteria	o__Burkholderiales	f__unclassified_o__Burkholderiales	g__unclassified_o__Burkholderiales	s__unclassified_o__Burkholderiales	OTU6709	10	0	0	0	0	1	5	2	0	2	0	1	0	4	3	0	0	0	28	0.444444	4.24632e-05
d__Bacteria	k__norank_d__Bacteria	p__Firmicutes	c__Clostridia	o__Clostridiales	f__Clostridiaceae	g__Clostridium_sensu_stricto_9	s__uncultured_bacterium_g__Clostridium_sensu_stricto_9	OTU7065	3	6	0	0	0	0	3	4	1	0	0	0	1	1	1	0	0	0	20	0.444444	3.03309e-05
d__Bacteria	k__norank_d__Bacteria	p__Chloroflexi	c__SHA-26	o__norank_c__SHA-26	f__norank_o__norank_c__SHA-26	g__norank_f__norank_o__norank_c__SHA-26	s__uncultured_bacterium_g__norank_f__norank_o__norank_c__SHA-26	OTU4780	0	0	0	0	0	0	0	0	0	0	0	0	1	0	0	0	0	0	1	0.0555556	1.51654e-06
d__Bacteria	k__norank_d__Bacteria	p__Verrucomicrobiota	c__Chlamydiae	o__Chlamydiales	f__unclassified_o__Chlamydiales	g__unclassified_o__Chlamydiales	s__unclassified_o__Chlamydiales	OTU3639	0	0	0	0	0	0	3	0	0	0	0	3	0	0	0	0	0	0	6	0.111111	9.09926e-06
d__Bacteria	k__norank_d__Bacteria	p__Firmicutes	c__Bacilli	o__Paenibacillales	f__Paenibacillaceae	g__Paenibacillus	s__unclassified_g__Paenibacillus	OTU3527	0	0	0	0	0	0	1	3	4	0	0	0	0	1	1	0	0	0	10	0.277778	1.51654e-05
d__Bacteria	k__norank_d__Bacteria	p__Bdellovibrionota	c__Oligoflexia	o__0319-6G20	f__norank_o__0319-6G20	g__norank_f__norank_o__0319-6G20	s__unclassified_g__norank_f__norank_o__0319-6G20	OTU1096	0	1	0	0	0	0	0	0	0	0	0	0	1	0	0	0	0	0	2	0.111111	3.03309e-06
d__Bacteria	k__norank_d__Bacteria	p__SAR324_cladeMarine_group_B	c__norank_p__SAR324_cladeMarine_group_B	o__norank_c__norank_p__SAR324_cladeMarine_group_B	f__norank_o__norank_c__norank_p__SAR324_cladeMarine_group_B	g__norank_f__norank_o__norank_c__norank_p__SAR324_cladeMarine_group_B	s__unclassified_g__norank_f__norank_o__norank_c__norank_p__SAR324_cladeMarine_group_B	OTU5925	0	0	0	0	0	0	0	1	4	0	0	0	3	1	0	0	0	0	9	0.222222	1.36489e-05
d__Bacteria	k__norank_d__Bacteria	p__Verrucomicrobiota	c__Chlamydiae	o__Chlamydiales	f__Parachlamydiaceae	g__unclassified_f__Parachlamydiaceae	s__unclassified_f__Parachlamydiaceae	OTU7185	0	0	0	0	0	0	0	0	0	0	2	0	0	0	0	0	0	0	2	0.0555556	3.03309e-06
d__Bacteria	k__norank_d__Bacteria	p__Proteobacteria	c__Alphaproteobacteria	o__Rhizobiales	f__Methyloligellaceae	g__norank_f__Methyloligellaceae	s__uncultured_bacterium_g__norank_f__Methyloligellaceae	OTU5058	0	0	0	0	0	0	1	3	2	0	0	0	1	1	7	0	0	0	15	0.333333	2.27482e-05
d__Bacteria	k__norank_d__Bacteria	p__Latescibacterota	c__norank_p__Latescibacterota	o__norank_c__norank_p__Latescibacterota	f__norank_o__norank_c__norank_p__Latescibacterota	g__norank_f__norank_o__norank_c__norank_p__Latescibacterota	s__uncultured_Pelobacter_sp._g__norank	OTU2582	1	19	0	0	0	0	2	19	1	0	0	0	13	10	7	0	0	0	72	0.444444	0.000109191
d__Bacteria	k__norank_d__Bacteria	p__Bacteroidota	c__Bacteroidia	o__Flavobacteriales	f__Flavobacteriaceae	g__Flavobacterium	s__unclassified_g__Flavobacterium	OTU7411	4	3	0	0	0	0	0	0	0	22	0	0	0	0	0	0	0	0	29	0.166667	4.39798e-05
d__Bacteria	k__norank_d__Bacteria	p__Myxococcota	c__Myxococcia	o__Myxococcales	f__Myxococcaceae	g__P3OB-42	s__uncultured_bacterium_g__P3OB-42	OTU1128	0	0	0	0	0	0	0	0	1	0	0	0	0	0	0	0	0	0	1	0.0555556	1.51654e-06
d__Bacteria	k__norank_d__Bacteria	p__Bacteroidota	c__Bacteroidia	o__Flavobacteriales	f__Flavobacteriaceae	g__Flavobacterium	s__unclassified_g__Flavobacterium	OTU7413	3	0	4	0	0	0	35	4	3	0	0	0	1	0	3	0	0	0	53	0.388889	8.03768e-05
d__Bacteria	k__norank_d__Bacteria	p__Bacteroidota	c__Bacteroidia	o__Sphingobacteriales	f__NS11-12_marine_group	g__norank_f__NS11-12_marine_group	s__unclassified_g__norank_f__NS11-12_marine_group	OTU3142	0	0	0	0	0	0	0	0	0	0	0	0	0	0	1	0	0	0	1	0.0555556	1.51654e-06
d__Bacteria	k__norank_d__Bacteria	p__Actinobacteriota	c__Actinobacteria	o__Streptosporangiales	f__Thermomonosporaceae	g__Actinomadura	s__unclassified_g__Actinomadura	OTU2746	2	0	1	0	0	0	34	45	200	41	11	0	43	30	145	0	0	0	552	0.555556	0.000837132
d__Bacteria	k__norank_d__Bacteria	p__Actinobacteriota	c__Actinobacteria	o__Micromonosporales	f__Micromonosporaceae	g__Actinoplanes	s__unclassified_g__Actinoplanes	OTU5797	48	79	4	0	0	0	5	8	6	0	21	2	19	16	4	0	0	0	212	0.611111	0.000321507
d__Bacteria	k__norank_d__Bacteria	p__Firmicutes	c__Clostridia	o__Peptostreptococcales-Tissierellales	f__norank_o__Peptostreptococcales-Tissierellales	g__Tissierella	s__unclassified_g__Tissierella	OTU7045	0	0	0	0	0	0	0	0	0	0	0	0	1	0	0	0	0	0	1	0.0555556	1.51654e-06
d__Bacteria	k__norank_d__Bacteria	p__Chloroflexi	c__Dehalococcoidia	o__S085	f__norank_o__S085	g__norank_f__norank_o__S085	s__uncultured_bacterium_g__norank_f__norank_o__S085	OTU4585	0	0	0	0	0	0	0	4	1	0	0	0	4	9	3	0	0	0	21	0.277778	3.18474e-05
d__Bacteria	k__norank_d__Bacteria	p__Bacteroidota	c__Bacteroidia	o__Flavobacteriales	f__Flavobacteriaceae	g__Arenibacter	s__unclassified_g__Arenibacter	OTU4848	0	0	0	0	0	0	0	0	0	0	0	0	1	0	1	0	0	0	2	0.111111	3.03309e-06
d__Bacteria	k__norank_d__Bacteria	p__Proteobacteria	c__Gammaproteobacteria	o__Enterobacterales	f__Enterobacteriaceae	g__unclassified_f__Enterobacteriaceae	s__unclassified_f__Enterobacteriaceae	OTU1582	0	9	0	0	0	247	0	0	0	32	42	0	0	0	1	9	0	0	340	0.333333	0.000515625
d__Bacteria	k__norank_d__Bacteria	p__Chloroflexi	c__Dehalococcoidia	o__S085	f__norank_o__S085	g__norank_f__norank_o__S085	s__uncultured_bacterium_g__norank_f__norank_o__S085	OTU4051	1	4	0	0	0	0	0	7	0	0	0	0	5	2	0	0	0	0	19	0.277778	2.88143e-05
d__Bacteria	k__norank_d__Bacteria	p__Firmicutes	c__Clostridia	o__Peptostreptococcales-Tissierellales	f__Peptostreptococcaceae	g__Sporacetigenium	s__Clostridium_sp._Gec1-52-ana4-2	OTU3908	0	0	0	0	0	0	0	0	10	0	0	0	0	0	0	0	0	0	10	0.0555556	1.51654e-05
d__Bacteria	k__norank_d__Bacteria	p__unclassified_k__norank_d__Bacteria	c__unclassified_k__norank_d__Bacteria	o__unclassified_k__norank_d__Bacteria	f__unclassified_k__norank_d__Bacteria	g__unclassified_k__norank_d__Bacteria	s__unclassified_k__norank_d__Bacteria	OTU529	0	2	0	0	0	0	0	0	0	0	0	0	0	0	0	0	0	0	2	0.0555556	3.03309e-06
d__Bacteria	k__norank_d__Bacteria	p__Dependentiae	c__Babeliae	o__Babeliales	f__Vermiphilaceae	g__norank_f__Vermiphilaceae	s__uncultured_Candidatus_Dependentiae_bacterium_g__norank_f__Vermiphilaceae	OTU4259	2	0	0	0	0	0	0	1	0	0	0	0	0	3	0	0	0	0	6	0.166667	9.09926e-06
d__Bacteria	k__norank_d__Bacteria	p__Proteobacteria	c__Gammaproteobacteria	o__Burkholderiales	f__SC-I-84	g__norank_f__SC-I-84	s__uncultured_beta_proteobacterium_g__norank_f__SC-I-84	OTU6214	1	8	0	0	0	2	0	1	0	0	23	0	5	51	2	2	0	1	96	0.555556	0.000145588
d__Bacteria	k__norank_d__Bacteria	p__Myxococcota	c__Polyangia	o__Polyangiales	f__Sandaracinaceae	g__norank_f__Sandaracinaceae	s__uncultured_bacterium_g__norank_f__Sandaracinaceae	OTU3766	0	0	0	0	0	0	10	0	0	0	0	0	0	0	0	0	0	0	10	0.0555556	1.51654e-05
d__Bacteria	k__norank_d__Bacteria	p__Proteobacteria	c__Alphaproteobacteria	o__Caedibacterales	f__Caedibacteraceae	g__Candidatus_Nucleicultrix	s__metagenome_g__Candidatus_Nucleicultrix	OTU3853	0	0	0	0	0	0	3	0	3	0	0	0	0	0	1	0	0	0	7	0.166667	1.06158e-05
d__Bacteria	k__norank_d__Bacteria	p__Firmicutes	c__Bacilli	o__Paenibacillales	f__Paenibacillaceae	g__Paenibacillus	s__Paenibacillus_barcinonensis	OTU3315	0	6	0	13	0	0	3	5	3	0	18	0	4	2	0	0	3	55	112	0.555556	0.000169853
d__Bacteria	k__norank_d__Bacteria	p__Firmicutes	c__Bacilli	o__Thermoactinomycetales	f__Thermoactinomycetaceae	g__norank_f__Thermoactinomycetaceae	s__uncultured_bacterium_g__norank_f__Thermoactinomycetaceae	OTU6950	0	0	0	0	0	0	0	2	0	0	0	0	0	0	0	0	0	0	2	0.0555556	3.03309e-06
d__Bacteria	k__norank_d__Bacteria	p__Patescibacteria	c__unclassified_p__Patescibacteria	o__unclassified_p__Patescibacteria	f__unclassified_p__Patescibacteria	g__unclassified_p__Patescibacteria	s__unclassified_p__Patescibacteria	OTU4323	15	1	0	0	0	0	9	1	2	0	0	0	1	3	0	0	0	0	32	0.388889	4.85294e-05
d__Bacteria	k__norank_d__Bacteria	p__Elusimicrobiota	c__Elusimicrobia	o__MVP-88	f__norank_o__MVP-88	g__norank_f__norank_o__MVP-88	s__uncultured_bacterium_g__norank_f__norank_o__MVP-88	OTU7188	0	7	0	0	0	0	0	0	0	0	0	0	0	0	0	0	0	0	7	0.0555556	1.06158e-05
d__Bacteria	k__norank_d__Bacteria	p__Dependentiae	c__Babeliae	o__Babeliales	f__unclassified_o__Babeliales	g__unclassified_o__Babeliales	s__unclassified_o__Babeliales	OTU117	0	1	0	0	0	0	0	2	0	0	0	0	2	1	0	0	0	0	6	0.222222	9.09926e-06
d__Bacteria	k__norank_d__Bacteria	p__Abditibacteriota	c__Abditibacteria	o__Abditibacteriales	f__Abditibacteriaceae	g__Abditibacterium	s__unclassified_g__Abditibacterium	OTU5173	0	1	0	0	0	0	19	4	5	0	12	0	4	6	12	0	0	0	63	0.444444	9.55423e-05
d__Bacteria	k__norank_d__Bacteria	p__Firmicutes	c__Bacilli	o__Thermoactinomycetales	f__Thermoactinomycetaceae	g__Shimazuella	s__uncultured_bacterium_g__Shimazuella	OTU360	0	0	0	0	0	0	0	0	0	0	0	0	1	1	0	0	0	0	2	0.111111	3.03309e-06
d__Bacteria	k__norank_d__Bacteria	p__Proteobacteria	c__Gammaproteobacteria	o__Burkholderiales	f__Burkholderiaceae	g__Burkholderia-Caballeronia-Paraburkholderia	s__Paraburkholderia_sp._g__Burkholderia-Caballeronia-Paraburkholderia	OTU2286	0	0	0	0	0	0	1	0	0	0	0	0	0	0	0	0	0	0	1	0.0555556	1.51654e-06
d__Bacteria	k__norank_d__Bacteria	p__Actinobacteriota	c__Actinobacteria	o__Micrococcales	f__Bogoriellaceae	g__Georgenia	s__uncultured_bacterium_g__Georgenia	OTU4193	0	0	0	0	0	0	0	0	0	0	0	0	0	0	0	0	8	1	9	0.111111	1.36489e-05
d__Bacteria	k__norank_d__Bacteria	p__Proteobacteria	c__Alphaproteobacteria	o__Rhizobiales	f__Rhizobiaceae	g__Chelativorans	s__uncultured_Alphaproteobacteria_bacterium_g__Chelativorans	OTU6154	0	0	0	0	0	0	0	0	0	0	0	0	0	0	0	0	0	2	2	0.0555556	3.03309e-06
d__Bacteria	k__norank_d__Bacteria	p__Bdellovibrionota	c__Oligoflexia	o__0319-6G20	f__norank_o__0319-6G20	g__norank_f__norank_o__0319-6G20	s__metagenome_g__norank_f__norank_o__0319-6G20	OTU4500	0	0	0	0	0	0	1	0	2	0	0	0	2	4	1	0	0	0	10	0.277778	1.51654e-05
d__Bacteria	k__norank_d__Bacteria	p__Actinobacteriota	c__Actinobacteria	o__Corynebacteriales	f__Nocardiaceae	g__Rhodococcus	s__Rhodococcus_globerulus_g__Rhodococcus	OTU7722	1	2	1	0	3	2	5	34	46	10	41	3	35	9	9	0	1	1	203	0.888889	0.000307858
d__Bacteria	k__norank_d__Bacteria	p__Myxococcota	c__Polyangia	o__Polyangiales	f__Sandaracinaceae	g__Sandaracinus	s__unclassified_g__Sandaracinus	OTU4361	1	33	0	0	0	0	6	0	2	0	0	0	1	0	2	0	0	0	45	0.333333	6.82445e-05
d__Bacteria	k__norank_d__Bacteria	p__Proteobacteria	c__Gammaproteobacteria	o__Burkholderiales	f__Rhodocyclaceae	g__unclassified_f__Rhodocyclaceae	s__unclassified_f__Rhodocyclaceae	OTU6708	0	0	0	0	0	0	0	0	0	0	7	0	1	0	0	0	0	0	8	0.111111	1.21324e-05
d__Bacteria	k__norank_d__Bacteria	p__Chloroflexi	c__unclassified_p__Chloroflexi	o__unclassified_p__Chloroflexi	f__unclassified_p__Chloroflexi	g__unclassified_p__Chloroflexi	s__unclassified_p__Chloroflexi	OTU5551	0	0	0	0	0	0	6	0	0	0	0	0	0	4	2	0	0	0	12	0.166667	1.81985e-05
d__Bacteria	k__norank_d__Bacteria	p__Chloroflexi	c__unclassified_p__Chloroflexi	o__unclassified_p__Chloroflexi	f__unclassified_p__Chloroflexi	g__unclassified_p__Chloroflexi	s__unclassified_p__Chloroflexi	OTU5553	0	0	0	0	0	0	4	1	0	0	0	0	2	2	0	0	0	0	9	0.222222	1.36489e-05
d__Bacteria	k__norank_d__Bacteria	p__Proteobacteria	c__Alphaproteobacteria	o__unclassified_c__Alphaproteobacteria	f__unclassified_c__Alphaproteobacteria	g__unclassified_c__Alphaproteobacteria	s__unclassified_c__Alphaproteobacteria	OTU4681	0	0	0	0	0	0	1	0	0	0	0	0	4	3	0	0	0	0	8	0.166667	1.21324e-05
d__Bacteria	k__norank_d__Bacteria	p__Proteobacteria	c__Alphaproteobacteria	o__Rhizobiales	f__Xanthobacteraceae	g__unclassified_f__Xanthobacteraceae	s__unclassified_f__Xanthobacteraceae	OTU7366	38	14	7	0	0	0	7	10	19	0	0	1	23	11	8	0	0	0	138	0.555556	0.000209283
d__Bacteria	k__norank_d__Bacteria	p__FCPU426	c__norank_p__FCPU426	o__norank_c__norank_p__FCPU426	f__norank_o__norank_c__norank_p__FCPU426	g__norank_f__norank_o__norank_c__norank_p__FCPU426	s__unclassified_g__norank_f__norank_o__norank_c__norank_p__FCPU426	OTU2055	1	16	0	0	0	0	0	0	0	0	0	0	1	3	0	0	0	0	21	0.222222	3.18474e-05
d__Bacteria	k__norank_d__Bacteria	p__Proteobacteria	c__Gammaproteobacteria	o__PLTA13	f__norank_o__PLTA13	g__norank_f__norank_o__PLTA13	s__unclassified_g__norank_f__norank_o__PLTA13	OTU6852	4	18	0	0	0	0	0	1	1	0	16	0	13	2	1	0	0	0	56	0.444444	8.49265e-05
d__Bacteria	k__norank_d__Bacteria	p__Desulfobacterota	c__norank_p__Desulfobacterota	o__norank_c__norank_p__Desulfobacterota	f__norank_o__norank_c__norank_p__Desulfobacterota	g__norank_f__norank_o__norank_c__norank_p__Desulfobacterota	s__unclassified_g__norank_f__norank_o__norank_c__norank_p__Desulfobacterota	OTU6643	2	8	1	0	0	0	1	0	0	0	0	0	0	3	1	0	0	0	16	0.333333	2.42647e-05
d__Bacteria	k__norank_d__Bacteria	p__Acidobacteriota	c__Acidobacteriae	o__Subgroup_2	f__norank_o__Subgroup_2	g__norank_f__norank_o__Subgroup_2	s__uncultured_bacterium_g__norank_f__norank_o__Subgroup_2	OTU158	0	1	0	0	0	0	2	0	0	0	0	0	0	1	1	0	0	0	5	0.222222	7.58272e-06
d__Bacteria	k__norank_d__Bacteria	p__Proteobacteria	c__Gammaproteobacteria	o__Burkholderiales	f__unclassified_o__Burkholderiales	g__unclassified_o__Burkholderiales	s__unclassified_o__Burkholderiales	OTU3651	0	0	0	1	0	0	1	1	0	0	0	0	0	0	0	0	0	0	3	0.166667	4.54963e-06
d__Bacteria	k__norank_d__Bacteria	p__Myxococcota	c__Polyangia	o__Blfdi19	f__norank_o__Blfdi19	g__norank_f__norank_o__Blfdi19	s__uncultured_soil_bacterium_g__norank_f__norank_o__Blfdi19	OTU6779	0	1	0	0	0	0	24	8	33	0	56	0	10	14	12	0	0	0	158	0.444444	0.000239614
d__Bacteria	k__norank_d__Bacteria	p__Firmicutes	c__Bacilli	o__Bacillales	f__Bacillaceae	g__Bacillus	s__unclassified_g__Bacillus	OTU5341	0	4	0	0	0	0	30	87	95	0	20	0	105	38	87	0	3	0	469	0.5	0.000711259
d__Bacteria	k__norank_d__Bacteria	p__Firmicutes	c__Bacilli	o__Bacillales	f__Bacillaceae	g__Bacillus	s__unclassified_g__Bacillus	OTU4697	57	258	10	3	10	62	807	4492	4938	640	449	74	2534	1679	2954	21	46	7	19041	1	0.0288765
d__Bacteria	k__norank_d__Bacteria	p__Myxococcota	c__Myxococcia	o__Myxococcales	f__Myxococcaceae	g__unclassified_f__Myxococcaceae	s__unclassified_f__Myxococcaceae	OTU5376	0	3	0	1	0	0	5	14	29	0	0	0	39	39	3	0	0	0	133	0.444444	0.0002017
d__Bacteria	k__norank_d__Bacteria	p__Myxococcota	c__Myxococcia	o__Myxococcales	f__Myxococcaceae	g__norank_f__Myxococcaceae	s__unclassified_g__norank_f__Myxococcaceae	OTU4837	0	0	0	0	0	0	0	0	0	0	0	0	0	1	0	0	0	0	1	0.0555556	1.51654e-06
d__Bacteria	k__norank_d__Bacteria	p__Firmicutes	c__Bacilli	o__Paenibacillales	f__Paenibacillaceae	g__Paenibacillus	s__metagenome_g__Paenibacillus	OTU4125	0	0	0	0	0	0	0	2	0	0	0	0	0	2	0	0	0	1	5	0.166667	7.58272e-06
d__Bacteria	k__norank_d__Bacteria	p__Proteobacteria	c__Gammaproteobacteria	o__unclassified_c__Gammaproteobacteria	f__unclassified_c__Gammaproteobacteria	g__unclassified_c__Gammaproteobacteria	s__unclassified_c__Gammaproteobacteria	OTU2686	0	0	0	0	0	0	1	1	0	0	0	0	3	2	4	0	0	0	11	0.277778	1.6682e-05
d__Bacteria	k__norank_d__Bacteria	p__Chloroflexi	c__JG30-KF-CM66	o__norank_c__JG30-KF-CM66	f__norank_o__norank_c__JG30-KF-CM66	g__norank_f__norank_o__norank_c__JG30-KF-CM66	s__uncultured_bacterium_g__norank_f__norank_o__norank_c__JG30-KF-CM66	OTU262	0	0	0	0	0	0	0	2	0	0	0	0	0	0	0	0	0	0	2	0.0555556	3.03309e-06
d__Bacteria	k__norank_d__Bacteria	p__Proteobacteria	c__Alphaproteobacteria	o__Micavibrionales	f__norank_o__Micavibrionales	g__norank_f__norank_o__Micavibrionales	s__unclassified_g__norank_f__norank_o__Micavibrionales	OTU6247	5	11	0	0	0	0	2	0	0	0	0	0	1	0	0	0	0	0	19	0.222222	2.88143e-05
d__Bacteria	k__norank_d__Bacteria	p__Acidobacteriota	c__Acidobacteriae	o__Solibacterales	f__Solibacteraceae	g__Candidatus_Solibacter	s__uncultured_Acidobacteria_bacterium_g__Candidatus_Solibacter	OTU4504	0	0	0	0	0	0	2	2	0	0	0	8	0	5	2	0	0	0	19	0.277778	2.88143e-05
d__Bacteria	k__norank_d__Bacteria	p__Dependentiae	c__Babeliae	o__Babeliales	f__Vermiphilaceae	g__norank_f__Vermiphilaceae	s__metagenome_g__norank_f__Vermiphilaceae	OTU4801	6	156	0	0	0	3	10	11	12	0	0	5	44	25	3	0	0	0	275	0.555556	0.00041705
d__Bacteria	k__norank_d__Bacteria	p__Actinobacteriota	c__Actinobacteria	o__Micrococcales	f__Micrococcaceae	g__Glutamicibacter	s__uncultured_bacterium_g__Glutamicibacter	OTU5140	0	0	0	0	0	0	2	0	1	0	34	7	3	0	0	0	0	0	47	0.277778	7.12776e-05
d__Bacteria	k__norank_d__Bacteria	p__Proteobacteria	c__Gammaproteobacteria	o__R7C24	f__norank_o__R7C24	g__norank_f__norank_o__R7C24	s__unclassified_g__norank_f__norank_o__R7C24	OTU3567	0	2	2	0	0	0	13	10	3	1	0	0	6	3	7	0	0	0	47	0.5	7.12776e-05
d__Bacteria	k__norank_d__Bacteria	p__Bacteroidota	c__Bacteroidia	o__Sphingobacteriales	f__KD3-93	g__norank_f__KD3-93	s__uncultured_bacterium_g__norank_f__KD3-93	OTU5270	0	5	0	0	0	0	1	8	143	14	23	0	3	4	19	0	0	0	220	0.5	0.00033364
d__Bacteria	k__norank_d__Bacteria	p__Proteobacteria	c__Gammaproteobacteria	o__Pseudomonadales	f__Moraxellaceae	g__norank_f__Moraxellaceae	s__uncultured_soil_bacterium_g__norank_f__Moraxellaceae	OTU7351	21	0	0	0	0	0	0	0	0	0	0	0	0	0	0	0	0	0	21	0.0555556	3.18474e-05
d__Bacteria	k__norank_d__Bacteria	p__Planctomycetota	c__Planctomycetes	o__Pirellulales	f__Pirellulaceae	g__norank_f__Pirellulaceae	s__unclassified_g__norank_f__Pirellulaceae	OTU5202	0	0	0	0	0	0	0	0	0	0	3	0	0	0	0	0	0	0	3	0.0555556	4.54963e-06
d__Bacteria	k__norank_d__Bacteria	p__Spirochaetota	c__Spirochaetia	o__Spirochaetales	f__Spirochaetaceae	g__Sphaerochaeta	s__uncultured_Spirochaeta_sp._g__Sphaerochaeta	OTU4240	0	0	0	0	0	0	0	0	0	0	0	0	0	0	0	0	2	0	2	0.0555556	3.03309e-06
d__Bacteria	k__norank_d__Bacteria	p__Myxococcota	c__Polyangia	o__Nannocystales	f__Nannocystaceae	g__norank_f__Nannocystaceae	s__uncultured_delta_proteobacterium_g__norank_f__Nannocystaceae	OTU5266	3	5	0	0	0	0	11	1	6	29	89	0	10	7	8	0	0	0	169	0.555556	0.000256296
d__Bacteria	k__norank_d__Bacteria	p__Proteobacteria	c__Gammaproteobacteria	o__unclassified_c__Gammaproteobacteria	f__unclassified_c__Gammaproteobacteria	g__unclassified_c__Gammaproteobacteria	s__unclassified_c__Gammaproteobacteria	OTU1268	0	0	1	0	0	0	0	0	1	0	0	0	1	0	4	0	0	0	7	0.222222	1.06158e-05
d__Bacteria	k__norank_d__Bacteria	p__Proteobacteria	c__Gammaproteobacteria	o__unclassified_c__Gammaproteobacteria	f__unclassified_c__Gammaproteobacteria	g__unclassified_c__Gammaproteobacteria	s__unclassified_c__Gammaproteobacteria	OTU1264	0	0	0	0	0	0	0	0	0	0	0	0	1	0	0	0	0	0	1	0.0555556	1.51654e-06
d__Bacteria	k__norank_d__Bacteria	p__Proteobacteria	c__Alphaproteobacteria	o__Rhodospirillales	f__norank_o__Rhodospirillales	g__norank_f__norank_o__Rhodospirillales	s__metagenome_g__norank_f__norank_o__Rhodospirillales	OTU4472	0	0	14	0	0	0	0	0	0	0	0	4	0	0	0	0	0	0	18	0.111111	2.72978e-05
d__Bacteria	k__norank_d__Bacteria	p__Dependentiae	c__Babeliae	o__Babeliales	f__unclassified_o__Babeliales	g__unclassified_o__Babeliales	s__unclassified_o__Babeliales	OTU3969	0	5	0	0	0	0	1	1	2	0	0	0	1	1	1	0	0	0	12	0.388889	1.81985e-05
d__Bacteria	k__norank_d__Bacteria	p__Proteobacteria	c__Alphaproteobacteria	o__Acetobacterales	f__Acetobacteraceae	g__unclassified_f__Acetobacteraceae	s__unclassified_f__Acetobacteraceae	OTU5583	2	0	1	0	0	0	10	2	4	0	44	0	0	1	2	0	0	0	66	0.444444	0.000100092
d__Bacteria	k__norank_d__Bacteria	p__Myxococcota	c__Polyangia	o__Polyangiales	f__BIrii41	g__norank_f__BIrii41	s__unclassified_g__norank_f__BIrii41	OTU6255	0	10	0	0	0	0	0	1	0	0	0	0	1	3	0	0	0	0	15	0.222222	2.27482e-05
d__Bacteria	k__norank_d__Bacteria	p__Bacteroidota	c__Bacteroidia	o__unclassified_c__Bacteroidia	f__unclassified_c__Bacteroidia	g__unclassified_c__Bacteroidia	s__unclassified_c__Bacteroidia	OTU5256	0	0	0	0	0	0	0	0	0	3	0	0	0	0	0	0	0	0	3	0.0555556	4.54963e-06
d__Bacteria	k__norank_d__Bacteria	p__Proteobacteria	c__Alphaproteobacteria	o__norank_c__Alphaproteobacteria	f__norank_o__norank_c__Alphaproteobacteria	g__norank_f__norank_o__norank_c__Alphaproteobacteria	s__uncultured_Acetobacteraceae_bacterium_g__norank_f__norank	OTU170	0	4	0	0	0	0	0	3	5	0	0	0	5	3	3	0	0	0	23	0.333333	3.48805e-05
d__Bacteria	k__norank_d__Bacteria	p__Acidobacteriota	c__Thermoanaerobaculia	o__Thermoanaerobaculales	f__Thermoanaerobaculaceae	g__Subgroup_10	s__unclassified_g__Subgroup_10	OTU4305	35	85	2	5	0	0	156	21	81	55	144	3	289	322	136	1	10	0	1345	0.833333	0.00203975
d__Bacteria	k__norank_d__Bacteria	p__NB1-j	c__norank_p__NB1-j	o__norank_c__norank_p__NB1-j	f__norank_o__norank_c__norank_p__NB1-j	g__norank_f__norank_o__norank_c__norank_p__NB1-j	s__uncultured_delta_proteobacterium_g__norank_f__norank_o__norank_c__norank	OTU5117	0	21	0	0	0	0	0	1	2	0	0	1	6	0	1	0	0	0	32	0.333333	4.85294e-05
d__Bacteria	k__norank_d__Bacteria	p__Myxococcota	c__Myxococcia	o__Myxococcales	f__Anaeromyxobacteraceae	g__Anaeromyxobacter	s__uncultured_bacterium_g__Anaeromyxobacter	OTU5348	6	0	0	0	0	1	2	1	2	0	0	0	2	0	3	0	0	0	17	0.388889	2.57812e-05
d__Bacteria	k__norank_d__Bacteria	p__Acidobacteriota	c__Acidobacteriae	o__Bryobacterales	f__Bryobacteraceae	g__Bryobacter	s__unclassified_g__Bryobacter	OTU3404	0	0	0	0	0	0	1	0	0	0	0	0	0	0	0	0	0	0	1	0.0555556	1.51654e-06
d__Bacteria	k__norank_d__Bacteria	p__Proteobacteria	c__Alphaproteobacteria	o__Rickettsiales	f__SM2D12	g__norank_f__SM2D12	s__uncultured_bacterium_g__norank_f__SM2D12	OTU4344	0	2	0	0	0	0	1	0	1	0	10	0	2	2	0	0	0	0	18	0.333333	2.72978e-05
d__Bacteria	k__norank_d__Bacteria	p__Proteobacteria	c__Gammaproteobacteria	o__Gammaproteobacteria_Incertae_Sedis	f__unclassified_o__Gammaproteobacteria_Incertae_Sedis	g__Candidatus_Ovatusbacter	s__uncultured_bacterium_g__Candidatus_Ovatusbacter	OTU5057	2	8	0	0	0	0	2	0	2	0	0	0	0	1	2	0	0	0	17	0.333333	2.57812e-05
d__Bacteria	k__norank_d__Bacteria	p__Proteobacteria	c__Alphaproteobacteria	o__Rhodobacterales	f__Rhodobacteraceae	g__Rubellimicrobium	s__unclassified_g__Rubellimicrobium	OTU5391	2	0	0	0	0	0	3	0	1	0	0	0	0	0	3	0	0	0	9	0.222222	1.36489e-05
d__Bacteria	k__norank_d__Bacteria	p__Myxococcota	c__Polyangia	o__Polyangiales	f__Polyangiaceae	g__Pajaroellobacter	s__unclassified_g__Pajaroellobacter	OTU393	0	0	0	0	0	0	0	1	0	0	0	0	0	1	0	0	0	0	2	0.111111	3.03309e-06
d__Bacteria	k__norank_d__Bacteria	p__Proteobacteria	c__Alphaproteobacteria	o__Azospirillales	f__Azospirillales_Incertae_Sedis	g__Stella	s__metagenome_g__Stella	OTU3547	0	0	0	0	0	0	0	0	0	0	0	0	0	1	0	0	0	0	1	0.0555556	1.51654e-06
d__Bacteria	k__norank_d__Bacteria	p__Elusimicrobiota	c__Lineage_IIb	o__norank_c__Lineage_IIb	f__norank_o__norank_c__Lineage_IIb	g__norank_f__norank_o__norank_c__Lineage_IIb	s__unclassified_g__norank_f__norank_o__norank_c__Lineage_IIb	OTU3988	0	0	0	0	0	0	7	1	1	0	7	0	3	3	8	0	0	0	30	0.388889	4.54963e-05
d__Bacteria	k__norank_d__Bacteria	p__Proteobacteria	c__Gammaproteobacteria	o__KF-JG30-C25	f__norank_o__KF-JG30-C25	g__norank_f__norank_o__KF-JG30-C25	s__uncultured_bacterium_g__norank_f__norank_o__KF-JG30-C25	OTU2086	1	0	0	0	0	0	1	0	1	0	0	0	0	3	0	0	0	0	6	0.222222	9.09926e-06
d__Bacteria	k__norank_d__Bacteria	p__Proteobacteria	c__Gammaproteobacteria	o__Gammaproteobacteria_Incertae_Sedis	f__unclassified_o__Gammaproteobacteria_Incertae_Sedis	g__Candidatus_Berkiella	s__uncultured_bacterium_g__Candidatus_Berkiella	OTU2699	2	0	0	0	0	0	0	0	0	0	0	0	0	1	0	0	0	0	3	0.111111	4.54963e-06
d__Bacteria	k__norank_d__Bacteria	p__Acidobacteriota	c__Acidobacteriae	o__Bryobacterales	f__Bryobacteraceae	g__Bryobacter	s__uncultured_Acidobacteria_bacterium_g__Bryobacter	OTU5965	4	5	0	0	0	0	13	0	0	16	0	0	3	5	1	0	2	0	49	0.444444	7.43107e-05
d__Bacteria	k__norank_d__Bacteria	p__Myxococcota	c__Myxococcia	o__Myxococcales	f__Myxococcaceae	g__unclassified_f__Myxococcaceae	s__unclassified_f__Myxococcaceae	OTU6899	0	0	0	0	0	0	0	1	0	0	0	0	0	1	1	0	0	0	3	0.166667	4.54963e-06
d__Bacteria	k__norank_d__Bacteria	p__Myxococcota	c__Polyangia	o__Haliangiales	f__Haliangiaceae	g__Haliangium	s__uncultured_Nannocystineae_bacterium_g__Haliangium	OTU5338	0	0	0	0	0	0	0	0	0	0	0	0	1	0	0	0	0	0	1	0.0555556	1.51654e-06
d__Bacteria	k__norank_d__Bacteria	p__Bdellovibrionota	c__Oligoflexia	o__0319-6G20	f__norank_o__0319-6G20	g__norank_f__norank_o__0319-6G20	s__uncultured_delta_proteobacterium_g__norank_f__norank_o__0319-6G20	OTU4948	0	2	0	1	0	0	7	1	5	0	0	0	4	11	12	0	0	0	43	0.444444	6.52114e-05
d__Bacteria	k__norank_d__Bacteria	p__Chloroflexi	c__JG30-KF-CM66	o__norank_c__JG30-KF-CM66	f__norank_o__norank_c__JG30-KF-CM66	g__norank_f__norank_o__norank_c__JG30-KF-CM66	s__unclassified_g__norank_f__norank_o__norank_c__JG30-KF-CM66	OTU7198	0	0	0	0	0	0	3	2	1	0	0	0	2	11	1	0	0	0	20	0.333333	3.03309e-05
d__Bacteria	k__norank_d__Bacteria	p__Firmicutes	c__Clostridia	o__Peptostreptococcales-Tissierellales	f__norank_o__Peptostreptococcales-Tissierellales	g__Tissierella	s__Tissierella_carlieri	OTU356	0	0	0	0	0	0	3	1	7	0	0	0	0	0	0	0	0	0	11	0.166667	1.6682e-05
d__Bacteria	k__norank_d__Bacteria	p__Bdellovibrionota	c__Bdellovibrionia	o__Bacteriovoracales	f__Bacteriovoracaceae	g__Peredibacter	s__unclassified_g__Peredibacter	OTU5779	0	4	0	0	0	0	0	0	2	0	0	0	0	0	0	0	0	0	6	0.111111	9.09926e-06
d__Bacteria	k__norank_d__Bacteria	p__Proteobacteria	c__Gammaproteobacteria	o__unclassified_c__Gammaproteobacteria	f__unclassified_c__Gammaproteobacteria	g__unclassified_c__Gammaproteobacteria	s__unclassified_c__Gammaproteobacteria	OTU4453	0	1	0	0	0	0	0	0	0	0	0	0	0	0	0	0	0	0	1	0.0555556	1.51654e-06
d__Bacteria	k__norank_d__Bacteria	p__unclassified_k__norank_d__Bacteria	c__unclassified_k__norank_d__Bacteria	o__unclassified_k__norank_d__Bacteria	f__unclassified_k__norank_d__Bacteria	g__unclassified_k__norank_d__Bacteria	s__unclassified_k__norank_d__Bacteria	OTU6421	0	1	0	0	0	0	0	0	0	0	0	0	0	0	0	0	0	0	1	0.0555556	1.51654e-06
d__Bacteria	k__norank_d__Bacteria	p__Actinobacteriota	c__Thermoleophilia	o__Gaiellales	f__norank_o__Gaiellales	g__norank_f__norank_o__Gaiellales	s__unclassified_g__norank_f__norank_o__Gaiellales	OTU5383	0	0	0	0	0	0	0	1	0	0	0	0	1	1	0	0	0	0	3	0.166667	4.54963e-06
d__Bacteria	k__norank_d__Bacteria	p__Actinobacteriota	c__Thermoleophilia	o__Gaiellales	f__Gaiellaceae	g__Gaiella	s__unclassified_g__Gaiella	OTU7555	14	0	0	0	0	0	20	0	0	0	0	0	1	7	0	0	0	0	42	0.222222	6.36948e-05
d__Bacteria	k__norank_d__Bacteria	p__Firmicutes	c__Clostridia	o__norank_c__Clostridia	f__Hungateiclostridiaceae	g__Ercella	s__uncultured_bacterium_g__Ercella	OTU5331	0	0	0	0	8	0	0	0	0	0	0	17	0	0	0	2	14	2	43	0.277778	6.52114e-05
d__Bacteria	k__norank_d__Bacteria	p__Proteobacteria	c__Gammaproteobacteria	o__Steroidobacterales	f__Steroidobacteraceae	g__Steroidobacter	s__uncultured_bacterium_g__Steroidobacter	OTU4395	24	50	5	0	0	0	22	50	43	43	37	4	83	30	99	1	0	0	491	0.722222	0.000744623
d__Bacteria	k__norank_d__Bacteria	p__Proteobacteria	c__Alphaproteobacteria	o__Sphingomonadales	f__Sphingomonadaceae	g__Sphingopyxis	s__Sphingopyxis_terrae	OTU4378	1	5	2	0	0	0	1	0	0	90	0	2	0	1	3	0	0	0	105	0.444444	0.000159237
d__Bacteria	k__norank_d__Bacteria	p__Actinobacteriota	c__Actinobacteria	o__Propionibacteriales	f__Nocardioidaceae	g__Nocardioides	s__Nocardioides_aquaticus	OTU962	0	0	0	1	0	1	0	0	0	0	0	0	0	0	0	0	0	2	4	0.166667	6.06618e-06
d__Bacteria	k__norank_d__Bacteria	p__Chloroflexi	c__Dehalococcoidia	o__SAR202_clade	f__norank_o__SAR202_clade	g__norank_f__norank_o__SAR202_clade	s__unclassified_g__norank_f__norank_o__SAR202_clade	OTU557	0	0	0	0	0	0	0	0	0	0	0	0	0	0	1	0	0	0	1	0.0555556	1.51654e-06
d__Bacteria	k__norank_d__Bacteria	p__Bacteroidota	c__Bacteroidia	o__Bacteroidales	f__Prevotellaceae	g__Prevotellaceae_NK3B31_group	s__uncultured_bacterium_g__Prevotellaceae_NK3B31_group	OTU7677	0	0	0	2	3	1	0	0	0	0	0	0	0	0	0	0	0	4	10	0.222222	1.51654e-05
d__Bacteria	k__norank_d__Bacteria	p__Chloroflexi	c__Dehalococcoidia	o__S085	f__norank_o__S085	g__norank_f__norank_o__S085	s__metagenome_g__norank_f__norank_o__S085	OTU215	1	9	0	0	0	0	13	66	17	0	0	4	37	29	41	0	0	0	217	0.5	0.00032909
d__Bacteria	k__norank_d__Bacteria	p__Proteobacteria	c__Alphaproteobacteria	o__Rhizobiales	f__norank_o__Rhizobiales	g__norank_f__norank_o__Rhizobiales	s__unclassified_g__norank_f__norank_o__Rhizobiales	OTU3921	0	0	0	0	0	0	0	0	2	0	0	0	2	2	0	0	0	0	6	0.166667	9.09926e-06
d__Bacteria	k__norank_d__Bacteria	p__Abditibacteriota	c__Abditibacteria	o__Abditibacteriales	f__Abditibacteriaceae	g__Abditibacterium	s__uncultured_organism_g__Abditibacterium	OTU5097	0	0	0	27	51	1	0	0	0	0	0	11	0	0	0	6	14	0	110	0.333333	0.00016682
d__Bacteria	k__norank_d__Bacteria	p__Myxococcota	c__Polyangia	o__Blfdi19	f__norank_o__Blfdi19	g__norank_f__norank_o__Blfdi19	s__uncultured_bacterium_g__norank_f__norank_o__Blfdi19	OTU5426	0	1	0	0	0	0	50	1	0	0	0	0	1	3	4	0	0	0	60	0.333333	9.09926e-05
d__Bacteria	k__norank_d__Bacteria	p__Bacteroidota	c__Bacteroidia	o__Chitinophagales	f__Chitinophagaceae	g__Puia	s__unclassified_g__Puia	OTU44	0	0	0	0	0	0	0	0	0	0	0	0	1	0	0	0	0	0	1	0.0555556	1.51654e-06
d__Bacteria	k__norank_d__Bacteria	p__Acidobacteriota	c__Acidobacteriae	o__Bryobacterales	f__Bryobacteraceae	g__Bryobacter	s__unclassified_g__Bryobacter	OTU5532	1	1	0	0	0	0	6	0	10	21	0	9	7	4	8	0	0	0	67	0.5	0.000101608
d__Bacteria	k__norank_d__Bacteria	p__Bdellovibrionota	c__Bdellovibrionia	o__Bdellovibrionales	f__Bdellovibrionaceae	g__Bdellovibrio	s__uncultured_soil_bacterium_g__Bdellovibrio	OTU4293	4	0	0	0	0	0	10	0	0	0	0	0	0	1	5	0	0	0	20	0.222222	3.03309e-05
d__Bacteria	k__norank_d__Bacteria	p__Verrucomicrobiota	c__Chlamydiae	o__Chlamydiales	f__Parachlamydiaceae	g__norank_f__Parachlamydiaceae	s__metagenome_g__norank_f__Parachlamydiaceae	OTU6953	0	0	0	0	0	0	8	2	2	0	0	0	3	1	0	0	0	0	16	0.277778	2.42647e-05
d__Bacteria	k__norank_d__Bacteria	p__Firmicutes	c__Desulfotomaculia	o__Desulfotomaculales	f__norank_o__Desulfotomaculales	g__Desulfohalotomaculum	s__unclassified_g__Desulfohalotomaculum	OTU3798	0	0	0	0	0	0	2	0	0	0	0	0	0	0	0	0	0	0	2	0.0555556	3.03309e-06
d__Bacteria	k__norank_d__Bacteria	p__Proteobacteria	c__Gammaproteobacteria	o__Legionellales	f__Legionellaceae	g__Legionella	s__unclassified_g__Legionella	OTU4678	0	0	0	0	0	0	0	0	0	0	0	0	0	1	0	0	0	0	1	0.0555556	1.51654e-06
d__Bacteria	k__norank_d__Bacteria	p__Verrucomicrobiota	c__Verrucomicrobiae	o__Chthoniobacterales	f__Chthoniobacteraceae	g__Chthoniobacter	s__unclassified_g__Chthoniobacter	OTU5654	12	3	3	0	0	0	1	0	1	0	11	0	6	4	1	0	0	0	42	0.5	6.36948e-05
d__Bacteria	k__norank_d__Bacteria	p__Cyanobacteria	c__Sericytochromatia	o__norank_c__Sericytochromatia	f__norank_o__norank_c__Sericytochromatia	g__norank_f__norank_o__norank_c__Sericytochromatia	s__unclassified_g__norank_f__norank_o__norank_c__Sericytochromatia	OTU3790	0	0	0	0	0	0	5	1	2	0	0	0	4	8	0	0	2	0	22	0.333333	3.3364e-05
d__Bacteria	k__norank_d__Bacteria	p__Proteobacteria	c__Alphaproteobacteria	o__Rhodobacterales	f__Rhodobacteraceae	g__Paracoccus	s__unclassified_g__Paracoccus	OTU1879	0	0	0	0	0	0	0	0	0	0	0	1	0	0	0	0	0	0	1	0.0555556	1.51654e-06
d__Bacteria	k__norank_d__Bacteria	p__Myxococcota	c__Polyangia	o__FFCH16767	f__norank_o__FFCH16767	g__norank_f__norank_o__FFCH16767	s__uncultured_bacterium_g__norank_f__norank_o__FFCH16767	OTU351	0	0	0	0	0	0	1	1	0	0	3	0	0	0	1	0	0	0	6	0.222222	9.09926e-06
d__Bacteria	k__norank_d__Bacteria	p__Firmicutes	c__Clostridia	o__Oscillospirales	f__Ruminococcaceae	g__Ruminococcus	s__uncultured_bacterium_g__Ruminococcus	OTU4224	0	0	0	0	0	0	0	0	0	0	0	0	0	0	0	4	1	0	5	0.111111	7.58272e-06
d__Bacteria	k__norank_d__Bacteria	p__Verrucomicrobiota	c__Chlamydiae	o__Chlamydiales	f__Parachlamydiaceae	g__norank_f__Parachlamydiaceae	s__Neochlamydia_sp._Trut23-12-2015_Venoge-Embouchure	OTU7537	0	0	0	0	0	0	1	0	2	0	5	0	1	1	0	0	0	0	10	0.277778	1.51654e-05
d__Bacteria	k__norank_d__Bacteria	p__Proteobacteria	c__unclassified_p__Proteobacteria	o__unclassified_p__Proteobacteria	f__unclassified_p__Proteobacteria	g__unclassified_p__Proteobacteria	s__unclassified_p__Proteobacteria	OTU4285	5	0	0	0	0	0	0	0	0	0	0	0	0	0	0	0	0	0	5	0.0555556	7.58272e-06
d__Bacteria	k__norank_d__Bacteria	p__Bacteroidota	c__Bacteroidia	o__Bacteroidales	f__Prevotellaceae	g__unclassified_f__Prevotellaceae	s__unclassified_f__Prevotellaceae	OTU5148	0	0	0	0	0	0	0	0	0	0	5	0	0	0	0	0	0	0	5	0.0555556	7.58272e-06
d__Bacteria	k__norank_d__Bacteria	p__Proteobacteria	c__Alphaproteobacteria	o__Rhizobiales	f__Beijerinckiaceae	g__Methylobacterium-Methylorubrum	s__Methylobacterium_hispanicum	OTU945	1	1	0	22	21	7	0	1	0	1	0	0	0	1	0	23	74	43	195	0.611111	0.000295726
d__Bacteria	k__norank_d__Bacteria	p__Myxococcota	c__Myxococcia	o__Myxococcales	f__Myxococcaceae	g__KD3-10	s__metagenome_g__KD3-10	OTU1009	0	0	0	0	0	0	2	0	0	0	0	0	0	0	0	0	0	0	2	0.0555556	3.03309e-06
d__Bacteria	k__norank_d__Bacteria	p__Actinobacteriota	c__Actinobacteria	o__Micrococcales	f__Micrococcaceae	g__Arthrobacter	s__Arthrobacter_sp._FB24	OTU4972	16	3	0	2	2	0	128	57	80	14	22	29	39	185	50	0	1	2	630	0.833333	0.000955423
d__Bacteria	k__norank_d__Bacteria	p__Myxococcota	c__Polyangia	o__Polyangiales	f__Polyangiaceae	g__Pajaroellobacter	s__uncultured_bacterium_g__Pajaroellobacter	OTU3646	0	0	0	0	0	0	21	0	6	0	0	0	1	5	1	0	0	0	34	0.277778	5.15625e-05
d__Bacteria	k__norank_d__Bacteria	p__Proteobacteria	c__Gammaproteobacteria	o__Burkholderiales	f__TRA3-20	g__norank_f__TRA3-20	s__uncultured_bacterium_g__norank_f__TRA3-20	OTU2416	0	0	0	0	0	0	0	0	10	0	0	0	0	0	0	0	0	0	10	0.0555556	1.51654e-05
d__Bacteria	k__norank_d__Bacteria	p__unclassified_k__norank_d__Bacteria	c__unclassified_k__norank_d__Bacteria	o__unclassified_k__norank_d__Bacteria	f__unclassified_k__norank_d__Bacteria	g__unclassified_k__norank_d__Bacteria	s__unclassified_k__norank_d__Bacteria	OTU3605	0	0	0	0	0	0	0	0	0	0	0	0	0	0	1	0	0	0	1	0.0555556	1.51654e-06
d__Bacteria	k__norank_d__Bacteria	p__SAR324_cladeMarine_group_B	c__norank_p__SAR324_cladeMarine_group_B	o__norank_c__norank_p__SAR324_cladeMarine_group_B	f__norank_o__norank_c__norank_p__SAR324_cladeMarine_group_B	g__norank_f__norank_o__norank_c__norank_p__SAR324_cladeMarine_group_B	s__uncultured_prokaryote_g__norank_f__norank_o__norank_c__norank_p__SAR324_cladeMarine_group_B	OTU365	0	1	0	0	0	0	0	0	0	0	0	0	1	0	0	0	0	0	2	0.111111	3.03309e-06
d__Bacteria	k__norank_d__Bacteria	p__Acidobacteriota	c__Thermoanaerobaculia	o__Thermoanaerobaculales	f__Thermoanaerobaculaceae	g__Subgroup_10	s__uncultured_Acidobacteria_bacterium_g__Subgroup_10	OTU3762	32	12	1	0	0	0	17	6	3	0	0	0	12	14	3	0	0	0	100	0.5	0.000151654
d__Bacteria	k__norank_d__Bacteria	p__Myxococcota	c__Polyangia	o__Polyangiales	f__Polyangiaceae	g__Polyangium	s__uncultured_bacterium_g__Polyangium	OTU5262	13	31	0	1	0	0	51	19	11	26	14	1	32	28	27	0	0	0	254	0.666667	0.000385202
d__Bacteria	k__norank_d__Bacteria	p__Firmicutes	c__Bacilli	o__Bacillales	f__Bacillaceae	g__Bacillus	s__uncultured_compost_bacterium_g__Bacillus	OTU5373	1	0	0	0	0	0	5	1	6	0	0	0	3	2	0	0	0	0	18	0.333333	2.72978e-05
d__Bacteria	k__norank_d__Bacteria	p__Firmicutes	c__Bacilli	o__Bacillales	f__Planococcaceae	g__Sporosarcina	s__uncultured_bacterium_g__Sporosarcina	OTU5439	1	10	0	0	0	1	185	199	105	36	13	20	121	137	94	9	0	1	932	0.777778	0.00141342
d__Bacteria	k__norank_d__Bacteria	p__Armatimonadota	c__Fimbriimonadia	o__Fimbriimonadales	f__Fimbriimonadaceae	g__norank_f__Fimbriimonadaceae	s__uncultured_Armatimonadetes_bacterium_g__norank_f__Fimbriimonadaceae	OTU4518	2	0	0	0	0	0	3	0	0	0	0	0	0	15	1	0	0	0	21	0.222222	3.18474e-05
d__Bacteria	k__norank_d__Bacteria	p__Bacteroidota	c__Bacteroidia	o__Chitinophagales	f__Chitinophagaceae	g__Aurantisolimonas	s__uncultured_bacterium_g__Aurantisolimonas	OTU7607	0	0	0	0	0	0	0	0	0	0	0	0	0	0	0	0	1	0	1	0.0555556	1.51654e-06
d__Bacteria	k__norank_d__Bacteria	p__Firmicutes	c__Clostridia	o__Thermincolales	f__Thermincolaceae	g__Thermincola	s__unclassified_g__Thermincola	OTU592	0	0	0	0	0	0	1	0	1	0	0	0	1	0	0	0	0	0	3	0.166667	4.54963e-06
d__Bacteria	k__norank_d__Bacteria	p__Myxococcota	c__Polyangia	o__Blfdi19	f__norank_o__Blfdi19	g__norank_f__norank_o__Blfdi19	s__Anaeromyxobacter_dehalogenans_g__norank	OTU5068	1	0	0	0	0	0	0	1	3	0	0	0	0	1	2	0	0	0	8	0.277778	1.21324e-05
d__Bacteria	k__norank_d__Bacteria	p__Firmicutes	c__Bacilli	o__Bacillales	f__Bacillaceae	g__Bacillus	s__unclassified_g__Bacillus	OTU366	2	1	0	0	0	0	21	57	25	0	0	0	43	21	24	0	0	0	194	0.444444	0.00029421
d__Bacteria	k__norank_d__Bacteria	p__Firmicutes	c__Bacilli	o__Bacillales	f__Bacillaceae	g__unclassified_f__Bacillaceae	s__unclassified_f__Bacillaceae	OTU3915	0	0	0	0	0	0	0	0	1	0	0	0	0	0	0	0	0	0	1	0.0555556	1.51654e-06
d__Bacteria	k__norank_d__Bacteria	p__Chloroflexi	c__Chloroflexia	o__Chloroflexales	f__Chloroflexaceae	g__Chloronema	s__uncultured_bacterium_g__Chloronema	OTU686	0	0	0	0	0	0	14	0	0	0	0	0	0	0	0	0	0	0	14	0.0555556	2.12316e-05
d__Bacteria	k__norank_d__Bacteria	p__Myxococcota	c__Myxococcia	o__Myxococcales	f__Myxococcaceae	g__P3OB-42	s__uncultured_bacterium_g__P3OB-42	OTU7193	0	2	0	0	0	0	4	8	3	0	0	0	8	11	5	0	0	3	44	0.444444	6.67279e-05
d__Bacteria	k__norank_d__Bacteria	p__Abditibacteriota	c__Abditibacteria	o__Abditibacteriales	f__Abditibacteriaceae	g__Abditibacterium	s__uncultured_bacterium_g__Abditibacterium	OTU1179	0	0	0	0	0	0	9	0	5	0	0	0	3	1	12	0	0	0	30	0.277778	4.54963e-05
d__Bacteria	k__norank_d__Bacteria	p__Myxococcota	c__Myxococcia	o__Myxococcales	f__Myxococcaceae	g__norank_f__Myxococcaceae	s__unclassified_g__norank_f__Myxococcaceae	OTU819	6	3	0	0	0	0	8	18	9	0	0	0	21	15	21	0	0	0	101	0.444444	0.000153171
d__Bacteria	k__norank_d__Bacteria	p__Myxococcota	c__Myxococcia	o__Myxococcales	f__Myxococcaceae	g__P3OB-42	s__uncultured_bacterium_g__P3OB-42	OTU1595	0	0	0	0	0	0	0	0	2	0	0	0	0	0	0	0	0	0	2	0.0555556	3.03309e-06
d__Bacteria	k__norank_d__Bacteria	p__RCP2-54	c__norank_p__RCP2-54	o__norank_c__norank_p__RCP2-54	f__norank_o__norank_c__norank_p__RCP2-54	g__norank_f__norank_o__norank_c__norank_p__RCP2-54	s__metagenome_g__norank_f__norank_o__norank_c__norank_p__RCP2-54	OTU5845	0	0	0	0	0	0	0	0	0	0	0	0	0	1	0	0	0	0	1	0.0555556	1.51654e-06
d__Bacteria	k__norank_d__Bacteria	p__Proteobacteria	c__Alphaproteobacteria	o__Rhizobiales	f__Rhizobiaceae	g__Aureimonas	s__unclassified_g__Aureimonas	OTU6129	0	0	0	3	87	14	1	0	0	0	0	0	0	0	0	14	33	94	246	0.388889	0.00037307
d__Bacteria	k__norank_d__Bacteria	p__Verrucomicrobiota	c__Chlamydiae	o__Chlamydiales	f__Parachlamydiaceae	g__unclassified_f__Parachlamydiaceae	s__unclassified_f__Parachlamydiaceae	OTU2060	0	1	0	0	0	0	0	0	0	0	0	0	0	0	0	0	0	0	1	0.0555556	1.51654e-06
d__Bacteria	k__norank_d__Bacteria	p__Actinobacteriota	c__Thermoleophilia	o__Solirubrobacterales	f__Solirubrobacteraceae	g__Solirubrobacter	s__uncultured_bacterium_g__Solirubrobacter	OTU6842	16	3	0	0	1	2	116	56	49	12	21	11	54	80	58	0	6	0	485	0.777778	0.000735524
d__Bacteria	k__norank_d__Bacteria	p__Deinococcota	c__Deinococci	o__Deinococcales	f__Trueperaceae	g__Truepera	s__unclassified_g__Truepera	OTU4907	0	0	0	0	0	0	0	0	0	0	0	0	0	0	9	0	2	0	11	0.111111	1.6682e-05
d__Bacteria	k__norank_d__Bacteria	p__Actinobacteriota	c__Actinobacteria	o__Micrococcales	f__Cellulomonadaceae	g__Cellulomonas	s__unclassified_g__Cellulomonas	OTU705	0	0	0	0	0	2	0	0	0	0	0	0	0	0	0	0	0	0	2	0.0555556	3.03309e-06
d__Bacteria	k__norank_d__Bacteria	p__Acidobacteriota	c__Acidobacteriae	o__Bryobacterales	f__Bryobacteraceae	g__Bryobacter	s__unclassified_g__Bryobacter	OTU6606	0	0	0	0	0	0	6	1	0	0	5	0	3	2	0	0	0	0	17	0.277778	2.57812e-05
d__Bacteria	k__norank_d__Bacteria	p__Verrucomicrobiota	c__Chlamydiae	o__Chlamydiales	f__Parachlamydiaceae	g__Neochlamydia	s__unclassified_g__Neochlamydia	OTU6930	0	0	0	0	0	0	0	0	0	0	0	0	0	1	0	0	0	0	1	0.0555556	1.51654e-06
d__Bacteria	k__norank_d__Bacteria	p__Proteobacteria	c__Gammaproteobacteria	o__Gammaproteobacteria_Incertae_Sedis	f__unclassified_o__Gammaproteobacteria_Incertae_Sedis	g__Candidatus_Ovatusbacter	s__uncultured_bacterium_g__Candidatus_Ovatusbacter	OTU4026	0	0	0	0	0	0	0	0	1	0	0	6	1	0	0	0	0	0	8	0.166667	1.21324e-05
d__Bacteria	k__norank_d__Bacteria	p__Patescibacteria	c__Gracilibacteria	o__Candidatus_Abawacabacteria	f__norank_o__Candidatus_Abawacabacteria	g__norank_f__norank_o__Candidatus_Abawacabacteria	s__uncultured_bacterium_g__norank_f__norank_o__Candidatus_Abawacabacteria	OTU4580	0	4	0	0	0	0	0	6	0	0	0	0	1	0	0	0	0	0	11	0.166667	1.6682e-05
d__Bacteria	k__norank_d__Bacteria	p__Chloroflexi	c__unclassified_p__Chloroflexi	o__unclassified_p__Chloroflexi	f__unclassified_p__Chloroflexi	g__unclassified_p__Chloroflexi	s__unclassified_p__Chloroflexi	OTU4619	0	0	0	0	0	0	0	1	0	0	0	0	0	0	0	0	0	0	1	0.0555556	1.51654e-06
d__Bacteria	k__norank_d__Bacteria	p__Latescibacterota	c__norank_p__Latescibacterota	o__norank_c__norank_p__Latescibacterota	f__norank_o__norank_c__norank_p__Latescibacterota	g__norank_f__norank_o__norank_c__norank_p__Latescibacterota	s__uncultured_bacterium_g__norank_f__norank_o__norank_c__norank_p__Latescibacterota	OTU2799	0	2	0	0	0	0	1	6	0	0	0	0	0	4	1	0	0	0	14	0.277778	2.12316e-05
d__Bacteria	k__norank_d__Bacteria	p__Proteobacteria	c__Alphaproteobacteria	o__Rhizobiales	f__Hyphomicrobiaceae	g__Pedomicrobium	s__uncultured_bacterium_g__Pedomicrobium	OTU3461	3	28	0	0	0	0	16	101	18	0	18	0	28	36	45	0	0	0	293	0.5	0.000444347
d__Bacteria	k__norank_d__Bacteria	p__Firmicutes	c__Bacilli	o__Haloplasmatales	f__Haloplasmataceae	g__Haloplasma	s__uncultured_bacterium_g__Haloplasma	OTU5929	0	0	0	0	0	0	0	0	0	0	0	0	0	1	0	0	0	0	1	0.0555556	1.51654e-06
d__Bacteria	k__norank_d__Bacteria	p__Actinobacteriota	c__MB-A2-108	o__norank_c__MB-A2-108	f__norank_o__norank_c__MB-A2-108	g__norank_f__norank_o__norank_c__MB-A2-108	s__uncultured_bacterium_g__norank_f__norank_o__norank_c__MB-A2-108	OTU6084	3	10	0	0	0	0	36	235	40	0	0	1	67	114	213	0	0	0	719	0.5	0.0010904
d__Bacteria	k__norank_d__Bacteria	p__Proteobacteria	c__Gammaproteobacteria	o__Enterobacterales	f__Enterobacteriaceae	g__unclassified_f__Enterobacteriaceae	s__unclassified_f__Enterobacteriaceae	OTU449	19	3	4	0	181	77	1	0	0	12	49	98	1	0	0	1033	19	3	1500	0.722222	0.00227482
d__Bacteria	k__norank_d__Bacteria	p__Bacteroidota	c__Bacteroidia	o__Bacteroidales	f__Muribaculaceae	g__norank_f__Muribaculaceae	s__uncultured_bacterium_g__norank_f__Muribaculaceae	OTU4183	0	1	0	0	0	0	0	0	0	0	0	0	0	0	0	0	0	2	3	0.111111	4.54963e-06
d__Bacteria	k__norank_d__Bacteria	p__Firmicutes	c__Bacilli	o__Paenibacillales	f__Paenibacillaceae	g__norank_f__Paenibacillaceae	s__unclassified_g__norank_f__Paenibacillaceae	OTU1070	0	0	0	0	0	0	0	0	0	0	0	0	0	1	0	0	0	0	1	0.0555556	1.51654e-06
d__Bacteria	k__norank_d__Bacteria	p__Chloroflexi	c__Ktedonobacteria	o__Ktedonobacterales	f__JG30-KF-AS9	g__norank_f__JG30-KF-AS9	s__uncultured_bacterium_g__norank_f__JG30-KF-AS9	OTU2216	0	0	0	0	0	0	0	1	0	0	0	0	0	0	0	0	0	0	1	0.0555556	1.51654e-06
d__Bacteria	k__norank_d__Bacteria	p__Actinobacteriota	c__Actinobacteria	o__Streptomycetales	f__Streptomycetaceae	g__Streptomyces	s__unclassified_g__Streptomyces	OTU2364	2	0	0	0	0	1	0	1	0	0	0	0	2	1	1	0	0	0	8	0.333333	1.21324e-05
d__Bacteria	k__norank_d__Bacteria	p__Bdellovibrionota	c__Oligoflexia	o__0319-6G20	f__norank_o__0319-6G20	g__norank_f__norank_o__0319-6G20	s__unclassified_g__norank_f__norank_o__0319-6G20	OTU6349	0	0	0	0	0	0	0	0	0	0	0	0	0	1	0	0	0	0	1	0.0555556	1.51654e-06
d__Bacteria	k__norank_d__Bacteria	p__Actinobacteriota	c__Thermoleophilia	o__Gaiellales	f__norank_o__Gaiellales	g__norank_f__norank_o__Gaiellales	s__uncultured_bacterium_g__norank_f__norank_o__Gaiellales	OTU54	2	5	0	0	0	0	0	9	12	0	0	0	19	8	8	0	0	0	63	0.388889	9.55423e-05
d__Bacteria	k__norank_d__Bacteria	p__Acidobacteriota	c__Holophagae	o__Subgroup_7	f__norank_o__Subgroup_7	g__norank_f__norank_o__Subgroup_7	s__uncultured_soil_bacterium_g__norank_f__norank_o__Subgroup_7	OTU4355	0	3	0	0	0	0	0	0	0	0	0	0	0	0	0	0	0	0	3	0.0555556	4.54963e-06
d__Bacteria	k__norank_d__Bacteria	p__Acidobacteriota	c__Holophagae	o__Subgroup_7	f__norank_o__Subgroup_7	g__norank_f__norank_o__Subgroup_7	s__metagenome_g__norank_f__norank_o__Subgroup_7	OTU4690	4	168	0	0	0	1	11	32	6	3	0	0	48	79	6	0	0	0	358	0.555556	0.000542923
d__Bacteria	k__norank_d__Bacteria	p__Bdellovibrionota	c__Bdellovibrionia	o__Bacteriovoracales	f__Bacteriovoracaceae	g__Peredibacter	s__uncultured_bacterium_g__Peredibacter	OTU5461	0	0	0	0	0	0	0	0	0	0	0	0	0	1	0	0	0	0	1	0.0555556	1.51654e-06
d__Bacteria	k__norank_d__Bacteria	p__Acidobacteriota	c__Vicinamibacteria	o__Vicinamibacterales	f__norank_o__Vicinamibacterales	g__norank_f__norank_o__Vicinamibacterales	s__uncultured_Acidobacteriaceae_bacterium_g__norank_f__norank_o__Vicinamibacterales	OTU5410	0	0	0	0	0	0	0	0	0	0	1	0	0	0	0	0	0	0	1	0.0555556	1.51654e-06
d__Bacteria	k__norank_d__Bacteria	p__Chloroflexi	c__unclassified_p__Chloroflexi	o__unclassified_p__Chloroflexi	f__unclassified_p__Chloroflexi	g__unclassified_p__Chloroflexi	s__unclassified_p__Chloroflexi	OTU4117	0	0	0	0	0	0	0	1	0	0	0	0	0	0	1	0	0	0	2	0.111111	3.03309e-06
d__Bacteria	k__norank_d__Bacteria	p__Planctomycetota	c__OM190	o__norank_c__OM190	f__norank_o__norank_c__OM190	g__norank_f__norank_o__norank_c__OM190	s__unclassified_g__norank_f__norank_o__norank_c__OM190	OTU6493	3	2	0	0	0	0	2	0	0	0	0	0	1	1	0	0	0	0	9	0.277778	1.36489e-05
d__Bacteria	k__norank_d__Bacteria	p__Verrucomicrobiota	c__Chlamydiae	o__Chlamydiales	f__Parachlamydiaceae	g__Candidatus_Protochlamydia	s__Candidatus_Protochlamydia_naegleriophila	OTU6962	2	1	0	1	0	0	6	1	1	0	0	5	1	2	0	0	1	0	21	0.555556	3.18474e-05
d__Bacteria	k__norank_d__Bacteria	p__Proteobacteria	c__Gammaproteobacteria	o__Burkholderiales	f__Oxalobacteraceae	g__Noviherbaspirillum	s__unclassified_g__Noviherbaspirillum	OTU5834	0	0	1	0	0	0	0	0	3	0	0	0	0	0	0	0	0	0	4	0.111111	6.06618e-06
d__Bacteria	k__norank_d__Bacteria	p__Chloroflexi	c__TK10	o__norank_c__TK10	f__norank_o__norank_c__TK10	g__norank_f__norank_o__norank_c__TK10	s__uncultured_bacterium_g__norank_f__norank_o__norank_c__TK10	OTU5914	0	0	0	0	0	0	1	0	0	0	0	0	0	1	0	0	0	0	2	0.111111	3.03309e-06
d__Bacteria	k__norank_d__Bacteria	p__Myxococcota	c__Myxococcia	o__Myxococcales	f__Myxococcaceae	g__unclassified_f__Myxococcaceae	s__unclassified_f__Myxococcaceae	OTU5184	0	0	0	0	0	1	1	24	0	0	11	0	1	3	1	0	0	0	42	0.388889	6.36948e-05
d__Bacteria	k__norank_d__Bacteria	p__Proteobacteria	c__Gammaproteobacteria	o__Xanthomonadales	f__Xanthomonadaceae	g__Lysobacter	s__uncultured_Xanthomonadaceae_bacterium_g__Lysobacter	OTU1944	2	0	1	0	1	0	1	2	26	0	0	6	3	5	10	0	0	0	57	0.555556	8.6443e-05
d__Bacteria	k__norank_d__Bacteria	p__Planctomycetota	c__Phycisphaerae	o__Phycisphaerales	f__Phycisphaeraceae	g__SM1A02	s__uncultured_planctomycete_g__SM1A02	OTU200	0	0	0	0	0	0	0	1	0	0	0	0	0	1	0	0	0	0	2	0.111111	3.03309e-06
d__Bacteria	k__norank_d__Bacteria	p__Gemmatimonadota	c__S0134_terrestrial_group	o__norank_c__S0134_terrestrial_group	f__norank_o__norank_c__S0134_terrestrial_group	g__norank_f__norank_o__norank_c__S0134_terrestrial_group	s__uncultured_bacterium_g__norank_f__norank_o__norank_c__S0134_terrestrial_group	OTU468	0	0	0	0	0	0	0	1	0	0	0	0	0	0	0	0	0	0	1	0.0555556	1.51654e-06
d__Bacteria	k__norank_d__Bacteria	p__Myxococcota	c__Myxococcia	o__Myxococcales	f__Myxococcaceae	g__unclassified_f__Myxococcaceae	s__unclassified_f__Myxococcaceae	OTU5989	1	4	0	0	0	0	14	15	5	0	0	0	19	18	11	0	0	0	87	0.444444	0.000131939
d__Bacteria	k__norank_d__Bacteria	p__Proteobacteria	c__Gammaproteobacteria	o__R7C24	f__norank_o__R7C24	g__norank_f__norank_o__R7C24	s__uncultured_bacterium_g__norank_f__norank_o__R7C24	OTU1501	3	2	3	2	0	0	15	5	3	0	30	0	12	18	18	0	0	0	111	0.611111	0.000168336
d__Bacteria	k__norank_d__Bacteria	p__Bacteroidota	c__Bacteroidia	o__Cytophagales	f__Microscillaceae	g__norank_f__Microscillaceae	s__uncultured_bacterium_g__norank_f__Microscillaceae	OTU5165	0	0	0	0	0	0	0	0	0	0	2	0	0	0	0	0	0	0	2	0.0555556	3.03309e-06
d__Bacteria	k__norank_d__Bacteria	p__Actinobacteriota	c__Actinobacteria	o__Frankiales	f__Frankiaceae	g__Jatrophihabitans	s__unclassified_g__Jatrophihabitans	OTU3677	0	0	0	0	0	0	2	0	5	0	0	0	1	0	1	0	0	1	10	0.277778	1.51654e-05
d__Bacteria	k__norank_d__Bacteria	p__Proteobacteria	c__Gammaproteobacteria	o__Burkholderiales	f__Comamonadaceae	g__unclassified_f__Comamonadaceae	s__unclassified_f__Comamonadaceae	OTU970	1	10	1	1136	439	173	0	1	0	33	4	0	3	0	0	525	53	63	2442	0.722222	0.0037034
d__Bacteria	k__norank_d__Bacteria	p__Proteobacteria	c__Alphaproteobacteria	o__Rickettsiales	f__SM2D12	g__norank_f__SM2D12	s__metagenome_g__norank_f__SM2D12	OTU247	0	0	0	0	0	0	0	0	4	0	0	0	0	0	0	0	0	0	4	0.0555556	6.06618e-06
d__Bacteria	k__norank_d__Bacteria	p__Firmicutes	c__Bacilli	o__Paenibacillales	f__Paenibacillaceae	g__Paenibacillus	s__unclassified_g__Paenibacillus	OTU5435	3	0	0	0	0	0	2	1	2	0	0	56	3	1	3	0	5	1	77	0.555556	0.000116774
d__Bacteria	k__norank_d__Bacteria	p__Acidobacteriota	c__Acidobacteriae	o__Subgroup_2	f__norank_o__Subgroup_2	g__norank_f__norank_o__Subgroup_2	s__uncultured_bacterium_g__norank_f__norank_o__Subgroup_2	OTU814	0	0	0	1	0	0	2	4	0	0	0	0	1	7	4	0	0	0	19	0.333333	2.88143e-05
d__Bacteria	k__norank_d__Bacteria	p__Firmicutes	c__Bacilli	o__Paenibacillales	f__Paenibacillaceae	g__Thermobacillus	s__uncultured_Bacillus_sp._g__Thermobacillus	OTU2766	0	0	0	0	0	0	0	0	0	0	0	0	0	1	0	0	0	0	1	0.0555556	1.51654e-06
d__Bacteria	k__norank_d__Bacteria	p__Elusimicrobiota	c__Lineage_IIb	o__norank_c__Lineage_IIb	f__norank_o__norank_c__Lineage_IIb	g__norank_f__norank_o__norank_c__Lineage_IIb	s__uncultured_bacterium_g__norank_f__norank_o__norank_c__Lineage_IIb	OTU6316	1	6	1	0	0	0	1	1	3	0	0	0	0	6	3	0	0	0	22	0.444444	3.3364e-05
d__Bacteria	k__norank_d__Bacteria	p__Myxococcota	c__Polyangia	o__Haliangiales	f__Haliangiaceae	g__Haliangium	s__unclassified_g__Haliangium	OTU6011	0	10	0	0	0	0	3	5	1	0	0	0	5	6	5	0	0	0	35	0.388889	5.3079e-05
d__Bacteria	k__norank_d__Bacteria	p__Bdellovibrionota	c__Oligoflexia	o__0319-6G20	f__norank_o__0319-6G20	g__norank_f__norank_o__0319-6G20	s__uncultured_Bacteriovorax_sp._g__norank	OTU6070	2	0	0	0	0	0	0	0	5	0	0	2	0	1	0	0	0	0	10	0.222222	1.51654e-05
d__Bacteria	k__norank_d__Bacteria	p__Actinobacteriota	c__Thermoleophilia	o__Solirubrobacterales	f__67-14	g__norank_f__67-14	s__unclassified_g__norank_f__67-14	OTU5743	0	1	0	0	0	0	0	3	7	0	0	0	6	2	4	0	0	0	23	0.333333	3.48805e-05
d__Bacteria	k__norank_d__Bacteria	p__Actinobacteriota	c__Thermoleophilia	o__Gaiellales	f__norank_o__Gaiellales	g__norank_f__norank_o__Gaiellales	s__uncultured_bacterium_g__norank_f__norank_o__Gaiellales	OTU6873	0	0	0	0	0	0	0	1	2	0	0	0	2	0	0	0	0	0	5	0.166667	7.58272e-06
d__Bacteria	k__norank_d__Bacteria	p__Chloroflexi	c__unclassified_p__Chloroflexi	o__unclassified_p__Chloroflexi	f__unclassified_p__Chloroflexi	g__unclassified_p__Chloroflexi	s__unclassified_p__Chloroflexi	OTU3938	0	0	0	0	0	0	1	0	3	0	0	0	0	0	0	0	0	0	4	0.111111	6.06618e-06
d__Bacteria	k__norank_d__Bacteria	p__Zixibacteria	c__norank_p__Zixibacteria	o__norank_c__norank_p__Zixibacteria	f__norank_o__norank_c__norank_p__Zixibacteria	g__norank_f__norank_o__norank_c__norank_p__Zixibacteria	s__unclassified_g__norank_f__norank_o__norank_c__norank_p__Zixibacteria	OTU5924	0	0	0	0	0	0	0	0	0	0	0	0	0	1	0	0	0	0	1	0.0555556	1.51654e-06
d__Bacteria	k__norank_d__Bacteria	p__Myxococcota	c__Polyangia	o__Haliangiales	f__Haliangiaceae	g__Haliangium	s__uncultured_bacterium_g__Haliangium	OTU3751	0	0	0	0	0	0	0	0	0	0	0	0	1	0	0	0	0	0	1	0.0555556	1.51654e-06
d__Bacteria	k__norank_d__Bacteria	p__Firmicutes	c__Bacilli	o__Paenibacillales	f__Paenibacillaceae	g__Paenibacillus	s__Paenibacillus_sp._IHB_B_3084	OTU4928	0	1	0	1	0	2	10	12	3	0	13	14	10	5	6	0	0	0	77	0.611111	0.000116774
d__Bacteria	k__norank_d__Bacteria	p__Bacteroidota	c__SJA-28	o__norank_c__SJA-28	f__norank_o__norank_c__SJA-28	g__norank_f__norank_o__norank_c__SJA-28	s__uncultured_bacterium_g__norank_f__norank_o__norank_c__SJA-28	OTU4802	2	3	0	0	0	0	2	0	2	0	0	0	20	13	1	0	0	0	43	0.388889	6.52114e-05
d__Bacteria	k__norank_d__Bacteria	p__Chloroflexi	c__JG30-KF-CM66	o__norank_c__JG30-KF-CM66	f__norank_o__norank_c__JG30-KF-CM66	g__norank_f__norank_o__norank_c__JG30-KF-CM66	s__unclassified_g__norank_f__norank_o__norank_c__JG30-KF-CM66	OTU3990	1	2	0	0	0	0	5	11	7	0	12	0	17	16	12	0	0	0	83	0.5	0.000125873
d__Bacteria	k__norank_d__Bacteria	p__Elusimicrobiota	c__Lineage_IIb	o__norank_c__Lineage_IIb	f__norank_o__norank_c__Lineage_IIb	g__norank_f__norank_o__norank_c__Lineage_IIb	s__uncultured_bacterium_g__norank_f__norank_o__norank_c__Lineage_IIb	OTU5051	0	0	0	0	0	0	0	0	1	0	0	0	0	0	3	0	0	0	4	0.111111	6.06618e-06
d__Bacteria	k__norank_d__Bacteria	p__Bacteroidota	c__Bacteroidia	o__Flavobacteriales	f__NS9_marine_group	g__norank_f__NS9_marine_group	s__uncultured_Bacteroidetes_bacterium_g__norank_f__NS9_marine_group	OTU5669	0	0	0	0	0	0	2	0	1	0	0	0	0	0	0	0	0	0	3	0.111111	4.54963e-06
d__Bacteria	k__norank_d__Bacteria	p__Elusimicrobiota	c__Lineage_IIb	o__norank_c__Lineage_IIb	f__norank_o__norank_c__Lineage_IIb	g__norank_f__norank_o__norank_c__Lineage_IIb	s__uncultured_bacterium_g__norank_f__norank_o__norank_c__Lineage_IIb	OTU5053	0	7	0	0	0	0	0	0	0	0	0	0	0	0	1	0	0	0	8	0.111111	1.21324e-05
d__Bacteria	k__norank_d__Bacteria	p__Actinobacteriota	c__Acidimicrobiia	o__Microtrichales	f__norank_o__Microtrichales	g__norank_f__norank_o__Microtrichales	s__uncultured_bacterium_g__norank_f__norank_o__Microtrichales	OTU353	0	0	0	0	0	0	0	2	0	0	0	0	0	0	0	0	0	0	2	0.0555556	3.03309e-06
d__Bacteria	k__norank_d__Bacteria	p__Proteobacteria	c__Alphaproteobacteria	o__Rhizobiales	f__Rhizobiaceae	g__Mesorhizobium	s__unclassified_g__Mesorhizobium	OTU6260	6	74	0	1	0	2	36	11	39	0	17	0	59	58	25	0	0	0	328	0.611111	0.000497426
d__Bacteria	k__norank_d__Bacteria	p__Proteobacteria	c__Gammaproteobacteria	o__Legionellales	f__Legionellaceae	g__Legionella	s__unclassified_g__Legionella	OTU3664	1	1	0	0	0	0	7	0	1	0	0	1	0	0	2	3	0	0	16	0.388889	2.42647e-05
d__Bacteria	k__norank_d__Bacteria	p__Dependentiae	c__Babeliae	o__Babeliales	f__unclassified_o__Babeliales	g__unclassified_o__Babeliales	s__unclassified_o__Babeliales	OTU3900	0	0	0	0	0	0	0	0	1	0	0	0	0	0	0	0	0	0	1	0.0555556	1.51654e-06
d__Bacteria	k__norank_d__Bacteria	p__Firmicutes	c__Clostridia	o__Peptostreptococcales-Tissierellales	f__Peptostreptococcaceae	g__Romboutsia	s__Romboutsia_hominis	OTU3998	13	8	0	0	16	18	44	98	122	234	258	12	134	73	285	15	43	25	1398	0.888889	0.00212013
d__Bacteria	k__norank_d__Bacteria	p__Patescibacteria	c__ABY1	o__Candidatus_Magasanikbacteria	f__norank_o__Candidatus_Magasanikbacteria	g__norank_f__norank_o__Candidatus_Magasanikbacteria	s__unclassified_g__norank_f__norank_o__Candidatus_Magasanikbacteria	OTU4367	0	2	0	0	0	0	0	0	0	0	0	0	0	0	0	0	0	0	2	0.0555556	3.03309e-06
d__Bacteria	k__norank_d__Bacteria	p__Bacteroidota	c__Bacteroidia	o__Flavobacteriales	f__Flavobacteriaceae	g__Flavobacterium	s__arsenic-oxidizing_bacterium_B02	OTU4468	12	3	296	0	0	0	0	1	3	156	1	53	1	0	0	0	0	0	526	0.5	0.000797702
d__Bacteria	k__norank_d__Bacteria	p__Bacteroidota	c__Bacteroidia	o__Bacteroidales	f__Paludibacteraceae	g__H1	s__unclassified_g__H1	OTU5102	0	0	0	0	0	0	0	0	0	0	0	8	0	0	0	0	4	0	12	0.111111	1.81985e-05
d__Bacteria	k__norank_d__Bacteria	p__Firmicutes	c__Bacilli	o__Bacillales	f__Bacillaceae	g__Pseudogracilibacillus	s__uncultured_bacterium_g__Pseudogracilibacillus	OTU1837	0	0	0	0	0	0	0	0	0	0	0	0	0	0	2	0	0	0	2	0.0555556	3.03309e-06
d__Bacteria	k__norank_d__Bacteria	p__Planctomycetota	c__Phycisphaerae	o__Phycisphaerales	f__Phycisphaeraceae	g__SM1A02	s__uncultured_planctomycete_g__SM1A02	OTU3949	0	16	0	0	0	0	15	6	9	0	0	0	10	8	22	0	0	0	86	0.388889	0.000130423
d__Bacteria	k__norank_d__Bacteria	p__Proteobacteria	c__Alphaproteobacteria	o__Rhodobacterales	f__Rhodobacteraceae	g__unclassified_f__Rhodobacteraceae	s__unclassified_f__Rhodobacteraceae	OTU7029	0	0	0	0	0	0	3	0	0	0	0	0	0	0	0	0	0	0	3	0.0555556	4.54963e-06
d__Bacteria	k__norank_d__Bacteria	p__Proteobacteria	c__Alphaproteobacteria	o__Rhodobacterales	f__Rhodobacteraceae	g__Rubellimicrobium	s__uncultured_bacterium_g__Rubellimicrobium	OTU3737	0	0	0	0	0	0	8	0	0	4	0	0	0	1	0	0	0	0	13	0.166667	1.97151e-05
d__Bacteria	k__norank_d__Bacteria	p__Acidobacteriota	c__Thermoanaerobaculia	o__Thermoanaerobaculales	f__Thermoanaerobaculaceae	g__Subgroup_10	s__unclassified_g__Subgroup_10	OTU4362	0	13	0	0	0	0	0	1	0	0	30	0	0	0	1	0	0	0	45	0.222222	6.82445e-05
d__Bacteria	k__norank_d__Bacteria	p__Bacteroidota	c__Bacteroidia	o__Bacteroidales	f__Paludibacteraceae	g__Paludibacter	s__unclassified_g__Paludibacter	OTU1868	0	0	0	0	1	0	0	0	0	0	0	0	0	0	0	7	0	0	8	0.111111	1.21324e-05
d__Bacteria	k__norank_d__Bacteria	p__Acidobacteriota	c__Thermoanaerobaculia	o__Thermoanaerobaculales	f__Thermoanaerobaculaceae	g__Subgroup_10	s__unclassified_g__Subgroup_10	OTU4364	8	88	0	0	0	1	3	99	6	0	0	0	41	51	14	0	0	0	311	0.5	0.000471645
d__Bacteria	k__norank_d__Bacteria	p__Gemmatimonadota	c__Gemmatimonadetes	o__Gemmatimonadales	f__Gemmatimonadaceae	g__Gemmatimonas	s__uncultured_Gemmatimonadetes_bacterium_g__Gemmatimonas	OTU5591	0	0	0	0	0	0	9	1	2	0	0	0	0	0	6	0	0	0	18	0.222222	2.72978e-05
d__Bacteria	k__norank_d__Bacteria	p__Myxococcota	c__Polyangia	o__Polyangiales	f__BIrii41	g__norank_f__BIrii41	s__metagenome_g__norank_f__BIrii41	OTU4352	3	459	0	0	0	0	1	0	0	0	0	0	0	1	0	0	0	0	464	0.222222	0.000703676
d__Bacteria	k__norank_d__Bacteria	p__Verrucomicrobiota	c__Chlamydiae	o__Chlamydiales	f__Parachlamydiaceae	g__unclassified_f__Parachlamydiaceae	s__unclassified_f__Parachlamydiaceae	OTU5907	0	0	0	0	0	0	0	1	0	0	0	0	0	0	0	0	0	0	1	0.0555556	1.51654e-06
d__Bacteria	k__norank_d__Bacteria	p__Planctomycetota	c__Phycisphaerae	o__Phycisphaerales	f__Phycisphaeraceae	g__SM1A02	s__uncultured_bacterium_g__SM1A02	OTU5782	0	46	0	0	0	0	0	0	0	0	0	0	0	1	0	0	0	0	47	0.111111	7.12776e-05
d__Bacteria	k__norank_d__Bacteria	p__Chloroflexi	c__Chloroflexia	o__Chloroflexales	f__Herpetosiphonaceae	g__Herpetosiphon	s__unclassified_g__Herpetosiphon	OTU4651	0	0	0	0	0	0	0	0	0	0	0	0	0	2	0	0	0	0	2	0.0555556	3.03309e-06
d__Bacteria	k__norank_d__Bacteria	p__Proteobacteria	c__Gammaproteobacteria	o__Burkholderiales	f__Nitrosomonadaceae	g__Nitrosomonas	s__uncultured_proteobacterium_g__Nitrosomonas	OTU5699	0	0	0	0	0	0	0	0	0	0	1	0	0	1	0	0	0	0	2	0.111111	3.03309e-06
d__Bacteria	k__norank_d__Bacteria	p__Proteobacteria	c__Alphaproteobacteria	o__Rhizobiales	f__unclassified_o__Rhizobiales	g__unclassified_o__Rhizobiales	s__unclassified_o__Rhizobiales	OTU1206	0	0	0	0	0	0	1	0	0	0	0	0	0	0	0	0	0	0	1	0.0555556	1.51654e-06
d__Bacteria	k__norank_d__Bacteria	p__Chloroflexi	c__TK10	o__norank_c__TK10	f__norank_o__norank_c__TK10	g__norank_f__norank_o__norank_c__TK10	s__uncultured_bacterium_g__norank_f__norank_o__norank_c__TK10	OTU6937	0	0	0	0	1	0	0	5	0	0	0	0	1	0	1	0	0	0	8	0.222222	1.21324e-05
d__Bacteria	k__norank_d__Bacteria	p__Bdellovibrionota	c__Bdellovibrionia	o__Bdellovibrionales	f__Bdellovibrionaceae	g__Bdellovibrio	s__unclassified_g__Bdellovibrio	OTU5630	0	0	0	0	0	0	0	0	1	0	0	0	0	1	0	0	0	0	2	0.111111	3.03309e-06
d__Bacteria	k__norank_d__Bacteria	p__Chloroflexi	c__TK10	o__norank_c__TK10	f__norank_o__norank_c__TK10	g__norank_f__norank_o__norank_c__TK10	s__unclassified_g__norank_f__norank_o__norank_c__TK10	OTU6031	0	3	0	0	0	1	24	32	13	0	0	0	31	34	30	0	0	4	172	0.5	0.000260846
d__Bacteria	k__norank_d__Bacteria	p__MBNT15	c__norank_p__MBNT15	o__norank_c__norank_p__MBNT15	f__norank_o__norank_c__norank_p__MBNT15	g__norank_f__norank_o__norank_c__norank_p__MBNT15	s__uncultured_bacterium_g__norank_f__norank_o__norank_c__norank_p__MBNT15	OTU5726	1	0	0	0	0	0	1	0	0	0	0	0	0	0	0	0	0	0	2	0.111111	3.03309e-06
d__Bacteria	k__norank_d__Bacteria	p__Proteobacteria	c__Alphaproteobacteria	o__Sphingomonadales	f__Sphingomonadaceae	g__Altererythrobacter	s__unclassified_g__Altererythrobacter	OTU1089	20	5	2	1	0	0	35	6	17	46	41	15	10	34	24	0	0	0	256	0.722222	0.000388235
d__Bacteria	k__norank_d__Bacteria	p__Firmicutes	c__Bacilli	o__Bacillales	f__Bacillaceae	g__Bacillus	s__unclassified_g__Bacillus	OTU7102	0	5	0	0	0	5	59	89	150	0	22	0	75	80	78	0	4	0	567	0.555556	0.00085988
d__Bacteria	k__norank_d__Bacteria	p__Entotheonellaeota	c__Entotheonellia	o__Entotheonellales	f__Entotheonellaceae	g__norank_f__Entotheonellaceae	s__uncultured_bacterium_g__norank_f__Entotheonellaceae	OTU5642	0	0	0	0	0	0	0	0	0	0	0	0	0	1	0	0	0	0	1	0.0555556	1.51654e-06
d__Bacteria	k__norank_d__Bacteria	p__Bdellovibrionota	c__Bdellovibrionia	o__Bacteriovoracales	f__Bacteriovoracaceae	g__Peredibacter	s__uncultured_bacterium_g__Peredibacter	OTU6345	0	0	0	0	0	0	1	0	0	0	0	0	0	0	0	0	0	0	1	0.0555556	1.51654e-06
d__Bacteria	k__norank_d__Bacteria	p__Bdellovibrionota	c__Bdellovibrionia	o__Bdellovibrionales	f__Bdellovibrionaceae	g__Bdellovibrio	s__uncultured_bacterium_g__Bdellovibrio	OTU6445	0	0	0	0	0	0	1	0	0	0	0	0	0	0	1	0	0	0	2	0.111111	3.03309e-06
d__Bacteria	k__norank_d__Bacteria	p__Myxococcota	c__Polyangia	o__Polyangiales	f__Sandaracinaceae	g__norank_f__Sandaracinaceae	s__unclassified_g__norank_f__Sandaracinaceae	OTU3742	0	0	0	0	0	0	2	1	0	0	0	0	2	0	1	0	0	0	6	0.222222	9.09926e-06
d__Bacteria	k__norank_d__Bacteria	p__Bdellovibrionota	c__Bdellovibrionia	o__Bdellovibrionales	f__Bdellovibrionaceae	g__Bdellovibrio	s__uncultured_bacterium_g__Bdellovibrio	OTU2358	5	1	2	0	0	0	0	1	1	0	0	0	0	0	0	0	0	0	10	0.277778	1.51654e-05
d__Bacteria	k__norank_d__Bacteria	p__Actinobacteriota	c__Actinobacteria	o__Micromonosporales	f__Micromonosporaceae	g__Catellatospora	s__unclassified_g__Catellatospora	OTU5481	0	0	0	0	0	1	1	0	0	0	57	0	3	4	3	0	0	0	69	0.333333	0.000104642
d__Bacteria	k__norank_d__Bacteria	p__Proteobacteria	c__Alphaproteobacteria	o__Paracaedibacterales	f__Paracaedibacteraceae	g__Candidatus_Paracaedibacter	s__unclassified_g__Candidatus_Paracaedibacter	OTU910	0	0	0	0	0	0	0	0	0	0	0	0	0	0	3	0	0	0	3	0.0555556	4.54963e-06
d__Bacteria	k__norank_d__Bacteria	p__Chloroflexi	c__Chloroflexia	o__Chloroflexales	f__Chloroflexaceae	g__FFCH7168	s__uncultured_bacterium_g__FFCH7168	OTU5838	0	3	0	0	0	0	0	0	5	0	0	0	0	2	2	0	0	0	12	0.222222	1.81985e-05
d__Bacteria	k__norank_d__Bacteria	p__Chloroflexi	c__KD4-96	o__norank_c__KD4-96	f__norank_o__norank_c__KD4-96	g__norank_f__norank_o__norank_c__KD4-96	s__uncultured_bacterium_g__norank_f__norank_o__norank_c__KD4-96	OTU5197	1	1	0	0	0	0	1	0	0	0	0	0	0	0	0	0	0	0	3	0.166667	4.54963e-06
d__Bacteria	k__norank_d__Bacteria	p__NB1-j	c__norank_p__NB1-j	o__norank_c__norank_p__NB1-j	f__norank_o__norank_c__norank_p__NB1-j	g__norank_f__norank_o__norank_c__norank_p__NB1-j	s__uncultured_soil_bacterium_g__norank_f__norank_o__norank	OTU6248	0	3	0	0	0	0	6	1	0	0	23	0	1	4	0	0	0	0	38	0.333333	5.76287e-05
d__Bacteria	k__norank_d__Bacteria	p__Proteobacteria	c__Alphaproteobacteria	o__Rickettsiales	f__SM2D12	g__norank_f__SM2D12	s__unclassified_g__norank_f__SM2D12	OTU3892	0	0	0	0	0	0	3	0	0	0	0	0	0	0	0	0	0	0	3	0.0555556	4.54963e-06
d__Bacteria	k__norank_d__Bacteria	p__Proteobacteria	c__Gammaproteobacteria	o__unclassified_c__Gammaproteobacteria	f__unclassified_c__Gammaproteobacteria	g__unclassified_c__Gammaproteobacteria	s__unclassified_c__Gammaproteobacteria	OTU3877	3	2	0	0	0	0	0	0	1	0	0	0	1	2	0	0	0	0	9	0.277778	1.36489e-05
d__Bacteria	k__norank_d__Bacteria	p__Proteobacteria	c__Gammaproteobacteria	o__Gammaproteobacteria_Incertae_Sedis	f__unclassified_o__Gammaproteobacteria_Incertae_Sedis	g__Candidatus_Ovatusbacter	s__uncultured_bacterium_g__Candidatus_Ovatusbacter	OTU1832	0	0	0	0	0	0	0	0	0	0	0	0	0	1	0	0	0	0	1	0.0555556	1.51654e-06
d__Bacteria	k__norank_d__Bacteria	p__Bdellovibrionota	c__Oligoflexia	o__Oligoflexales	f__norank_o__Oligoflexales	g__norank_f__norank_o__Oligoflexales	s__uncultured_bacterium_g__norank_f__norank_o__Oligoflexales	OTU4513	0	0	0	0	0	0	0	1	0	0	0	0	0	0	0	0	0	0	1	0.0555556	1.51654e-06
d__Bacteria	k__norank_d__Bacteria	p__Bdellovibrionota	c__Oligoflexia	o__Silvanigrellales	f__Silvanigrellaceae	g__norank_f__Silvanigrellaceae	s__uncultured_bacterium_g__norank_f__Silvanigrellaceae	OTU5397	0	0	0	0	0	0	6	0	0	0	0	0	0	0	2	0	0	0	8	0.111111	1.21324e-05
d__Bacteria	k__norank_d__Bacteria	p__Dependentiae	c__Babeliae	o__Babeliales	f__Babeliaceae	g__norank_f__Babeliaceae	s__uncultured_bacterium_g__norank_f__Babeliaceae	OTU138	0	0	0	0	0	0	0	0	0	0	0	0	1	0	0	0	0	0	1	0.0555556	1.51654e-06
d__Bacteria	k__norank_d__Bacteria	p__Bdellovibrionota	c__Bdellovibrionia	o__Bdellovibrionales	f__Bdellovibrionaceae	g__Bdellovibrio	s__uncultured_soil_bacterium_g__Bdellovibrio	OTU96	0	0	0	0	0	0	1	0	1	0	0	0	0	1	0	0	0	0	3	0.166667	4.54963e-06
d__Bacteria	k__norank_d__Bacteria	p__Bacteroidota	c__Kapabacteria	o__Kapabacteriales	f__norank_o__Kapabacteriales	g__norank_f__norank_o__Kapabacteriales	s__uncultured_bacterium_g__norank_f__norank_o__Kapabacteriales	OTU4732	3	17	0	0	0	0	1	0	1	0	0	0	0	0	0	0	0	0	22	0.222222	3.3364e-05
d__Bacteria	k__norank_d__Bacteria	p__Proteobacteria	c__Alphaproteobacteria	o__Acetobacterales	f__Acetobacteraceae	g__Roseomonas	s__uncultured_bacterium_g__Roseomonas	OTU6951	0	0	0	0	0	0	4	0	0	0	0	0	0	0	2	0	0	0	6	0.111111	9.09926e-06
d__Bacteria	k__norank_d__Bacteria	p__Chloroflexi	c__Chloroflexia	o__Chloroflexales	f__Roseiflexaceae	g__norank_f__Roseiflexaceae	s__uncultured_Chloroflexi_bacterium_g__norank_f__Roseiflexaceae	OTU3960	0	0	0	0	0	0	0	2	3	0	0	0	0	2	6	0	0	0	13	0.222222	1.97151e-05
d__Bacteria	k__norank_d__Bacteria	p__Chloroflexi	c__Chloroflexia	o__Chloroflexales	f__Roseiflexaceae	g__norank_f__Roseiflexaceae	s__uncultured_Chloroflexi_bacterium_g__norank_f__Roseiflexaceae	OTU3964	0	0	0	0	0	0	0	1	7	0	0	0	5	0	10	0	0	0	23	0.222222	3.48805e-05
d__Bacteria	k__norank_d__Bacteria	p__Firmicutes	c__Bacilli	o__Paenibacillales	f__Paenibacillaceae	g__Paenibacillus	s__unclassified_g__Paenibacillus	OTU1084	0	0	0	0	0	0	0	0	2	0	0	0	1	0	0	0	0	0	3	0.111111	4.54963e-06
d__Bacteria	k__norank_d__Bacteria	p__Firmicutes	c__Bacilli	o__unclassified_c__Bacilli	f__unclassified_c__Bacilli	g__unclassified_c__Bacilli	s__unclassified_c__Bacilli	OTU5245	0	0	0	0	0	0	0	1	1	35	0	0	0	0	0	0	0	0	37	0.166667	5.61121e-05
d__Bacteria	k__norank_d__Bacteria	p__Firmicutes	c__Bacilli	o__Bacillales	f__unclassified_o__Bacillales	g__unclassified_o__Bacillales	s__unclassified_o__Bacillales	OTU7068	0	1	0	0	0	0	0	0	0	0	0	0	1	0	0	0	0	0	2	0.111111	3.03309e-06
d__Bacteria	k__norank_d__Bacteria	p__Acidobacteriota	c__Acidobacteriae	o__Acidobacteriales	f__norank_o__Acidobacteriales	g__norank_f__norank_o__Acidobacteriales	s__uncultured_Acidobacteria_bacterium_g__norank_f__norank_o__Acidobacteriales	OTU2462	0	0	0	0	0	0	0	0	0	0	0	0	0	1	0	0	0	0	1	0.0555556	1.51654e-06
d__Bacteria	k__norank_d__Bacteria	p__Proteobacteria	c__Alphaproteobacteria	o__Rhizobiales	f__Devosiaceae	g__Devosia	s__uncultured_Devosia_sp._g__Devosia	OTU6838	80	62	39	0	0	1	16	3	3	42	6	12	24	25	6	1	0	0	320	0.777778	0.000485294
d__Bacteria	k__norank_d__Bacteria	p__Actinobacteriota	c__Actinobacteria	o__Micrococcales	f__Micrococcaceae	g__Kocuria	s__Kocuria_sediminis	OTU4348	0	3	0	0	1	0	0	0	0	0	0	0	0	0	0	0	5	0	9	0.166667	1.36489e-05
d__Bacteria	k__norank_d__Bacteria	p__Bacteroidota	c__Bacteroidia	o__Sphingobacteriales	f__env.OPS_17	g__norank_f__env.OPS_17	s__unclassified_g__norank_f__env.OPS_17	OTU6385	4	1	0	0	0	0	1	0	1	0	0	3	0	1	0	0	0	0	11	0.333333	1.6682e-05
d__Bacteria	k__norank_d__Bacteria	p__Bdellovibrionota	c__Oligoflexia	o__Silvanigrellales	f__Silvanigrellaceae	g__Silvanigrella	s__unclassified_g__Silvanigrella	OTU6734	0	0	0	0	0	0	1	0	0	0	0	0	0	0	0	0	0	0	1	0.0555556	1.51654e-06
d__Bacteria	k__norank_d__Bacteria	p__Myxococcota	c__Polyangia	o__mle1-27	f__norank_o__mle1-27	g__norank_f__norank_o__mle1-27	s__unclassified_g__norank_f__norank_o__mle1-27	OTU4508	0	0	0	0	0	0	0	0	0	0	0	0	1	1	0	0	0	0	2	0.111111	3.03309e-06
d__Bacteria	k__norank_d__Bacteria	p__Proteobacteria	c__Gammaproteobacteria	o__Burkholderiales	f__Alcaligenaceae	g__Paenalcaligenes	s__Alcaligenes_faecalis_g__Paenalcaligenes	OTU959	0	0	0	0	0	0	0	0	0	0	53	0	0	0	1	0	0	0	54	0.111111	8.18934e-05
d__Bacteria	k__norank_d__Bacteria	p__Verrucomicrobiota	c__Chlamydiae	o__Chlamydiales	f__Criblamydiaceae	g__norank_f__Criblamydiaceae	s__uncultured_bacterium_g__norank_f__Criblamydiaceae	OTU6350	0	0	0	0	0	0	0	0	0	0	0	0	0	1	0	0	0	0	1	0.0555556	1.51654e-06
d__Bacteria	k__norank_d__Bacteria	p__Actinobacteriota	c__Actinobacteria	o__unclassified_c__Actinobacteria	f__unclassified_c__Actinobacteria	g__unclassified_c__Actinobacteria	s__unclassified_c__Actinobacteria	OTU6550	0	1	0	0	0	0	0	0	0	0	0	0	0	0	0	0	0	0	1	0.0555556	1.51654e-06
d__Bacteria	k__norank_d__Bacteria	p__Firmicutes	c__Clostridia	o__Peptostreptococcales-Tissierellales	f__norank_o__Peptostreptococcales-Tissierellales	g__Tissierella	s__uncultured_bacterium_g__Tissierella	OTU4517	0	0	0	0	0	0	5	0	3	0	0	0	4	0	0	0	0	0	12	0.166667	1.81985e-05
d__Bacteria	k__norank_d__Bacteria	p__Bdellovibrionota	c__Bdellovibrionia	o__Bdellovibrionales	f__Bdellovibrionaceae	g__OM27_clade	s__unclassified_g__OM27_clade	OTU5233	0	0	0	0	0	0	0	0	0	19	0	0	1	4	0	0	0	1	25	0.222222	3.79136e-05
d__Bacteria	k__norank_d__Bacteria	p__Chloroflexi	c__TK10	o__norank_c__TK10	f__norank_o__norank_c__TK10	g__norank_f__norank_o__norank_c__TK10	s__uncultured_bacterium_g__norank_f__norank_o__norank_c__TK10	OTU2583	0	2	0	0	0	0	1	2	3	0	0	0	4	4	4	0	0	0	20	0.388889	3.03309e-05
d__Bacteria	k__norank_d__Bacteria	p__Proteobacteria	c__Alphaproteobacteria	o__Rhizobiales	f__Rhizobiaceae	g__Allorhizobium-Neorhizobium-Pararhizobium-Rhizobium	s__Agrobacterium_radiobacter	OTU1750	487	31	194	884	4714	507	9	2	1	692	327	134	17	8	3	928	60	84	9082	1	0.0137733
d__Bacteria	k__norank_d__Bacteria	p__Chloroflexi	c__Chloroflexia	o__Chloroflexales	f__Roseiflexaceae	g__norank_f__Roseiflexaceae	s__uncultured_Chloroflexi_bacterium_g__norank_f__Roseiflexaceae	OTU5837	0	0	0	0	0	0	0	0	0	0	0	0	0	2	0	0	0	0	2	0.0555556	3.03309e-06
d__Bacteria	k__norank_d__Bacteria	p__Proteobacteria	c__Gammaproteobacteria	o__F9P41300-M23	f__norank_o__F9P41300-M23	g__norank_f__norank_o__F9P41300-M23	s__uncultured_bacterium_g__norank_f__norank_o__F9P41300-M23	OTU5747	2	0	0	0	0	0	0	0	0	0	0	0	0	0	0	0	0	0	2	0.0555556	3.03309e-06
d__Bacteria	k__norank_d__Bacteria	p__Planctomycetota	c__Phycisphaerae	o__Phycisphaerales	f__Phycisphaeraceae	g__I-8	s__uncultured_bacterium_g__I-8	OTU2596	0	0	0	0	0	0	0	0	0	0	0	0	0	0	1	0	0	0	1	0.0555556	1.51654e-06
d__Bacteria	k__norank_d__Bacteria	p__Planctomycetota	c__Pla4_lineage	o__norank_c__Pla4_lineage	f__norank_o__norank_c__Pla4_lineage	g__norank_f__norank_o__norank_c__Pla4_lineage	s__unclassified_g__norank_f__norank_o__norank_c__Pla4_lineage	OTU6451	4	49	0	0	0	0	16	39	2	0	20	0	25	47	15	1	0	2	220	0.611111	0.00033364
d__Bacteria	k__norank_d__Bacteria	p__Firmicutes	c__Bacilli	o__Thermoactinomycetales	f__Thermoactinomycetaceae	g__unclassified_f__Thermoactinomycetaceae	s__unclassified_f__Thermoactinomycetaceae	OTU6040	0	0	0	0	0	0	0	1	2	0	0	0	3	1	26	0	0	0	33	0.277778	5.0046e-05
d__Bacteria	k__norank_d__Bacteria	p__Proteobacteria	c__Alphaproteobacteria	o__Micropepsales	f__Micropepsaceae	g__norank_f__Micropepsaceae	s__unclassified_g__norank_f__Micropepsaceae	OTU4276	103	13	5	0	0	0	44	26	31	87	39	8	24	54	48	0	0	1	483	0.722222	0.000732491
d__Bacteria	k__norank_d__Bacteria	p__Chloroflexi	c__Chloroflexia	o__Chloroflexales	f__Roseiflexaceae	g__norank_f__Roseiflexaceae	s__uncultured_bacterium_g__norank_f__Roseiflexaceae	OTU6866	0	0	0	0	0	0	0	3	0	0	0	0	0	0	0	0	0	0	3	0.0555556	4.54963e-06
d__Bacteria	k__norank_d__Bacteria	p__Gemmatimonadota	c__Gemmatimonadetes	o__Gemmatimonadales	f__Gemmatimonadaceae	g__Roseisolibacter	s__uncultured_bacterium_g__Roseisolibacter	OTU3770	0	0	0	0	0	0	3	0	1	0	0	0	0	2	0	0	0	0	6	0.166667	9.09926e-06
d__Bacteria	k__norank_d__Bacteria	p__Actinobacteriota	c__Thermoleophilia	o__Gaiellales	f__norank_o__Gaiellales	g__norank_f__norank_o__Gaiellales	s__unclassified_g__norank_f__norank_o__Gaiellales	OTU2281	0	0	0	0	0	0	0	0	0	0	0	0	0	0	0	0	0	1	1	0.0555556	1.51654e-06
d__Bacteria	k__norank_d__Bacteria	p__Firmicutes	c__Clostridia	o__Lachnospirales	f__Lachnospiraceae	g__Lachnospiraceae_UCG-007	s__uncultured_bacterium_g__Lachnospiraceae_UCG-007	OTU6175	0	0	0	0	0	0	0	0	0	0	0	0	1	0	0	0	0	0	1	0.0555556	1.51654e-06
d__Bacteria	k__norank_d__Bacteria	p__Proteobacteria	c__Alphaproteobacteria	o__Micavibrionales	f__Micavibrionaceae	g__norank_f__Micavibrionaceae	s__unclassified_g__norank_f__Micavibrionaceae	OTU6320	0	0	0	0	0	0	1	0	0	0	0	0	0	0	0	0	0	0	1	0.0555556	1.51654e-06
d__Bacteria	k__norank_d__Bacteria	p__Dependentiae	c__Babeliae	o__Babeliales	f__Vermiphilaceae	g__norank_f__Vermiphilaceae	s__uncultured_bacterium_g__norank_f__Vermiphilaceae	OTU5831	0	0	0	0	0	0	0	0	0	0	0	0	1	0	0	0	0	0	1	0.0555556	1.51654e-06
d__Bacteria	k__norank_d__Bacteria	p__Bdellovibrionota	c__Oligoflexia	o__0319-6G20	f__norank_o__0319-6G20	g__norank_f__norank_o__0319-6G20	s__unclassified_g__norank_f__norank_o__0319-6G20	OTU640	0	0	0	0	0	0	0	0	0	0	0	0	1	1	1	0	0	0	3	0.166667	4.54963e-06
d__Bacteria	k__norank_d__Bacteria	p__Proteobacteria	c__Gammaproteobacteria	o__Pseudomonadales	f__Pseudomonadaceae	g__Pseudomonas	s__unclassified_g__Pseudomonas	OTU6931	1	2	0	0	0	0	0	0	0	0	0	0	0	0	0	0	0	0	3	0.111111	4.54963e-06
d__Bacteria	k__norank_d__Bacteria	p__Myxococcota	c__Polyangia	o__mle1-27	f__norank_o__mle1-27	g__norank_f__norank_o__mle1-27	s__uncultured_delta_proteobacterium_g__norank_f__norank_o__mle1-27	OTU7152	0	0	0	0	0	0	0	1	0	0	0	0	0	1	0	0	0	0	2	0.111111	3.03309e-06
d__Bacteria	k__norank_d__Bacteria	p__Actinobacteriota	c__Actinobacteria	o__Actinomycetales	f__Actinomycetaceae	g__Actinomyces	s__Schaalia_odontolytica	OTU3091	2	0	0	0	0	0	0	0	0	0	0	0	0	0	0	0	0	0	2	0.0555556	3.03309e-06
d__Bacteria	k__norank_d__Bacteria	p__Proteobacteria	c__Gammaproteobacteria	o__Oceanospirillales	f__Halomonadaceae	g__Halomonas	s__Halomonas_muralis	OTU1886	0	0	0	0	0	0	0	0	0	0	0	0	0	0	6	0	0	0	6	0.0555556	9.09926e-06
d__Bacteria	k__norank_d__Bacteria	p__Acidobacteriota	c__Acidobacteriae	o__Acidobacteriales	f__unclassified_o__Acidobacteriales	g__unclassified_o__Acidobacteriales	s__unclassified_o__Acidobacteriales	OTU2482	0	0	0	0	0	0	0	0	1	0	0	0	0	0	0	0	0	0	1	0.0555556	1.51654e-06
d__Bacteria	k__norank_d__Bacteria	p__Firmicutes	c__Desulfotomaculia	o__Desulfotomaculales	f__norank_o__Desulfotomaculales	g__Desulfohalotomaculum	s__Desulfohalotomaculum_halophilum	OTU4873	0	0	0	0	0	0	1	1	1	0	0	0	2	0	2	0	0	0	7	0.277778	1.06158e-05
d__Bacteria	k__norank_d__Bacteria	p__Proteobacteria	c__Alphaproteobacteria	o__Rickettsiales	f__SM2D12	g__norank_f__SM2D12	s__metagenome_g__norank_f__SM2D12	OTU4968	0	0	0	0	0	0	0	0	0	0	0	0	0	0	1	0	0	0	1	0.0555556	1.51654e-06
d__Bacteria	k__norank_d__Bacteria	p__Chloroflexi	c__Chloroflexia	o__Chloroflexales	f__Roseiflexaceae	g__norank_f__Roseiflexaceae	s__uncultured_bacterium_g__norank_f__Roseiflexaceae	OTU6540	0	2	0	0	0	0	0	0	0	0	0	0	0	0	0	0	0	0	2	0.0555556	3.03309e-06
d__Bacteria	k__norank_d__Bacteria	p__Verrucomicrobiota	c__Verrucomicrobiae	o__Pedosphaerales	f__Pedosphaeraceae	g__norank_f__Pedosphaeraceae	s__uncultured_bacterium_g__norank_f__Pedosphaeraceae	OTU591	0	0	0	0	0	0	4	0	1	0	0	0	2	1	0	0	0	0	8	0.222222	1.21324e-05
d__Bacteria	k__norank_d__Bacteria	p__Actinobacteriota	c__Actinobacteria	o__Micrococcales	f__Intrasporangiaceae	g__Humibacillus	s__uncultured_bacterium_g__Humibacillus	OTU4819	2	0	1	2	4	3	5	15	31	0	18	0	10	11	10	1	3	1	117	0.833333	0.000177436
d__Bacteria	k__norank_d__Bacteria	p__Myxococcota	c__Polyangia	o__Haliangiales	f__Haliangiaceae	g__Haliangium	s__uncultured_bacterium_g__Haliangium	OTU1216	1	5	0	1	0	0	4	1	0	0	0	0	0	2	1	0	0	0	15	0.388889	2.27482e-05
d__Bacteria	k__norank_d__Bacteria	p__Bdellovibrionota	c__Oligoflexia	o__Oligoflexales	f__norank_o__Oligoflexales	g__norank_f__norank_o__Oligoflexales	s__unclassified_g__norank_f__norank_o__Oligoflexales	OTU4431	0	2	0	0	0	0	0	0	0	0	0	0	0	0	0	0	0	0	2	0.0555556	3.03309e-06
d__Bacteria	k__norank_d__Bacteria	p__Proteobacteria	c__Alphaproteobacteria	o__Acetobacterales	f__Acetobacteraceae	g__unclassified_f__Acetobacteraceae	s__unclassified_f__Acetobacteraceae	OTU3729	0	0	0	0	0	0	3	0	0	0	0	0	0	0	0	0	0	0	3	0.0555556	4.54963e-06
d__Bacteria	k__norank_d__Bacteria	p__Chloroflexi	c__unclassified_p__Chloroflexi	o__unclassified_p__Chloroflexi	f__unclassified_p__Chloroflexi	g__unclassified_p__Chloroflexi	s__unclassified_p__Chloroflexi	OTU4636	1	0	0	0	0	0	2	3	0	0	0	0	2	10	8	0	0	0	26	0.333333	3.94301e-05
d__Bacteria	k__norank_d__Bacteria	p__Gemmatimonadota	c__Gemmatimonadetes	o__Gemmatimonadales	f__Gemmatimonadaceae	g__unclassified_f__Gemmatimonadaceae	s__unclassified_f__Gemmatimonadaceae	OTU3761	1	3	0	0	0	0	7	1	33	3	7	12	6	8	35	0	0	0	116	0.611111	0.000175919
d__Bacteria	k__norank_d__Bacteria	p__Chloroflexi	c__unclassified_p__Chloroflexi	o__unclassified_p__Chloroflexi	f__unclassified_p__Chloroflexi	g__unclassified_p__Chloroflexi	s__unclassified_p__Chloroflexi	OTU4634	0	0	0	0	0	0	2	2	0	0	0	0	1	1	0	0	0	0	6	0.222222	9.09926e-06
d__Bacteria	k__norank_d__Bacteria	p__Proteobacteria	c__Alphaproteobacteria	o__norank_c__Alphaproteobacteria	f__norank_o__norank_c__Alphaproteobacteria	g__norank_f__norank_o__norank_c__Alphaproteobacteria	s__uncultured_bacterium_g__norank_f__norank_o__norank_c__Alphaproteobacteria	OTU5750	1	3	0	0	0	0	5	0	1	0	9	0	7	6	1	0	0	0	33	0.444444	5.0046e-05
d__Bacteria	k__norank_d__Bacteria	p__Firmicutes	c__Clostridia	o__Oscillospirales	f__Oscillospiraceae	g__unclassified_f__Oscillospiraceae	s__unclassified_f__Oscillospiraceae	OTU2847	0	0	0	0	0	0	0	0	0	0	0	0	0	0	0	0	1	6	7	0.111111	1.06158e-05
d__Bacteria	k__norank_d__Bacteria	p__Desulfobacterota	c__norank_p__Desulfobacterota	o__norank_c__norank_p__Desulfobacterota	f__norank_o__norank_c__norank_p__Desulfobacterota	g__norank_f__norank_o__norank_c__norank_p__Desulfobacterota	s__unclassified_g__norank_f__norank_o__norank_c__norank_p__Desulfobacterota	OTU4981	8	21	1	0	0	1	15	20	3	0	22	0	17	51	25	0	0	0	184	0.611111	0.000279044
d__Bacteria	k__norank_d__Bacteria	p__Actinobacteriota	c__Acidimicrobiia	o__unclassified_c__Acidimicrobiia	f__unclassified_c__Acidimicrobiia	g__unclassified_c__Acidimicrobiia	s__unclassified_c__Acidimicrobiia	OTU5655	0	0	0	0	0	0	0	0	0	0	0	0	0	1	0	0	0	0	1	0.0555556	1.51654e-06
d__Bacteria	k__norank_d__Bacteria	p__Proteobacteria	c__Alphaproteobacteria	o__Rhizobiales	f__Rhizobiaceae	g__Mesorhizobium	s__Mesorhizobium_plurifarium	OTU6672	70	33	17	0	1	0	16	7	34	142	72	109	49	30	82	0	0	0	662	0.722222	0.00100395
d__Bacteria	k__norank_d__Bacteria	p__Myxococcota	c__Myxococcia	o__Myxococcales	f__Myxococcaceae	g__unclassified_f__Myxococcaceae	s__unclassified_f__Myxococcaceae	OTU1290	0	0	0	0	0	0	1	0	0	0	0	0	2	2	0	0	0	0	5	0.166667	7.58272e-06
d__Bacteria	k__norank_d__Bacteria	p__Actinobacteriota	c__Actinobacteria	o__Propionibacteriales	f__Nocardioidaceae	g__Nocardioides	s__unclassified_g__Nocardioides	OTU7609	11	1	0	0	0	0	10	1	10	11	0	3	2	5	3	2	0	0	59	0.611111	8.94761e-05
d__Bacteria	k__norank_d__Bacteria	p__Proteobacteria	c__Alphaproteobacteria	o__Rhodospirillales	f__Rhodospirillaceae	g__norank_f__Rhodospirillaceae	s__metagenome_g__norank_f__Rhodospirillaceae	OTU4422	12	4	0	0	0	0	2	1	1	0	0	1	3	3	8	0	0	0	35	0.5	5.3079e-05
d__Bacteria	k__norank_d__Bacteria	p__Firmicutes	c__Bacilli	o__Paenibacillales	f__Paenibacillaceae	g__Paenibacillus	s__unclassified_g__Paenibacillus	OTU7171	0	0	0	0	0	0	0	5	3	0	0	0	2	2	1	0	0	0	13	0.277778	1.97151e-05
d__Bacteria	k__norank_d__Bacteria	p__Chloroflexi	c__TK10	o__norank_c__TK10	f__norank_o__norank_c__TK10	g__norank_f__norank_o__norank_c__TK10	s__unclassified_g__norank_f__norank_o__norank_c__TK10	OTU2475	0	0	0	0	0	0	6	0	0	0	0	0	0	1	0	0	0	0	7	0.111111	1.06158e-05
d__Bacteria	k__norank_d__Bacteria	p__Chloroflexi	c__TK10	o__norank_c__TK10	f__norank_o__norank_c__TK10	g__norank_f__norank_o__norank_c__TK10	s__unclassified_g__norank_f__norank_o__norank_c__TK10	OTU2476	0	0	0	0	0	0	10	13	20	0	0	0	7	7	13	0	0	0	70	0.333333	0.000106158
d__Bacteria	k__norank_d__Bacteria	p__Planctomycetota	c__Phycisphaerae	o__Phycisphaerales	f__Phycisphaeraceae	g__SM1A02	s__uncultured_prokaryote_g__SM1A02	OTU7059	0	0	0	0	0	0	0	0	0	0	0	0	0	1	0	0	0	0	1	0.0555556	1.51654e-06
d__Bacteria	k__norank_d__Bacteria	p__Gemmatimonadota	c__Longimicrobia	o__Longimicrobiales	f__Longimicrobiaceae	g__YC-ZSS-LKJ147	s__uncultured_bacterium_g__YC-ZSS-LKJ147	OTU2535	0	0	0	0	0	0	0	0	0	7	3	0	0	3	0	0	0	0	13	0.166667	1.97151e-05
d__Bacteria	k__norank_d__Bacteria	p__Proteobacteria	c__Alphaproteobacteria	o__unclassified_c__Alphaproteobacteria	f__unclassified_c__Alphaproteobacteria	g__unclassified_c__Alphaproteobacteria	s__unclassified_c__Alphaproteobacteria	OTU6964	0	0	0	0	0	0	0	0	0	0	0	0	0	1	0	0	0	0	1	0.0555556	1.51654e-06
d__Bacteria	k__norank_d__Bacteria	p__Bacteroidota	c__Bacteroidia	o__Flavobacteriales	f__Flavobacteriaceae	g__Flavobacterium	s__Flavobacterium_terrae	OTU467	450	36	11	0	0	0	30	2	26	0	87	31	5	2	3	0	0	0	683	0.611111	0.0010358
d__Bacteria	k__norank_d__Bacteria	p__Verrucomicrobiota	c__Verrucomicrobiae	o__Pedosphaerales	f__Pedosphaeraceae	g__unclassified_f__Pedosphaeraceae	s__unclassified_f__Pedosphaeraceae	OTU4393	87	513	0	0	0	2	33	9	53	0	3	0	14	33	12	0	0	0	759	0.555556	0.00115106
d__Bacteria	k__norank_d__Bacteria	p__Desulfobacterota	c__Desulfuromonadia	o__PB19	f__norank_o__PB19	g__norank_f__norank_o__PB19	s__unclassified_g__norank_f__norank_o__PB19	OTU525	0	0	0	0	0	0	0	0	0	0	0	0	0	1	0	0	0	0	1	0.0555556	1.51654e-06
d__Bacteria	k__norank_d__Bacteria	p__Actinobacteriota	c__Actinobacteria	o__Corynebacteriales	f__Nocardiaceae	g__Rhodococcus	s__Rhodococcus_erythropolis	OTU7702	3	3	0	1	0	2	4	3	6	24	6	11	5	5	5	0	4	1	83	0.833333	0.000125873
d__Bacteria	k__norank_d__Bacteria	p__Planctomycetota	c__Pla4_lineage	o__norank_c__Pla4_lineage	f__norank_o__norank_c__Pla4_lineage	g__norank_f__norank_o__norank_c__Pla4_lineage	s__uncultured_bacterium_g__norank_f__norank_o__norank_c__Pla4_lineage	OTU4460	0	2	0	0	0	0	0	0	0	0	0	0	0	0	0	0	0	0	2	0.0555556	3.03309e-06
d__Bacteria	k__norank_d__Bacteria	p__Bdellovibrionota	c__Oligoflexia	o__0319-6G20	f__norank_o__0319-6G20	g__norank_f__norank_o__0319-6G20	s__uncultured_Roseobacter_sp._g__norank_f__norank	OTU414	0	11	0	0	13	58	1	0	0	0	1	0	0	0	0	0	3	0	87	0.333333	0.000131939
d__Bacteria	k__norank_d__Bacteria	p__Chloroflexi	c__Dehalococcoidia	o__SAR202_clade	f__norank_o__SAR202_clade	g__norank_f__norank_o__SAR202_clade	s__unclassified_g__norank_f__norank_o__SAR202_clade	OTU577	0	0	0	0	0	0	0	0	0	0	0	0	1	0	0	0	0	0	1	0.0555556	1.51654e-06
d__Bacteria	k__norank_d__Bacteria	p__Firmicutes	c__Bacilli	o__Paenibacillales	f__Paenibacillaceae	g__Thermobacillus	s__Firmicutes_bacterium_JGI_0000119-C08	OTU2716	0	0	0	0	0	0	0	0	0	0	0	0	0	0	1	0	0	0	1	0.0555556	1.51654e-06
d__Bacteria	k__norank_d__Bacteria	p__Firmicutes	c__Bacilli	o__Bacillales	f__Bacillaceae	g__Cerasibacillus	s__Cerasibacillus_quisquiliarum	OTU6184	0	0	0	0	0	0	2	7	6	0	0	0	5	3	7	0	0	0	30	0.333333	4.54963e-05
d__Bacteria	k__norank_d__Bacteria	p__Firmicutes	c__Clostridia	o__Peptostreptococcales-Tissierellales	f__Anaerovoracaceae	g__Amnipila	s__uncultured_bacterium_g__Amnipila	OTU4793	0	0	0	0	0	0	0	0	1	0	0	0	0	0	0	0	0	0	1	0.0555556	1.51654e-06
d__Bacteria	k__norank_d__Bacteria	p__Proteobacteria	c__Alphaproteobacteria	o__Caulobacterales	f__Caulobacteraceae	g__Caulobacter	s__Caulobacter_rhizosphaerae	OTU7705	18	6	5	0	0	0	0	0	0	0	34	4	0	0	1	0	0	0	68	0.333333	0.000103125
d__Bacteria	k__norank_d__Bacteria	p__Actinobacteriota	c__Actinobacteria	o__Streptomycetales	f__Streptomycetaceae	g__Streptomyces	s__unclassified_g__Streptomyces	OTU596	0	0	0	0	0	0	1	0	0	0	0	0	0	0	1	0	0	0	2	0.111111	3.03309e-06
d__Bacteria	k__norank_d__Bacteria	p__Planctomycetota	c__OM190	o__norank_c__OM190	f__norank_o__norank_c__OM190	g__norank_f__norank_o__norank_c__OM190	s__unclassified_g__norank_f__norank_o__norank_c__OM190	OTU7051	0	0	0	0	1	0	0	0	0	0	0	0	0	0	0	0	0	0	1	0.0555556	1.51654e-06
d__Bacteria	k__norank_d__Bacteria	p__Proteobacteria	c__Alphaproteobacteria	o__Tistrellales	f__Geminicoccaceae	g__norank_f__Geminicoccaceae	s__unclassified_g__norank_f__Geminicoccaceae	OTU2621	0	0	0	0	0	0	0	0	0	0	3	0	0	0	0	0	0	0	3	0.0555556	4.54963e-06
d__Bacteria	k__norank_d__Bacteria	p__Firmicutes	c__Clostridia	o__Lachnospirales	f__Lachnospiraceae	g__Cellulosilyticum	s__uncultured_bacterium_g__Cellulosilyticum	OTU4169	0	0	0	0	0	0	0	0	0	0	0	0	0	0	0	0	0	2	2	0.0555556	3.03309e-06
d__Bacteria	k__norank_d__Bacteria	p__Firmicutes	c__Clostridia	o__Clostridiales	f__Caloramatoraceae	g__Fonticella	s__unclassified_g__Fonticella	OTU6765	0	0	0	0	0	0	0	1	0	0	0	0	0	1	0	0	0	0	2	0.111111	3.03309e-06
d__Bacteria	k__norank_d__Bacteria	p__Gemmatimonadota	c__AKAU4049	o__norank_c__AKAU4049	f__norank_o__norank_c__AKAU4049	g__norank_f__norank_o__norank_c__AKAU4049	s__uncultured_bacterium_g__norank_f__norank_o__norank_c__AKAU4049	OTU2705	0	0	0	0	0	0	0	1	0	0	0	0	0	0	0	0	0	0	1	0.0555556	1.51654e-06
d__Bacteria	k__norank_d__Bacteria	p__Firmicutes	c__Bacilli	o__Bacillales	f__Bacillaceae	g__unclassified_f__Bacillaceae	s__unclassified_f__Bacillaceae	OTU6168	0	0	0	0	0	0	0	1	0	0	0	0	0	0	1	0	0	0	2	0.111111	3.03309e-06
d__Bacteria	k__norank_d__Bacteria	p__Actinobacteriota	c__Actinobacteria	o__unclassified_c__Actinobacteria	f__unclassified_c__Actinobacteria	g__unclassified_c__Actinobacteria	s__unclassified_c__Actinobacteria	OTU7528	0	0	0	0	0	0	0	0	0	0	0	0	1	0	0	0	0	0	1	0.0555556	1.51654e-06
d__Bacteria	k__norank_d__Bacteria	p__Verrucomicrobiota	c__Chlamydiae	o__Chlamydiales	f__Simkaniaceae	g__unclassified_f__Simkaniaceae	s__unclassified_f__Simkaniaceae	OTU6536	0	2	0	0	0	0	0	0	0	0	0	0	0	0	0	0	0	0	2	0.0555556	3.03309e-06
d__Bacteria	k__norank_d__Bacteria	p__Entotheonellaeota	c__Entotheonellia	o__Entotheonellales	f__Entotheonellaceae	g__Candidatus_Entotheonella	s__uncultured_bacterium_g__Candidatus_Entotheonella	OTU1722	0	2	0	0	0	0	0	0	0	0	0	0	0	0	0	0	0	0	2	0.0555556	3.03309e-06
d__Bacteria	k__norank_d__Bacteria	p__Fibrobacterota	c__Fibrobacteria	o__Fibrobacterales	f__Fibrobacteraceae	g__norank_f__Fibrobacteraceae	s__uncultured_bacterium_g__norank_f__Fibrobacteraceae	OTU900	2	0	0	0	0	0	0	0	0	0	0	0	0	0	0	0	0	0	2	0.0555556	3.03309e-06
d__Bacteria	k__norank_d__Bacteria	p__Chloroflexi	c__TK10	o__norank_c__TK10	f__norank_o__norank_c__TK10	g__norank_f__norank_o__norank_c__TK10	s__uncultured_bacterium_g__norank_f__norank_o__norank_c__TK10	OTU7096	0	0	0	0	0	0	0	5	0	0	0	0	2	2	0	0	0	0	9	0.166667	1.36489e-05
d__Bacteria	k__norank_d__Bacteria	p__Verrucomicrobiota	c__Chlamydiae	o__Chlamydiales	f__cvE6	g__norank_f__cvE6	s__unclassified_g__norank_f__cvE6	OTU3190	0	0	0	0	0	0	0	0	0	0	0	0	4	0	0	0	0	0	4	0.0555556	6.06618e-06
d__Bacteria	k__norank_d__Bacteria	p__Acidobacteriota	c__Acidobacteriae	o__Subgroup_2	f__norank_o__Subgroup_2	g__norank_f__norank_o__Subgroup_2	s__unclassified_g__norank_f__norank_o__Subgroup_2	OTU1242	0	0	0	0	0	0	0	1	0	0	0	0	0	0	0	0	0	0	1	0.0555556	1.51654e-06
d__Bacteria	k__norank_d__Bacteria	p__Actinobacteriota	c__Thermoleophilia	o__Gaiellales	f__unclassified_o__Gaiellales	g__unclassified_o__Gaiellales	s__unclassified_o__Gaiellales	OTU2203	0	0	0	0	0	0	0	4	0	0	0	0	0	1	1	0	0	0	6	0.166667	9.09926e-06
d__Bacteria	k__norank_d__Bacteria	p__Actinobacteriota	c__Thermoleophilia	o__Gaiellales	f__norank_o__Gaiellales	g__norank_f__norank_o__Gaiellales	s__unclassified_g__norank_f__norank_o__Gaiellales	OTU2341	0	0	0	0	0	0	0	5	0	0	0	0	0	0	1	0	0	0	6	0.111111	9.09926e-06
d__Bacteria	k__norank_d__Bacteria	p__Proteobacteria	c__Gammaproteobacteria	o__Acidiferrobacterales	f__Acidiferrobacteraceae	g__Sulfurifustis	s__unclassified_g__Sulfurifustis	OTU6020	0	0	0	0	0	0	0	2	0	0	0	0	0	0	0	0	0	0	2	0.0555556	3.03309e-06
d__Bacteria	k__norank_d__Bacteria	p__Actinobacteriota	c__Actinobacteria	o__Micrococcales	f__Microbacteriaceae	g__Lysinimonas	s__unclassified_g__Lysinimonas	OTU6261	505	637	11	4	0	8	129	39	11	34	157	61	70	138	25	0	2	0	1831	0.833333	0.00277679
d__Bacteria	k__norank_d__Bacteria	p__Chloroflexi	c__Chloroflexia	o__Chloroflexales	f__Roseiflexaceae	g__norank_f__Roseiflexaceae	s__uncultured_bacterium_g__norank_f__Roseiflexaceae	OTU625	0	0	0	0	0	0	1	0	0	0	0	0	1	2	1	0	0	0	5	0.222222	7.58272e-06
d__Bacteria	k__norank_d__Bacteria	p__Firmicutes	c__Bacilli	o__Paenibacillales	f__Paenibacillaceae	g__Paenibacillus	s__unclassified_g__Paenibacillus	OTU2214	0	0	0	0	0	0	8	17	7	0	0	0	2	9	9	0	4	0	56	0.388889	8.49265e-05
d__Bacteria	k__norank_d__Bacteria	p__Acidobacteriota	c__Acidobacteriae	o__Bryobacterales	f__Bryobacteraceae	g__Bryobacter	s__unclassified_g__Bryobacter	OTU5720	0	0	0	0	0	0	0	0	5	0	0	0	1	1	1	0	0	0	8	0.222222	1.21324e-05
d__Bacteria	k__norank_d__Bacteria	p__Bacteroidota	c__Bacteroidia	o__Cytophagales	f__Microscillaceae	g__norank_f__Microscillaceae	s__metagenome_g__norank_f__Microscillaceae	OTU6429	47	1	0	0	0	0	4	0	0	0	1	5	1	0	1	0	0	0	60	0.388889	9.09926e-05
d__Bacteria	k__norank_d__Bacteria	p__Chloroflexi	c__JG30-KF-CM66	o__norank_c__JG30-KF-CM66	f__norank_o__norank_c__JG30-KF-CM66	g__norank_f__norank_o__norank_c__JG30-KF-CM66	s__unclassified_g__norank_f__norank_o__norank_c__JG30-KF-CM66	OTU6933	3	0	0	0	0	0	1	5	9	0	0	0	15	3	4	0	0	0	40	0.388889	6.06618e-05
d__Bacteria	k__norank_d__Bacteria	p__Proteobacteria	c__Gammaproteobacteria	o__Enterobacterales	f__Morganellaceae	g__Morganella	s__Morganella_morganii	OTU965	0	0	0	0	0	2	0	0	0	0	0	0	0	0	0	2	0	0	4	0.111111	6.06618e-06
d__Bacteria	k__norank_d__Bacteria	p__Proteobacteria	c__Gammaproteobacteria	o__norank_c__Gammaproteobacteria	f__norank_o__norank_c__Gammaproteobacteria	g__norank_f__norank_o__norank_c__Gammaproteobacteria	s__uncultured_bacterium_g__norank_f__norank_o__norank_c__Gammaproteobacteria	OTU6621	0	0	0	0	0	0	4	0	3	0	0	0	0	1	0	0	0	0	8	0.166667	1.21324e-05
d__Bacteria	k__norank_d__Bacteria	p__Proteobacteria	c__Gammaproteobacteria	o__Gammaproteobacteria_Incertae_Sedis	f__unclassified_o__Gammaproteobacteria_Incertae_Sedis	g__Candidatus_Ovatusbacter	s__unclassified_g__Candidatus_Ovatusbacter	OTU3725	0	0	0	0	0	0	3	0	0	0	0	0	0	1	0	0	0	0	4	0.111111	6.06618e-06
d__Bacteria	k__norank_d__Bacteria	p__Actinobacteriota	c__Actinobacteria	o__Pseudonocardiales	f__Pseudonocardiaceae	g__Saccharomonospora	s__Saccharomonospora_azurea	OTU2563	0	0	0	0	0	0	0	4	1	0	0	0	4	0	7	0	0	0	16	0.222222	2.42647e-05
d__Bacteria	k__norank_d__Bacteria	p__Nitrospirota	c__Nitrospiria	o__Nitrospirales	f__Nitrospiraceae	g__Nitrospira	s__uncultured_Nitrospirae_bacterium_g__Nitrospira	OTU741	9	5	0	0	0	0	53	1	2	0	0	0	17	50	1	0	0	0	138	0.444444	0.000209283
d__Bacteria	k__norank_d__Bacteria	p__Proteobacteria	c__Alphaproteobacteria	o__Puniceispirillales	f__norank_o__Puniceispirillales	g__norank_f__norank_o__Puniceispirillales	s__uncultured_bacterium_g__norank_f__norank_o__Puniceispirillales	OTU7381	0	0	0	0	0	0	0	0	1	0	0	0	0	0	2	0	0	0	3	0.111111	4.54963e-06
d__Bacteria	k__norank_d__Bacteria	p__Bacteroidota	c__Bacteroidia	o__Chitinophagales	f__unclassified_o__Chitinophagales	g__unclassified_o__Chitinophagales	s__unclassified_o__Chitinophagales	OTU6108	0	0	0	0	0	0	0	0	0	1	0	0	0	0	0	0	0	0	1	0.0555556	1.51654e-06
d__Bacteria	k__norank_d__Bacteria	p__Myxococcota	c__Polyangia	o__Polyangiales	f__Sandaracinaceae	g__norank_f__Sandaracinaceae	s__unclassified_g__norank_f__Sandaracinaceae	OTU7586	0	1	0	0	0	0	0	0	0	7	0	0	0	0	0	0	0	0	8	0.111111	1.21324e-05
d__Bacteria	k__norank_d__Bacteria	p__Elusimicrobiota	c__Elusimicrobia	o__Lineage_IV	f__norank_o__Lineage_IV	g__norank_f__norank_o__Lineage_IV	s__uncultured_bacterium_g__norank_f__norank_o__Lineage_IV	OTU6680	3	2	0	0	0	0	1	1	0	0	0	0	0	1	0	0	0	0	8	0.277778	1.21324e-05
d__Bacteria	k__norank_d__Bacteria	p__Actinobacteriota	c__Actinobacteria	o__PeM15	f__norank_o__PeM15	g__norank_f__norank_o__PeM15	s__uncultured_actinobacterium_g__norank_f__norank_o__PeM15	OTU740	0	2	0	0	0	0	8	1	1	0	0	0	3	5	0	0	0	0	20	0.333333	3.03309e-05
d__Bacteria	k__norank_d__Bacteria	p__Myxococcota	c__Myxococcia	o__Myxococcales	f__Myxococcaceae	g__P3OB-42	s__uncultured_bacterium_g__P3OB-42	OTU4992	1	0	0	0	0	0	0	0	0	0	0	0	0	0	0	0	0	0	1	0.0555556	1.51654e-06
d__Bacteria	k__norank_d__Bacteria	p__Chloroflexi	c__Chloroflexia	o__Chloroflexales	f__Chloroflexaceae	g__unclassified_f__Chloroflexaceae	s__unclassified_f__Chloroflexaceae	OTU3808	0	0	0	0	0	0	33	0	0	0	0	0	0	0	0	0	0	0	33	0.0555556	5.0046e-05
d__Bacteria	k__norank_d__Bacteria	p__Bdellovibrionota	c__Bdellovibrionia	o__Bdellovibrionales	f__Bdellovibrionaceae	g__Bdellovibrio	s__unclassified_g__Bdellovibrio	OTU1798	0	0	0	0	0	0	0	0	1	0	0	0	0	0	2	0	0	0	3	0.111111	4.54963e-06
d__Bacteria	k__norank_d__Bacteria	p__Proteobacteria	c__Gammaproteobacteria	o__Burkholderiales	f__B1-7BS	g__norank_f__B1-7BS	s__uncultured_bacterium_g__norank_f__B1-7BS	OTU379	1	4	0	0	0	0	2	2	24	0	17	0	9	0	2	0	0	0	61	0.444444	9.25092e-05
d__Bacteria	k__norank_d__Bacteria	p__Myxococcota	c__Myxococcia	o__Myxococcales	f__Myxococcaceae	g__P3OB-42	s__uncultured_bacterium_g__P3OB-42	OTU4628	0	0	0	0	0	0	0	9	2	0	0	0	1	2	1	0	0	0	15	0.277778	2.27482e-05
d__Bacteria	k__norank_d__Bacteria	p__Planctomycetota	c__OM190	o__norank_c__OM190	f__norank_o__norank_c__OM190	g__norank_f__norank_o__norank_c__OM190	s__unclassified_g__norank_f__norank_o__norank_c__OM190	OTU4434	1	9	0	0	0	0	4	2	1	0	0	0	1	10	3	0	0	0	31	0.444444	4.70129e-05
d__Bacteria	k__norank_d__Bacteria	p__Proteobacteria	c__Gammaproteobacteria	o__Burkholderiales	f__Alcaligenaceae	g__Alcaligenes	s__Alcaligenes_faecalis_g__Alcaligenes	OTU925	4	16	53	1	1	4	15	10	35	50	31	125	46	25	95	3	2	4	520	1	0.000788603
d__Bacteria	k__norank_d__Bacteria	p__Proteobacteria	c__Gammaproteobacteria	o__Burkholderiales	f__Chitinimonadaceae	g__Chitinimonas	s__Chitinimonas_taiwanensis	OTU3690	2	0	0	0	0	0	8	0	0	0	0	0	0	1	0	0	0	0	11	0.166667	1.6682e-05
d__Bacteria	k__norank_d__Bacteria	p__Bacteroidota	c__Bacteroidia	o__Flavobacteriales	f__Flavobacteriaceae	g__unclassified_f__Flavobacteriaceae	s__unclassified_f__Flavobacteriaceae	OTU6130	0	0	0	0	0	0	0	0	0	0	0	0	0	0	0	0	0	1	1	0.0555556	1.51654e-06
d__Bacteria	k__norank_d__Bacteria	p__Proteobacteria	c__Alphaproteobacteria	o__norank_c__Alphaproteobacteria	f__norank_o__norank_c__Alphaproteobacteria	g__norank_f__norank_o__norank_c__Alphaproteobacteria	s__unclassified_g__norank_f__norank_o__norank_c__Alphaproteobacteria	OTU4421	9	18	0	0	0	0	6	12	9	0	0	1	24	20	7	0	0	0	106	0.5	0.000160754
d__Bacteria	k__norank_d__Bacteria	p__Proteobacteria	c__Gammaproteobacteria	o__Salinisphaerales	f__Solimonadaceae	g__Polycyclovorans	s__uncultured_bacterium_g__Polycyclovorans	OTU6094	27	24	0	0	0	0	15	5	6	0	6	0	9	27	18	0	0	0	137	0.5	0.000207767
d__Bacteria	k__norank_d__Bacteria	p__SAR324_cladeMarine_group_B	c__norank_p__SAR324_cladeMarine_group_B	o__norank_c__norank_p__SAR324_cladeMarine_group_B	f__norank_o__norank_c__norank_p__SAR324_cladeMarine_group_B	g__norank_f__norank_o__norank_c__norank_p__SAR324_cladeMarine_group_B	s__metagenome_g__norank_f__norank_o__norank_c__norank_p__SAR324_cladeMarine_group_B	OTU5724	0	0	0	0	0	0	0	0	0	0	0	0	0	0	2	0	0	0	2	0.0555556	3.03309e-06
d__Bacteria	k__norank_d__Bacteria	p__Actinobacteriota	c__Thermoleophilia	o__Solirubrobacterales	f__67-14	g__norank_f__67-14	s__unclassified_g__norank_f__67-14	OTU20	0	0	0	0	0	0	0	0	1	0	0	0	0	0	0	0	0	0	1	0.0555556	1.51654e-06
d__Bacteria	k__norank_d__Bacteria	p__Chloroflexi	c__TK10	o__norank_c__TK10	f__norank_o__norank_c__TK10	g__norank_f__norank_o__norank_c__TK10	s__uncultured_bacterium_g__norank_f__norank_o__norank_c__TK10	OTU190	0	0	0	0	0	0	0	2	0	0	0	0	1	0	3	0	0	0	6	0.166667	9.09926e-06
d__Bacteria	k__norank_d__Bacteria	p__Chloroflexi	c__TK10	o__norank_c__TK10	f__norank_o__norank_c__TK10	g__norank_f__norank_o__norank_c__TK10	s__uncultured_bacterium_g__norank_f__norank_o__norank_c__TK10	OTU191	0	0	0	0	0	0	1	2	3	0	0	0	14	2	1	0	0	0	23	0.333333	3.48805e-05
d__Bacteria	k__norank_d__Bacteria	p__Myxococcota	c__Myxococcia	o__Myxococcales	f__Anaeromyxobacteraceae	g__Anaeromyxobacter	s__unclassified_g__Anaeromyxobacter	OTU1021	0	0	0	0	0	0	0	0	0	0	0	0	0	1	0	0	0	0	1	0.0555556	1.51654e-06
d__Bacteria	k__norank_d__Bacteria	p__Proteobacteria	c__Alphaproteobacteria	o__Caulobacterales	f__Caulobacteraceae	g__Caulobacter	s__unclassified_g__Caulobacter	OTU4420	1	16	0	0	0	0	0	1	0	1	0	0	3	0	0	0	0	0	22	0.277778	3.3364e-05
d__Bacteria	k__norank_d__Bacteria	p__Proteobacteria	c__Alphaproteobacteria	o__Defluviicoccales	f__Defluviicoccaceae	g__Defluviicoccus	s__unclassified_g__Defluviicoccus	OTU369	0	2	0	0	0	0	0	0	0	0	0	0	0	0	1	0	0	0	3	0.111111	4.54963e-06
d__Bacteria	k__norank_d__Bacteria	p__SAR324_cladeMarine_group_B	c__norank_p__SAR324_cladeMarine_group_B	o__norank_c__norank_p__SAR324_cladeMarine_group_B	f__norank_o__norank_c__norank_p__SAR324_cladeMarine_group_B	g__norank_f__norank_o__norank_c__norank_p__SAR324_cladeMarine_group_B	s__unclassified_g__norank_f__norank_o__norank_c__norank_p__SAR324_cladeMarine_group_B	OTU7239	0	0	0	0	0	0	0	0	0	0	0	0	0	0	2	0	0	0	2	0.0555556	3.03309e-06
d__Bacteria	k__norank_d__Bacteria	p__Bdellovibrionota	c__Oligoflexia	o__0319-6G20	f__norank_o__0319-6G20	g__norank_f__norank_o__0319-6G20	s__unclassified_g__norank_f__norank_o__0319-6G20	OTU4813	0	0	0	0	0	0	0	0	1	0	0	0	1	1	0	0	0	0	3	0.166667	4.54963e-06
d__Bacteria	k__norank_d__Bacteria	p__Bdellovibrionota	c__Oligoflexia	o__0319-6G20	f__norank_o__0319-6G20	g__norank_f__norank_o__0319-6G20	s__unclassified_g__norank_f__norank_o__0319-6G20	OTU875	0	1	0	0	0	0	0	0	2	0	0	0	0	0	4	0	0	0	7	0.166667	1.06158e-05
d__Bacteria	k__norank_d__Bacteria	p__Actinobacteriota	c__Actinobacteria	o__Streptosporangiales	f__Streptosporangiaceae	g__unclassified_f__Streptosporangiaceae	s__unclassified_f__Streptosporangiaceae	OTU6972	0	0	0	0	0	0	0	1	0	0	0	0	2	2	1	0	0	0	6	0.222222	9.09926e-06
d__Bacteria	k__norank_d__Bacteria	p__Proteobacteria	c__Gammaproteobacteria	o__Steroidobacterales	f__Steroidobacteraceae	g__norank_f__Steroidobacteraceae	s__metagenome_g__norank_f__Steroidobacteraceae	OTU5546	3	1	0	0	0	0	3	0	0	0	4	0	1	9	3	0	0	0	24	0.388889	3.63971e-05
d__Bacteria	k__norank_d__Bacteria	p__Chloroflexi	c__Dehalococcoidia	o__S085	f__norank_o__S085	g__norank_f__norank_o__S085	s__uncultured_bacterium_g__norank_f__norank_o__S085	OTU4015	0	0	0	0	0	0	1	9	0	0	0	0	9	10	13	0	0	0	42	0.277778	6.36948e-05
d__Bacteria	k__norank_d__Bacteria	p__Proteobacteria	c__Alphaproteobacteria	o__Paracaedibacterales	f__Paracaedibacteraceae	g__norank_f__Paracaedibacteraceae	s__uncultured_prokaryote_g__norank_f__Paracaedibacteraceae	OTU3483	1	0	0	0	0	0	1	0	0	0	0	0	0	0	0	0	0	0	2	0.111111	3.03309e-06
d__Bacteria	k__norank_d__Bacteria	p__Myxococcota	c__Polyangia	o__Haliangiales	f__Haliangiaceae	g__Haliangium	s__unclassified_g__Haliangium	OTU4129	0	0	0	0	0	0	0	2	0	0	0	0	0	0	0	0	0	0	2	0.0555556	3.03309e-06
d__Bacteria	k__norank_d__Bacteria	p__Firmicutes	c__Bacilli	o__Paenibacillales	f__Paenibacillaceae	g__unclassified_f__Paenibacillaceae	s__unclassified_f__Paenibacillaceae	OTU2378	0	0	0	0	0	0	0	7	0	0	0	0	1	0	0	0	0	0	8	0.111111	1.21324e-05
d__Bacteria	k__norank_d__Bacteria	p__Chloroflexi	c__unclassified_p__Chloroflexi	o__unclassified_p__Chloroflexi	f__unclassified_p__Chloroflexi	g__unclassified_p__Chloroflexi	s__unclassified_p__Chloroflexi	OTU4132	0	0	0	0	0	0	1	14	4	0	0	0	6	3	8	0	0	0	36	0.333333	5.45956e-05
d__Bacteria	k__norank_d__Bacteria	p__Acidobacteriota	c__Subgroup_22	o__norank_c__Subgroup_22	f__norank_o__norank_c__Subgroup_22	g__norank_f__norank_o__norank_c__Subgroup_22	s__uncultured_proteobacterium_g__norank_f__norank_o__norank_c__Subgroup_22	OTU5601	0	1	0	0	0	0	0	0	0	0	0	0	0	0	0	0	0	0	1	0.0555556	1.51654e-06
d__Bacteria	k__norank_d__Bacteria	p__Myxococcota	c__Polyangia	o__Haliangiales	f__Haliangiaceae	g__Haliangium	s__unclassified_g__Haliangium	OTU4692	0	0	0	0	0	0	0	0	0	0	0	0	0	1	0	0	0	0	1	0.0555556	1.51654e-06
d__Bacteria	k__norank_d__Bacteria	p__Bdellovibrionota	c__Oligoflexia	o__0319-6G20	f__norank_o__0319-6G20	g__norank_f__norank_o__0319-6G20	s__unclassified_g__norank_f__norank_o__0319-6G20	OTU5496	0	0	0	0	0	0	0	0	0	0	0	0	0	2	0	0	0	0	2	0.0555556	3.03309e-06
d__Bacteria	k__norank_d__Bacteria	p__Bdellovibrionota	c__Oligoflexia	o__0319-6G20	f__norank_o__0319-6G20	g__norank_f__norank_o__0319-6G20	s__unclassified_g__norank_f__norank_o__0319-6G20	OTU5494	0	0	0	0	0	0	0	0	1	0	0	0	0	1	4	0	0	0	6	0.166667	9.09926e-06
d__Bacteria	k__norank_d__Bacteria	p__Calditrichota	c__Calditrichia	o__Calditrichales	f__Calditrichaceae	g__Calorithrix	s__bacterium_enrichment_culture_clone_Anammox_9	OTU4432	0	2	0	0	0	0	0	0	0	0	0	0	0	0	0	0	0	0	2	0.0555556	3.03309e-06
d__Bacteria	k__norank_d__Bacteria	p__Elusimicrobiota	c__Lineage_IIc	o__norank_c__Lineage_IIc	f__norank_o__norank_c__Lineage_IIc	g__norank_f__norank_o__norank_c__Lineage_IIc	s__unclassified_g__norank_f__norank_o__norank_c__Lineage_IIc	OTU6323	0	0	0	0	0	0	1	0	0	0	0	0	0	1	0	0	0	0	2	0.111111	3.03309e-06
d__Bacteria	k__norank_d__Bacteria	p__Firmicutes	c__Bacilli	o__Lactobacillales	f__Lactobacillaceae	g__Lactobacillus	s__uncultured_Lactobacillus_sp._g__Lactobacillus	OTU2788	0	0	0	1	0	0	0	0	0	0	0	0	0	0	0	0	0	0	1	0.0555556	1.51654e-06
d__Bacteria	k__norank_d__Bacteria	p__Firmicutes	c__Clostridia	o__Clostridiales	f__Clostridiaceae	g__Clostridium_sensu_stricto_13	s__Clostridium_subterminale	OTU7347	0	0	0	0	0	0	13	5	31	20	0	0	7	5	11	0	0	0	92	0.388889	0.000139522
d__Bacteria	k__norank_d__Bacteria	p__Chloroflexi	c__TK10	o__norank_c__TK10	f__norank_o__norank_c__TK10	g__norank_f__norank_o__norank_c__TK10	s__unclassified_g__norank_f__norank_o__norank_c__TK10	OTU63	0	0	0	0	0	0	2	0	0	0	0	0	0	1	0	0	0	0	3	0.111111	4.54963e-06
d__Bacteria	k__norank_d__Bacteria	p__Proteobacteria	c__Alphaproteobacteria	o__Rhizobiales	f__Xanthobacteraceae	g__Rhodoplanes	s__metagenome_g__Rhodoplanes	OTU5731	0	0	0	0	0	0	21	1	0	0	0	0	3	4	3	0	0	0	32	0.277778	4.85294e-05
d__Bacteria	k__norank_d__Bacteria	p__Bacteroidota	c__Kapabacteria	o__Kapabacteriales	f__norank_o__Kapabacteriales	g__norank_f__norank_o__Kapabacteriales	s__uncultured_soil_bacterium_g__norank_f__norank_o__Kapabacteriales	OTU21	1	2	0	0	0	0	0	0	0	0	0	0	0	5	0	0	0	0	8	0.166667	1.21324e-05
d__Bacteria	k__norank_d__Bacteria	p__Myxococcota	c__Polyangia	o__Blfdi19	f__norank_o__Blfdi19	g__norank_f__norank_o__Blfdi19	s__unclassified_g__norank_f__norank_o__Blfdi19	OTU6491	0	0	0	0	0	0	1	0	0	0	0	0	0	0	0	0	0	0	1	0.0555556	1.51654e-06
d__Bacteria	k__norank_d__Bacteria	p__Proteobacteria	c__Alphaproteobacteria	o__Tistrellales	f__Geminicoccaceae	g__Candidatus_Alysiosphaera	s__uncultured_organism_g__Candidatus_Alysiosphaera	OTU509	0	0	0	0	0	0	0	2	7	0	0	0	6	0	13	0	0	0	28	0.222222	4.24632e-05
d__Bacteria	k__norank_d__Bacteria	p__Firmicutes	c__Clostridia	o__Peptostreptococcales-Tissierellales	f__norank_o__Peptostreptococcales-Tissierellales	g__Gallicola	s__Peptostreptococcaceae_bacterium_SK031	OTU1716	0	0	0	0	0	0	0	0	0	0	0	0	0	1	0	0	0	0	1	0.0555556	1.51654e-06
d__Bacteria	k__norank_d__Bacteria	p__Planctomycetota	c__vadinHA49	o__norank_c__vadinHA49	f__norank_o__norank_c__vadinHA49	g__norank_f__norank_o__norank_c__vadinHA49	s__uncultured_Planctomycetales_bacterium_g__norank_f__norank_o__norank_c__vadinHA49	OTU5131	0	0	0	0	0	0	0	0	3	0	9	0	0	0	0	0	0	0	12	0.111111	1.81985e-05
d__Bacteria	k__norank_d__Bacteria	p__Myxococcota	c__Myxococcia	o__Myxococcales	f__Myxococcaceae	g__unclassified_f__Myxococcaceae	s__unclassified_f__Myxococcaceae	OTU1196	0	0	0	0	0	0	0	0	1	0	0	0	0	0	0	0	0	0	1	0.0555556	1.51654e-06
d__Bacteria	k__norank_d__Bacteria	p__Bdellovibrionota	c__Oligoflexia	o__0319-6G20	f__norank_o__0319-6G20	g__norank_f__norank_o__0319-6G20	s__unclassified_g__norank_f__norank_o__0319-6G20	OTU5678	0	0	0	0	0	0	0	6	6	0	0	0	8	1	9	0	0	0	30	0.277778	4.54963e-05
d__Bacteria	k__norank_d__Bacteria	p__Actinobacteriota	c__Actinobacteria	o__Frankiales	f__Geodermatophilaceae	g__Geodermatophilus	s__uncultured_bacterium_g__Geodermatophilus	OTU753	4	6	0	0	0	2	43	52	50	0	30	0	36	58	81	0	3	3	368	0.666667	0.000558088
d__Bacteria	k__norank_d__Bacteria	p__Bacteroidota	c__Bacteroidia	o__Bacteroidales	f__Bacteroidetes_vadinHA17	g__norank_f__Bacteroidetes_vadinHA17	s__unclassified_g__norank_f__Bacteroidetes_vadinHA17	OTU1695	0	0	0	0	0	0	0	0	0	0	0	0	0	0	0	0	2	0	2	0.0555556	3.03309e-06
d__Bacteria	k__norank_d__Bacteria	p__Chloroflexi	c__TK10	o__norank_c__TK10	f__norank_o__norank_c__TK10	g__norank_f__norank_o__norank_c__TK10	s__uncultured_bacterium_g__norank_f__norank_o__norank_c__TK10	OTU5937	0	0	0	0	0	0	2	0	0	0	0	0	0	1	2	0	0	0	5	0.166667	7.58272e-06
d__Bacteria	k__norank_d__Bacteria	p__Firmicutes	c__Clostridia	o__Christensenellales	f__Christensenellaceae	g__norank_f__Christensenellaceae	s__uncultured_bacterium_g__norank_f__Christensenellaceae	OTU1955	0	0	0	0	0	0	0	1	1	0	0	0	0	0	0	0	0	0	2	0.111111	3.03309e-06
d__Bacteria	k__norank_d__Bacteria	p__Gemmatimonadota	c__Gemmatimonadetes	o__Gemmatimonadales	f__Gemmatimonadaceae	g__Roseisolibacter	s__metagenome_g__Roseisolibacter	OTU5714	3	0	0	0	0	0	0	0	0	0	0	0	0	1	0	0	0	0	4	0.111111	6.06618e-06
d__Bacteria	k__norank_d__Bacteria	p__Elusimicrobiota	c__Elusimicrobia	o__Lineage_IV	f__norank_o__Lineage_IV	g__norank_f__norank_o__Lineage_IV	s__unclassified_g__norank_f__norank_o__Lineage_IV	OTU4383	0	1	0	0	0	0	1	0	0	0	0	0	1	0	0	0	0	0	3	0.166667	4.54963e-06
d__Bacteria	k__norank_d__Bacteria	p__Actinobacteriota	c__Acidimicrobiia	o__Microtrichales	f__unclassified_o__Microtrichales	g__unclassified_o__Microtrichales	s__unclassified_o__Microtrichales	OTU6456	14	43	0	0	0	0	1	0	0	0	0	0	0	2	1	0	0	0	61	0.277778	9.25092e-05
d__Bacteria	k__norank_d__Bacteria	p__Proteobacteria	c__Gammaproteobacteria	o__JG36-GS-52	f__norank_o__JG36-GS-52	g__norank_f__norank_o__JG36-GS-52	s__unclassified_g__norank_f__norank_o__JG36-GS-52	OTU5519	0	1	0	0	0	0	7	1	2	0	11	0	2	1	3	0	0	0	28	0.444444	4.24632e-05
d__Bacteria	k__norank_d__Bacteria	p__Actinobacteriota	c__Actinobacteria	o__Frankiales	f__Frankiaceae	g__Jatrophihabitans	s__uncultured_Frankineae_bacterium_g__Jatrophihabitans	OTU6104	0	0	0	0	3	2	1	0	3	0	0	0	0	0	0	0	2	1	12	0.333333	1.81985e-05
d__Bacteria	k__norank_d__Bacteria	p__Nitrospirota	c__Nitrospiria	o__Nitrospirales	f__Nitrospiraceae	g__Nitrospira	s__uncultured_soil_bacterium_g__Nitrospira	OTU239	13	76	1	1	0	2	91	98	33	15	103	2	165	188	141	0	1	0	930	0.833333	0.00141039
d__Bacteria	k__norank_d__Bacteria	p__Firmicutes	c__Bacilli	o__Paenibacillales	f__Paenibacillaceae	g__Paenibacillus	s__Paenibacillus_pectinilyticus	OTU6823	16	4	0	0	0	0	2	46	12	0	0	0	18	5	29	1	0	0	133	0.5	0.0002017
d__Bacteria	k__norank_d__Bacteria	p__RCP2-54	c__norank_p__RCP2-54	o__norank_c__norank_p__RCP2-54	f__norank_o__norank_c__norank_p__RCP2-54	g__norank_f__norank_o__norank_c__norank_p__RCP2-54	s__uncultured_prokaryote_g__norank_f__norank_o__norank_c__norank_p__RCP2-54	OTU6351	9	1	1	0	0	0	3	0	2	0	0	0	4	14	0	0	0	0	34	0.388889	5.15625e-05
d__Bacteria	k__norank_d__Bacteria	p__Proteobacteria	c__Alphaproteobacteria	o__Rhodospirillales	f__norank_o__Rhodospirillales	g__norank_f__norank_o__Rhodospirillales	s__unclassified_g__norank_f__norank_o__Rhodospirillales	OTU1218	1	0	0	0	0	0	0	0	0	0	0	0	0	0	0	0	0	0	1	0.0555556	1.51654e-06
d__Bacteria	k__norank_d__Bacteria	p__Verrucomicrobiota	c__Chlamydiae	o__Chlamydiales	f__Parachlamydiaceae	g__Neochlamydia	s__metagenome_g__Neochlamydia	OTU5301	0	1	0	0	0	1	0	0	0	0	0	0	0	0	0	0	0	0	2	0.111111	3.03309e-06
d__Bacteria	k__norank_d__Bacteria	p__Proteobacteria	c__Gammaproteobacteria	o__Legionellales	f__Legionellaceae	g__Legionella	s__unclassified_g__Legionella	OTU5071	0	0	0	0	0	0	0	0	0	0	0	0	0	0	2	0	0	0	2	0.0555556	3.03309e-06
d__Bacteria	k__norank_d__Bacteria	p__Proteobacteria	c__Alphaproteobacteria	o__Acetobacterales	f__Acetobacteraceae	g__Roseomonas	s__Roseomonas_sp._FDAARGOS_362	OTU3219	0	2	0	1	0	1	1	0	0	13	1	0	1	4	2	0	0	0	26	0.5	3.94301e-05
d__Bacteria	k__norank_d__Bacteria	p__unclassified_k__norank_d__Bacteria	c__unclassified_k__norank_d__Bacteria	o__unclassified_k__norank_d__Bacteria	f__unclassified_k__norank_d__Bacteria	g__unclassified_k__norank_d__Bacteria	s__unclassified_k__norank_d__Bacteria	OTU462	0	0	0	0	0	0	0	0	0	0	0	0	0	0	2	0	0	0	2	0.0555556	3.03309e-06
d__Bacteria	k__norank_d__Bacteria	p__unclassified_k__norank_d__Bacteria	c__unclassified_k__norank_d__Bacteria	o__unclassified_k__norank_d__Bacteria	f__unclassified_k__norank_d__Bacteria	g__unclassified_k__norank_d__Bacteria	s__unclassified_k__norank_d__Bacteria	OTU461	0	1	3	0	0	0	0	0	0	0	0	0	0	0	0	0	0	0	4	0.111111	6.06618e-06
d__Bacteria	k__norank_d__Bacteria	p__Proteobacteria	c__Gammaproteobacteria	o__Coxiellales	f__Coxiellaceae	g__Coxiella	s__uncultured_bacterium_g__Coxiella	OTU5153	0	0	0	0	0	0	0	0	0	0	9	0	0	0	0	0	0	0	9	0.0555556	1.36489e-05
d__Bacteria	k__norank_d__Bacteria	p__Gemmatimonadota	c__Gemmatimonadetes	o__Gemmatimonadales	f__Gemmatimonadaceae	g__norank_f__Gemmatimonadaceae	s__uncultured_Alphaproteobacteria_bacterium_g__norank_f__Gemmatimonadaceae	OTU3785	6	2	0	0	0	0	17	1	1	0	2	0	0	2	4	0	0	0	35	0.444444	5.3079e-05
d__Bacteria	k__norank_d__Bacteria	p__Proteobacteria	c__Alphaproteobacteria	o__Rhizobiales	f__Beijerinckiaceae	g__Microvirga	s__unclassified_g__Microvirga	OTU6847	1	0	0	0	0	0	0	0	1	0	0	0	1	3	1	0	0	0	7	0.277778	1.06158e-05
d__Bacteria	k__norank_d__Bacteria	p__Firmicutes	c__Bacilli	o__Lactobacillales	f__Carnobacteriaceae	g__Atopostipes	s__uncultured_bacterium_g__Atopostipes	OTU5154	0	0	0	0	0	0	0	0	0	0	15	0	0	0	0	0	0	0	15	0.0555556	2.27482e-05
d__Bacteria	k__norank_d__Bacteria	p__Elusimicrobiota	c__Elusimicrobia	o__Lineage_IV	f__norank_o__Lineage_IV	g__norank_f__norank_o__Lineage_IV	s__uncultured_bacterium_g__norank_f__norank_o__Lineage_IV	OTU7147	0	0	0	0	0	0	0	0	0	0	0	0	0	1	0	0	0	0	1	0.0555556	1.51654e-06
d__Bacteria	k__norank_d__Bacteria	p__Proteobacteria	c__Alphaproteobacteria	o__Paracaedibacterales	f__Paracaedibacteraceae	g__norank_f__Paracaedibacteraceae	s__uncultured_gamma_proteobacterium_g__norank_f__Paracaedibacteraceae	OTU184	0	0	0	0	0	0	0	0	0	0	0	0	1	0	0	0	0	0	1	0.0555556	1.51654e-06
d__Bacteria	k__norank_d__Bacteria	p__Chloroflexi	c__JG30-KF-CM66	o__norank_c__JG30-KF-CM66	f__norank_o__norank_c__JG30-KF-CM66	g__norank_f__norank_o__norank_c__JG30-KF-CM66	s__uncultured_Anaerolineales_bacterium_g__norank_f__norank	OTU4494	0	0	0	0	0	0	2	1	9	0	0	0	5	7	7	0	0	0	31	0.333333	4.70129e-05
d__Bacteria	k__norank_d__Bacteria	p__Actinobacteriota	c__Thermoleophilia	o__Gaiellales	f__norank_o__Gaiellales	g__norank_f__norank_o__Gaiellales	s__unclassified_g__norank_f__norank_o__Gaiellales	OTU510	10	7	0	0	0	1	3	20	17	0	12	0	26	12	12	0	0	0	120	0.555556	0.000181985
d__Bacteria	k__norank_d__Bacteria	p__Acidobacteriota	c__Blastocatellia	o__11-24	f__norank_o__11-24	g__norank_f__norank_o__11-24	s__uncultured_bacterium_g__norank_f__norank_o__11-24	OTU6508	0	0	0	0	0	0	0	0	0	0	0	0	0	3	0	0	0	0	3	0.0555556	4.54963e-06
d__Bacteria	k__norank_d__Bacteria	p__Acidobacteriota	c__Holophagae	o__Subgroup_7	f__norank_o__Subgroup_7	g__norank_f__norank_o__Subgroup_7	s__unclassified_g__norank_f__norank_o__Subgroup_7	OTU1076	0	0	0	0	0	0	0	1	0	0	0	0	0	2	1	0	0	0	4	0.166667	6.06618e-06
d__Bacteria	k__norank_d__Bacteria	p__Deinococcota	c__Deinococci	o__Deinococcales	f__Deinococcaceae	g__Deinococcus	s__Deinococcus_yunweiensis	OTU4162	0	0	0	10	30	1	0	0	0	0	0	0	0	0	0	1	2	1	45	0.333333	6.82445e-05
d__Bacteria	k__norank_d__Bacteria	p__Firmicutes	c__Bacilli	o__Bacillales	f__Bacillaceae	g__unclassified_f__Bacillaceae	s__unclassified_f__Bacillaceae	OTU30	0	0	0	0	0	0	4	3	3	0	0	0	8	6	95	0	0	0	119	0.333333	0.000180469
d__Bacteria	k__norank_d__Bacteria	p__Firmicutes	c__Bacilli	o__Alicyclobacillales	f__Alicyclobacillaceae	g__Tumebacillus	s__uncultured_bacterium_g__Tumebacillus	OTU5992	0	8	0	0	0	0	29	49	88	0	0	0	16	30	19	0	40	2	281	0.5	0.000426149
d__Bacteria	k__norank_d__Bacteria	p__Bacteroidota	c__Bacteroidia	o__Cytophagales	f__Hymenobacteraceae	g__Adhaeribacter	s__uncultured_bacterium_g__Adhaeribacter	OTU4871	0	0	0	0	0	0	2	5	20	0	0	0	4	8	2	0	0	0	41	0.333333	6.21783e-05
d__Bacteria	k__norank_d__Bacteria	p__Dependentiae	c__Babeliae	o__Babeliales	f__Vermiphilaceae	g__norank_f__Vermiphilaceae	s__metagenome_g__norank_f__Vermiphilaceae	OTU5721	0	0	0	0	0	0	0	0	0	0	0	0	1	0	0	0	0	0	1	0.0555556	1.51654e-06
d__Bacteria	k__norank_d__Bacteria	p__Proteobacteria	c__Alphaproteobacteria	o__Tistrellales	f__Geminicoccaceae	g__Candidatus_Alysiosphaera	s__unclassified_g__Candidatus_Alysiosphaera	OTU2721	0	1	0	0	0	0	0	0	0	0	0	0	0	0	0	0	0	0	1	0.0555556	1.51654e-06
d__Bacteria	k__norank_d__Bacteria	p__Proteobacteria	c__Alphaproteobacteria	o__Rhizobiales	f__Hyphomicrobiaceae	g__Pedomicrobium	s__uncultured_bacterium_g__Pedomicrobium	OTU77	0	0	0	0	0	0	0	0	1	0	0	0	0	1	0	0	0	0	2	0.111111	3.03309e-06
d__Bacteria	k__norank_d__Bacteria	p__MBNT15	c__norank_p__MBNT15	o__norank_c__norank_p__MBNT15	f__norank_o__norank_c__norank_p__MBNT15	g__norank_f__norank_o__norank_c__norank_p__MBNT15	s__uncultured_bacterium_g__norank_f__norank_o__norank_c__norank_p__MBNT15	OTU3375	0	0	0	0	0	0	0	0	0	0	0	0	0	1	0	0	0	0	1	0.0555556	1.51654e-06
d__Bacteria	k__norank_d__Bacteria	p__Proteobacteria	c__Gammaproteobacteria	o__unclassified_c__Gammaproteobacteria	f__unclassified_c__Gammaproteobacteria	g__unclassified_c__Gammaproteobacteria	s__unclassified_c__Gammaproteobacteria	OTU4657	0	0	0	0	0	1	0	0	2	0	0	0	9	9	0	0	0	0	21	0.222222	3.18474e-05
d__Bacteria	k__norank_d__Bacteria	p__SAR324_cladeMarine_group_B	c__norank_p__SAR324_cladeMarine_group_B	o__norank_c__norank_p__SAR324_cladeMarine_group_B	f__norank_o__norank_c__norank_p__SAR324_cladeMarine_group_B	g__norank_f__norank_o__norank_c__norank_p__SAR324_cladeMarine_group_B	s__unclassified_g__norank_f__norank_o__norank_c__norank_p__SAR324_cladeMarine_group_B	OTU3825	0	0	0	0	0	0	1	0	0	0	0	0	0	1	0	0	0	0	2	0.111111	3.03309e-06
d__Bacteria	k__norank_d__Bacteria	p__Bacteroidota	c__Bacteroidia	o__Flavobacteriales	f__Flavobacteriaceae	g__Flavobacterium	s__unclassified_g__Flavobacterium	OTU3331	2	0	0	0	0	0	0	0	0	0	0	0	0	0	0	0	0	0	2	0.0555556	3.03309e-06
d__Bacteria	k__norank_d__Bacteria	p__Firmicutes	c__Bacilli	o__Thermoactinomycetales	f__Thermoactinomycetaceae	g__Laceyella	s__Laceyella_sacchari	OTU187	0	0	0	0	0	0	0	3	3	0	0	0	3	1	7	0	0	0	17	0.277778	2.57812e-05
d__Bacteria	k__norank_d__Bacteria	p__Proteobacteria	c__Alphaproteobacteria	o__Elsterales	f__norank_o__Elsterales	g__norank_f__norank_o__Elsterales	s__uncultured_bacterium_g__norank_f__norank_o__Elsterales	OTU6965	0	0	0	0	0	0	1	2	0	0	6	0	3	3	3	0	0	0	18	0.333333	2.72978e-05
d__Bacteria	k__norank_d__Bacteria	p__Myxococcota	c__Polyangia	o__Polyangiales	f__Polyangiaceae	g__norank_f__Polyangiaceae	s__uncultured_bacterium_g__norank_f__Polyangiaceae	OTU6277	4	3	0	0	0	0	10	34	3	0	19	0	3	12	18	0	0	0	106	0.5	0.000160754
d__Bacteria	k__norank_d__Bacteria	p__Bacteroidota	c__Bacteroidia	o__Chitinophagales	f__Saprospiraceae	g__norank_f__Saprospiraceae	s__unclassified_g__norank_f__Saprospiraceae	OTU3822	0	0	0	0	0	0	10	0	0	0	0	0	1	0	0	0	0	0	11	0.111111	1.6682e-05
d__Bacteria	k__norank_d__Bacteria	p__Proteobacteria	c__Alphaproteobacteria	o__Rhizobiales	f__Rhodomicrobiaceae	g__Rhodomicrobium	s__uncultured_bacterium_g__Rhodomicrobium	OTU7514	0	3	0	0	0	0	0	2	0	0	0	1	1	1	1	0	0	0	9	0.333333	1.36489e-05
d__Bacteria	k__norank_d__Bacteria	p__Firmicutes	c__Clostridia	o__Oscillospirales	f__Ruminococcaceae	g__Ruminococcus	s__unclassified_g__Ruminococcus	OTU5206	0	0	0	0	0	0	0	0	0	0	12	0	1	0	0	0	0	0	13	0.111111	1.97151e-05
d__Bacteria	k__norank_d__Bacteria	p__Proteobacteria	c__Alphaproteobacteria	o__Tistrellales	f__Geminicoccaceae	g__Candidatus_Alysiosphaera	s__uncultured_bacterium_g__Candidatus_Alysiosphaera	OTU760	0	0	0	1	0	1	5	10	20	0	0	0	8	5	20	0	0	0	70	0.444444	0.000106158
d__Bacteria	k__norank_d__Bacteria	p__Chloroflexi	c__Anaerolineae	o__Ardenticatenales	f__Ardenticatenaceae	g__norank_f__Ardenticatenaceae	s__unclassified_g__norank_f__Ardenticatenaceae	OTU4957	0	0	0	0	0	0	0	0	1	0	0	0	1	0	2	0	0	0	4	0.166667	6.06618e-06
d__Bacteria	k__norank_d__Bacteria	p__Firmicutes	c__Bacilli	o__Paenibacillales	f__Paenibacillaceae	g__Paenibacillus	s__unclassified_g__Paenibacillus	OTU2188	0	0	0	0	0	0	0	0	0	0	0	0	0	1	0	0	0	0	1	0.0555556	1.51654e-06
d__Bacteria	k__norank_d__Bacteria	p__Actinobacteriota	c__Actinobacteria	o__Micromonosporales	f__Micromonosporaceae	g__unclassified_f__Micromonosporaceae	s__unclassified_f__Micromonosporaceae	OTU1413	0	2	0	0	0	0	10	30	7	0	22	0	12	18	18	0	0	0	119	0.444444	0.000180469
d__Bacteria	k__norank_d__Bacteria	p__Bdellovibrionota	c__Bdellovibrionia	o__Bdellovibrionales	f__Bdellovibrionaceae	g__OM27_clade	s__uncultured_microorganism_g__OM27_clade	OTU51	0	18	1	0	0	0	1	1	4	0	0	0	2	1	3	0	0	0	31	0.444444	4.70129e-05
d__Bacteria	k__norank_d__Bacteria	p__Proteobacteria	c__Alphaproteobacteria	o__Rickettsiales	f__SM2D12	g__norank_f__SM2D12	s__uncultured_bacterium_g__norank_f__SM2D12	OTU4385	3	23	0	0	0	0	0	0	0	0	0	0	0	1	0	0	0	0	27	0.166667	4.09467e-05
d__Bacteria	k__norank_d__Bacteria	p__Bdellovibrionota	c__Oligoflexia	o__0319-6G20	f__norank_o__0319-6G20	g__norank_f__norank_o__0319-6G20	s__unclassified_g__norank_f__norank_o__0319-6G20	OTU4728	0	0	0	0	0	0	0	0	0	0	0	0	1	0	0	0	0	0	1	0.0555556	1.51654e-06
d__Bacteria	k__norank_d__Bacteria	p__Proteobacteria	c__Alphaproteobacteria	o__Rhizobiales	f__Rhizobiales_Incertae_Sedis	g__Bauldia	s__metagenome_g__Bauldia	OTU4888	3	24	0	3	1	0	78	27	28	10	2	12	50	76	59	0	0	0	373	0.722222	0.000565671
d__Bacteria	k__norank_d__Bacteria	p__Bdellovibrionota	c__Oligoflexia	o__0319-6G20	f__norank_o__0319-6G20	g__norank_f__norank_o__0319-6G20	s__metagenome_g__norank_f__norank_o__0319-6G20	OTU1087	0	0	0	0	0	0	0	0	0	0	0	0	1	0	0	0	0	0	1	0.0555556	1.51654e-06
d__Bacteria	k__norank_d__Bacteria	p__Proteobacteria	c__Alphaproteobacteria	o__unclassified_c__Alphaproteobacteria	f__unclassified_c__Alphaproteobacteria	g__unclassified_c__Alphaproteobacteria	s__unclassified_c__Alphaproteobacteria	OTU5452	0	2	0	0	0	0	3	0	0	0	0	0	0	0	0	0	0	0	5	0.111111	7.58272e-06
d__Bacteria	k__norank_d__Bacteria	p__Acidobacteriota	c__Acidobacteriae	o__Acidobacteriales	f__norank_o__Acidobacteriales	g__norank_f__norank_o__Acidobacteriales	s__uncultured_bacterium_g__norank_f__norank_o__Acidobacteriales	OTU5697	0	0	0	0	0	0	0	8	0	0	0	0	0	1	0	0	0	0	9	0.111111	1.36489e-05
d__Bacteria	k__norank_d__Bacteria	p__Proteobacteria	c__Alphaproteobacteria	o__Sphingomonadales	f__Sphingomonadaceae	g__Sphingopyxis	s__Sphingopyxis_chilensis	OTU5225	104	26	26	0	1	3	13	1	2	233	84	154	3	2	8	0	8	0	668	0.833333	0.00101305
d__Bacteria	k__norank_d__Bacteria	p__Myxococcota	c__Polyangia	o__Haliangiales	f__Haliangiaceae	g__Haliangium	s__uncultured_bacterium_g__Haliangium	OTU4486	1	3	0	0	0	0	7	4	4	0	0	0	2	4	2	0	0	0	27	0.444444	4.09467e-05
d__Bacteria	k__norank_d__Bacteria	p__Verrucomicrobiota	c__Chlamydiae	o__Chlamydiales	f__Parachlamydiaceae	g__Neochlamydia	s__unclassified_g__Neochlamydia	OTU6068	0	1	0	0	0	0	1	0	0	0	0	0	0	0	0	0	0	0	2	0.111111	3.03309e-06
d__Bacteria	k__norank_d__Bacteria	p__Chloroflexi	c__TK10	o__norank_c__TK10	f__norank_o__norank_c__TK10	g__norank_f__norank_o__norank_c__TK10	s__unclassified_g__norank_f__norank_o__norank_c__TK10	OTU2411	0	0	0	0	0	0	59	41	25	0	0	0	26	23	47	0	0	0	221	0.333333	0.000335156
d__Bacteria	k__norank_d__Bacteria	p__Planctomycetota	c__Phycisphaerae	o__Phycisphaerales	f__Phycisphaeraceae	g__SM1A02	s__unclassified_g__SM1A02	OTU4845	2	0	0	0	0	0	12	0	10	0	0	0	14	7	12	0	0	0	57	0.333333	8.6443e-05
d__Bacteria	k__norank_d__Bacteria	p__Chloroflexi	c__Ktedonobacteria	o__Ktedonobacterales	f__JG30-KF-AS9	g__norank_f__JG30-KF-AS9	s__uncultured_bacterium_g__norank_f__JG30-KF-AS9	OTU4202	0	0	0	0	0	0	0	0	0	0	0	0	0	0	0	0	0	2	2	0.0555556	3.03309e-06
d__Bacteria	k__norank_d__Bacteria	p__Verrucomicrobiota	c__Chlamydiae	o__Chlamydiales	f__Parachlamydiaceae	g__unclassified_f__Parachlamydiaceae	s__unclassified_f__Parachlamydiaceae	OTU4247	3	1	0	0	0	0	0	1	0	0	0	0	0	1	0	0	0	0	6	0.222222	9.09926e-06
d__Bacteria	k__norank_d__Bacteria	p__Firmicutes	c__Bacilli	o__Thermoactinomycetales	f__Thermoactinomycetaceae	g__norank_f__Thermoactinomycetaceae	s__uncultured_bacterium_g__norank_f__Thermoactinomycetaceae	OTU3905	0	0	0	0	0	0	0	1	0	0	0	0	0	2	0	0	0	0	3	0.111111	4.54963e-06
d__Bacteria	k__norank_d__Bacteria	p__Proteobacteria	c__Gammaproteobacteria	o__Cellvibrionales	f__Cellvibrionaceae	g__Cellvibrio	s__uncultured_bacterium_g__Cellvibrio	OTU2367	9	1	2	0	0	0	5	2	27	39	76	28	1	3	1	0	2	0	196	0.722222	0.000297243
d__Bacteria	k__norank_d__Bacteria	p__Dependentiae	c__Babeliae	o__Babeliales	f__Vermiphilaceae	g__norank_f__Vermiphilaceae	s__uncultured_bacterium_g__norank_f__Vermiphilaceae	OTU3826	0	0	0	0	0	0	1	0	0	0	0	0	0	0	0	0	0	0	1	0.0555556	1.51654e-06
d__Bacteria	k__norank_d__Bacteria	p__Gemmatimonadota	c__Longimicrobia	o__Longimicrobiales	f__Longimicrobiaceae	g__YC-ZSS-LKJ147	s__uncultured_bacterium_g__YC-ZSS-LKJ147	OTU7144	5	0	0	0	0	0	0	0	0	0	0	0	0	13	0	0	0	0	18	0.111111	2.72978e-05
d__Bacteria	k__norank_d__Bacteria	p__Actinobacteriota	c__Acidimicrobiia	o__Microtrichales	f__Microtrichaceae	g__IMCC26207	s__unclassified_g__IMCC26207	OTU237	1	0	0	0	0	0	18	6	4	0	3	4	8	5	14	0	0	0	63	0.5	9.55423e-05
d__Bacteria	k__norank_d__Bacteria	p__Proteobacteria	c__Alphaproteobacteria	o__Paracaedibacterales	f__Paracaedibacteraceae	g__Candidatus_Captivus	s__Candidatus_Captivus_acidiprotistae	OTU989	0	0	0	0	0	0	3	0	0	0	0	0	0	0	0	0	0	0	3	0.0555556	4.54963e-06
d__Bacteria	k__norank_d__Bacteria	p__Actinobacteriota	c__Actinobacteria	o__Micrococcales	f__Micrococcaceae	g__Glutamicibacter	s__Glutamicibacter_nicotianae	OTU2456	0	0	0	0	0	0	1	1	0	0	0	0	0	0	0	1	0	0	3	0.166667	4.54963e-06
d__Bacteria	k__norank_d__Bacteria	p__Actinobacteriota	c__Actinobacteria	o__Streptosporangiales	f__Streptosporangiaceae	g__Nonomuraea	s__Nonomuraea_terrinata	OTU7718	0	0	0	0	0	0	0	1	0	0	0	0	2	0	0	0	0	0	3	0.111111	4.54963e-06
d__Bacteria	k__norank_d__Bacteria	p__Gemmatimonadota	c__Longimicrobia	o__Longimicrobiales	f__Longimicrobiaceae	g__Longimicrobium	s__uncultured_bacterium_g__Longimicrobium	OTU391	0	0	0	0	0	1	0	0	0	0	0	0	0	0	0	0	0	0	1	0.0555556	1.51654e-06
d__Bacteria	k__norank_d__Bacteria	p__NB1-j	c__norank_p__NB1-j	o__norank_c__norank_p__NB1-j	f__norank_o__norank_c__norank_p__NB1-j	g__norank_f__norank_o__norank_c__norank_p__NB1-j	s__uncultured_bacterium_g__norank_f__norank_o__norank_c__norank_p__NB1-j	OTU5749	0	0	0	0	0	3	1	1	1	0	0	0	0	2	0	0	0	0	8	0.277778	1.21324e-05
d__Bacteria	k__norank_d__Bacteria	p__Proteobacteria	c__Alphaproteobacteria	o__Rhizobiales	f__Hyphomicrobiaceae	g__Pedomicrobium	s__uncultured_bacterium_g__Pedomicrobium	OTU6780	6	33	0	0	0	0	51	8	3	0	0	0	18	26	14	0	0	0	159	0.444444	0.00024113
d__Bacteria	k__norank_d__Bacteria	p__Proteobacteria	c__Gammaproteobacteria	o__Acidiferrobacterales	f__Acidiferrobacteraceae	g__Sulfurifustis	s__unclassified_g__Sulfurifustis	OTU7032	0	0	0	0	0	0	1	0	0	0	0	0	1	1	0	0	0	0	3	0.166667	4.54963e-06
d__Bacteria	k__norank_d__Bacteria	p__Gemmatimonadota	c__Gemmatimonadetes	o__Gemmatimonadales	f__Gemmatimonadaceae	g__Roseisolibacter	s__uncultured_bacterium_g__Roseisolibacter	OTU2447	0	0	0	0	0	0	2	0	4	0	0	0	1	2	1	0	0	0	10	0.277778	1.51654e-05
d__Bacteria	k__norank_d__Bacteria	p__Chloroflexi	c__JG30-KF-CM66	o__norank_c__JG30-KF-CM66	f__norank_o__norank_c__JG30-KF-CM66	g__norank_f__norank_o__norank_c__JG30-KF-CM66	s__uncultured_Anaerolineales_bacterium_g__norank_f__norank	OTU2551	0	0	0	0	0	0	0	5	0	0	0	0	2	0	1	0	0	0	8	0.166667	1.21324e-05
d__Bacteria	k__norank_d__Bacteria	p__Acidobacteriota	c__Acidobacteriae	o__Subgroup_15	f__norank_o__Subgroup_15	g__norank_f__norank_o__Subgroup_15	s__unclassified_g__norank_f__norank_o__Subgroup_15	OTU1353	1	0	0	0	0	0	2	0	0	0	0	0	1	13	0	0	0	0	17	0.222222	2.57812e-05
d__Bacteria	k__norank_d__Bacteria	p__Firmicutes	c__Desulfitobacteriia	o__Desulfitobacteriales	f__Desulfitobacteriaceae	g__Desulfitobacterium	s__unclassified_g__Desulfitobacterium	OTU5964	0	0	0	0	0	0	0	1	0	0	0	0	0	0	0	0	0	0	1	0.0555556	1.51654e-06
d__Bacteria	k__norank_d__Bacteria	p__Proteobacteria	c__Gammaproteobacteria	o__Xanthomonadales	f__Rhodanobacteraceae	g__Mizugakiibacter	s__uncultured_Xanthomonadaceae_bacterium_g__Mizugakiibacter	OTU1836	1	0	0	0	0	0	0	2	11	0	3	0	2	0	0	0	0	0	19	0.277778	2.88143e-05
d__Bacteria	k__norank_d__Bacteria	p__Actinobacteriota	c__Thermoleophilia	o__Gaiellales	f__norank_o__Gaiellales	g__norank_f__norank_o__Gaiellales	s__unclassified_g__norank_f__norank_o__Gaiellales	OTU5755	0	0	0	0	0	0	1	0	2	0	0	0	1	0	1	0	0	0	5	0.222222	7.58272e-06
d__Bacteria	k__norank_d__Bacteria	p__Proteobacteria	c__Alphaproteobacteria	o__Rhizobiales	f__Rhizobiaceae	g__Aureimonas	s__Aureimonas_ureilytica	OTU1681	3	11	0	846	147	80	0	0	0	2	44	0	1	0	0	103	127	86	1450	0.611111	0.00219899
d__Bacteria	k__norank_d__Bacteria	p__Chloroflexi	c__Ktedonobacteria	o__Ktedonobacterales	f__JG30-KF-AS9	g__norank_f__JG30-KF-AS9	s__uncultured_bacterium_g__norank_f__JG30-KF-AS9	OTU2257	0	0	0	0	0	0	0	2	0	0	0	0	0	0	0	0	0	0	2	0.0555556	3.03309e-06
d__Bacteria	k__norank_d__Bacteria	p__Chloroflexi	c__TK10	o__norank_c__TK10	f__norank_o__norank_c__TK10	g__norank_f__norank_o__norank_c__TK10	s__unclassified_g__norank_f__norank_o__norank_c__TK10	OTU7422	0	2	0	0	0	1	0	22	4	0	0	0	12	2	27	0	0	0	70	0.388889	0.000106158
d__Bacteria	k__norank_d__Bacteria	p__Dependentiae	c__Babeliae	o__Babeliales	f__Vermiphilaceae	g__norank_f__Vermiphilaceae	s__uncultured_bacterium_g__norank_f__Vermiphilaceae	OTU5505	0	0	0	0	0	0	0	0	0	0	2	0	0	0	0	0	0	0	2	0.0555556	3.03309e-06
d__Bacteria	k__norank_d__Bacteria	p__Bacteroidota	c__Bacteroidia	o__Chitinophagales	f__norank_o__Chitinophagales	g__norank_f__norank_o__Chitinophagales	s__unclassified_g__norank_f__norank_o__Chitinophagales	OTU2381	0	0	0	0	0	0	0	1	0	0	0	0	0	0	0	0	0	0	1	0.0555556	1.51654e-06
d__Bacteria	k__norank_d__Bacteria	p__Proteobacteria	c__Gammaproteobacteria	o__Diplorickettsiales	f__Diplorickettsiaceae	g__Aquicella	s__uncultured_bacterium_g__Aquicella	OTU5108	1	0	0	0	0	0	1	0	1	0	0	2	0	0	0	0	0	0	5	0.222222	7.58272e-06
d__Bacteria	k__norank_d__Bacteria	p__Verrucomicrobiota	c__Verrucomicrobiae	o__Pedosphaerales	f__Pedosphaeraceae	g__norank_f__Pedosphaeraceae	s__unclassified_g__norank_f__Pedosphaeraceae	OTU2130	0	5	0	0	0	0	0	0	0	0	0	0	0	0	2	0	0	0	7	0.111111	1.06158e-05
d__Bacteria	k__norank_d__Bacteria	p__Proteobacteria	c__Alphaproteobacteria	o__Elsterales	f__norank_o__Elsterales	g__norank_f__norank_o__Elsterales	s__unclassified_g__norank_f__norank_o__Elsterales	OTU7016	0	0	0	0	0	0	0	9	0	0	0	0	0	1	5	0	0	0	15	0.166667	2.27482e-05
d__Bacteria	k__norank_d__Bacteria	p__Actinobacteriota	c__Actinobacteria	o__Kineosporiales	f__Kineosporiaceae	g__Kineococcus	s__unclassified_g__Kineococcus	OTU7724	0	9	0	64	496	521	2	0	1	0	14	0	0	1	0	350	520	363	2341	0.611111	0.00355023
d__Bacteria	k__norank_d__Bacteria	p__Actinobacteriota	c__Actinobacteria	o__Kineosporiales	f__Kineosporiaceae	g__Quadrisphaera	s__unclassified_g__Quadrisphaera	OTU7613	0	0	0	1	2	0	25	7	29	0	0	0	22	1	48	0	2	0	137	0.5	0.000207767
d__Bacteria	k__norank_d__Bacteria	p__Myxococcota	c__Polyangia	o__Nannocystales	f__Nannocystaceae	g__unclassified_f__Nannocystaceae	s__unclassified_f__Nannocystaceae	OTU5962	0	1	0	0	0	0	10	1	3	0	0	1	1	2	5	3	0	0	27	0.5	4.09467e-05
d__Bacteria	k__norank_d__Bacteria	p__unclassified_k__norank_d__Bacteria	c__unclassified_k__norank_d__Bacteria	o__unclassified_k__norank_d__Bacteria	f__unclassified_k__norank_d__Bacteria	g__unclassified_k__norank_d__Bacteria	s__unclassified_k__norank_d__Bacteria	OTU3817	0	0	0	0	0	0	0	0	2	0	0	0	3	0	2	0	0	0	7	0.166667	1.06158e-05
d__Bacteria	k__norank_d__Bacteria	p__Bacteroidota	c__Bacteroidia	o__Cytophagales	f__Microscillaceae	g__Ohtaekwangia	s__metagenome_g__Ohtaekwangia	OTU5009	14	22	0	0	0	0	0	0	2	0	3	0	0	0	2	0	0	0	43	0.277778	6.52114e-05
d__Bacteria	k__norank_d__Bacteria	p__Firmicutes	c__Bacilli	o__Lactobacillales	f__Vagococcaceae	g__Vagococcus	s__uncultured_bacterium_g__Vagococcus	OTU969	0	0	0	0	0	0	0	0	0	0	0	0	1	0	0	0	0	0	1	0.0555556	1.51654e-06
d__Bacteria	k__norank_d__Bacteria	p__Firmicutes	c__Bacilli	o__Bacillales	f__Bacillaceae	g__unclassified_f__Bacillaceae	s__unclassified_f__Bacillaceae	OTU4019	0	0	0	0	0	0	2	21	5	0	0	0	8	11	11	1	0	0	59	0.388889	8.94761e-05
d__Bacteria	k__norank_d__Bacteria	p__Myxococcota	c__Polyangia	o__Blfdi19	f__norank_o__Blfdi19	g__norank_f__norank_o__Blfdi19	s__metagenome_g__norank_f__norank_o__Blfdi19	OTU4317	1	0	0	0	0	0	1	0	0	23	0	2	0	0	1	0	0	0	28	0.277778	4.24632e-05
d__Bacteria	k__norank_d__Bacteria	p__Chloroflexi	c__Anaerolineae	o__unclassified_c__Anaerolineae	f__unclassified_c__Anaerolineae	g__unclassified_c__Anaerolineae	s__unclassified_c__Anaerolineae	OTU1461	0	0	0	0	0	0	0	0	0	0	0	0	1	0	0	0	0	0	1	0.0555556	1.51654e-06
d__Bacteria	k__norank_d__Bacteria	p__Proteobacteria	c__Gammaproteobacteria	o__Xanthomonadales	f__Rhodanobacteraceae	g__Ahniella	s__uncultured_bacterium_g__Ahniella	OTU5875	6	3	0	0	0	0	3	0	0	0	0	0	7	1	0	0	0	0	20	0.277778	3.03309e-05
d__Bacteria	k__norank_d__Bacteria	p__Firmicutes	c__Clostridia	o__Lachnospirales	f__Lachnospiraceae	g__CHKCI001	s__uncultured_bacterium_g__CHKCI001	OTU1741	0	0	0	0	0	0	0	1	2	0	0	0	0	0	3	0	0	0	6	0.166667	9.09926e-06
d__Bacteria	k__norank_d__Bacteria	p__Proteobacteria	c__Gammaproteobacteria	o__Legionellales	f__Legionellaceae	g__Legionella	s__Legionella_waltersii	OTU840	0	0	0	0	0	0	3	1	0	0	3	0	0	0	1	0	0	0	8	0.222222	1.21324e-05
d__Bacteria	k__norank_d__Bacteria	p__Proteobacteria	c__Alphaproteobacteria	o__Rhizobiales	f__Beijerinckiaceae	g__unclassified_f__Beijerinckiaceae	s__unclassified_f__Beijerinckiaceae	OTU2465	7	0	0	1	0	0	22	0	3	0	0	13	0	14	0	0	0	0	60	0.333333	9.09926e-05
d__Bacteria	k__norank_d__Bacteria	p__Proteobacteria	c__Alphaproteobacteria	o__Rickettsiales	f__SM2D12	g__norank_f__SM2D12	s__unclassified_g__norank_f__SM2D12	OTU2329	0	3	0	0	0	0	0	0	0	0	0	0	1	0	0	0	0	0	4	0.111111	6.06618e-06
d__Bacteria	k__norank_d__Bacteria	p__Acidobacteriota	c__Acidobacteriae	o__Bryobacterales	f__Bryobacteraceae	g__Bryobacter	s__uncultured_Acidobacteria_bacterium_g__Bryobacter	OTU7500	10	5	0	0	0	0	20	10	3	0	0	1	12	27	18	0	0	0	106	0.5	0.000160754
d__Bacteria	k__norank_d__Bacteria	p__Firmicutes	c__Desulfotomaculia	o__Desulfotomaculales	f__norank_o__Desulfotomaculales	g__Desulfohalotomaculum	s__Desulfohalotomaculum_halophilum	OTU2262	0	0	0	0	0	0	0	0	1	0	0	0	0	0	0	0	0	0	1	0.0555556	1.51654e-06
d__Bacteria	k__norank_d__Bacteria	p__Actinobacteriota	c__MB-A2-108	o__norank_c__MB-A2-108	f__norank_o__norank_c__MB-A2-108	g__norank_f__norank_o__norank_c__MB-A2-108	s__uncultured_bacterium_g__norank_f__norank_o__norank_c__MB-A2-108	OTU1231	0	0	0	0	0	0	1	0	0	0	0	0	0	0	0	0	0	0	1	0.0555556	1.51654e-06
d__Bacteria	k__norank_d__Bacteria	p__Proteobacteria	c__Alphaproteobacteria	o__Rhodobacterales	f__Rhodobacteraceae	g__unclassified_f__Rhodobacteraceae	s__unclassified_f__Rhodobacteraceae	OTU1918	1	0	0	0	0	0	1	0	4	0	0	0	4	5	2	3	0	0	20	0.388889	3.03309e-05
d__Bacteria	k__norank_d__Bacteria	p__Proteobacteria	c__Alphaproteobacteria	o__Micropepsales	f__Micropepsaceae	g__norank_f__Micropepsaceae	s__uncultured_bacterium_g__norank_f__Micropepsaceae	OTU1765	0	0	0	0	0	0	0	0	0	0	0	0	1	0	0	0	0	0	1	0.0555556	1.51654e-06
d__Bacteria	k__norank_d__Bacteria	p__Actinobacteriota	c__Actinobacteria	o__Propionibacteriales	f__Nocardioidaceae	g__Nocardioides	s__unclassified_g__Nocardioides	OTU5495	1	0	0	0	0	0	0	0	0	0	0	0	0	0	0	0	0	0	1	0.0555556	1.51654e-06
d__Bacteria	k__norank_d__Bacteria	p__Bacteroidota	c__Bacteroidia	o__unclassified_c__Bacteroidia	f__unclassified_c__Bacteroidia	g__unclassified_c__Bacteroidia	s__unclassified_c__Bacteroidia	OTU2120	0	1	0	0	0	0	0	0	0	0	0	0	0	0	0	0	0	0	1	0.0555556	1.51654e-06
d__Bacteria	k__norank_d__Bacteria	p__Bdellovibrionota	c__Bdellovibrionia	o__Bdellovibrionales	f__Bdellovibrionaceae	g__OM27_clade	s__unclassified_g__OM27_clade	OTU1507	0	1	0	0	0	0	0	0	0	0	0	0	0	0	1	0	0	0	2	0.111111	3.03309e-06
d__Bacteria	k__norank_d__Bacteria	p__Firmicutes	c__Clostridia	o__Lachnospirales	f__Lachnospiraceae	g__Lachnotalea	s__uncultured_bacterium_g__Lachnotalea	OTU955	1	0	0	0	0	0	0	1	0	0	7	0	0	1	0	0	0	0	10	0.222222	1.51654e-05
d__Bacteria	k__norank_d__Bacteria	p__Proteobacteria	c__Alphaproteobacteria	o__unclassified_c__Alphaproteobacteria	f__unclassified_c__Alphaproteobacteria	g__unclassified_c__Alphaproteobacteria	s__unclassified_c__Alphaproteobacteria	OTU4624	0	0	0	0	0	0	1	0	0	0	0	0	0	1	1	0	0	0	3	0.166667	4.54963e-06
d__Bacteria	k__norank_d__Bacteria	p__Chloroflexi	c__JG30-KF-CM66	o__norank_c__JG30-KF-CM66	f__norank_o__norank_c__JG30-KF-CM66	g__norank_f__norank_o__norank_c__JG30-KF-CM66	s__uncultured_bacterium_g__norank_f__norank_o__norank_c__JG30-KF-CM66	OTU2654	0	1	0	0	0	0	0	0	0	0	0	0	2	4	0	0	0	0	7	0.166667	1.06158e-05
d__Bacteria	k__norank_d__Bacteria	p__Chloroflexi	c__TK10	o__norank_c__TK10	f__norank_o__norank_c__TK10	g__norank_f__norank_o__norank_c__TK10	s__uncultured_bacterium_g__norank_f__norank_o__norank_c__TK10	OTU4020	0	0	0	0	0	0	0	3	0	0	0	0	0	0	0	0	0	0	3	0.0555556	4.54963e-06
d__Bacteria	k__norank_d__Bacteria	p__Elusimicrobiota	c__Lineage_IIa	o__norank_c__Lineage_IIa	f__norank_o__norank_c__Lineage_IIa	g__norank_f__norank_o__norank_c__Lineage_IIa	s__unclassified_g__norank_f__norank_o__norank_c__Lineage_IIa	OTU6786	0	0	0	0	0	0	0	0	0	0	0	0	0	1	0	0	0	0	1	0.0555556	1.51654e-06
d__Bacteria	k__norank_d__Bacteria	p__Proteobacteria	c__Alphaproteobacteria	o__Rhodospirillales	f__norank_o__Rhodospirillales	g__norank_f__norank_o__Rhodospirillales	s__metagenome_g__norank_f__norank_o__Rhodospirillales	OTU7319	0	4	0	0	0	0	1	0	0	0	0	0	0	0	0	0	0	0	5	0.111111	7.58272e-06
d__Bacteria	k__norank_d__Bacteria	p__unclassified_k__norank_d__Bacteria	c__unclassified_k__norank_d__Bacteria	o__unclassified_k__norank_d__Bacteria	f__unclassified_k__norank_d__Bacteria	g__unclassified_k__norank_d__Bacteria	s__unclassified_k__norank_d__Bacteria	OTU4545	0	0	0	0	0	0	0	0	0	0	0	0	0	1	0	0	0	0	1	0.0555556	1.51654e-06
d__Bacteria	k__norank_d__Bacteria	p__Bacteroidota	c__Bacteroidia	o__Sphingobacteriales	f__Sphingobacteriaceae	g__unclassified_f__Sphingobacteriaceae	s__unclassified_f__Sphingobacteriaceae	OTU4704	0	0	0	0	0	0	0	3	0	0	0	0	0	0	0	0	0	0	3	0.0555556	4.54963e-06
d__Bacteria	k__norank_d__Bacteria	p__NB1-j	c__norank_p__NB1-j	o__norank_c__norank_p__NB1-j	f__norank_o__norank_c__norank_p__NB1-j	g__norank_f__norank_o__norank_c__norank_p__NB1-j	s__uncultured_bacterium_g__norank_f__norank_o__norank_c__norank_p__NB1-j	OTU6477	7	81	0	0	0	0	2	28	3	0	0	0	26	41	6	0	0	1	195	0.5	0.000295726
d__Bacteria	k__norank_d__Bacteria	p__Proteobacteria	c__Alphaproteobacteria	o__unclassified_c__Alphaproteobacteria	f__unclassified_c__Alphaproteobacteria	g__unclassified_c__Alphaproteobacteria	s__unclassified_c__Alphaproteobacteria	OTU1013	1	0	0	0	0	0	0	0	0	0	0	0	0	0	0	0	0	0	1	0.0555556	1.51654e-06
d__Bacteria	k__norank_d__Bacteria	p__Dependentiae	c__Babeliae	o__Babeliales	f__Vermiphilaceae	g__norank_f__Vermiphilaceae	s__uncultured_bacterium_g__norank_f__Vermiphilaceae	OTU5877	0	1	0	0	0	0	1	0	1	0	0	0	0	0	0	0	0	0	3	0.166667	4.54963e-06
d__Bacteria	k__norank_d__Bacteria	p__Chloroflexi	c__TK10	o__norank_c__TK10	f__norank_o__norank_c__TK10	g__norank_f__norank_o__norank_c__TK10	s__unclassified_g__norank_f__norank_o__norank_c__TK10	OTU3893	0	0	0	0	0	0	3	2	1	0	0	0	2	5	7	0	0	0	20	0.333333	3.03309e-05
d__Bacteria	k__norank_d__Bacteria	p__Proteobacteria	c__Alphaproteobacteria	o__Acetobacterales	f__Acetobacteraceae	g__Roseomonas	s__unclassified_g__Roseomonas	OTU943	0	0	0	1	11	0	0	0	2	0	4	0	0	0	0	2	4	9	33	0.388889	5.0046e-05
d__Bacteria	k__norank_d__Bacteria	p__Actinobacteriota	c__Actinobacteria	o__Kineosporiales	f__Kineosporiaceae	g__Quadrisphaera	s__Quadrisphaera_granulorum	OTU5332	0	0	0	68	18	15	0	0	0	0	0	0	0	0	0	1	1	2	105	0.333333	0.000159237
d__Bacteria	k__norank_d__Bacteria	p__Myxococcota	c__Polyangia	o__Polyangiales	f__Polyangiaceae	g__Pajaroellobacter	s__unclassified_g__Pajaroellobacter	OTU6575	18	37	0	0	4	2	54	68	55	38	41	7	52	76	57	0	0	2	511	0.777778	0.000774954
d__Bacteria	k__norank_d__Bacteria	p__Elusimicrobiota	c__Elusimicrobia	o__FCPU453	f__norank_o__FCPU453	g__norank_f__norank_o__FCPU453	s__uncultured_bacterium_g__norank_f__norank_o__FCPU453	OTU7364	0	0	0	0	0	0	0	0	0	0	0	0	0	1	0	0	0	0	1	0.0555556	1.51654e-06
d__Bacteria	k__norank_d__Bacteria	p__Firmicutes	c__Bacilli	o__Paenibacillales	f__Paenibacillaceae	g__unclassified_f__Paenibacillaceae	s__unclassified_f__Paenibacillaceae	OTU5917	0	0	0	0	0	0	0	0	2	0	0	0	0	0	1	0	0	0	3	0.111111	4.54963e-06
d__Bacteria	k__norank_d__Bacteria	p__Planctomycetota	c__Phycisphaerae	o__Phycisphaerales	f__Phycisphaeraceae	g__SM1A02	s__unclassified_g__SM1A02	OTU6639	0	0	0	0	0	0	0	0	0	0	0	0	0	2	1	0	0	0	3	0.111111	4.54963e-06
d__Bacteria	k__norank_d__Bacteria	p__Bacteroidota	c__Bacteroidia	o__Chitinophagales	f__Saprospiraceae	g__norank_f__Saprospiraceae	s__unclassified_g__norank_f__Saprospiraceae	OTU5673	0	0	0	0	0	0	1	0	0	0	0	0	0	0	0	0	0	0	1	0.0555556	1.51654e-06
d__Bacteria	k__norank_d__Bacteria	p__Chloroflexi	c__Chloroflexia	o__Chloroflexales	f__Roseiflexaceae	g__norank_f__Roseiflexaceae	s__unclassified_g__norank_f__Roseiflexaceae	OTU4808	0	0	0	0	0	0	0	0	0	0	0	0	2	0	0	0	0	0	2	0.0555556	3.03309e-06
d__Bacteria	k__norank_d__Bacteria	p__Proteobacteria	c__Gammaproteobacteria	o__Pseudomonadales	f__Pseudomonadaceae	g__Thiopseudomonas	s__unclassified_g__Thiopseudomonas	OTU5324	0	0	0	0	1	0	0	0	0	0	0	0	0	0	0	0	0	0	1	0.0555556	1.51654e-06
d__Bacteria	k__norank_d__Bacteria	p__Planctomycetota	c__vadinHA49	o__norank_c__vadinHA49	f__norank_o__norank_c__vadinHA49	g__norank_f__norank_o__norank_c__vadinHA49	s__metagenome_g__norank_f__norank_o__norank_c__vadinHA49	OTU5381	0	0	0	0	0	0	3	0	1	0	0	0	0	0	0	0	0	0	4	0.111111	6.06618e-06
d__Bacteria	k__norank_d__Bacteria	p__Actinobacteriota	c__Actinobacteria	o__Streptosporangiales	f__Streptosporangiaceae	g__Nonomuraea	s__uncultured_bacterium_g__Nonomuraea	OTU2295	0	0	0	0	0	0	1	0	2	0	0	0	0	3	0	0	0	0	6	0.166667	9.09926e-06
d__Bacteria	k__norank_d__Bacteria	p__Myxococcota	c__Polyangia	o__Polyangiales	f__Sandaracinaceae	g__Sandaracinus	s__uncultured_bacterium_g__Sandaracinus	OTU6213	3	5	0	0	0	0	2	0	0	0	0	0	0	0	0	0	0	0	10	0.166667	1.51654e-05
d__Bacteria	k__norank_d__Bacteria	p__Bacteroidota	c__SJA-28	o__norank_c__SJA-28	f__norank_o__norank_c__SJA-28	g__norank_f__norank_o__norank_c__SJA-28	s__uncultured_bacterium_g__norank_f__norank_o__norank_c__SJA-28	OTU658	0	1	0	0	0	0	0	0	1	0	0	0	8	1	7	0	0	0	18	0.277778	2.72978e-05
d__Bacteria	k__norank_d__Bacteria	p__Bdellovibrionota	c__Bdellovibrionia	o__Bacteriovoracales	f__Bacteriovoracaceae	g__Peredibacter	s__metagenome_g__Peredibacter	OTU4039	1	1	0	0	0	0	17	3	6	40	0	0	4	6	7	0	0	0	85	0.5	0.000128906
d__Bacteria	k__norank_d__Bacteria	p__Proteobacteria	c__Alphaproteobacteria	o__Rhodobacterales	f__Rhodobacteraceae	g__norank_f__Rhodobacteraceae	s__unclassified_g__norank_f__Rhodobacteraceae	OTU5685	5	0	0	0	0	0	1	3	12	0	0	0	10	4	6	0	0	0	41	0.388889	6.21783e-05
d__Bacteria	k__norank_d__Bacteria	p__Chloroflexi	c__TK10	o__norank_c__TK10	f__norank_o__norank_c__TK10	g__norank_f__norank_o__norank_c__TK10	s__unclassified_g__norank_f__norank_o__norank_c__TK10	OTU4817	0	0	0	0	0	0	0	0	1	0	0	0	0	0	0	0	0	0	1	0.0555556	1.51654e-06
d__Bacteria	k__norank_d__Bacteria	p__Actinobacteriota	c__Actinobacteria	o__Micrococcales	f__Microbacteriaceae	g__Microbacterium	s__unclassified_g__Microbacterium	OTU419	0	0	0	0	0	13	2	0	0	0	0	0	0	0	0	0	0	0	15	0.111111	2.27482e-05
d__Bacteria	k__norank_d__Bacteria	p__Proteobacteria	c__Gammaproteobacteria	o__Immundisolibacterales	f__Immundisolibacteraceae	g__Immundisolibacter	s__uncultured_bacterium_g__Immundisolibacter	OTU75	0	0	0	0	0	0	0	0	1	0	0	0	0	0	0	0	0	0	1	0.0555556	1.51654e-06
d__Bacteria	k__norank_d__Bacteria	p__Bdellovibrionota	c__Oligoflexia	o__0319-6G20	f__norank_o__0319-6G20	g__norank_f__norank_o__0319-6G20	s__unclassified_g__norank_f__norank_o__0319-6G20	OTU6053	0	0	0	0	0	0	7	3	0	0	0	0	0	1	1	0	0	0	12	0.222222	1.81985e-05
d__Bacteria	k__norank_d__Bacteria	p__Acidobacteriota	c__Acidobacteriae	o__Bryobacterales	f__Bryobacteraceae	g__Bryobacter	s__uncultured_bacterium_g__Bryobacter	OTU7117	0	0	0	0	2	0	1	4	3	0	17	0	7	1	2	0	0	0	37	0.444444	5.61121e-05
d__Bacteria	k__norank_d__Bacteria	p__Bacteroidota	c__Bacteroidia	o__Bacteroidales	f__Dysgonomonadaceae	g__Proteiniphilum	s__Proteiniphilum_saccharofermentans	OTU1866	0	0	0	0	4	0	0	0	0	0	0	0	0	0	0	7	14	0	25	0.166667	3.79136e-05
d__Bacteria	k__norank_d__Bacteria	p__Myxococcota	c__Myxococcia	o__Myxococcales	f__Myxococcaceae	g__unclassified_f__Myxococcaceae	s__unclassified_f__Myxococcaceae	OTU4275	6	5	0	0	0	0	0	0	0	0	0	0	0	0	1	0	0	0	12	0.166667	1.81985e-05
d__Bacteria	k__norank_d__Bacteria	p__Firmicutes	c__Clostridia	o__Oscillospirales	f__Eubacterium_coprostanoligenes_group	g__norank_f__Eubacterium_coprostanoligenes_group	s__unclassified_g__norank_f__Eubacterium_coprostanoligenes_group	OTU7456	0	0	0	0	0	0	0	0	0	0	0	0	0	0	0	0	0	1	1	0.0555556	1.51654e-06
[truncated: 3,308 more rows]

## Sheet: Source data Fig. 1 Right
Variety Two
[truncated: 5,143 more rows]
