# Supplementary material for: Metabolome-driven microbiome assembly in ginger (Zingiber officinale) enhances nutrient cycling and crop yield through keystone taxa
Source: Commun Biol. 2025 Nov 10;8:1547. doi: 10.1038/s42003-025-08910-2 (PMC12603305; doi:10.1038/s42003-025-08910-2)
Supplement: Supplementary file 4 — Supplementary Data Set 2 [file 42003_2025_8910_MOESM4_ESM.xlsx]

## Sheet: Source data Fig 2a
Bacterial alpha diversity of variety 1
Estimators	V1BS-Mean	V1BS-Sd	V1L-Mean	V1L-Sd	V1-Mean	V1R-Sd	V1Rh-Mean	V1Rh-Sd	V1RhS-Mean	V1RhS-Sd	V1S-Mean	V1S-Sd	P_value(BS-L)	P_value(BS-R)	P_value(BS-Rh)	P_value(SBS-RhS)	P_value(S-BS)	P_value(L-R)	P_value(L-Rh)	P_value(L-RhS)	P_value(L-S)	P_value(R-Rh)	P_value(R-RhS)	P_value(R-S)	P_value(Rh-RhS)	P_value(Rh-S)	P_value(RhS-S)	P_value	P_adjust	Statistic
sobs	568.7	19.5	256.7	19.6	410.3	158	357.7	67.26	598	19.16	241	31.61	< 0.01	>= 0.1	< 0.05	>= 0.1	< 0.01	>= 0.1	>= 0.1	< 0.001	>= 0.1	>= 0.1	< 0.1	>= 0.1	< 0.05	>= 0.1	< 0.001	0.01729	0.03458	13.7485
shannon	4.589	0.3149	2.506	0.5358	3.642	1.488	4.305	0.5964	4.881	0.1244	2.965	0.4206	< 0.05	>= 0.1	>= 0.1	>= 0.1	>= 0.1	>= 0.1	< 0.1	< 0.05	>= 0.1	>= 0.1	>= 0.1	>= 0.1	>= 0.1	>= 0.1	< 0.1	0.03822	0.05097	11.7602
simpson	0.03977	0.02108	0.1815	0.09848	0.1325	0.1807	0.03694	0.01999	0.02079	0.006044	0.1038	0.0425	>= 0.1	>= 0.1	>= 0.1	>= 0.1	>= 0.1	>= 0.1	>= 0.1	>= 0.1	>= 0.1	>= 0.1	>= 0.1	>= 0.1	>= 0.1	>= 0.1	>= 0.1	0.09504	0.09504	9.37427
chao	643.7	22.21	296	9.5	475	136.2	387.5	70.67	689.5	15.66	311.2	40.97	< 0.001	< 0.1	< 0.01	>= 0.1	< 0.001	< 0.1	>= 0.1	< 0.001	>= 0.1	>= 0.1	< 0.05	< 0.1	< 0.01	>= 0.1	< 0.001	0.01238	0.03458	14.5673

## Sheet: Source data Fig 2b
Bacterial alpha diversity of variety 2
Estimators	V2BS-Mean	V2BS-Sd	V2L-Mean	V2L-Sd	V2R-Mean	V2R-Sd	V2Rh-Mean	V2Rh-Sd	V2RhS-Mean	V2RhS-Sd	V2S-Mean	V2S-Sd	P_value(BS-L)	P_value(BS-R)	P_value(BS-Rh)	P_value(BS-RhS)	P_value(S-BS)	P_value(L-R)	P_value(L-Rh)	P_value(L-RhS)	P_value(L-S)	P_value(R-Rh)	P_value(R-RhS)	P_value(R-S)	P_value(Rh-RhS)	P_value(Rh-S)	P_value(RhS-S)	P_value	P_adjust	Statistic
sobs	587.7	33.61	258	22.65	470.7	41.67	430.3	49.01	592.3	12.01	306	71.84	< 0.001	< 0.1	< 0.01	>= 0.1	< 0.001	< 0.001	< 0.01	< 0.001	>= 0.1	>= 0.1	< 0.05	< 0.01	< 0.01	< 0.05	< 0.001	0.03823	0.04855	15.269
shannon	4.618	0.3478	2.512	0.06842	4.478	0.4311	4.358	0.4425	4.568	0.3434	3.427	0.3973	< 0.001	>= 0.1	>= 0.1	>= 0.1	< 0.05	< 0.001	< 0.001	< 0.001	< 0.1	>= 0.1	>= 0.1	< 0.05	>= 0.1	< 0.1	< 0.05	0.03035	0.04047	12.345
simpson	0.03958	0.02505	0.1723	0.03076	0.02798	0.0182	0.03947	0.02142	0.04931	0.03912	0.06405	0.02336	< 0.001	>= 0.1	>= 0.1	>= 0.1	>= 0.1	< 0.001	< 0.001	< 0.01	< 0.01	>= 0.1	>= 0.1	>= 0.1	>= 0.1	>= 0.1	>= 0.1	0.1054	0.1054	9.09357
chao	694.9	51.53	310.4	50.81	511.6	26.74	470.4	26.61	692.7	26.53	349.5	72.49	< 0.001	< 0.01	< 0.001	>= 0.1	< 0.001	< 0.01	< 0.05	< 0.001	>= 0.1	>= 0.1	< 0.01	< 0.01	< 0.001	< 0.1	< 0.001	0.009095	0.01855	15.3158

## Sheet: Source data Fig 2c
	Principal component
PC1	0.2114
PC2	0.099
PC3	0.0735
PC4	0.0549
PC5	0.0423
PC6	0.0394
PC7	0.03
PC8	0.0274
PC9	0.0246
PC10	0.0229

## Sheet: Source data Fig 2d
BACTERIAL COMMIUNITY OF GINGER
Variety 1 (V1)
CORE GENERA
g__Sphingomonas: 9.60%
g__Methylobacterium-Methylorubrum: 7.81%
g__Bacillus: 6.67%
g__Allorhizobium-Neorhizobium-Pararhizobium-Rhizobium: 4.11%
g__Flavobacterium: 3.65%
g__Acidovorax: 3.56%
g__Microbacterium: 2.78%
g__unclassified_f__Comamonadaceae: 2.15%
g__Herbaspirillum: 2.08%
g__Nocardioides: 1.74%
g__Pseudomonas: 1.72%
g__Quadrisphaera: 1.58%
g__Subgroup_10: 1.45%
g__norank_f__SC-I-84: 1.35%
g__Enterobacter: 1.17%
g__Mycobacterium: 1.15%
g__Klebsiella: 1.14%
g__Sphingobium: 1.12%
g__Chryseobacterium: 1.11%
g__Sporosarcina: 1.06%
g__norank_f__Gemmatimonadaceae: 1.01%
g__Agromyces: 0.98%
g__Aureimonas: 0.94%
g__Gaiella: 0.93%
g__norank_f__norank_o__norank_c__TK10: 0.90%
g__Devosia: 0.88%
g__norank_f__Rhodocyclaceae: 0.88%
g__norank_f__67-14: 0.81%
g__Stenotrophomonas: 0.80%
g__Paenibacillus: 0.79%
g__Xanthomonas: 0.74%
g__norank_f__norank_o__Gaiellales: 0.74%
g__Nitrospira: 0.72%
g__Aquabacterium: 0.72%
g__Streptomyces: 0.71%
g__Rhizobacter: 0.69%
g__Acidibacter: 0.67%
g__Marmoricola: 0.65%
g__Massilia: 0.58%
g__unclassified_f__Oxalobacteraceae: 0.57%
g__Paenisporosarcina: 0.57%
g__Pectobacterium: 0.57%
g__Aeromicrobium: 0.54%
g__Lysobacter: 0.53%
g__Steroidobacter: 0.53%
g__Methylobacillus: 0.53%
g__Arenimonas: 0.52%
g__Pseudolabrys: 0.51%
g__Bradyrhizobium: 0.51%
g__Klenkia: 0.50%
g__Phenylobacterium: 0.50%
g__Pseudarthrobacter: 0.48%
g__norank_f__norank_o__norank_c__MB-A2-108: 0.46%
g__Haliangium: 0.45%
g__Mesorhizobium: 0.44%
g__Pseudoxanthomonas: 0.42%
g__unclassified_f__Planococcaceae: 0.41%
g__unclassified_f__Alcaligenaceae: 0.41%
g__Roseomonas: 0.40%
g__unclassified_f__Enterobacteriaceae: 0.39%
g__Solirubrobacter: 0.39%
g__norank_f__Methyloligellaceae: 0.39%
g__norank_f__Pedosphaeraceae: 0.38%
g__norank_f__BIrii41: 0.37%
g__Actinoplanes: 0.36%
g__norank_f__TRA3-20: 0.35%
g__Bdellovibrio: 0.35%
g__norank_f__Reyranellaceae: 0.35%
g__unclassified_f__Rhizobiaceae: 0.35%
g__Rhodopseudomonas: 0.35%
g__Nordella: 0.34%
g__Bryobacter: 0.32%
g__Lysinimonas: 0.31%
g__norank_f__norank_o__0319-6G20: 0.30%
g__SWB02: 0.30%
g__norank_f__norank_o__norank_c__norank_p__NB1-j: 0.3
g__Cupriavidus: 0.29%
g__Aeromonas: 0.28%
g__Microvirga: 0.27%
g__unclassified_f__Sphingomonadaceae: 0.27%
g__Gemmatimonas: 0.26%
g__Ensifer: 0.26%
g__Reyranella: 0.26%
g__Pseudorhodoplanes: 0.25%
g__norank_f__Fimbriimonadaceae: 0.25%
g__norank_f__Hyphomicrobiaceae: 0.25%
g__Novosphingobium: 0.24%
g__Bosea: 0.24%
g__Romboutsia: 0.24%
g__norank_f__Moraxellaceae: 0.24%
g__Arthrobacter: 0.24%
g__P3OB-42: 0.24%
g__Brevundimonas: 0.23%
g__norank_f__norank_o__norank_c__Alphaproteobacteria: 0.22%
g__norank_f__Xanthobacteraceae: 0.22%
g__Terrabacter: 0.21%
g__norank_f__norank_o__IMCC26256: 0.21%
g__Phycicoccus: 0.19%
g__Noviherbaspirillum: 0.19%
g__Rhodanobacter: 0.19%
g__Dongia: 0.18%
g__Abditibacterium: 0.18%
g__unclassified_c__Alphaproteobacteria: 0.18%
g__Ramlibacter: 0.17%
g__Hydrogenophaga: 0.16%
g__Cryobacterium: 0.15%
g__Delftia: 0.15%
g__Methylophilus: 0.15%
g__Cellvibrio: 0.14%
g__Leucobacter: 0.14%
g__Conexibacter: 0.14%
g__Pajaroellobacter: 0.14%
g__Shinella: 0.13%
g__norank_f__Solirubrobacteraceae: 0.13%
g__norank_f__Steroidobacteraceae: 0.13%
g__norank_f__JG30-KF-AS9: 0.13%
g__Comamonas: 0.13%
g__Altererythrobacter: 0.13%
g__Amaricoccus: 0.13%
g__norank_f__Vermiphilaceae: 0.13%
g__Streptosporangium: 0.13%
g__unclassified_c__Gammaproteobacteria: 0.13%
g__Sphingopyxis: 0.13%
g__Microlunatus: 0.13%
g__Turicibacter: 0.12%
g__norank_f__Sporichthyaceae: 0.12%
g__norank_f__norank_o__norank_c__Acidimicrobiia
g__Pseudonocardia: 0.12%
g__norank_f__Rhizobiales_Incertae_Sedis: 0.11%
g__Patulibacter: 0.11%
g__Nakamurella: 0.11%
g__norank_f__norank_o__Frankiales: 0.11%
g__Jatrophihabitans: 0.11%
g__Candidatus_Alysiosphaera: 0.11%
g__Lapillicoccus: 0.11%
g__Alcaligenes: 0.10%
g__unclassified_o__Rhizobiales: 0.10%
g__Rhodococcus: 0.09%
g__norank_f__Ilumatobacteraceae: 0.09%
g__OM27_clade: 0.08%
g__norank_f__Bacillaceae: 0.08%
g__Kaistia: 0.08%
g__Sorangium: 0.08%
g__Clostridium_sensu_stricto_1: 0.08%
g__Exiguobacterium: 0.07%
g__Phaselicystis: 0.07%
g__Candidatus_Berkiella: 0.07%
g__norank_f__Microscillaceae: 0.06%
g__Anaeromyxobacter: 0.06%
g__Rubrobacter: 0.06%
g__Geodermatophilus: 0.06%
g__Leifsonia: 0.06%
g__unclassified_f__Microbacteriaceae: 0.05%
g__Cohnella: 0.05%
g__Limibaculum: 0.04%
g__Cellulomonas: 0.04%
g__Demequina: 0.04%
g__norank_f__Longimicrobiaceae: 0.04%
g__Defluviicoccus: 0.03%
g__Limnobacter: 0.03%
g__Ochrobactrum: 0.03%
g__Roseisolibacter: 0.02%
g__unclassified_f__Parachlamydiaceae: 0.02%
g__Paracoccus: 0.01%
g__unclassified_f__Xanthomonadaceae: 0.01%
SPECIALISTS AND SATTELITES GENERA
Variety 1 (V1)
V1 Bulk soil
g__Clostridium_sensu_stricto_18: 17.39%
g__Derxia: 17.39%
g__unclassified_f__Ktedonobacteraceae: 13.04%
g__Crossiella: 8.70%
g__Anaerovorax: 8.70%
g__Occallatibacter: 4.35%
g__Allocatelliglobosispora: 4.35%
g__unclassified_f__Fimbriimonadaceae: 4.35%
g__norank_f__UBA12411: 4.35%
g__unclassified_o__Elsterales: 4.35%
g__Candidatus_Finniella: 4.35%
g__Immundisolibacter: 4.35%
g__Luteibacter: 4.35%
V1 Rhizosphere soil
g__Haloactinopolyspora: 48.98%
g__Marinobacter: 10.20%
g__Roseobacter_clade_CHAB-I-5_lineage: 6.12%
g__WCHB1-32: 4.08%
g__Arenibacter: 4.08%
g__norank_f__Bradymonadaceae: 4.08%
g__Granulicella: 2.04%
g__Puia: 2.04%
g__norank_f__Cyclobacteriaceae: 2.04%
g__Salinimicrobium: 2.04%
g__unclassified_p__Cyanobacteria: 2.04%
g__BBMC-4: 2.04%
g__Butyricicoccus: 2.04%
g__norank_f__norank_o__norank_c__norank_p__Margulisbacteria: 2.04%
g__norank_f__norank_o__norank_c__norank_p__PAUC34f: 2. 04%
g__norank_f__norank_o__Candidatus_Peregrinibacteria: 2.04%
g__norank_f__norank_o__MBMPE27: 2.04%
V1 Rhizomes
g__Ulvibacter: 30.00%
g__hgcI_clade: 13.85%
g__Novispirillum: 10.77%
g__ZOR0006: 7.69%
g__Gemella: 6.92%
g__Marvinbryantia: 6.15%
g__norank_f__Cellvibrionaceae: 6.15%
g__Gluconobacter: 4.62%
g__Leptotrichia: 3.85%
g__Holdemanella: 3.08%
g__Olsenella: 2.31%
g__norank_f__Pirellulaceae: 2.31%
g__Geobacter: 1.54%
g__Enhydrobacter: 0.77%
V1 Roots
g__norank_f__Marinilabiliaceae: 35.71%
g__unclassified_f__Entotheonellaceae: 21.43%
g__norank_f__Cryomorphaceae: 14.29%
g__unclassified_o__Caulobacterales: 14.29%
g__norank_f__norank_o__Candidatus_Jorgensenbacteria: 7.14
g__Tagaea: 7.14%
V1 Stems
g__norank_f__Bacteroidales_RF16_group: 28.57%
g__norank_f__p-2534-18B5_gut_group: 28.57%
g__Pseudoclavibacter: 14.29%
g__norank_f__Dysgonomonadaceae: 14.29%
g__Thermoflavimicrobium: 14.29%
V1 Leaves
g__Rickettsia: 28.57%
g__Prevotellaceae_UCG-003: 14.29%
g__Ethanoligenens: 14.29%
g__Coprobacter: 8.57%
g__norank_f__GZKB124: 5.71%
g__Planktosalinus: 5.71%
g__Lachnoanaerobaculum: 5.71%
g__Fervidobacterium: 5.71%
g__Nosocomiicoccus: 2.86%
g__norank_f__norank_o__Clostridia_vadinBB60_group: 2.86%
g__Sellimonas: 2.86%
g__norank_f__norank_o__HOC36: 2.86%
Variety 2 (V2)
V2 Bulk soil
g__unclassified_f__Kineosporiaceae: 33.33%
g__norank_f__norank_o__norank_c__norank_p__Spirochaetota: 10.00%
g__Herbinix: 8.33%
g__Ketobacter: 6.67%
g__unclassified_f__Hyphomicrobiaceae: 5.00%
g__unclassified_f__Pseudonocardiaceae: 3.33%
g__norank_f__FFCH9454: 3.33%
g__Methylovirgula: 3.33%
g__Holophaga: 1.67%
g__norank_f__Nitriliruptoraceae: 1.67%
g__Sinosporangium: 1.67%
g__norank_f__norank_o__Fimbriimonadales: 1.67%
g__norank_f__Caldilineaceae: 1.67%
g__Trichlorobacter: 1.67%
g__Desulfuromonas: 1.67%
g__Caldibacillus: 1.67%
g__Salimesophilobacter: 1.67%
g__Desulfitibacter: 1.67%
g__unclassified_c__Parcubacteria: 1.67%
g__unclassified_f__Azospirillaceae: 1.67%
g__Jeongeupia: 1.67%
g__Simplicispira: 1.67%
g__unclassified_f__Nitrosomonadaceae: 1.67%
g__norank_f__norank_o__WN-HWB-116: 1.67%
V2 Rhizosphere soil
g__norank_f__Hydrogenedensaceae: 24.14%
g__Chitiniphilus: 20.69%
g__norank_f__norank_o__norank_c__norank: 6.90%
g__Anaerosolibacter: 6.90%
g__unclassified_f__Pleomorphomonadaceae: 6.90%
g__Saccharopolyspora: 3.45%
g__Apibacter: 3.45%
g__Calditerricola: 3.45%
g__Rhabdanaerobium: 3.45%
g__Hydrogenoanaerobacterium: 3.45%
g__norank_f__Syntrophomonadaceae: 3.45%
g__unclassified_f__Paracaedibacteraceae: 3.45%
g__Telmatospirillum: 3.45%
g__unclassified_f__Magnetospirillaceae: 3.45%
g__norank_f__norank_o__Omnitrophales: 3.45%
V2 Rhizomes
g__Lachnospira: 38.92%
g__norank_f__Dethiobacteraceae: 11.71%
g__unclassified_f__Dysgonomonadaceae: 9.81%
g__unclassified_f__Saprospiraceae: 7.28%
g__Candidatus_Soleaferrea: 3.80%
g__Hungatella: 3.48%
g__Roseburia: 2.22%
g__norank_f__Xanthomonadaceae: 2.22%
g__Acetomicrobium: 2.22%
g__Spiroplasma: 1.90%
g__Sarcina: 1.90%
g__Monoglobus: 1.90%
g__norank_f__UCG-010: 1.90%
g__Anaerovibrio: 1.58%
g__Geothrix: 1.27%
g__Eubacterium_nodatum_group: 1.27%
g__Desertibacter: 1.27%
g__norank_f__norank_o__Coriobacteriales: 0.95%
g__norank_f__Bacteroidetes_BD2-2: 0.63%
g__Anaerofustis: 0.63%
g__Anaerobacterium: 0.63%
g__unclassified_f__Cellvibrionaceae: 0.63%
g__Alkanibacter: 0.63%
g__Enterorhabdus: 0.32%
g__Lewinella: 0.32%
g__Eubacterium_ventriosum_group: 0.32%
g__Wohlfahrtiimonas: 0.32%
V2 Roots
g__unclassified_f__Burkholderiaceae: 26.92%
g__norank_f__Methylacidiphilaceae: 19.23%
g__norank_f__Bacteriovoracaceae: 11.54%
g__norank_f__norank_o__Candidatus_Peribacteria: 11.54%
g__Prevotellaceae_UCG-004: 7.69%
g__Flaviflexus: 3.85%
g__Yaniella: 3.85%
g__Sporolactobacillus: 3.85%
g__Eubacterium_xylanophilum_group: 3.85%
g__norank_f__SM1B06: 3.85%
g__Polynucleobacter: 3.85%
V2 Stems
g__Rhizorhapis: 14.44%
g__norank_f__Bacteroidales_UCG-001: 13.33%
g__Butyrivibrio: 12.22%
g__Candidatus_Nitrotoga: 8.89%
g__Parasutterella: 7.78%
g__Larkinella: 4.44%
g__unclassified_f__Weeksellaceae: 4.44%
g__Colidextribacter: 4.44%
g__norank_f__SB-5: 3.33%
g__unclassified_o__Cytophagales: 3.33%
g__Pediococcus: 3.33%
g__unclassified_f__Anaplasmataceae: 3.33%
g__Cnuella: 2.22%
g__unclassified_f__Cyclobacteriaceae: 2.22%
g__unclassified_o__Ignavibacteriales: 2.22%
g__Moryella: 2.22%
g__Pseudochelatococcus: 2.22%
g__norank_f__norank_o__OPB41: 1.11%
g__Odoribacter: 1.11%
g__UKL13-1: 1.11%
g__Tistrella: 1.11%
g__norank_f__norank_o__norank_c__norank_p__Sva0485: 1.11%
V2 Leaves
g__Porphyromonas: 30.00%
g__Parapedobacter: 11.11%
g__Gardnerella: 8.89%
g__norank_f__Carnobacteriaceae: 7.78%
g__Pseudoscardovia: 6.67%
g__Acetoanaerobium: 6.67%
g__Terriglobus: 4.44%
g__norank_f__Propionibacteriaceae: 3.33%
g__norank_f__Spirosomaceae: 3.33%
g__Helicobacter: 3.33%
g__Pusillimonas: 3.33%
g__Weeksella: 2.22%
g__Alloiococcus: 2.22%
g__Leuconostoc: 2.22%
g__Gemmata: 2.22%
g__unclassified_f__Erysipelotrichaceae: 1.11%
g__norank_f__Hydrogenophilaceae: 1.11%

## Sheet: Source data Fig 2e
FUNGAL COMMIUNITY OF GINGER
CORE GENERA
g__unclassified_k__Fungi: 95.92%
g__Gibellulopsis: 0.87%
g__Fusarium: 0.78%
g__Cladosporium: 0.58%
g__Alternaria: 0.49%
g__Neosulcatispora: 0.37%
g__Hannaella: 0.32%
g__Phaeosphaeria: 0.20%
g__Moesziomyces: 0.17%
g__Plectosphaerella: 0.16%
g__unclassified_o__Pleosporales: 0.14%
SPECIALISTS AND SATTELITES GENERA
Variety 1 (V1)
V1 Bulk soil
g__unclassified_p__Mortierellomycota: 95.05%
g__unclassified_f__Stephanosporaceae: 0.82%
g__Podoscypha: 0.82%
g__unclassified_f__Tubeufiaceae: 0.62%
g__Gyrothrix: 0.62%
g__Calocybe: 0.41%
g__Phallus: 0.41%
g__Serendipita: 0.41%
g__unclassified_o__Microthyriales: 0.21%
g__Kodamaea: 0.21%
g__Botryotrichum: 0.21%
g__unclassified_f__Glomeraceae: 0.21%
V1 Rhizosphere soil
g__Gaertneriomyces: 49.57%
g__Entoloma: 31.03%
g__unclassified_o__Tubeufiales: 7.54%
g__unclassified_o__Rhizophlyctidales: 6.25%
g__Rhytidhysteron: 1.72%
g__Cystofilobasidium: 1.08%
g__Pithoascus: 0.65%
g__Robbauera: 0.43%
g__Paraconiothyrium: 0.22%
g__Nigrograna: 0.22%
g__unclassified_f__Plectosphaerellaceae: 0.22%
g__Hirsutella: 0.22%
g__Ovatospora: 0.22%
g__Remersonia: 0.22%
g__unclassified_f__Thelephoraceae: 0.22%
g__unclassified_o__Trechisporales: 0.22%
V1 Rhizomse
0
V1 Roots
g__unclassified_f__Pleosporaceae: 50.00%
g__Starmerella: 25.00%
g__Stereum: 25.00%
V1 Stems
tg__Coniella: 55.56%
g__unclassified_f__Lophiostomataceae: 22.22%
g__Biatriospora: 11.11%
g__Amphobotrys: 11.11%
V1 Leaves
g__Auriculibuller: 29.63%
g__Mycosphaerella: 22.22%
g__unclassified_c__Tremellomycetes: 18.52%
g__Neodevriesia: 7.41%
g__Pithya: 7.41%
g__Chaetosphaeronema: 3.70%
g__Rasamsonia: 3.70%
g__Wickerhamomyces: 3.70%
g__Cristinia: 3.70%
Variety 2 (V2)
V2 Bulk soil
g__Isthmolongispora: 16.00%
g__Trichophyton: 12.00%
g__Sodiomyces: 8.00%
g__Trichothecium: 8.00%
g__Actinomucor: 8.00%
g__Arthropsis: 4.00%
g__Malbranchea: 4.00%
g__Vermispora: 4.00%
g__Byssonectria: 4.00%
g__Haptocillium: 4.00%
g__Pestalotiopsis: 4.00%
g__Nemania: 4.00%
g__Melanophyllum: 4.00%
g__Pluteus: 4.00%
g__Scopuloides: 4.00%
g__Ramicandelaber: 4.00%
g__unclassified_p__Kickxellomycota: 4.00%
V2 Rhizosphere soil
g__Basidiobolus: 73.60%
g__Arthroderma: 6.09%
g__Coniochaeta: 2.54%
g__unclassified_o__Chytridiales: 2.54%
g__unclassified_f__Chaetosphaeriaceae: 1.52%
g__unclassified_f__Coniochaetaceae: 1.52%
g__Monosporascus: 1.52%
g__unclassified_f__Agaricaceae: 1.52%
g__Lepiota: 1.02%
g__Bovista: 1.02%
g__Phylloporia: 1.02%
g__unclassified_f__Ustilaginaceae: 1.02%
g__Bradymyces: 0.51%
g__Amauroascus: 0.51%
g__Badarisama: 0.51%
g__Collarina: 0.51%
g__Thyronectria: 0.51%
g__unclassified_p__Basidiobolomycota: 0.51%
g__Melanoleuca: 0.51%
g__unclassified_f__Schizoporaceae: 0.51%
g__Phanerochaete: 0.51%
g__unclassified_o__Polychytriales: 0.51%
V2 Roots
g__Nakaseomyces: 45.45%
g__Cortinarius: 18.18%
g__Thanatephorus: 18.18%
g__Pseudoclathrosphaerina: 9.09%
g__Hanseniaspora: 9.09%
V2 Rhizomes
0
V2 Stems
0
V2 Leaves
g__Pichia: 72.22%
g__Ophiobolopsis: 11.11%
g__Issatchenkia: 5.56%
g__Magnaporthe: 5.56%
g__unclassified_o__Malasseziales: 5.56%

## Sheet: Source data Fig 2f
Fungal alpha diversity of variety 1
Estimators	V1BS-Mean	V1BS-Sd	V1L-Mean	V1L-Sd	V1R-Mean	V1R-Sd	V1Rh-Mean	V1Rh-Sd	V1RhS-Mean	V1RhS-Sd	V1S-Mean	V1S-Sd	P_value(BS-L)	P_value(BS-R)	P_value(BS-Rh)	P_value(BS-RhS)	P_value(S-BS)	P_value(L-R)	P_value(L-Rh)	P_value(L-RhS)	P_value(L-S)	P_value(R-Rh)	P_value(R-RhS)	P_value(R-S)	P_value(Rh-RhS)	P_value(Rh-S)	P_value(RhS-S)	P_value	P_adjust	Statistic
sobs	134.7	12.5	48.33	4.163	66.33	24.01	21.67	8.386	169.7	15.31	47.33	54.5	< 0.05	< 0.1	< 0.01	>= 0.1	< 0.05	>= 0.1	>= 0.1	< 0.01	>= 0.1	>= 0.1	< 0.01	>= 0.1	< 0.001	>= 0.1	< 0.001	0.0168	0.02108	13.9591
shannon	2.424	0.4418	0.1738	0.03213	0.3901	0.3764	0.03955	0.03069	2.82	0.2497	0.5181	0.8717	< 0.001	< 0.01	< 0.001	>= 0.1	< 0.01	>= 0.1	>= 0.1	< 0.001	>= 0.1	>= 0.1	< 0.001	>= 0.1	< 0.001	>= 0.1	< 0.001	0.01813	0.01108	13.538
simpson	0.188	0.1394	0.954	0.01049	0.8766	0.1357	0.9901	0.008658	0.1163	0.02306	0.8244	0.2988	< 0.001	< 0.001	< 0.001	>= 0.1	< 0.01	>= 0.1	>= 0.1	< 0.001	>= 0.1	>= 0.1	< 0.001	>= 0.1	< 0.001	>= 0.1	< 0.001	0.02108	0.02108	13.2573
chao	163	18.74	73.71	12.52	79.08	21.11	29.17	16	199.9	7.225	56.55	59.29	< 0.05	< 0.05	< 0.001	>= 0.1	< 0.01	>= 0.1	>= 0.1	< 0.01	>= 0.1	>= 0.1	< 0.01	>= 0.1	< 0.001	>= 0.1	< 0.001	0.0168	0.02108	13.8187

## Sheet: Source data Fig 2g
Fungal alpha diversity of variety 2
Estimators	V2BS-Mean	V2BS-Sd	V2L-Mean	V2L-Sd	V2R-Mean	V2R-Sd	V2Rh-Mean	V2Rh-Sd	V2RhS-Mean	V2RhS-Sd	V2S-Mean	V2S-Sd	P_value(BS-L)	P_value(BS-R)	P_value(BS-Rh)	P_value(BS-RhS)	P_value(S-BS)	P_value(L-R)	P_value(L-Rh)	P_value(L-RhS)	P_value(L-S)	P_value(R-Rh)	P_value(R-RhS)	P_value(R-S)	P_value(Rh-RhS)	P_value(Rh-S)	P_value(RhS-S)	P_value	P_adjust	Statistic
sobs	139	47.47	84.67	19.43	60.67	33.2	27.33	14.22	172	25.16	37.67	16.17	>= 0.1	< 0.05	< 0.01	>= 0.1	< 0.01	>= 0.1	>= 0.1	< 0.05	>= 0.1	>= 0.1	< 0.01	>= 0.1	< 0.001	>= 0.1	< 0.001	0.01942	0.0198	14.2398
shannon	2.005	0.9834	0.7735	0.3591	0.2667	0.3487	0.07066	0.06115	2.559	0.6984	0.06986	0.0808	>= 0.1	< 0.05	< 0.01	>= 0.1	< 0.01	>= 0.1	>= 0.1	< 0.05	>= 0.1	>= 0.1	< 0.01	>= 0.1	< 0.01	>= 0.1	< 0.01	0.0215	0.0268	13.8187
simpson	0.3271	0.3077	0.747	0.1334	0.9265	0.1009	0.9812	0.01964	0.1849	0.1056	0.9833	0.02089	< 0.05	< 0.01	< 0.01	>= 0.1	< 0.01	>= 0.1	>= 0.1	< 0.01	>= 0.1	>= 0.1	< 0.001	>= 0.1	< 0.001	>= 0.1	< 0.001	0.01649	0.0168	13.8655
chao	171.1	52.53	101.8	15.34	74.84	25.97	34.67	21.83	207.9	36.71	54.09	13.17	>= 0.1	< 0.05	< 0.01	>= 0.1	< 0.01	>= 0.1	>= 0.1	< 0.05	>= 0.1	>= 0.1	< 0.01	>= 0.1	< 0.001	>= 0.1	< 0.001	0.01062	0.0168	14.9415

## Sheet: Source data Fig 2h
	Principal component
PC1	0.4224
PC2	0.2895
PC3	0.0351
PC4	0.0319
PC5	0.0283
PC6	0.0212
PC7	0.02
PC8	0.0174
PC9	0.0124
PC10	0.0101
		0
