# Supplementary material for: Metabolome-driven microbiome assembly in ginger (Zingiber officinale) enhances nutrient cycling and crop yield through keystone taxa
Source: Commun Biol. 2025 Nov 10;8:1547. doi: 10.1038/s42003-025-08910-2 (PMC12603305; doi:10.1038/s42003-025-08910-2)
Supplement: Supplementary file 5 — Supplementary Data Set 3 [file 42003_2025_8910_MOESM5_ESM.xlsx]

## Sheet: Source data Fig. 3a-c
ID	Metabolite	Metab ID	Library ID	KEGG Compound ID	M/Z	Retention time	Mode	Adducts	Formula	Fragmentation Score	Theoretical Fragmentation Score	Mass Error	CAS ID	RSD	V1 Stem_1	V1 Stem_2	V1 Stem_3	V1 Root_1	V1 Root_2	V1 Root_3	V2Root_1	V2 Root_2	V2 Root_3	V2 Stem_1	V2 Stem_2	V2 Stem_3	V2 Rhizome_1	V2 Rhizome_2	V2 Rhizome_3	V1 Rhizome_1	V1 Rhizome_2	V1 Rhizome_3	V2 Leaf_1	V2 Leaf_2	V2 Leaf_3	V2 Leaf_1	V1 Leaf_2	V1 Leaf_3	QC01	QC02	QC03	QC04	QC05
pos_4	(E)-hex-2-enedioic acid	metab_3	LMFA01170070;HMDB0013311	-	127.039	0.7545	pos	M+H-H2O, M+H, M+ACN+H, M+NH4, 2M+H, M+H-2H2O	C6H8O4	54.9	-	-0.0124051	-	0.0419438	6.266	6.056	6.206	6.003	6.175	6.493	6.646	6.354	6.238	6.405	6.339	6.232	6.529	6.004	6.884	6.54	6.507	6.422	6.653	6.512	6.789	6.784	6.702	6.695	6.579	6.625	6.622	6.617	6.619
pos_8	(+/-)7-epi Jasmonic Acid	metab_7	-	-	211.132	6.2274	pos	M+H, M+Na, M+CH3OH+H, M+H-H2O, M+H-2H2O	C12H18O3	54.9	-	-1.53723	-	0.0161932	5.957	6.816	6.964	4.968	5.032	4.201	5.263	5.696	5.553	6.753	7.116	5.138	5.336	5.575	5.735	5.526	5.458	5.741	7.592	7.709	7.88	7.866	7.819	7.682	7.295	7.289	7.286	7.279	7.278
pos_22	P-CHLOROPHENYLALANINE	metab_21	HMDB0033261	-	200.047	3.2739	pos	M+H, 2M+K, M+Na, M+H-H2O	C9H10ClNO2	94.5	-	-1.25327	-	0.0046347	8.091	8.019	7.943	8.046	8.096	8.139	8.095	8.058	8.083	8.011	8.114	8.007	8.056	8.05	7.974	8.059	8.106	8.081	7.967	7.814	7.955	7.992	7.989	7.952	8.084	8.081	8.079	8.083	8.082
pos_28	Acetoxy-6-gingerol	metab_27	-	-	359.182	6.5333	pos	M+Na, M+ACN+H, M+NH4, M+H	C19H28O5	61.5	-	-2.04816	-	0.0104695	6.362	4.996	6.084	7.406	5.168	6.388	5.509	5.062	6.053	4.358	5.004	4.911	7.534	7.925	7.447	7.373	7.643	7.744	5.812	5.458	5.752	5.934	5.789	5.81	7.029	7.024	7.016	7.023	7.022
pos_38	5,7-dihydroxy-2-phenyl-8-[3,4,5-trihydroxy-6-(hydroxymethyl)oxan-2-yl]-6-(3,4,5-trihydroxyoxan-2-yl)-4H-chromen-4-one	metab_37	HMDB0131899	-	549.16	5.3963	pos	M+H-H2O, M+H, M+Na, M+H-2H2O	C26H28O13	-	71.5	-1.07701	-	0.0052709	5.78	6.283	6.622	4.484	4.316	3.731	4.798	4.915	4.359	6.043	6.648	5.978	4.207	4.087	4.562	5.016	4.058	4.284	7.648	7.432	7.815	7.704	7.582	7.627	7.187	7.184	7.187	7.19	7.186
pos_108	9,12-dioxo-dodecanoic acid	metab_106	LMFA01060092	-	251.125	6.1091	pos	M+H, M+Na, M+NH4	C12H20O4	54.5	-	-1.20006	-	0.00486442	4.957	5.273	5.475	4.844	4.926	4.936	4.956	5.014	4.916	5.386	5.649	4.84	4.777	4.705	4.716	4.391	4.806	4.842	6.085	5.958	6.116	6.26	6.192	6.101	5.78	5.776	5.781	5.779	5.78
pos_118	Formononetin 7-O-glucuronide	metab_116	HMDB0041735	-	445.112	4.8068	pos	M+H-H2O, M+H, M+H-2H2O	C22H20O10	-	89.9	-1.57434	-	0.016139	4.203	4.506	5.268	0	0	0	0	0	0	3.675	5.192	3.271	0	0	0	2.887	2.808	2.87	6.777	6.546	6.926	6.834	6.683	6.736	6.209	6.213	6.195	6.21	6.206
pos_119	KAPA	metab_117	HMDB0240687	C01092	170.117	4.709	pos	M+H, M+Na, M+H-H2O	C9H17NO3	56.3	-	-1.32371	-	0.0161251	6.196	5.987	6.048	6.125	6.302	6.13	6.119	6.293	6.193	6.103	6.062	6.203	6.164	6.082	6.168	6.035	6.043	6.02	5.969	5.726	5.776	5.864	6.06	5.933	6.135	6.139	6.134	6.136	6.121
pos_130	6-{3-[(E)-2-(2,4-dihydroxyphenyl)ethenyl]-5-{[3,4,5-trihydroxy-6-(hydroxymethyl)oxan-2-yl]oxy}phenoxy}-3,4,5-trihydroxyoxane-2-carboxylic acid	metab_128	HMDB0134118	-	583.165	3.7765	pos	M+H, M+Na, M+H-2H2O	C26H30O15	-	69.2	-1.38109	-	0.0139606	5.248	5.698	6.051	0	0	0	0	0	0	5.355	6.027	5.647	3.592	3.555	3.478	0	0	0	6.585	6.506	5.97	5.765	6.63	6.423	5.753	5.752	5.755	5.743	5.742
pos_134	Sucrose	metab_132	HMDB0000258	C00089	365.105	0.7615	pos	M+NH4, M+Na, M+H	C12H22O11	70.4	-	-2.02217	57-50-1	0.0714069	6.819	5.541	6.499	5.523	6.184	7.194	7.419	4.77	5.872	7.07	6.309	6.538	7.192	5.518	6.976	6.903	7.168	6.508	7.248	7.047	7.362	7.424	7.297	7.339	7.141	7.222	7.208	7.205	7.214
pos_137	Cytarabine	metab_135	HMDB0015122;MJDBOTE0001406	C02961	244.093	0.7824	pos	M+Na, 2M+H, M+H	C9H13N3O5	71.5	-	5.11056	147-94-4	0.0127932	5.989	6.357	6.152	5.387	5.344	5.337	5.357	5.109	5.788	6.018	6.217	5.96	5.309	5.234	5.104	5.004	5.709	6.008	5.824	5.57	5.849	5.806	5.94	6.077	5.728	5.732	5.729	5.737	5.741
pos_184	Uridine 2'-phosphate	metab_181	HMDB0011641	C03031	289.024	0.5538	pos	M+H-2H2O, M+H, M+H-H2O	C9H13N2O9P	-	60.2	6.30508	131-83-9	0.189622	2.366	2.314	2.301	4.815	4.874	4.856	5.233	4.592	5.341	4.102	3.607	3.879	5.251	5.317	2.892	4.952	4.654	4.253	4.552	4.525	5.44	5.504	4.344	5.059	4.053	4.048	4.238	4.114	4.11
pos_200	3,4,5-trihydroxy-6-{4-[3-(5-methoxy-2,2-dimethyl-2H-chromen-6-yl)prop-2-enoyl]phenoxy}oxane-2-carboxylic acid	metab_197	HMDB0125857	-	495.164	6.2274	pos	M+H-H2O, M+CH3OH+H, M+H	C27H28O10	-	53.5	-1.57937	-	0.0457639	5.371	3.901	5.236	4.132	4.191	4.173	0	0	0	4.549	5.072	5.076	4.835	6.011	6.369	5.724	4.899	5.9	5.865	6.426	6.48	6.252	6.204	6.033	5.272	5.284	5.281	5.233	5.271
pos_210	Alpha-Crocetin glucosyl ester	metab_207	HMDB0039120	-	508.253	6.3948	pos	M+NH4, M+Na, M+H	C26H34O9	-	65.6	-1.36851	58050-17-2	0.0177863	4.149	5.47	6.407	6.756	2.931	3.561	3.872	4.005	3.346	4.582	4.256	4.401	7.618	8.051	7.735	7.702	7.883	8.034	5.222	5.367	5.164	5.145	5.716	5.713	7.289	7.287	7.284	7.276	7.27
pos_220	1,8-Heptadecadiene-4,6-diyne-3,10-diol	metab_216	HMDB0038781;LMFA05000584	-	293.211	6.5126	pos	M+H, M+CH3OH+H, M+H-H2O	C17H24O2	-	70.2	-1.69238	63910-76-9	0.0063072	6.342	6.917	6.978	7.089	6.418	6.584	6.421	6.314	6.811	6.882	6.926	6.258	6.846	7.421	7.513	6.784	7.379	7.362	7.373	7.077	7.362	7.358	7.385	7.388	7.2	7.194	7.199	7.201	7.199
pos_222	Curdione	metab_218	HMDB0034714	C17493	259.169	6.5264	pos	M+H-2H2O, M+Na, M+NH4	C15H24O2	-	54.1	-1.18217	13657-68-6	0.0200448	5.103	5.248	5.776	6.21	5.087	4.917	4.06	5.406	4.376	4.544	4.766	4.444	6.336	6.637	6.312	6.296	6.431	6.458	5.378	4.825	5.335	5.276	5.584	5.239	6.059	6.055	6.055	6.037	6.055
pos_227	[6]-Dehydrogingerdione	metab_223	HMDB0029474	-	291.158	6.6155	pos	M+H, 2M+ACN+H, M+H-H2O	C17H22O4	59.4	-	-2.24755	76060-35-0	0.0062521	5.479	3.708	4.991	6.846	5.831	5.341	5.846	5.98	5.316	3.973	3.731	2.465	7.887	7.663	7.306	7.907	7.214	7.286	3.52	3.31	4.124	4.103	4.371	4.144	7.022	7.026	7.025	7.023	7.029
pos_229	Bisnorcholic acid	metab_225	HMDB0002082;LMST04050005	-	422.279	6.5196	pos	M+H-H2O, M+Na, M+ACN+H	C22H36O5	-	54.8	-4.12988	-	0.107894	0	0	0	6.572	6.986	5.906	6.949	6.911	7.269	4	4.067	3.972	5.94	3.744	5.958	5.206	4.173	4.934	5.874	5.303	6.068	6.215	5.421	5.646	4.423	4.485	4.424	4.428	4.351
pos_251	Farnesyl acetone	metab_244	-	-	280.263	6.8929	pos	M+H, M+NH4, M+H-H2O	C18H30O	84.6	-	-1.83228	-	0.00678748	8.1	7.834	7.834	8.153	8.153	8.102	8.074	8.001	7.898	7.958	7.866	7.805	7.981	8.032	8.031	8.067	8.135	8.031	7.858	7.484	7.956	7.96	7.853	7.871	7.994	7.998	7.995	8.001	8
pos_256	9,12,15-Octadecatrien-1-ol	metab_248	LMFA05000216	-	282.279	6.9996	pos	M+H, M+NH4, M+H-H2O	C18H32O	59.9	-	-1.90162	-	0.00809466	8.79	8.524	8.555	8.865	8.796	8.781	8.813	8.677	8.608	8.672	8.548	8.49	8.64	8.651	8.717	8.71	8.813	8.683	8.547	8.184	8.605	8.6	8.529	8.516	8.645	8.648	8.652	8.652	8.654
pos_258	LPA(18:2(9Z,12Z)/0:0)	metab_250	HMDB0007856;LMGP10050017	-	457.232	7.033	pos	M+H-H2O, M+H, M+Na	C21H39O7P	55.7	-	-2.5242	-	0.0240718	6.59	7.46	7.171	6.644	6.752	6.43	7.37	7.023	7.685	7.138	7.125	6.444	7.249	6.592	6.868	7.13	6.142	6.355	6.375	6.391	6.01	5.606	6.746	6.48	6.973	6.968	6.945	6.965	6.96
pos_260	3'-Methoxy-[6]-Gingerdiol 3,5-diacetate	metab_252	HMDB0040569	-	412.268	6.6563	pos	M+NH4, M+K, M+Na	C22H34O6	66.9	-	-2.53189	143519-18-0	0.0136213	7.41	7.972	8.014	6.366	6.965	6.652	7.376	6.506	7.34	7.56	7.833	7.542	7.617	7.804	7.315	7.398	7.378	7.515	7.408	7.229	7.437	7.387	7.576	7.501	7.571	7.581	7.57	7.566	7.568
pos_368	Beta-Alanyl-L-lysine	metab_355	HMDB0060442	C05341	218.15	0.6576	pos	M+H-H2O, M+H	C9H19N3O3	62.2	-	-1.10594	-	0.0251525	3.82	3.782	3.739	0	0	0	4.531	4.483	4.628	3.702	3.183	4.027	4.545	4.347	4.358	4.394	4.01	4.402	4.88	4.21	5.913	5.068	4.248	4.896	5.015	5.013	5.018	4.99	5.014
pos_495	Homoserine lactone	metab_476	HMDB0029387	C02926	124.039	1.1408	pos	M+H, M+Na	C4H7NO2	74.1	-	2.70554	-	0.0196134	5.446	5.581	5.566	5.709	5.929	6.076	6.158	5.762	6.262	5.83	5.904	5.826	6.192	5.566	5.768	6.256	5.661	5.438	6.231	5.667	6.134	6.178	6.057	6.169	6.07	6.086	6.09	6.091	6.089
pos_561	S-Adenosylhomocysteine	metab_539	HMDB0000939	C00021	385.129	2.1726	pos	M+2H, M+H	C14H20N6O5S	85.7	-	-0.728217	979-92-0	0.079028	3.415	3.362	3.35	3.061	3.119	3.101	4.406	4.921	5.267	3.3	3.367	3.272	5.445	3.436	5.035	5.63	2.676	2.629	4.872	3.775	4.469	4.728	4.539	4.791	4.396	4.386	4.451	4.363	4.382
pos_568	6-Maleimidocaproic acid	metab_546	-	-	212.091	2.1938	pos	M+H, M+CH3OH+H	C10H13NO4	91.7	-	-1.42074	-	0.0900597	0	0	0	0.3273	0.3595	0.3494	3.764	0.2645	3.466	3.138	3.205	3.11	3.671	2.793	2.653	4.199	4.12	4.182	4.349	3.944	4.813	4.664	3.954	4.458	4.32	4.324	4.32	4.226	4.302
pos_572	5-Hydroxy-L-tryptophan	metab_549	HMDB0000472	C00643	221.092	2.2077	pos	M+H-H2O, M+H	C11H12N2O3	69.3	-	-1.54878	4350-09-08	0.0327016	4.711	4.877	4.898	3.159	3.37	2.654	3.786	3.282	3.887	5.106	5.01	5.119	3.724	4.113	3.533	3.779	4.188	4.184	5.288	4.382	4.791	4.937	5.058	5.437	4.819	4.805	4.813	4.782	4.812
pos_578	4-Pyridoxic acid	metab_555	HMDB0000017	C00847	184.06	2.3559	pos	M+H-2H2O, M+H	C8H9NO4	94.6	-	-0.963752	82-82-6	0.0221016	4.727	4.471	4.917	4.409	4.603	4.286	4.121	4.798	4.577	4.972	4.723	4.793	3.867	3.135	3.783	3.846	4.082	3.837	5.168	5.165	5.457	5.262	4.868	5.266	5.348	5.359	5.351	5.347	5.333
pos_598	Hydroxynalidixic acid	metab_575	HMDB0060826	-	249.087	2.5178	pos	M+H-H2O, M+H	C12H12N2O4	-	56.4	-1.71025	3759-18-0	0.116509	2.986	2.933	2.92	0	0	0	2.74	3.236	3.579	3.544	2.908	3.682	0	0	0	2.76	2.681	2.743	3.651	2.824	2.436	3.134	2.709	3.78	3.401	3.407	3.445	3.362	3.494
pos_613	Benzaldehyde	metab_589	HMDB0006115	C00261	107.049	2.7417	pos	M+H, M+ACN+H	C7H6O	64	-	1.91729	100-52-7	0.0102117	4.647	4.689	4.628	4.411	4.426	4.516	4.906	4.32	5.092	4.629	4.699	4.694	5.153	4.758	4.336	5.083	4.711	4.711	4.809	4.557	4.741	4.641	4.767	4.827	4.944	4.944	4.934	4.938	4.938
pos_614	1,2,3,4,5,6-Hexahydro-5-(1-hydroxyethylidene)-7H-cyclopenta[b]pyridin-7-one	metab_590	HMDB0039655	-	197.128	2.7417	pos	M+H-H2O, M+NH4	C10H13NO2	-	55.5	-0.98219	118355-70-7	0.0104005	4.056	4.818	4.451	3.129	3.342	3.019	4.614	3.279	4.546	4.235	4.391	4.256	4.697	4.572	4.477	4.62	4.565	4.645	4.6	4.457	4.568	4.646	4.652	4.614	4.9	4.913	4.905	4.905	4.907
pos_655	Androsterone sulfate	metab_630	HMDB0002759	-	388.218	3.0013	pos	M+NH4, M+CH3OH+H	C19H30O5S	-	50.2	8.40441	2479-86-9	0.044742	4.753	5.305	4.788	3.296	3.401	3.284	4.412	4.403	4.577	4.151	3.686	4.302	4.883	4.754	4.094	4.643	5.605	5.377	3.371	3.655	3.726	3.344	2.996	1.374	4.482	4.482	4.439	4.455	4.451
pos_694	ORSELLINIC ACID, ETHYL ESTER	metab_668	-	-	197.081	3.5316	pos	M+H-2H2O, M+H	C10H12O4	70.4	-	-0.932893	-	0.051243	4.195	3.749	4.132	3.344	3.017	3.322	3.342	3.733	3.911	4.109	4.051	3.917	4.78	4.096	4.734	4.966	4.51	4.371	4.449	4.167	4.466	4.362	4.287	4.357	4.365	4.413	4.418	4.418	4.416
pos_695	8-(1,2-dihydroxypropan-2-yl)-9-hydroxy-2H,8H,9H-furo[2,3-h]chromen-2-one	metab_669	HMDB0128947	-	296.112	3.4965	pos	M+H+Na, M+NH4	C14H14O6	-	59.8	7.26577	-	0.018297	4.122	3.756	4.236	0	0	0	3.333	3.235	3.336	4.551	3.712	3.667	4.462	4.426	4.349	4.404	4.325	4.388	5.191	5.068	5.229	4.958	5.153	5.312	4.707	4.717	4.708	4.704	4.695
pos_716	Phenylalanyl-Serine	metab_690	HMDB0029004	-	217.097	3.8605	pos	M+H-2H2O, M+Na	C12H16N2O4	-	57	-1.08231	-	0.0833222	3.421	3.517	3.142	3.432	3.338	3.501	3.551	3.501	4.087	3.233	3.178	3.305	3.561	3.01	3.386	4.438	3.327	3.337	3.724	2.116	2.543	3.408	2.784	3.452	4.033	4.021	4.019	4.099	4.018
pos_738	6-O-Oleuropeoylsucrose	metab_712	HMDB0038117	-	531.204	4.2393	pos	M+NH4, M+Na	C22H36O13	-	63.6	-1.26102	17651-05-7	0.018079	4.892	5.505	5.88	3.994	4.01	3.943	0.8464	0.7637	0.849	5.5	5.717	4.876	4.205	5.399	6.048	4.602	5.512	5.557	6.168	6.035	6.171	6.22	6.433	6.488	5.991	5.994	5.999	5.987	5.978
pos_757	3,4,5-trihydroxy-6-{3-[(E)-2-(4-hydroxyphenyl)ethenyl]-5-{[3,4,5-trihydroxy-6-(hydroxymethyl)oxan-2-yl]oxy}phenoxy}oxane-2-carboxylic acid	metab_731	HMDB0128508	-	531.149	4.5969	pos	M+H-2H2O, M+Na	C26H30O14	-	57.7	-0.35884	-	0.152112	3.298	4.473	5	0	0	0	0	0	0	2.866	4.864	3.952	2.551	3.326	3.515	3.473	3.395	3.457	5.958	6.014	4.977	4.57	6.076	5.683	4.73	4.733	4.694	4.703	4.847
pos_761	5-(3',4'-Dihydroxyphenyl)-gamma-valerolactone	metab_735	HMDB0240472;HMDB0029185	-	191.07	4.513	pos	M+H-H2O, M+ACN+H	C11H12O4	-	52.4	-1.41567	191666-22-5	0.0829319	4.337	4.164	4.245	4.203	4.158	4.248	4.188	4.25	4.125	4.206	4.244	4.234	4.209	4.051	4.238	4.127	4.192	4.134	4.228	3.904	5.418	4.165	4.18	4.104	4.258	4.192	4.26	4.245	4.293
pos_763	2-Phenylbutyric acid	metab_737	HMDB0133617;HMDB0000329	-	165.091	4.513	pos	M+H, M+CH3OH+H	C10H12O2	77.7	-	-1.19736	90-27-7	0.0120738	4.705	5.102	5.344	4.222	4.389	3.848	3.94	4.942	4.659	5.248	5.293	4.883	4.254	4.127	4.094	3.953	4.001	3.929	5.613	5.432	5.855	5.742	5.547	5.724	5.447	5.454	5.448	5.46	5.449
pos_764	Apiin	metab_738	HMDB0030843;LMPK12110337;HMDB0035464	C04858	547.144	4.681	pos	M+H-H2O, M+Na	C26H28O14	-	81.8	-1.28382	26544-34-3	0.0172051	4.519	4.526	5.305	0	0	0	0	0	0	3.964	5.148	3.943	0	0	0	0.9911	0.9209	0.9763	6.054	5.748	6.136	6.058	5.993	5.974	5.679	5.683	5.676	5.68	5.663
pos_768	4-oxo-Retinoic acid	metab_742	HMDB0006285	C16678	315.195	4.7438	pos	M+H-H2O, M+H	C20H26O3	-	65.9	-1.93209	38030-57-8	0.117443	0	0	0	4.731	5.146	5.39	4.961	5.194	6.192	0	0	0	0	0	0	0	0	0	3.012	3.54	2.972	3.071	2.974	3.118	4.593	4.579	4.546	4.678	4.592
pos_769	5,6-epoxy-18R-HEPE	metab_743	-	C18175	374.228	4.7858	pos	M+H, M+ACN+H	C20H28O4	84.7	-	-2.49333	-	0.029807	5.577	5.354	5.437	5.138	5.029	4.963	5.349	4.857	5.691	5.253	5.387	5.555	5.604	5.692	5.552	5.433	5.682	5.762	4.511	4.716	4.279	4.881	4.953	4.781	5.356	5.363	5.351	5.351	5.328
pos_774	3,5,7-trihydroxy-2-(4-hydroxyphenyl)-2,3-dihydrochromen-4-one	metab_748	-	-	289.07	4.8561	pos	M+H-H2O, M+H	C15H12O6	84	-	-1.96416	-	0.0193457	3.331	2.977	0.2773	5.668	6.191	5.557	5.505	6.364	7.018	2.354	0.5352	2.031	0	0	0	0	0	0	4.042	4.169	4.348	4.294	3.856	4.383	5.476	5.489	5.488	5.477	5.47
pos_782	(S)-Oleuropeic acid	metab_756	HMDB0036998	-	185.117	4.9825	pos	M+H, M+Na	C10H16O3	61.4	-	-0.95767	5027-76-9	0.0152802	3.769	4.533	4.889	3.167	2.783	2.93	3.767	4.135	4.584	4.858	4.729	4.003	4.321	3.964	4.032	4.636	3.378	4.027	5.089	4.743	5.027	4.945	5.033	5.035	4.867	4.884	4.878	4.881	4.88
pos_809	C12:4n-2,4,8,10	metab_783	LMFA01030240	-	193.122	5.5222	pos	M+H-H2O, M+H	C12H16O2	56.9	-	-1.06175	-	0.00738213	5.12	5.939	6.147	4.089	4.488	4.495	4.254	5.334	4.928	6.054	6.273	4.124	4.329	4.278	4.216	4.264	3.895	3.471	6.641	6.588	6.864	6.906	6.622	6.554	6.189	6.196	6.192	6.19	6.188
pos_909	Goshuyic acid	metab_879	HMDB0000560;LMFA01030257	-	247.169	6.5056	pos	M+H-H2O, M+Na	C14H24O2	-	63.1	-1.21434	39039-37-7	0.0783273	3.948	5.743	5.775	3.82	3.725	3.918	3.982	4.306	4.246	5.299	5.532	4.835	5.204	5.075	4.913	4.424	4.462	4.3	5.309	5.294	5.427	5.479	5.588	5.485	5.392	5.31	5.393	5.381	5.392
pos_980	Sagittariol	metab_938	HMDB0036835	-	324.289	6.8663	pos	M+NH4, M+CH3OH+H	C20H34O2	-	52.2	-2.04519	56497-92-8	0.0797285	5.894	5.228	5.132	4.732	4.914	4.897	5.568	4.509	4.816	5.662	5.329	5.117	5.002	5.082	4.492	5.068	4.824	4.981	5.417	4.268	5.819	5.691	5.217	5.345	5.663	5.709	5.669	5.658	5.611
pos_988	9R,10S-Epoxy-3Z,6Z-eicosadiene	metab_945	LMFA12000309	-	310.31	6.9068	pos	M+H, M+NH4	C20H36O	79.5	-	-2.48473	-	0.110697	7.223	6.765	7.01	7.295	6.976	7.111	7.3	6.844	6.812	7.138	6.821	6.799	6.787	6.792	6.968	6.988	7.18	6.945	6.728	6.291	6.822	6.65	6.631	6.544	6.806	6.7	6.808	6.819	6.825
pos_1022	Fucoxanthin	metab_975	HMDB0002741;LMPR01070300	C08596	703.386	6.8123	pos	M+CH3OH+H, M+2Na-H	C42H58O6	-	81.9	-2.70777	3351-86-8	0.178369	4.751	4.698	4.685	6.358	5.802	5.389	6.836	5.635	6.016	4.632	4.699	4.604	5.829	5.936	6.187	5.835	5.82	5.873	0	0	0	0	0	0	5.292	5.453	5.306	5.334	5.273
pos_1027	6-{4-[3-(3,7-dimethylocta-2,6-dien-1-yl)-7-hydroxy-8-(4-hydroxy-3-methylbut-2-en-1-yl)-4-oxo-4H-chromen-2-yl]-3-hydroxyphenoxy}-3,4,5-trihydroxyoxane-2-carboxylic acid	metab_980	HMDB0129673	-	667.275	6.8057	pos	M+H, M+Na	C36H42O12	-	65.6	0.373279	-	0.00846396	7.063	7.29	7.223	0	0	0	0	0	0	7.572	7.134	7.053	0	0	0	0	0	0	7.416	7.454	6.627	6.897	7.188	6.888	7.122	7.115	7.121	7.123	7.125
pos_1038	Santalol	metab_991	HMDB0030232;MJDBOTE0001258	C09720	203.179	6.765	pos	M+H-H2O, 2M+Na	C15H24O	61.1	-	-0.993368	-	0.0171286	4.55	4.949	5.671	6.135	5.829	5.514	5.995	6.119	5.519	4.709	5.207	4.948	6.504	6.495	6.227	6.566	6.176	6.223	5.851	5.461	5.944	5.913	5.892	5.797	6.194	6.191	6.201	6.201	6.21
pos_1193	Kinetensin 1-3	metab_1135	HMDB0012983	-	381.224	6.5056	pos	M+Na, M+H-H2O	C15H30N6O4	-	65	5.87121	138482-55-0	0.0377457	5.406	5.591	4.771	5.914	5.56	6.08	5.03	5.053	4.864	5.455	5.404	5.373	3.233	3.197	3.12	3.447	3.368	3.431	6.136	5.794	6.146	5.931	5.973	6.058	5.751	5.787	5.79	5.787	5.789
pos_1205	Panaxytriol	metab_1146	HMDB0031928;LMFA05000027	C16792	311.221	6.4987	pos	M+H, M+CH3OH+H	C17H26O3	-	52.9	-2.37775	87005-03-6	0.0159751	5.617	6.257	6.068	5.935	6.078	5.898	5.904	5.924	6.234	6.361	6.348	5.497	5.18	6.017	6.163	5.154	5.919	5.788	6.895	6.662	6.94	6.88	6.856	6.902	6.486	6.494	6.5	6.5	6.504
pos_1242	C16 Sphinganine	metab_1178	LMSP01040001	C13915	274.274	6.4226	pos	M+H, M+Na	C16H35NO2	73.7	-	-2.10952	-	0.00345517	8.249	8.109	8.061	8.296	8.303	8.282	8.224	8.382	8.228	8.164	8.277	8.12	8.27	8.295	8.367	8.228	8.256	8.293	8.194	8.001	8.144	8.137	8.161	8.108	8.015	8.017	8.019	8.016	8.015
pos_1256	5'-O-Methylmelledonal	metab_1190	HMDB0035859	-	464.228	6.3669	pos	M+NH4, M+Na	C24H30O8	-	68.4	-0.650034	-	0.019637	4.28	6.136	6.544	5.405	3.53	2.919	2.326	3.806	3.695	5.444	5.462	4.753	6.927	7.2	6.868	7.164	6.484	6.993	5.006	6.179	5.224	4.571	5.741	6.199	6.193	6.19	6.183	6.175	6.175
pos_1262	3-Epinobilin	metab_1196	HMDB0036690	-	369.169	6.346	pos	M+Na, 2M+K	C20H26O5	-	55.6	4.75284	-	0.0158475	4.481	5.285	5.073	5.665	5.724	5.706	4.427	4.329	4.43	4.733	5.164	5.382	6.359	6.695	6.263	6.514	6.472	6.611	5.998	4.48	6.022	5.958	4.597	5.868	6.055	6.059	6.047	6.041	6.054
pos_1269	Alkhanol	metab_1203	HMDB0036152	-	311.127	6.339	pos	M+H, M+2Na-H	C15H22O4	54.4	-	-1.78693	71241-93-5	0.00659206	4.706	5.95	6.364	4.222	5.633	4.034	3.64	5.847	5.243	5.851	5.724	4.979	4.914	4.605	3.632	5.024	4.656	3.454	5.733	6.201	5.84	5.845	5.743	6.117	5.538	5.543	5.537	5.542	5.537
pos_1284	Prostaglandin E1	metab_1217	LMFA03010134;HMDB0001442	C04741	372.274	6.2624	pos	M+NH4, M+ACN+H	C20H34O5	-	61.2	-2.29972	745-65-3	0.0575878	4.511	4.643	4.117	0	0	0	3.509	3.473	3.44	4.358	5.008	4.713	0	0	0	0	0	0	5.571	5.267	5.555	5.53	5.473	5.513	4.993	5.005	4.961	4.994	5.03
pos_1313	2,6-Dimethylnaphthalene	metab_1246	HMDB0059764	C14330	157.101	5.4872	pos	M+H, 2M+3H2O+2H	C12H12	59.7	-	-0.968154	-	0.0143721	2.679	4.051	4.35	0	0	0	2.913	2.815	2.916	4.155	4.407	4.229	2.664	2.628	2.551	0	0	0	4.831	4.831	5.071	5.102	4.868	4.785	4.433	4.422	4.433	4.434	4.422
pos_1322	M-Coumaric acid	metab_1255	HMDB0001713;HMDB0125104	C12621	147.044	5.046	pos	M+H-H2O, M+H	C9H8O3	63.4	-	-1.20317	14755-02-3	0.0106229	4.433	3.408	4.228	2.775	2.687	3.127	3.012	2.712	3.127	4.491	3.418	4.055	3.248	3.275	3.252	3.893	2.962	3.632	5.435	5.829	5.781	5.443	5.541	5.747	5.123	5.126	5.115	5.119	5.117
pos_1343	Trans-4-Coumaric acid	metab_1276	HMDB0002035	C00811	147.044	3.8255	pos	M+H-H2O, M+H	C9H8O3	89.9	-	-1.1545	-	0.0132875	4.247	4.915	5.368	3.447	2.823	3.026	4.548	3.685	3.694	5.071	4.986	4.823	3.985	2.861	3.447	3.722	2.943	3.577	6.517	6.369	6.594	6.336	6.7	6.479	5.973	5.99	5.982	5.98	5.981
pos_1345	3-hydroxy-3-(4-hydroxy-3-methoxyphenyl)propanoic acid	metab_1278	HMDB0133486	-	177.054	3.8396	pos	M+H-2H2O, M+H	C10H12O5	-	62.4	-0.987597	-	0.0072399	5.101	5.497	6.108	5.258	4.776	4.999	5.501	5.181	5.127	5.883	5.713	5.232	5.432	4.96	5.163	5.403	4.832	4.925	7.424	7.242	7.565	7.29	7.49	7.4	6.791	6.798	6.796	6.795	6.79
pos_1364	{4-[1-hydroxy-3-(5-methoxy-2,2-dimethyl-2H-chromen-6-yl)prop-2-en-1-yl]phenyl}oxidanesulfonic acid	metab_1297	HMDB0125877	-	436.146	2.8256	pos	M+NH4, M+Na	C21H22O7S	-	51.6	7.7331	-	0.0573347	3.797	3.885	3.522	0	0	0	0	0	0	3.328	3.395	3.3	5.018	4.377	5.148	5.21	4.875	5.353	5.412	5.086	5.851	5.57	5.28	5.495	4.802	4.862	4.867	4.845	4.843
pos_1375	Crotanecine	metab_1307	-	C10284	172.097	2.7487	pos	M+H, M+CH3OH+H	C8H13NO3	63.3	-	-1.28834	-	0.0331506	4.106	4.393	4.574	3.716	3.202	4.328	4.35	3.485	4.248	4.632	4.446	4.471	4.224	3.807	3.93	4.062	4.083	4.278	4.943	4.608	4.803	4.816	4.821	4.933	4.803	4.84	4.814	4.809	4.813
pos_1397	Thymine	metab_1328	HMDB0000262	C00178	127.05	2.1869	pos	M+H, M+ACN+H	C5H6N2O2	76.1	-	-0.164319	65-71-4	0.0279644	3.72	3.658	3.879	4.037	3.797	4.259	4.152	3.824	4.309	3.886	3.772	3.877	4.289	4.014	4.08	4.244	4.018	4.004	4.318	3.747	4.465	4.771	3.84	4.384	4.822	4.792	4.795	4.801	4.794
pos_1462	(R)-(+)-2-Pyrrolidone-5-carboxylic acid	metab_1389	-	-	147.076	0.6785	pos	M+H, M+NH4	C5H7NO3	84.6	-	-0.429536	-	0.00932816	6.153	6.333	6.218	6.276	6.832	7.108	7.809	6.285	7.578	6.268	6.443	6.184	7.802	6.786	6.636	7.824	6.434	6.392	6.474	6.585	6.571	6.636	6.469	6.623	7.008	7.011	7.009	7	7.008
pos_1470	(R)-b-amino-isobutyric acid	metab_1397	LMFA01100049	C01205	104.071	0.6853	pos	M+H-H2O, M+H	C4H9NO2	66	-	3.89644	-	0.00345924	5.395	5.229	5.397	5.282	5.471	5.958	6.672	5.579	6.622	5.205	5.459	5.067	5.794	4.988	5.951	6.049	5.079	5.031	6.579	6.057	6.771	6.591	6.367	6.455	6.123	6.127	6.125	6.125	6.123
pos_1480	4-Methylene-L-glutamine	metab_1405	-	C01109	159.076	0.6921	pos	M+H, M+NH4	C6H10N2O3	58.5	-	-0.980247	-	0.0235459	3.959	4.128	3.988	4.115	4.507	5.205	5.199	4.328	4.86	3.814	4.255	3.841	4.515	3.861	3.993	4.674	3.823	3.907	4.504	4.338	4.18	4.336	4.293	4.414	5.017	5.018	5.015	5.038	5.013
pos_1490	L-Methionine S-oxide	metab_1415	HMDB0002005	C02989	166.053	0.7056	pos	M+H-H2O, M+H	C5H11NO3S	81.7	-	-0.657233	-	0.0121352	5.677	5.725	5.769	5.294	5.434	5.607	5.486	5.555	5.55	5.822	5.782	5.778	5.528	5.015	5.29	5.718	5.131	5.135	5.995	5.782	5.932	5.964	6.125	6.089	6.093	6.098	6.105	6.105	6.103
pos_1496	¶•-(gamma-Glutamyl)-lysine	metab_1420	-	-	276.155	0.7126	pos	M+H, M+K	C11H21N3O5	56.2	-	-1.89621	-	0.0713694	3.36	3.203	4.295	3.882	3.941	3.923	4.822	4.815	4.991	4.335	4.308	4.004	3.864	3.063	3.518	3.632	3.225	4.137	5.306	4.641	5.759	5.592	4.653	5.518	4.75	4.78	4.77	4.751	4.824
pos_1519	6,7-dihydroxy-4-oxo-2-heptenoic acid	metab_1442	LMFA01050242	-	175.059	0.7335	pos	M+H-H2O, M+H	C7H10O5	54	-	-0.977084	-	0.0699927	4.737	4.314	4.786	3.843	3.482	3.411	3.484	4.019	4.367	4.749	4.538	4.687	3.824	3.593	4.4	4.298	3.426	3.984	4.659	4.427	4.89	4.711	4.76	4.588	4.498	4.552	4.56	4.56	4.582
pos_1723	2-Methylfuran	metab_1638	HMDB0013749	-	83.0496	0.4003	pos	M+H	C5H6O	70	-	5.51214	534-22-5	0.00578135	5.458	5.398	5.309	5.525	5.546	5.546	5.512	5.539	5.523	5.377	5.46	5.385	5.479	5.461	5.488	5.478	5.51	5.51	5.375	5.217	5.397	5.355	5.388	5.378	5.506	5.504	5.507	5.51	5.509
pos_1892	L-NMMA	metab_1784	HMDB0029416	C03884	189.134	0.6716	pos	M+H	C7H16N4O2	67.3	-	-1.26955	-	0.0152658	3.033	3.113	3.748	3.252	3.311	3.292	4.846	3.295	4.967	3.168	3.734	3.458	5.147	4.765	3.652	5.085	4.326	4.238	4.492	4.043	4.103	3.979	4.46	4.552	4.757	4.748	4.765	4.762	4.76
pos_2005	Gamma-L-Glutamyl-L-methionine sulfoxide	metab_1876	HMDB0038613	-	295.095	0.7824	pos	M+H	C10H18N2O6S	-	54.1	-2.06243	39015-69-5	0.0330302	4.507	4.491	4.448	4.117	4.176	4.158	3.694	3.596	3.697	4.751	4.57	4.567	0	0	0	3.805	2.584	3.518	4.95	4.895	5.272	5.114	4.902	5.291	4.921	4.939	4.9	4.922	4.93
pos_2179	Cytidine	metab_2014	HMDB0000089	C00475	244.093	1.0841	pos	M+H	C9H13N3O5	60.1	-	-1.39577	65-46-3	0.0400483	5.51	5.875	5.761	4.839	4.607	4.536	4.771	4.043	5.136	5.618	5.799	5.574	4.844	4.788	4.134	4.293	5.122	5.414	5.224	4.893	5.24	5.246	5.352	5.536	5.183	5.227	5.223	5.216	5.222
pos_2204	L-Methionine	metab_2035	HMDB0033951;HMDB0000696	C00073	150.058	1.1478	pos	M+H	C5H11NO2S	76.2	-	-1.02508	63-68-3	0.00636559	5.831	5.388	5.602	5.848	5.933	5.887	6.621	5.544	6.744	5.466	5.613	5.778	7.347	6.465	5.871	7.362	6.254	6.32	5.772	5.408	5.973	5.922	5.741	5.903	6.267	6.272	6.275	6.271	6.27
pos_2224	Hypoglycin B	metab_2053	HMDB0029428	C08280	303.154	1.2178	pos	M+CH3OH+H	C12H18N2O5	-	67.5	-2.23754	502-37-4	0.228886	3.793	3.74	3.727	2.937	2.996	2.977	4.294	3.969	3.567	3.425	3.022	2.963	4.285	3.003	3.895	3.83	1.275	3.36	3.845	3.302	4.855	4.382	3.932	4.744	4.702	4.97	4.964	4.979	4.978
pos_2329	N-Acetyl-L-glutamic acid	metab_2136	HMDB0001138	C00624	190.071	1.5482	pos	M+H	C7H11NO5	68.8	-	-0.784678	1188-37-0	0.163537	2.715	3.124	4.136	3.39	3.711	2.661	2.956	3.888	2.656	4.414	3.888	3.995	2.694	2.962	2.759	2.918	2.695	2.54	4.27	4.274	4.559	4.444	4.531	4.486	4.086	4.273	4.271	4.251	4.267
pos_2354	3,4,5-trihydroxy-6-({7-oxo-7H-furo[3,2-g]chromen-4-yl}oxy)oxane-2-carboxylic acid	metab_2158	HMDB0129424	-	401.05	1.7519	pos	M+Na	C17H14O10	-	59.6	4.65199	-	0.191913	3.116	4.816	5.101	3.549	3.608	3.589	3.102	4.052	4.434	5.098	4.71	4.804	5.076	5.04	4.962	5.283	3.672	4.451	4.904	3.158	4.925	5.276	4.55	5.216	4.72	4.948	4.933	4.922	4.942
pos_2365	Arabinosylhypoxanthine	metab_2166	HMDB0003040	-	313.051	1.8155	pos	M+2Na-H	C10H12N4O5	-	55.8	-3.28305	7013-16-3	0.11994	6.003	6.474	4.931	5.327	6.082	3.961	5.063	5.737	6.359	5.003	6.224	4.77	5.006	6.119	4.888	4.844	5.866	4.992	5.988	6.133	5.961	5.629	6.24	6.002	5.706	5.647	5.593	5.603	5.587
pos_2399	L-Arginine	metab_2197	HMDB0062762;HMDB0000517	C00062	175.119	2.1656	pos	M+H	C6H14N4O2	69.4	-	-0.887038	74-79-3	0.0459123	4.265	4.21	4.201	3.61	2.928	3.553	4.344	2.673	4.281	4.253	4.031	4.247	4.779	4.84	4.062	4.619	4.768	4.952	3.501	3.784	3.734	3.567	3.606	4.055	4.332	4.299	4.278	4.306	4.296
pos_2419	N-(3S-hydroxy-butanoyl)-homoserine lactone	metab_2211	LMFA08030005	C11842	188.091	2.1938	pos	M+H	C8H13NO4	81	-	-1.26068	-	0.0499054	4.443	4.441	4.836	4.482	4.151	4.709	4.8	4.292	4.61	4.84	4.666	4.731	4.625	4.259	4.783	4.745	4.465	4.79	5.173	4.734	5.221	5.333	4.903	5.223	5.068	5.117	5.075	5.068	5.071
pos_2434	5'-Deoxyadenosine	metab_2225	HMDB0001983	C05198	252.109	2.2496	pos	M+H	C10H13N5O3	66.9	-	-1.8156	4754-39-6	0.0154437	6.689	6.846	6.401	5.852	5.606	5.515	6.457	5.209	7.141	6.007	6.972	6.718	6.751	5.966	5.374	6.459	5.96	6.041	5.505	5.02	6.067	5.335	5.89	5.288	6.6	6.604	6.616	6.603	6.599
pos_2445	Guanine	metab_2235	HMDB0000132	C00242	152.056	2.3203	pos	M+H	C5H5N5O	86.6	-	-1.29332	73-40-5	0.00974599	6.874	7.154	7.069	6.476	6.517	6.469	6.938	6.361	7.37	6.973	7.075	7.004	6.99	6.761	6.145	6.854	6.677	7.113	6.731	6.431	6.622	6.553	6.86	6.94	6.927	6.934	6.928	6.923	6.924
pos_2459	Glycerol trihexanoate	metab_2248	HMDB0031125	-	194.139	2.426	pos	M+2H	C21H38O6	-	56.8	-7.9898	621-70-5	0.0790107	3.313	3.514	3.675	3.106	3.164	3.146	3.922	3.799	3.873	3.581	3.331	3.451	4.494	4.67	3.853	3.978	4.46	4.668	2.544	2.528	2.617	3.043	3.362	3.327	4.007	3.929	3.956	3.95	3.922
pos_2467	(S)-5-Amino-3-oxohexanoate	metab_2255	HMDB0012131	C03656	128.071	2.4821	pos	M+H-H2O	C6H11NO3	-	77.9	-0.287063	19355-90-9	0.10784	4.018	3.992	4.021	4.022	3.992	4.102	4.171	4.129	4.101	4.1	4.168	4.111	4.186	4.092	4.189	4.07	4.032	4.023	4.062	3.926	4.1	4.084	4.027	4.042	4.192	4.256	4.256	4.322	4.242
pos_2469	6-({13,14-dihydroxy-9-oxo-8,17-dioxatetracyclo[8.7.0.0?,?.0??,??]heptadeca-1(10),2(7),3,5,11(16),12,14-heptaen-5-yl}oxy)-3,4,5-trihydroxyoxane-2-carboxylic acid	metab_2257	HMDB0128488	-	478.096	2.4821	pos	M+NH4	C21H16O12	-	54.1	-4.09934	-	0.094225	4.495	4.858	4.701	0	0	0	4.456	5.005	5.356	4.908	4.347	4.634	4.653	4.616	4.539	4.43	3.241	4.539	3.936	3.491	3.098	3.53	3.473	3.543	4.457	4.394	4.367	4.368	4.365
pos_2473	Arabinofuranobiose	metab_2261	HMDB0029918	-	346.113	2.4961	pos	M+ACN+Na	C10H18O9	-	65.9	5.91354	52287-00-0	0.0249607	3.194	3.142	3.129	3.592	4.516	3.264	2.942	4.136	4.405	3.201	3.267	3.173	3.8	3.764	3.687	0	0	0	5.535	5.17	6.099	5.796	4.906	5.645	5.342	5.36	5.337	5.334	5.336
pos_2484	2,8-Dihydroxyadenine	metab_2272	HMDB0000401	-	168.051	2.5388	pos	M+H	C5H5N5O2	74.7	-	-2.33801	30377-37-8	0.0560809	4.061	4.514	4.456	2.944	4.131	2.527	2.844	3.967	2.582	4.441	4.378	4.312	2.525	4.164	1.413	2.693	3.189	3.053	4.19	3.906	3.831	4.134	4.264	4.402	3.91	3.859	3.856	3.864	3.854
pos_2499	Threoninyl-Proline	metab_2287	HMDB0029069	-	199.107	2.5878	pos	M+H-H2O	C9H16N2O4	-	53.5	-1.2271	-	0.0647927	2.841	3.004	3.102	2.628	2.687	2.669	3.506	3.375	3.441	3.338	3.166	3.673	3.86	3.461	2.978	3.662	3.018	4.004	3.496	2.436	3.558	3.414	3.357	3.474	3.932	3.945	3.942	3.993	3.922
pos_2551	3,4,5-trihydroxy-6-{[3-hydroxy-2-(hydroxymethyl)-2-methylpropanoyl]oxy}oxane-2-carboxylic acid	metab_2335	HMDB0127650	-	374.108	2.7208	pos	M+ACN+Na	C11H18O10	-	75.7	5.69236	-	0.0185711	5.326	5.486	5.325	6.113	6.267	6.024	5.924	6.484	6.311	5.598	5.545	5.05	5.471	5.586	6.172	5.511	5.546	5.344	5.768	5.273	5.859	6.018	5.289	5.848	5.943	5.927	5.924	5.925	5.926
pos_2582	Cis-zeatin-9-N-glucoside	metab_2361	HMDB0012202	-	382.171	2.7626	pos	M+H	C16H23N5O6	62.6	-	-4.18943	169565-72-4	0.199746	3.268	3.463	3.334	3.04	2.925	2.694	3.824	3.591	3.495	3.427	3.194	3.802	3.723	3.594	3.565	3.827	3.874	3.988	4.61	4.656	5.103	4.876	4.883	4.732	4.093	4.161	4.096	4.274	4.086
pos_2587	Benzylazanium	metab_2366	-	-	108.081	2.7837	pos	M+H	C7H9N	69.5	-	1.92821	-	0.0243225	5.387	5.324	5.241	5.462	5.463	5.491	5.404	5.449	5.4	5.271	5.365	5.288	5.367	5.323	5.397	5.383	5.4	5.38	5.278	5.101	5.286	5.291	5.299	5.251	5.417	5.396	5.393	5.397	5.392
pos_2597	Phenylbutyrylglutamine	metab_2375	HMDB0011687	-	293.149	2.8047	pos	M+H	C15H20N2O4	50.1	-	-2.09215	-	0.0112464	3.351	5.153	4.863	2.964	3.023	3.005	3.56	3.924	4.244	4.934	4.222	4.534	5.089	5.838	5.807	4.799	5.183	4.758	5.661	5.357	5.645	5.444	5.547	5.819	5.539	5.548	5.537	5.54	5.535
pos_2600	N2,N2-Dimethylguanosine	metab_2378	HMDB0004824	-	312.129	2.8116	pos	M+H	C12H17N5O5	76.9	-	-3.2955	2140-67-2	0.0339015	4.599	4.857	4.775	3.786	3.743	4.208	4.68	3.515	5.196	4.404	4.672	4.393	4.705	4.668	4.591	3.897	3.021	4.433	4.359	3.998	4.47	4.448	4.373	4.473	4.612	4.621	4.646	4.613	4.612
pos_2613	Oxindole	metab_2390	HMDB0061918	C12312	134.06	2.8466	pos	M+H	C8H7NO	86.5	-	-0.480057	59-48-3	0.0502466	2.815	2.733	2.778	2.409	2.468	2.45	2.964	2.415	3.184	3.478	3.037	3.002	2.549	2.513	2.436	1.426	1.35	1.41	3.5	2.894	4.69	3.187	2.567	3.269	3.931	3.949	3.888	3.924	3.922
pos_2648	5-Hydroxyindoleacetic acid	metab_2424	HMDB0000763	C05635	192.065	2.9453	pos	M+H	C10H9NO3	89.1	-	-0.969118	54-16-0	0.020739	3.442	3.718	4.008	3.661	3.979	3.851	2.953	3.497	3.587	4.158	4.307	4.066	3.382	4.185	2.184	3.592	3.485	3.562	4.695	4.782	4.645	4.673	4.702	4.661	4.258	4.238	4.26	4.253	4.258
pos_2669	P-Hydroxymethylphenidate	metab_2442	-	-	250.143	3.037	pos	M+H	C14H19NO3	58.2	-	-1.78838	-	0.245036	3.684	3.619	3.63	0	0	0	0	0	0	0	0	0	3.333	3.343	3.167	3.225	3.146	3.209	2.817	3.652	3.652	3.547	3.847	2.963	3.372	3.677	3.64	3.681	3.636
pos_2718	4-formyl Indole	metab_2482	-	-	146.06	3.2262	pos	M+H	C9H7NO	96.8	-	-1.39105	-	0.00829867	4.967	5.06	4.899	4.636	4.679	4.854	5.284	4.393	5.447	4.879	4.998	4.994	5.624	5.068	4.432	5.57	4.95	5.054	5.487	4.865	5.331	5.182	5.222	5.564	5.77	5.769	5.766	5.768	5.761
pos_2806	Sinapinic Acid	metab_2554	HMDB0032616;HMDB0127488;HMDB0034069;MJDBOTE0001099	C00482	207.065	3.6435	pos	M+H-H2O	C11H12O5	92.4	-	-1.20751	7362-37-0	0.0186148	4.69	4.097	4.556	3.688	3.769	3.156	3.447	4.176	4.155	4.498	3.954	4.286	4.074	3.405	4.41	4.223	3.953	4.184	3.948	2.849	4.027	3.971	3.045	3.89	4.285	4.304	4.295	4.295	4.285
pos_2833	Perilloside A	metab_2579	HMDB0038706	-	332.206	3.7696	pos	M+NH4	C16H26O6	-	76.3	-1.62071	-	0.0419193	4.102	3.946	4.104	3.339	3.152	3.447	4.474	2.463	4.225	3.792	4.217	4.089	4.224	4.165	3.359	4.004	4.123	4.218	6.315	5.949	6.638	6.402	6.186	6.057	5.379	5.391	5.375	5.388	5.42
pos_2887	Riboflavin (Vitamin B2)	metab_2627	-	-	377.145	3.9796	pos	M+H	C17H20N4O6	63.6	-	-1.7125	-	0.0121301	4.431	4.98	4.572	0	0	0	3.807	3.129	4.497	4.453	5.023	4.738	3.156	3.153	3.106	3.182	3.104	3.166	5.669	5.595	5.841	5.673	5.576	5.651	5.008	5.004	4.995	5.004	5
pos_2891	2-(diethylamino)-4'-hydroxy-Propiophenone	metab_2630	-	-	222.149	4.0076	pos	M+H	C13H19NO2	63	-	-1.19946	-	0.0385842	2.998	3.078	2.739	2.824	2.883	2.865	2.734	2.898	2.88	2.738	2.85	2.797	0	0	0	2.249	2.17	2.232	4.291	4.773	4.975	4.753	5.21	4.454	4.377	4.358	4.37	4.333	4.369
pos_2930	4-hydroxy-3-phenylbutanoic acid	metab_2666	HMDB0141022	-	198.112	4.2253	pos	M+NH4	C10H12O3	-	62.4	-1.13446	-	0.0802112	2.668	2.879	3.097	0	0	0	0	0	0	2.59	3.416	3.09	2.774	2.737	2.66	0	0	0	4.206	3.907	4.5	4.383	4.216	4.002	4.036	4.057	4.081	4.037	3.985
pos_2933	DHAP(10:0)	metab_2669	HMDB0011675	-	325.139	4.2393	pos	M+H	C13H25O7P	61.7	-	-7.36785	-	0.0632862	3.069	2.981	3.036	3.153	3.212	3.194	3.163	4.318	4.128	3.207	3.274	3.179	3.817	4.022	3.11	3.434	4.284	3.426	3.649	3.388	3.529	3.669	2.741	3.737	4.54	4.543	4.532	4.532	4.474
pos_2989	2-Pyridylacetic acid	metab_2720	HMDB0060722	-	120.044	4.527	pos	M+H-H2O	C7H7NO2	78.1	-	0.320293	-	0.016635	3.404	3.3	3.853	3.313	3.51	3.351	3.134	3.406	3.595	3.503	3.522	3.467	3.828	3.873	3.403	3.724	3.583	3.852	3.637	3.759	3.429	3.627	3.816	3.719	4.668	4.672	4.655	4.673	4.67
pos_2998	2-(3,4-dihydroxyphenyl)-5,7-dihydroxychromene-3,4-dione	metab_2729	-	-	303.049	4.562	pos	M+H	C15H10O7	96.9	-	-2.08238	-	0.00915749	4.427	4.975	6.828	3.272	4.013	4.249	0	0	0	6.878	5.69	2.942	4.345	3.859	4.063	3.81	3.782	3.891	7.094	6.435	7.306	7.203	6.09	7.633	6.656	6.662	6.651	6.657	6.654
pos_3032	Ketoisophorone	metab_2759	HMDB0040216;MJDBOTE0000428	-	153.091	4.702	pos	M+H	C9H12O2	57	-	-1.34414	-	0.0178605	4.601	4.487	4.573	4.525	4.7	4.518	4.508	4.723	4.604	4.567	4.543	4.549	4.555	4.437	4.553	4.443	4.461	4.384	4.641	4.359	4.729	4.744	4.656	4.719	4.7	4.7	4.701	4.697	4.682
pos_3038	Fragransol D	metab_2763	HMDB0030439	-	371.148	4.7229	pos	M+H	C21H22O6	50.4	-	-2.57173	114892-43-2	0.0342861	4.861	3.832	5.073	3.884	3.786	3.518	3.524	3.196	3.676	4.955	4.165	3.058	5.478	6.073	6.128	5.554	4.426	5.97	4.993	5.109	4.473	4.483	5.177	5.137	4.978	4.942	4.96	4.978	4.959
pos_3070	Benzenemethanol, 2-(2-hydroxypropoxy)-3-methyl-	metab_2791	-	-	197.117	4.8701	pos	M+H	C11H16O3	70.1	-	-1.3909	-	0.0222603	4.293	4.752	4.698	3.191	2.922	3.356	3.611	4.2	3.55	4.728	4.906	4.474	4.024	3.532	3.465	3.414	3.122	2.748	5.181	5.098	5.188	5.182	5.121	5.157	5.148	5.154	5.158	5.174	5.156
pos_3105	3'-Sialyllactosamine	metab_2823	HMDB0006607	-	696.242	5.046	pos	M+ACN+Na	C23H40N2O18	-	81.1	-1.63871	126151-66-4	0.0427352	3.908	3.855	3.842	3.626	3.685	3.667	3.558	3.46	3.561	4.499	4.565	4.471	6.589	6.329	6.424	6.988	5.619	6.076	5.078	5.275	5.333	5.562	5.341	4.773	5.333	5.337	5.321	5.29	5.332
pos_3113	P-Menth-8-en-3-ol	metab_2830	HMDB0036077	-	196.169	5.095	pos	M+ACN+H	C10H18O	-	53.5	-1.40026	7786-67-6	0.037354	4.891	4.973	4.628	2.882	2.897	2.831	0	0	0	2.729	4.269	3.083	4.645	5.029	2.781	4.766	4.613	4.938	4.777	4.653	4.664	4.879	5.028	4.781	4.897	4.901	4.898	4.861	4.893
pos_3189	2-Methylpropyl acetate	metab_2898	HMDB0031246	-	296.185	5.5572	pos	2M+ACN+Na	C6H12O2	-	53.9	8.00977	110-19-0	0.0820818	3.885	3.832	3.819	3.465	3.995	4.014	3.082	4.243	5.103	0.1301	0.1484	0.1231	0	0	0	0.6638	0.6033	0.6509	3.329	4.773	4.938	3.581	4.929	4.632	3.744	3.818	3.789	3.747	3.738
pos_3197	(3beta,6beta)-Furanoeremophilane-3,6-diol	metab_2906	HMDB0035117	-	251.164	5.6202	pos	M+H	C15H22O3	52.5	-	-1.8189	34335-94-9	0.0204094	3.55	3.516	3.384	4.613	5.291	4.488	5.502	5.617	5.07	3.263	3.591	3.386	4.427	4.224	4.267	4.677	3.557	4.397	4.703	4.314	4.597	4.716	4.59	4.567	5.309	5.297	5.29	5.29	5.288
pos_3267	Hydroxyisonobilin	metab_2965	HMDB0034475	-	385.164	5.9767	pos	M+Na	C20H26O6	-	72.8	4.4617	-	0.0634769	4.337	4.285	4.272	3.452	3.511	3.493	0	0	0	4.076	4.142	4.048	4.736	5.086	4.702	5.098	3.828	4.426	4.737	4.205	4.158	3.677	4.059	4.468	4.55	4.531	4.527	4.555	4.484
pos_3312	2-Naphthol	metab_3002	HMDB0012322;MJDBOTE0000568	C11713	145.065	6.1716	pos	M+H	C10H8O	71.4	-	-1.23146	135-19-3	0.0114859	3.48	4.298	4.651	4.598	3.134	4.351	3.452	3.604	2.805	4.178	4.294	3.24	5.324	5.413	5.438	5.632	5.058	5.401	4.546	4.479	4.531	4.585	4.52	4.599	4.99	4.996	4.997	4.985	4.989
pos_3337	17-beta-Estradiol glucuronide	metab_3022	HMDB0010317;LMST05050028	C11237	466.243	6.3181	pos	M+NH4	C24H32O8	-	58	-0.483653	-	0.067141	3.858	4.163	4.461	5.127	4.718	4.474	4.233	4.014	4.718	4.079	4.194	3.828	6.165	6.421	6.454	6.203	6.38	6.523	4.41	4.087	4.164	3.976	4.483	4.294	5.919	5.87	5.865	5.851	5.849
pos_3345	Menadiol	metab_3028	HMDB0032721;MJDBOTE0000440	C07126	175.075	6.346	pos	M+H	C11H10O2	72.2	-	-1.18327	-	0.0429453	4.787	4.554	4.848	3.726	3.785	3.767	3.467	3.369	3.47	4.25	4.369	3.084	4.081	4.714	4.532	4.497	4.316	4.524	4.236	4.679	4.354	4.121	4.376	4.622	4.392	4.385	4.375	4.343	4.381
pos_3354	Ichangic acid 17-beta-D-glucopyranoside	metab_3034	HMDB0037590	-	691.26	6.3529	pos	M+Na	C32H44O15	-	59.9	4.45171	-	0.012025	6.099	6.798	5.981	1.412	1.469	1.451	0	0	0	6.354	6.933	6.429	3.956	3.92	3.842	0	0	0	6.362	6.482	5.584	6.016	6.488	5.738	6.681	6.677	6.674	6.67	6.668
pos_3381	Piperideine	metab_3054	-	C06181	84.0812	6.4088	pos	M+H	C5H9N	55.4	-	4.90092	-	0.01204	7.384	7.32	7.223	7.414	7.445	7.464	7.425	7.458	7.433	7.292	7.377	7.303	7.358	7.4	7.345	7.331	7.4	7.397	7.257	7.102	7.258	7.271	7.274	7.261	7.373	7.382	7.381	7.388	7.379
pos_3389	2-Indanone	metab_3060	-	C07727	133.065	6.4156	pos	M+H	C9H8O	71.1	-	-0.895652	-	0.0466102	4.362	4.878	5.091	3.978	4.037	4.018	0	0	0	4.513	4.623	4.467	4.803	5.038	4.834	5.03	4.759	5.009	4.891	4.811	4.9	4.96	5.011	5.08	4.954	4.954	4.907	4.955	4.953
pos_3392	Benzoic aldehyde	metab_3063	HMDB0006115;MJDBOTE0000721	C00261	107.049	6.4293	pos	M+H	C7H6O	56.3	-	1.49377	-	0.0109289	5.099	5.782	5.982	4.922	3.712	3.833	4.368	4.335	4.295	5.436	5.604	5.355	5.532	5.395	5.163	5.674	5.033	5.161	5.771	5.711	5.786	5.876	5.924	5.935	5.743	5.738	5.733	5.733	5.731
pos_3410	4-(1-Methylethenyl)benzaldehyde	metab_3077	HMDB0035925	-	147.08	6.471	pos	M+H	C10H10O	52.5	-	-1.3728	10133-50-3	0.0374588	2.567	4.678	4.756	0	0	0	0	0	0	3.87	4.553	4.346	3.625	3.707	3.538	0	0	0	4.615	4.547	4.502	4.569	4.653	4.662	4.556	4.522	4.529	4.524	4.513
pos_3417	17-Epiestriol	metab_3083	HMDB0000356;LMST02010049	-	289.179	6.4847	pos	M+H	C18H24O3	66	-	-2.2494	1228-72-4	0.0165448	4.862	5.904	5.591	3.424	3.483	3.465	4.043	3.489	4.642	5.749	5.903	4.916	4.297	4.267	4.187	4.157	4.078	4.141	6.108	6.021	6.141	6.109	6.344	6.146	5.798	5.78	5.794	5.794	5.798
pos_3440	Alpha-Methylstyrene	metab_3101	HMDB0059899	C14395	119.086	6.5333	pos	M+H	C9H10	53.4	-	0.203402	-	0.00782214	6.226	6.127	6.119	6.422	6.395	6.305	6.264	6.436	6.284	6.111	6.236	6.093	6.408	6.206	6.6	6.32	6.28	6.303	6.252	6.027	6.173	6.227	6.226	6.187	6.208	6.206	6.2	6.205	6.202
pos_3461	12,13-Epoxy-9,15-octadecadienoic acid	metab_3121	HMDB0031088	-	295.226	6.5811	pos	M+H	C18H30O3	89.4	-	-1.97376	88159-18-6	0.00947908	6.262	6.702	6.416	6.673	6.797	6.756	6.836	6.699	7.199	6.694	6.699	6.277	6.406	6.182	5.236	6.296	6.054	5.357	7.112	6.969	7.233	7.272	7.214	7.251	6.943	6.936	6.946	6.946	6.944
pos_3480	13,14-Dihydro-15-keto-PGD2	metab_3132	HMDB0060042;LMFA03010022	-	335.22	6.6291	pos	M+H-H2O	C20H32O5	-	85.9	-5.11838	-	0.0161043	6.491	7.114	7.142	6.28	6.545	6.44	6.594	6.443	6.873	6.777	6.983	6.644	6.678	6.878	6.373	6.493	6.474	6.538	6.855	6.761	6.964	6.969	7.023	6.994	6.882	6.889	6.883	6.883	6.899
pos_3486	2'-Hydroxy-5'-methylacetophenone	metab_3134	HMDB0032592	-	151.075	6.6427	pos	M+H	C9H10O2	58.1	-	-1.41336	1450-72-2	0.0202489	6.257	6.907	6.939	5.183	3.552	2.876	4.02	4.174	3.358	6.518	6.71	6.45	6.663	6.883	6.406	6.58	6.481	6.485	6.425	6.308	6.416	6.414	6.606	6.526	6.6	6.59	6.586	6.578	6.581
pos_3494	5-Heptyl-2-furanheptanoic acid	metab_3141	HMDB0112093	-	336.25	6.6633	pos	M+ACN+H	C18H30O3	-	61	-9.94121	-	0.00666991	6.704	6.167	6.171	5.225	5.191	4.622	4.866	5.298	5.295	6.507	6.143	6.174	4.882	5.25	5.107	5.13	5.167	4.991	5.681	5.218	5.575	5.922	6.007	5.694	5.747	5.755	5.751	5.752	5.751
pos_3516	Diprenorphine	metab_3155	-	C11794	426.261	6.7108	pos	M+H	C26H35NO4	74.7	-	-7.26158	-	0.222526	2.653	2.6	2.587	6.068	5.867	5.107	6.225	3.725	5.705	0	0	0	6.265	3.545	6.834	5.912	3.547	3.629	0	0	0	0	0	0	4.671	4.864	4.716	4.657	4.664
pos_3537	2-Nonenal	metab_3168	HMDB0031269;LMFA06000041	-	298.273	6.7517	pos	2M+NH4	C9H16O	-	61	-2.29057	2463-53-8	0.0431838	6.037	5.757	5.676	5.859	5.956	5.844	5.863	5.766	5.7	5.863	5.732	5.671	5.678	5.732	5.668	5.945	5.824	5.753	5.653	4.841	5.726	5.824	5.723	5.626	5.801	5.77	5.767	5.75	5.773
pos_3538	10,11-Dihydro-12R-hydroxy-leukotriene E4	metab_3169	HMDB0012501;LMFA03020042	-	475.28	6.7517	pos	M+NH4	C23H39NO6S	-	54.8	-8.59559	-	0.0166725	5.241	4.821	4.772	5.954	6.449	6.691	6.745	6.658	7.141	5.119	5.092	5.029	6.134	5.55	5.502	6.293	5.528	5.536	5.086	4.127	4.873	5.099	5.121	4.937	6.758	6.762	6.759	6.76	6.775
pos_3551	Mucronine D	metab_3181	HMDB0029335	C10009	703.415	6.7786	pos	M+ACN+H	C37H51N5O6	-	95.5	-4.61363	38496-00-3	0.0701213	3.856	3.804	3.791	5.412	4.737	4.473	5.836	4.727	5.045	3.192	3.259	3.164	5.774	5.114	5.161	6.567	4.802	4.812	0	0	0	0	0	0	4.204	4.228	4.277	4.226	4.205
pos_3567	Neryl butyrate	metab_3194	HMDB0038259	-	189.163	6.8123	pos	M+H-2H2O	C14H24O2	-	64.3	-1.19241	999-40-6	0.0781467	4.536	4.1	4.32	6.283	5.456	4.426	5.755	5.746	5.39	4.203	4.338	3.684	6.286	4.53	6.768	5.997	4.535	5.18	4.192	4.121	4.467	4.494	4.285	3.967	5.002	4.997	5.003	4.92	5
pos_3573	Crucigasterin 277	metab_3198	LMSP01080036	-	278.247	6.8257	pos	M+H	C18H31NO	56.2	-	-1.53447	-	0.0322607	6.105	5.733	5.801	6.137	6.169	6.152	6.065	5.983	5.841	5.959	5.804	5.71	5.91	6.014	6.036	6.044	6.168	6.029	5.785	5.245	5.966	5.962	5.788	5.854	6.008	5.974	6.003	6.008	6.001
pos_3579	3-Hydroxynonyl acetate	metab_3201	LMFA07010753;HMDB0032443	-	468.331	6.839	pos	2M+ACN+Na	C11H22O3	-	51.6	2.86541	60826-15-5	0.147832	4.168	3.967	3.727	4.555	3.756	4.586	4.319	4.527	3.865	3.892	4.031	3.777	5.003	4.918	4.32	5.285	4.436	4.428	4.958	4.762	5.01	4.725	4.528	4.366	4.056	3.938	3.925	3.914	4.015
pos_3589	2,2,6,6-Tetramethyl-4-piperidinone	metab_3210	HMDB0031179	-	156.138	6.8663	pos	M+H	C9H17NO	50.1	-	-1.05381	826-36-8	0.0123719	5.654	5.204	5.267	5.734	5.641	5.605	5.66	5.492	5.328	5.544	5.323	5.108	5.426	5.451	5.542	5.536	5.658	5.555	5.354	4.624	5.478	5.475	5.303	5.262	5.496	5.506	5.509	5.51	5.508
pos_3593	Palmitoleamide	metab_3214	LMFA08010010	-	254.247	6.8731	pos	M+H	C16H31NO	67.8	-	-1.68888	-	0.00797471	6.785	6.522	6.509	6.834	6.867	6.797	6.734	6.709	6.587	6.639	6.533	6.502	6.614	6.664	6.743	6.702	6.807	6.713	6.571	6.227	6.695	6.676	6.55	6.572	6.703	6.707	6.704	6.711	6.709
pos_3594	1,3-Diisopropylbenzene	metab_3215	HMDB0013806	-	163.148	6.8797	pos	M+H	C12H18	54	-	-1.45377	99-62-7	0.0750878	5.198	4.603	4.762	5.399	5.325	5.284	5.28	5.09	5.081	4.993	5.04	4.613	5.268	4.938	5.397	5.267	5.208	5.044	4.842	4.007	5.084	5.074	4.553	4.943	5.23	5.139	5.188	5.202	5.2
pos_3604	Cis-Quinceoxepane	metab_3225	HMDB0038108	-	198.185	6.9135	pos	M+NH4	C12H20O	-	58.6	-1.45551	133005-51-3	0.0689315	5.491	5.171	5.206	5.56	5.535	5.603	5.588	5.387	5.308	5.345	5.285	5.074	5.363	5.376	5.496	5.507	5.5	5.438	5.201	4.776	5.392	5.368	5.244	5.23	5.361	5.325	5.362	5.352	5.406
pos_3622	Beta-Ionol	metab_3239	HMDB0036820	-	212.201	6.9996	pos	M+NH4	C13H22O	-	52.3	-1.75216	22029-76-1	0.0130601	5.898	5.563	5.67	5.977	5.905	5.916	5.955	5.8	5.711	5.784	5.633	5.492	5.757	5.798	5.858	5.85	5.917	5.834	5.699	5.16	5.737	5.749	5.617	5.635	5.759	5.767	5.755	5.764	5.769
pos_3626	Humulol	metab_3242	HMDB0038213	-	240.232	7.0063	pos	M+NH4	C15H26O	-	76.5	-1.5809	24405-58-1	0.0559092	5.493	5.241	5.277	5.618	5.49	5.58	5.64	5.368	5.209	5.534	4.912	5.024	5.353	5.433	5.511	5.484	5.608	5.434	5.333	4.755	5.354	5.383	5.296	5.271	5.357	5.417	5.412	5.413	5.412
pos_3628	13Z-Docosenamide	metab_3244	LMFA08010028	-	338.341	7.0199	pos	M+H	C22H43NO	85.8	-	-1.9137	-	0.059739	6.892	6.706	7.062	6.791	6.369	6.923	7.074	6.398	6.577	7.211	6.885	6.71	6.557	6.459	6.715	7.059	6.713	6.587	6.631	5.902	6.527	6.198	6.34	6.322	6.559	6.509	6.565	6.563	6.579
pos_3652	1-Palmitoyl Lysophosphatidic Acid	metab_3260	-	-	433.232	7.1128	pos	M+Na	C19H39O7P	58.8	-	-1.83607	-	0.0338685	5.614	5.936	5.434	5.689	5.685	4.991	6.32	6.17	6.667	5.279	5.711	5.159	6.658	5.683	5.562	6.565	4.96	4.392	5.012	4.402	4.758	4.759	4.395	4.28	5.769	5.757	5.754	5.763	5.73
pos_3660	DG(18:4(6Z,9Z,12Z,15Z)/18:2(9Z,12Z)/0:0)	metab_3265	HMDB0007335	-	613.482	7.1922	pos	M+H	C39H64O5	57.5	-	-1.73591	-	0.0902568	7.019	7.198	6.831	0	0	0	5.469	5.371	5.472	6.618	7.142	7.23	5.299	5.031	4.584	4.969	5.478	5.339	6.618	6.528	6.407	6.369	6.987	6.755	6.483	6.527	6.497	6.484	6.417
pos_3661	Glycerol 2-(9Z,12Z-octadecadienoate) 1-hexadecanoate 3-O-[alpha-D-galactopyranosyl-(1->6)-beta-D-galactopyranoside]	metab_3266	HMDB0041511	-	939.598	7.1922	pos	M+Na	C49H88O15	-	88.9	-3.43868	145033-48-3	0.0648185	4.973	5.386	5.592	4.972	5.031	5.013	5.647	5.401	5.275	4.888	4.905	4.905	5.599	5.59	5.186	5.735	5.278	5.569	4.861	5.775	5.435	5.29	5.239	5.297	4.91	4.935	4.932	4.906	4.975
pos_3672	DG(18:3(9Z,12Z,15Z)/18:2(9Z,12Z)/0:0)	metab_3272	HMDB0007306	-	615.497	7.3048	pos	M+H	C39H66O5	76	-	-2.52516	-	0.273734	6.307	6.615	6.25	0	0	0	4.984	4.886	4.987	5.217	6.415	6.666	0	0	0	0	0	0	6.491	6.421	6.163	6.188	6.651	6.481	5.462	5.468	5.463	5.122	5.466
pos_3677	1,2-Di-(9Z,12Z,15Z-octadecatrienoyl)-3-(Galactosyl-alpha-1-6-Galactosyl-beta-1)-glycerol	metab_3275	HMDB0011127	-	937.584	7.3373	pos	M+H	C51H84O15	-	70.1	-4.61741	-	0.128978	6.439	6.519	6.633	0	0	0	5.891	5.793	5.894	6.714	6.58	6.755	5.658	5.323	5.155	5.811	5.626	4.924	6.325	6.482	6.297	5.852	6.533	6.586	5.927	5.912	5.929	5.93	5.788
pos_3731	1,2-Di-(9Z,12Z-octadecadienoyl)-sn-glycero-3-phosphate	metab_3300	LMGP10010957;HMDB0031092	-	741.443	7.9384	pos	M+2Na-H	C39H69O8P	-	62.8	-2.26718	13397-95-0	0.00451856	5.861	5.802	5.606	5.356	5.415	5.397	5.27	5.888	6.441	5.491	5.188	6.188	6.096	5.997	5.846	4.883	4.804	4.867	4.766	4.57	4.818	0	0	0	4.74	4.744	4.74	4.739	4.742
pos_3747	Tripropylamine	metab_3309	HMDB0032545	-	144.174	8.1614	pos	M+H	C9H21N	54.5	-	-1.34139	102-69-2	0.00206302	7.233	7.182	7.112	7.282	7.299	7.307	7.279	7.309	7.275	7.148	7.246	7.159	7.254	7.248	7.243	7.243	7.265	7.254	7.15	6.995	7.165	7.184	7.182	7.166	7.261	7.261	7.261	7.261	7.259
pos_3908	Linoleamide	metab_3450	HMDB0062656;LMFA08010008	-	280.263	8.8969	pos	M+H	C18H33NO	73	-	-1.51153	3072-13-7	0.0504943	6.436	6.322	6.314	6.432	6.431	6.423	6.448	6.443	6.357	6.381	6.35	6.291	6.357	6.36	6.417	6.385	6.442	6.381	6.349	6.189	6.399	6.406	6.362	6.337	6.338	6.392	6.388	6.389	6.387
pos_4071	Geranylcitronellol	metab_3612	HMDB0032147	-	310.31	8.9665	pos	M+NH4	C20H36O	-	51.9	-2.12126	36237-66-8	0.026408	5.074	4.862	5.013	5.119	4.956	4.941	5.068	4.839	4.857	5.082	4.955	4.799	4.803	4.863	4.9	4.922	5.056	4.883	4.893	4.681	4.889	4.912	4.882	4.758	4.841	4.835	4.864	4.852	4.84
pos_4315	Cyclohexane	metab_3843	HMDB0029597	C11249	102.128	8.4048	pos	M+NH4	C6H12	-	62.1	2.64683	110-82-7	0.00288615	9.25	9.194	9.122	9.301	9.316	9.322	9.279	9.313	9.285	9.16	9.252	9.161	9.254	9.255	9.246	9.247	9.275	9.263	9.15	8.99	9.168	9.182	9.188	9.167	9.27	9.267	9.271	9.269	9.269
pos_4396	Pregnanetriol	metab_3880	HMDB0006070	-	337.273	7.4374	pos	M+H	C21H36O3	-	62.9	-2.16262	27178-64-9	0.122181	5.2	5.617	5.465	0	0	0	5.072	5.28	5.558	5.241	5.548	5.792	4.951	4.647	4.663	4.936	4.226	4.127	5.681	5.714	5.302	5.24	5.599	5.478	4.773	4.775	4.817	4.671	4.799
pos_4429	Octadecanamide	metab_3898	HMDB0034146;LMFA08010003	C13846	325.321	7.1261	pos	M+ACN+H	C18H37NO	-	85.2	-1.97627	124-26-5	0.244313	4.417	4.035	4.568	4.544	4.526	4.414	4.687	4.408	4.193	4.541	3.884	4.356	4.293	4.256	4.179	3.734	4.057	3.822	4.084	3.768	3.806	3.481	3.429	3.488	4.027	3.73	4.033	3.951	3.949
pos_4439	DG(18:1(9Z)/18:4(6Z,9Z,12Z,15Z)/0:0)	metab_3903	HMDB0007222	-	615.497	7.073	pos	M+H	C39H66O5	64.6	-	-2.30546	-	0.261176	5.496	6.012	5.68	0	0	0	0	0	0	5	6.065	5.837	0	0	0	0	0	0	6.247	6.143	6.171	6.132	6.554	6.31	5.185	5.51	5.505	5.505	5.503
pos_4466	Palmitic amide	metab_3921	HMDB0012273	-	256.263	6.9795	pos	M+H	C16H33NO	-	72.7	-1.96778	629-54-9	0.03387	7.872	7.587	7.741	7.947	7.743	7.821	7.956	7.628	7.717	7.829	7.631	7.649	7.622	7.567	7.728	7.721	7.844	7.693	7.625	7.226	7.683	7.574	7.563	7.51	7.648	7.612	7.642	7.643	7.647
pos_4487	PE(16:0/0:0)	metab_3936	HMDB0011503;LMGP02050002	-	454.292	6.8929	pos	M+H	C21H44NO7P	86	-	-1.48388	-	0.0381155	5.617	3.479	3.693	5.713	5.555	5.087	5.852	6.365	6.711	5.316	5.189	5.708	6.479	4.901	5.849	6.76	6.389	5.077	5.588	4.151	4.962	5.267	5.634	5.229	5.905	5.899	5.871	5.916	5.905
pos_4511	Docosatrienoic acid	metab_3952	HMDB0002823	-	352.32	6.853	pos	M+NH4	C22H38O2	-	53.3	-2.23104	28845-86-5	0.0929226	6.074	5.605	5.544	5.329	5.109	5.139	5.572	5.018	5.362	5.962	5.766	5.46	5.351	5.438	5.324	5.871	5.651	5.439	5.272	5.048	5.266	5.104	4.926	5.285	5.304	5.308	5.32	5.304	5.393
pos_4520	(-)-alpha-Cedrene	metab_3958	HMDB0059695	C09630	205.195	6.839	pos	M+H	C15H24	90	-	-1.38823	-	0.0332069	0	0	0	6.019	4.355	5.02	4.605	4.507	4.608	3.869	3.936	3.841	6.424	6.245	6.118	6.386	5.936	5.982	4.119	4.133	4.522	4.251	4.705	3.854	5.691	5.724	5.709	5.72	5.726
pos_4583	12b-Hydroxy-5b-cholanoic acid	metab_4007	HMDB0002431	-	394.328	6.7451	pos	M+NH4	C24H40O3	-	52.6	-8.53088	15173-23-6	0.0432022	5.448	4.115	4.435	5.513	5.41	5.776	5.565	5.507	5.496	4.754	5.049	4.762	5.717	5.728	5.303	5.862	5.76	5.727	0	0	0	0	0	0	5.095	5.089	5.096	5.05	5.09
pos_4606	Tsugaric acid B	metab_4023	HMDB0031962	-	529.388	6.7178	pos	M+H	C33H52O5	-	59.6	-1.68423	201045-20-7	0.0408167	5.97	5.805	5.244	6.348	6.195	6.142	6.351	6.149	6.135	5.69	6.316	5.472	6.148	6.058	5.982	6.401	5.98	5.807	6.638	5.728	6.854	7.049	6.528	6.604	6.219	6.246	6.196	6.22	6.226
pos_4615	Zerumbone	metab_4027	HMDB0036667;MJDBOTE0001601	C20262	219.174	6.7108	pos	M+H	C15H22O	91.1	-	-1.50392	471-05-6	0.0101618	4.843	4.379	4.826	5.505	6.155	5.085	4.819	6.519	6.075	4.433	4.907	4.194	5.049	5.364	4.93	5.214	5.193	5.306	4.954	4.464	5.03	5.075	5.185	4.965	5.585	5.597	5.592	5.592	5.595
pos_4636	MG(0:0/18:3(6Z,9Z,12Z)/0:0)	metab_4043	HMDB0011539	-	353.268	6.6906	pos	M+H	C21H36O4	59.6	-	-1.48721	-	0.0125793	6.156	6.614	6.014	5.444	5.823	5.2	6.264	5.436	5.861	6.108	6.434	6.331	4.756	4.692	5.264	4.855	5.08	3.15	6.007	5.806	5.969	5.921	6.362	6.086	6.344	6.342	6.335	6.331	6.334
pos_4648	Resolvin D5	metab_4050	HMDB0004038;LMFA04030003	-	393.261	6.6769	pos	M+CH3OH+H	C22H32O4	-	56.5	-8.09857	-	0.0269057	5.324	5.06	4.817	5.436	6.108	4.603	5.883	5.477	5.59	5.406	5.488	4.837	5.031	5.57	4.919	5.175	5.119	5.17	5.696	5.401	5.696	5.61	5.565	5.545	5.699	5.723	5.696	5.696	5.698
pos_4679	Bremazocine	metab_4072	-	C11791	316.225	6.6494	pos	M+H	C20H29NO2	56.4	-	-8.01649	-	0.0502825	5.58	4.982	4.375	4.931	5.052	5.613	5.018	4.869	5.042	5.201	4.945	5.071	5.101	5.431	4.872	5.229	4.961	4.677	4.007	3.744	3.897	0	0	0	5.079	5.051	5.025	5.073	5.073
pos_4685	PGD1	metab_4077	HMDB0005102;LMFA03010049	C06438	337.235	6.6427	pos	M+H-H2O	C20H34O5	55.7	-	-6.83342	-	0.0131059	5.539	5.498	5.59	5.646	6.279	6.241	6.747	6.1	6.93	5.89	5.537	5.145	6.325	4.89	4.757	5.741	5.086	4.669	5.949	5.745	5.465	5.466	6.085	5.989	5.941	5.952	5.956	5.946	5.948
pos_4696	Lachnophyllum ester	metab_4083	LMFA07010713	C08453	177.091	6.6291	pos	M+H	C11H12O2	53.7	-	-1.39353	-	0.00874941	6.249	6.919	6.969	6.364	3.592	5.507	3.549	4.554	3.73	6.526	6.712	6.483	6.897	7.184	6.958	6.881	6.932	6.941	6.44	6.346	6.421	6.426	6.631	6.534	6.76	6.764	6.755	6.755	6.76
pos_4715	(S)-(-)-Perillyl alcohol	metab_4100	HMDB0003634	C02452	135.117	6.588	pos	M+H-H2O	C10H16O	74.8	-	-0.99309	-	0.0170779	4.329	5.58	5.546	4.78	5.2	4.337	4.746	5.33	5.199	5.133	5.369	4.573	5.796	6.019	5.54	5.732	5.673	6.016	5.642	5.517	5.726	5.783	5.771	5.674	5.744	5.735	5.752	5.745	5.754
pos_4722	Germacrenone	metab_4107	HMDB0035887	-	256.227	6.5673	pos	M+NH4	C15H26O2	-	58.4	-2.03532	99957-12-7	0.0513723	5.696	5.284	5.239	5.191	5.377	5.29	5.246	5.121	5.191	5.544	5.272	5.142	4.85	4.874	4.776	4.948	4.948	4.762	5.112	4.717	5.166	5.341	5.296	4.774	5.168	5.172	5.182	5.219	5.168
pos_4727	Xi-4-Hydroxy-4-methyl-2-cyclohexen-1-one	metab_4111	HMDB0033629	-	91.0546	6.5605	pos	M+H-2H2O	C7H10O2	-	61.3	2.64489	-	0.0073611	5.973	5.967	5.941	6.028	6.078	6.014	5.994	6.077	6.061	5.907	6.033	5.88	6.026	6.088	6.033	6.017	6.045	6.051	6.009	5.829	6.017	6.057	6.031	5.993	6.057	6.058	6.058	6.051	6.057
pos_4739	QUERCETIN TETRAMETHYL (5,7,3',4') ETHER	metab_4122	-	-	359.112	6.54	pos	M+H	C19H18O7	65.2	-	-1.61286	-	0.00846941	6.021	7.197	6.95	0	0	0	0	0	0	6.546	6.835	6.57	4.912	4.876	4.799	0	0	0	6.849	6.791	6.506	6.859	6.937	6.913	6.657	6.659	6.656	6.662	6.652
pos_4748	8,13-dihydroxy-9,11-octadecadienoic acid	metab_4128	LMFA02000166	-	313.236	6.5333	pos	M+H	C18H32O4	66.6	-	-2.75082	-	0.0462173	5.297	5.363	5.066	5.418	5.408	5.405	5.987	4.828	6.128	5.373	5.337	4.343	5.139	5.103	5.025	5.432	5.353	5.416	5.871	5.588	5.781	5.781	5.868	5.926	5.571	5.526	5.56	5.578	5.571
pos_4752	2,5-Dimethylbenzaldehyde	metab_4132	HMDB0032014	-	135.08	6.5333	pos	M+H	C9H10O	84.8	-	-0.968534	-	0.020091	6.049	5.954	5.931	6.078	6.137	6.122	6.041	6.172	6.086	5.967	6.102	5.997	6.028	6.001	6.053	5.95	6.075	6.079	6.041	5.817	5.928	5.913	5.97	5.913	5.929	5.94	5.941	5.937	5.953
pos_4758	N,N-dimethyl-Safingol	metab_4137	LMSP01080056	-	330.336	6.5264	pos	M+H	C20H43NO2	62.3	-	-1.85181	-	0.0343961	6.539	6.355	6.3	6.177	6.188	5.797	6.124	6.15	6.118	6.512	6.632	6.075	6.698	6.944	6.872	7.187	6.454	6.403	6.109	5.689	6.135	5.827	5.92	5.81	6.302	6.301	6.303	6.303	6.268
pos_4817	Curcumenol	metab_4182	HMDB0033960;MJDBOTE0000956	C16942	217.158	6.4847	pos	M+H-H2O	C15H22O2	54.7	-	-1.15304	19431-84-6	0.0390306	4.593	4.416	4.624	3.713	5.15	4.848	5.394	5.541	4.787	3.613	4.499	4.165	0	0	0	0	0	0	5.041	4.859	5.056	5.078	5.175	4.934	5.072	5.107	5.112	5.111	5.112
pos_4821	Tetralin	metab_4185	-	C14114	133.101	6.4847	pos	M+H	C10H12	59.3	-	-0.857721	-	0.0193458	5.104	5.316	5.355	5.744	5.924	5.407	5.739	5.957	5.961	5.285	5.469	4.843	5.668	5.329	5.803	5.544	5.014	5.328	5.694	5.473	5.808	5.842	5.771	5.721	5.696	5.68	5.68	5.677	5.675
pos_4827	Sphinganine	metab_4191	LMSP01020001;HMDB0000269	C00836	302.305	6.4779	pos	M+H	C18H39NO2	86.9	-	-2.00387	764-22-7	0.0260658	5.789	5.614	5.601	5.82	5.747	5.847	5.935	5.928	5.738	5.731	5.797	5.602	5.829	5.798	5.88	5.772	5.729	5.76	5.683	5.452	5.536	5.615	5.585	5.561	5.622	5.622	5.623	5.62	5.596
pos_4843	3a,7b,21-Trihydroxy-5b-cholanoic acid	metab_4201	HMDB0013192	-	457.316	6.4641	pos	M+CH3OH+H	C24H40O6	-	54	1.06178	-	0.0298696	0	0	0	6.685	0.007	6.424	6.297	1.337	5.306	0	0	0	6.989	4.619	7.119	6.586	6.239	5.467	3.999	3.699	3.812	4.016	3.964	4.022	4.745	4.715	4.728	4.713	4.725
pos_4874	Dioscoretine	metab_4223	HMDB0038588	-	242.175	6.4293	pos	M+H	C13H23NO3	87.2	-	-1.50137	128637-87-6	0.0329391	4.229	4.533	4.454	4.007	4.361	4.247	4.13	3.988	4.119	4.183	4.531	3.968	3.667	4.039	3.46	3.636	4.132	4.033	5.379	4.994	5.67	5.554	5.156	5.165	4.715	4.686	4.703	4.684	4.683
pos_4875	P-cresol	metab_4224	HMDB0001858	C01468	109.065	6.4293	pos	M+H	C7H8O	76.8	-	1.47047	106-44-5	0.0564369	3.835	3.295	3.993	4.075	5.162	3.829	5.509	5.575	5.245	3.522	3.695	3.551	3.833	3.796	3.719	3.29	3.859	3.34	4.405	4.276	4.396	4.361	4.504	4.3	4.631	4.578	4.632	4.638	4.637
pos_4897	7,3',4'-Trimethoxyflavone	metab_4242	LMPK12110045	-	345.132	6.3948	pos	M+CH3OH+H	C18H16O5	63.4	-	-2.45854	-	0.153088	5.593	5.278	4.494	5.406	4.3	5.175	4.146	4.214	3.878	5.034	5.1	5.006	3.66	5.313	4.942	4.762	4.655	5.437	0	0	0	3.655	3.604	3.662	4.876	4.861	4.915	4.724	4.85
pos_4903	Sinapyl alcohol	metab_4247	HMDB0013070	C02325	193.086	6.3948	pos	M+H-H2O	C11H14O4	69.7	-	-0.922247	537-33-7	0.0113186	5.268	5.079	5.625	5.628	4.202	3.958	3.417	4.192	3.977	5.012	4.869	4.876	6.38	6.693	6.441	6.497	6.408	6.592	5.272	5.002	5.223	5.336	5.351	5.359	6.17	6.162	6.159	6.16	6.157
pos_4904	3-Hydroxy-beta-ionol 3-[glucosyl-(1->6)-glucoside]	metab_4248	HMDB0037527	-	598.279	6.3878	pos	M+ACN+Na	C25H42O12	-	70.8	-9.00094	137606-56-5	0.0805282	4.421	4.355	4.368	5.267	5.062	4.264	4.823	4.725	4.826	5.839	4.799	5.543	5.603	5.214	4.71	5.331	5.563	5.946	5.5	5.839	5.389	5.393	6.034	6.114	5.694	5.715	5.712	5.648	5.745
pos_4914	7a-Hydroxy-cholestene-3-one	metab_4257	HMDB0001993	C05455	418.367	6.3808	pos	M+NH4	C27H44O2	-	53.5	-1.98658	3862-25-7	0.0333151	5.926	5.829	5.714	5.941	6.034	6.036	5.945	5.953	5.925	5.717	5.876	5.794	5.823	5.883	5.819	5.823	5.988	5.888	5.659	5.477	5.674	5.677	5.719	5.7	5.861	5.885	5.855	5.849	5.854
pos_4927	3-(3-Methylbutylidene)-1(3H)-isobenzofuranone	metab_4267	HMDB0031663	-	203.106	6.3669	pos	M+H	C13H14O2	57.2	-	-1.57199	-	0.0490609	3.331	5.508	5.753	4.236	4.294	4.276	0	0	0	4.663	4.736	3.293	5.464	5.728	5.535	5.741	5.12	5.607	4.351	5.52	4.665	4.352	5.016	5.454	5.086	5.078	5.087	5.086	5.036
pos_4957	Cinnamic acid	metab_4293	HMDB0000930;HMDB0000567	C10438	149.06	6.339	pos	M+H	C9H8O2	54.9	-	-1.0369	140-10-3;102-94-3	0.0155494	3.285	5.588	5.817	3.821	3.88	3.862	2.996	3.006	2.855	4.804	4.878	3.047	5.869	5.737	5.552	6.135	4.577	5.281	4.806	5.65	4.978	4.635	5.162	5.571	5.052	5.056	5.05	5.066	5.049
pos_5011	12-hydroxyjasmonic acid	metab_4335	LMFA02020011	C21669	227.127	6.2274	pos	M+H	C12H18O4	66.7	-	-1.56854	-	0.0157804	5.241	5.775	5.765	5.1	5.203	5.225	5.4	5.301	5.175	5.617	6.011	5.195	4.888	4.989	4.959	4.768	5.021	5.005	6.409	6.387	6.585	6.626	6.6	6.437	6.068	6.069	6.068	6.053	6.067
pos_5014	(+)-2-Sterpurene-6,12,15-triol	metab_4337	LMPR0103600003	-	253.179	6.2204	pos	M+H	C15H24O3	69.1	-	-1.90936	-	0.0262669	3.995	3.875	3.987	4.312	5.186	4.32	5.36	5.453	5.014	3.398	4.309	3.972	3.332	3.366	3.255	3.446	3.368	3.43	4.795	4.732	4.937	4.978	4.988	4.85	4.934	4.938	4.934	4.909	4.927
pos_5024	4-Hydroxy-3-methoxycinnamaldehyde	metab_4346	HMDB0141782	C02666	179.07	6.1996	pos	M+H	C10H10O3	63.7	-	-1.36691	-	0.0152533	4.836	5.082	5.679	5.739	3.157	4.242	3.766	3.754	3.671	5.057	4.921	4.386	6.598	6.904	6.929	6.937	6.311	6.773	5.375	5.163	5.313	5.323	5.315	5.501	6.081	6.069	6.065	6.069	6.065
pos_5029	(1alpha,4beta,5beta)-4-Hydroxy-7(11),10(14)-guaiadien-8-one	metab_4349	HMDB0036449	-	252.195	6.1856	pos	M+NH4	C15H22O2	-	58.8	-1.93179	-	0.0434934	4.727	4.788	4.507	0	0	0	0	0	0	2.985	3.493	3.232	5.252	5.072	5.072	5.085	4.559	4.624	4.693	4.548	4.355	4.587	4.722	4.846	4.967	4.971	4.923	4.961	4.966
pos_5150	10-Hydroxymelleolide	metab_4449	HMDB0038786	-	434.217	5.76	pos	M+NH4	C23H28O7	-	54.3	-1.81023	130396-93-9	0.122208	3.701	3.648	3.635	5.075	5.134	5.116	3.492	3.394	3.495	3.284	3.351	3.257	6.401	6.672	6.981	6.794	6.075	6.722	1.435	3.255	0.8471	3.259	3.208	3.266	5.081	5.086	5.061	4.946	5.061
pos_5177	Lumichrome	metab_4473	-	C01727	243.088	5.6482	pos	M+H	C12H10N4O2	59.5	-	-0.688804	-	0.0120823	5.259	5.288	5.269	5.248	5.315	5.346	5.352	5.274	5.461	5.262	5.456	5.223	5.242	5.177	5.208	5.194	5.216	5.231	5.296	5.007	5.393	5.654	5.41	5.201	5.348	5.336	5.344	5.349	5.343
pos_5203	5-Phenyl-1-pentanol	metab_4496	HMDB0031624	-	165.127	5.5502	pos	M+H	C11H16O	59.1	-	-1.11724	10521-91-2	0.020253	3.018	4.391	4.588	2.679	2.738	2.72	2.764	3.737	3.033	4.478	4.713	2.594	2.826	2.79	2.713	3.02	2.941	3.003	4.932	4.806	5.125	5.182	4.838	4.861	4.544	4.548	4.54	4.525	4.543
pos_5307	N2-Malonyl-D-tryptophan	metab_4591	-	C03414	291.097	5.102	pos	M+H	C14H14N2O5	71.8	-	-2.1313	-	0.00952113	5.401	5.079	5.013	0	0	0	0	0	0	3.518	5.32	3.43	5.32	6.485	5.154	5.169	5.547	6.311	5.162	4.935	5.151	5.296	5.019	4.579	5.252	5.255	5.247	5.247	5.246
pos_5351	N-[4'-hydroxy-(E)-cinnamoyl]-L-aspartic acid	metab_4628	HMDB0029234	-	244.06	4.9405	pos	M+H-2H2O	C13H13NO6	-	57.6	-0.664288	-	0.0329581	4.434	4.257	4.14	4.456	4.528	4.61	4.562	4.575	4.548	4.134	4.33	4.33	4.448	4.393	4.417	4.385	4.537	4.48	3.543	2.992	3.453	3.489	3.437	3.496	4.302	4.311	4.303	4.335	4.302
pos_5362	C10:2n-2,5	metab_4636	LMFA01030212	-	169.122	4.9051	pos	M+H	C10H16O2	51.8	-	-1.31905	-	0.0111473	4.482	5.122	5.046	3.804	3.576	3.579	3.448	4.377	4.119	4.859	5.122	4.713	3.856	4.459	4.516	4.011	4.404	4.524	5.228	5.144	5.248	5.218	5.332	5.146	5.01	5.015	5.013	5.017	5.005
pos_5464	5,7-dihydroxy-2-(4-hydroxy-2-methoxyphenyl)-8-(3-methylbut-2-en-1-yl)-3,4-dihydro-2H-1-benzopyran-4-one	metab_4725	HMDB0137490	-	388.175	4.5409	pos	M+NH4	C21H22O6	-	59.9	-2.25258	-	0.119792	0	0	0	0	0	0	0	0	0	0	0	0	5.518	5.452	5.712	6.279	3.713	4.727	5.421	5.054	5.387	5.548	5.064	5.661	4.307	4.377	4.282	4.279	4.243
pos_5502	1-(beta-D-Glucopyranosyloxy)-3-octanone	metab_4759	HMDB0031315	-	348.201	4.4429	pos	M+ACN+H	C14H26O7	-	60.3	-2.45802	194919-40-9	0.113534	3.317	3.264	3.251	3.348	3.407	3.389	3.355	3.187	3.419	0	0	0	4.517	4.029	4.62	3.982	3.535	4.162	4.72	4.481	5.119	4.977	4.793	4.612	4.298	4.269	4.288	4.265	4.166
pos_5530	12-oxo-5E,8E,10Z-dodecatrienoic acid	metab_4780	LMFA01060095	-	209.117	4.338	pos	M+H	C12H16O3	50.8	-	-0.902079	-	0.0123261	3.41	4.73	4.963	3.203	3.465	2.849	2.782	3.972	4.907	4.426	4.954	4.406	3.514	3.53	2.853	3.066	3.533	3.698	5.655	5.537	5.87	5.735	5.69	5.581	5.26	5.267	5.271	5.264	5.257
pos_5560	3-Ethyltoluene	metab_4809	-	C14522	121.101	4.2112	pos	M+H	C9H12	57.2	-	0.328038	-	0.0158555	3.539	3.916	4.047	3.471	3.394	3.52	3.568	3.845	3.767	3.888	4.036	3.678	3.657	3.755	4.052	3.549	3.828	3.832	4.307	4.15	4.364	4.338	4.403	4.436	4.121	4.129	4.12	4.111	4.116
pos_5591	Cysteinyl-Glutamine	metab_4839	HMDB0028773	-	214.063	4.1063	pos	M+H-2H2O	C8H15N3O4S	-	53.8	-7.66904	-	0.0288041	4.926	4.957	4.817	4.844	4.867	4.986	4.955	4.888	4.953	4.881	4.997	4.885	4.942	4.862	4.778	4.922	4.942	4.907	4.913	4.752	4.847	4.9	4.922	4.823	4.933	4.937	4.906	4.933	4.932
pos_5621	L-phenylalanyl-L-proline	metab_4869	HMDB0011177	-	263.139	4.0216	pos	M+H	C14H18N2O3	79.7	-	-1.88536	-	0.0116074	5.367	5.184	5.139	5.137	4.443	4.768	5.273	4.288	5.153	4.946	5.192	5.402	5.166	5.377	5.091	4.888	5.24	5.517	4.734	4.827	4.798	4.771	5.1	4.991	5.185	5.191	5.184	5.184	5.177
pos_5626	10-hydroxy-2E,8E-Decadiene-4,6-diynoic acid	metab_4873	LMFA01030707	-	181.086	4.0006	pos	M+H	C10H12O3	81.4	-	-1.35327	-	0.0123757	4.522	4.685	4.959	3.983	4.191	3.58	3.503	4.736	4.401	4.866	4.917	4.768	4.008	3.713	3.936	3.96	3.642	3.98	4.899	4.386	4.996	4.829	4.797	4.804	4.819	4.833	4.831	4.831	4.829
pos_5627	3-Hydroxydodecanedioic acid	metab_4874	HMDB0000413	-	288.18	3.9866	pos	M+ACN+H	C12H22O5	-	71.2	-1.19854	34574-69-1	0.0232228	2.619	4.272	4.115	0.6437	3.041	1.208	2.671	2.463	2.416	2.87	4.452	3.184	2.322	2.098	0.8628	1.887	2.131	2.524	4.997	4.795	5.182	5.088	5.155	4.827	4.437	4.43	4.437	4.429	4.412
pos_5631	3-Oxa-9-azoniatricyclo[3.3.1.02,4]nonane, 9-ethyl-7-hydroxy-9-methyl-	metab_4876	-	-	184.133	3.9726	pos	M+H	C10H17NO2	56.7	-	-1.16752	-	0.0273944	3.244	3.75	3.925	3.741	2.73	4.218	3.544	3.243	3.442	3.981	4.101	3.139	3.639	3.454	3.291	3.869	3.968	3.95	4.868	4.851	4.91	4.991	4.93	4.867	4.472	4.481	4.472	4.472	4.499
pos_5637	N,N-Dihydroxy-L-phenylalanine	metab_4882	-	C19715	198.076	3.9586	pos	M+H	C9H11NO4	62.8	-	-1.29681	-	0.0263362	4.436	4.519	4.307	4.48	4.458	4.586	4.475	4.494	4.459	4.393	4.442	4.399	4.342	4.253	4.342	4.462	4.403	4.426	4.198	3.918	4.04	4.379	4.247	4.092	4.452	4.426	4.426	4.426	4.431
pos_5640	ETHYL SYRINGATE	metab_4884	-	-	227.091	3.9516	pos	M+H	C11H14O5	67.3	-	-1.46911	-	0.0526659	4.633	3.954	3.748	4.734	4.669	4.182	4.598	4.63	4.416	3.35	4.164	4.369	5.129	4.857	4.629	5.293	4.814	5.031	3.981	3.679	3.821	3.709	3.846	3.597	4.585	4.552	4.616	4.586	4.59
pos_5673	4-hydroxy Nonenal Alkyne	metab_4914	-	-	153.091	3.8466	pos	M+H	C9H12O2	53.6	-	-1.19252	-	0.017953	4.43	4.449	4.588	3.877	4.191	4.175	4.161	4.549	4.44	4.63	4.653	4.388	4.242	3.881	4.12	4.082	4.075	3.95	5.06	4.719	5.244	5.203	4.859	5.128	4.85	4.854	4.852	4.869	4.851
pos_5736	Limonene-1,2-epoxide	metab_4975	HMDB0035158;LMPR0102090015	C07271	153.127	3.6576	pos	M+H	C10H16O	56.3	-	-1.22275	-	0.0305256	4.667	5.129	5.421	4.863	4.431	4.623	4.34	4.797	4.673	5.173	5.291	4.946	5.101	5.281	5.539	5.1	5.233	5.496	5.657	5.49	5.823	5.84	5.633	5.9	5.44	5.47	5.444	5.441	5.439
pos_5741	Aspartyl-Tryptophan	metab_4980	HMDB0028764	-	302.113	3.6435	pos	M+H-H2O	C15H17N3O5	-	73.4	-1.53579	-	0.0653774	2.558	2.505	2.492	3.012	3.071	3.052	4.186	3.992	3.97	2.491	2.557	2.463	3.081	3.045	2.968	3.116	3.037	3.099	3.929	3.501	4.184	4.25	3.462	4.178	4.678	4.644	4.641	4.62	4.603
pos_5747	Gamma-Carboxyglutamic acid	metab_4986	HMDB0041900	-	224.076	3.6225	pos	M+CH3OH+H	C6H9NO6	-	58.1	-4.18555	53445-96-8	0.0546241	5.134	5.015	4.959	5.117	5.074	5.254	5.209	5.184	5.12	5.001	5.045	5.032	5.13	4.949	5.099	5.089	5.115	5.1	4.878	4.745	4.919	4.908	4.932	4.872	5.098	5.131	5.123	5.128	5.164
pos_5793	3-Methyldioxyindole	metab_5028	HMDB0004186	C05834	164.07	3.4686	pos	M+H	C9H9NO2	69.1	-	-1.83564	3040-34-4	0.0307033	4.346	4.602	4.411	3.569	3.899	2.099	3.138	3.284	3.305	4.436	4.466	4.53	2.987	3.968	3.188	2.671	3.382	2.743	4.635	4.162	4.484	4.684	4.313	4.548	4.661	4.678	4.642	4.662	4.653
pos_5796	N-Butylscopolamine metabolite	metab_5031	-	-	212.164	3.4615	pos	M+H	C12H21NO2	91.9	-	-1.28598	-	0.0419126	3.578	3.606	3.413	2.913	2.972	2.954	2.84	2.757	2.828	3.103	3.258	2.889	2.75	2.923	2.754	2.77	2.77	3.237	5.65	4.704	5.295	5.388	5.059	5.373	4.852	4.889	4.853	4.848	4.847
pos_5840	Neuromedin B (1-3)	metab_5071	HMDB0013016	-	347.131	3.3011	pos	M+2Na-H	C12H22N4O5	-	56.1	1.34768	-	0.0362485	4.777	4.993	5.239	0	0	0	0	0	0	5.185	5.048	4.842	0	0	0	3.407	3.12	3.53	5.825	5.611	5.88	5.888	5.741	5.807	5.455	5.432	5.421	5.42	5.419
pos_5871	Nicotyrine	metab_5095	-	C10161	159.091	3.2262	pos	M+H	C10H10N2	59.6	-	-1.28033	-	0.0124865	4.547	4.722	4.598	3.98	3.685	4.461	5.071	3.788	5.189	4.409	4.502	4.71	5.418	4.619	3.838	5.369	4.675	4.816	5.146	4.262	4.927	4.613	4.817	5.211	5.421	5.406	5.414	5.415	5.416
pos_5884	Orcinol	metab_5106	;MJDBOTE0000697	C00727	125.06	3.1846	pos	M+H	C7H8O2	70.9	-	-0.214139	-	0.112366	3.804	3.854	3.742	3.718	3.986	3.341	3.272	3.909	4.04	3.899	3.794	3.435	4.005	2.985	3.482	2.957	2.926	3.775	3.756	3.396	3.769	3.863	3.717	3.698	3.959	3.964	4.066	3.985	3.957
pos_5908	Piperalol	metab_5126	HMDB0035767	-	291.133	3.114	pos	M+K	C15H24O3	-	74.7	-9.32746	100288-35-5	0.208095	4.703	4.46	4.769	0	0	0	0	0	0	5.358	4.48	4.806	0	0	0	0	0	0	5.124	4.777	4.548	5.26	5.157	5.02	3.615	3.672	3.62	3.803	3.607
pos_5920	N6,N6-Dimethyladenosine	metab_5137	-	C03416	296.135	3.086	pos	M+H	C12H17N5O4	75.2	-	-1.98328	-	0.0337595	5.23	5.658	5.4	4.432	4.643	3.746	4.729	4.329	5.367	5.389	5.481	5.223	4.435	4.369	4.307	3.651	4.073	4.97	4.682	4.376	4.395	4.34	4.947	4.91	4.933	4.948	4.919	4.934	4.91
pos_5947	Vanillin acetate	metab_5160	HMDB0029663	-	195.065	3.016	pos	M+H	C10H10O4	66.8	-	-1.00644	881-68-5	0.014446	4.143	4.463	4.631	4.151	3.445	3.101	4.119	3.798	3.918	4.599	4.357	4.23	4.05	4.335	4.624	4.258	4.41	4.023	5.521	5.189	5.757	5.605	5.409	5.549	5.154	5.168	5.154	5.158	5.153
pos_5956	P-Acetamidophenol (Acetaminophen, Tylenol)	metab_5168	-	-	152.07	2.9943	pos	M+H	C8H9NO2	69.5	-	-1.16725	-	0.010592	5.015	4.918	4.623	4.197	4.453	4.276	4.597	4.613	4.448	5.157	4.282	4.266	4.897	4.454	4.468	4.895	4.515	4.189	4.539	4.078	4.422	4.524	5.55	5.486	4.686	4.696	4.693	4.698	4.689
pos_5957	3-Keto-b-D-galactose	metab_5169	HMDB0001385	C05394	398.13	2.9873	pos	2M+ACN+H	C6H10O6	-	83.3	1.71845	-	0.0204446	6.416	6.419	6.49	0	0	0	4.668	4.63	4.784	6.496	6.372	6.392	6.061	5.895	4.637	5.757	5.93	6.13	6.273	6.041	6.068	6.218	6.142	6.156	6.119	6.124	6.12	6.139	6.119
pos_5968	Valyl-Hydroxyproline	metab_5179	HMDB0029128	-	213.123	2.9523	pos	M+H-H2O	C10H18N2O4	-	70.3	-1.53723	-	0.147739	3.077	3.458	3.782	2.889	2.948	2.93	4.131	4.039	4.146	3.632	3.513	3.638	3.619	2.919	3.029	3.694	3.257	3.871	3.993	3.775	4.11	3.766	3.856	4.027	4.103	4.107	4.104	4.104	3.944
pos_5969	Lacinilene C	metab_5180	HMDB0036455	-	264.159	2.9453	pos	M+NH4	C15H18O3	-	50.2	-1.85606	41653-72-9	0.014773	2.869	4.621	4.516	0	0	0	0	0	0	4.243	4.309	4.215	3.607	3.339	4.891	3.396	3.647	3.812	5.401	5.232	5.881	5.686	5.375	5.501	5.236	5.251	5.236	5.237	5.238
pos_5997	Succinoadenosine	metab_5207	HMDB0000912	-	384.114	2.8817	pos	M+H	C14H17N5O8	56.5	-	-1.88943	-	0.0182484	5.007	4.548	5.107	4.688	4.777	4.806	5.521	4.583	6.686	5.116	5.1	4.798	6.074	3.601	4.296	6.53	4.427	4.499	5.666	5.449	5.637	5.815	5.191	5.648	5.704	5.686	5.705	5.704	5.7
pos_6004	L-PHENYLALANINOL	metab_5214	-	-	152.107	2.8607	pos	M+H	C9H13NO	50.4	-	-1.23536	-	0.165032	3.079	2.65	3.212	2.467	2.526	2.508	2.53	2.433	2.533	3.056	3.122	3.028	2.557	2.543	2.488	2.64	2.529	2.556	3.166	2.43	2.806	3.214	3.096	2.802	3.388	3.359	3.515	3.391	3.351
pos_6027	N-ACETYLPROLINE	metab_5236	HMDB0094701	-	158.081	2.8256	pos	M+H	C7H11NO3	66.6	-	-0.995676	68-95-1	0.0139375	4.921	4.874	4.758	4.849	5.152	4.398	4.695	4.954	5.434	4.74	5.096	4.503	4.712	5.267	4.546	4.855	4.805	4.403	5.633	5.228	5.84	5.62	5.587	5.601	5.289	5.306	5.296	5.299	5.295
pos_6032	2-Methylindoline	metab_5239	-	-	134.096	2.8186	pos	M+H	C9H11N	61.5	-	-0.756832	-	0.0389889	3.167	2.362	3.362	0	0	0	2.597	2.499	2.6	3.377	3.431	2.353	2.535	2.499	2.422	2.403	2.362	2.459	4.34	4.2	4.567	4.689	3.971	4.263	4.051	4.055	4.072	4.025	4.045
pos_6060	Butyryl-L-carnitine	metab_5266	HMDB0002013	C02862	232.154	2.7696	pos	M+H	C11H21NO4	54.1	-	-1.34672	-	0.0504882	2.114	3.134	2.612	1.825	2.193	2.114	1.954	0.5929	2.529	4.232	3.768	2.259	2.49	2.349	1.121	3.201	2.608	2.517	4.282	4.357	4.68	4.826	4.606	4.316	4.774	4.816	4.767	4.769	4.765
pos_6115	(8alpha,10beta,11beta)-3-Hydroxy-4,15-dinor-1(5)-xanthen-12,8-olide	metab_5316	HMDB0037244	-	242.175	2.7347	pos	M+NH4	C13H20O3	-	58.6	-1.72127	342372-61-6	0.0243435	4.471	5.962	5.836	2.987	3.046	3.028	0	0	0	5.009	5.798	4.975	3.186	4.862	4.737	5.148	5.022	5.174	5.45	5.363	5.661	5.626	5.815	5.588	5.55	5.573	5.551	5.554	5.546
pos_6120	Glu-Val	metab_5320	HMDB0028832	-	247.129	2.7347	pos	M+H	C10H18N2O5	59.2	-	-1.53373	-	0.0307797	4.539	4.62	4.54	4.467	4.543	4.925	5.179	4.266	5.036	4.688	4.755	4.711	5.312	4.56	3.767	5.33	4.559	4.579	5.039	4.722	5.107	4.963	4.768	5.033	5.215	5.224	5.196	5.22	5.232
pos_6165	2-Methylguanosine	metab_5355	HMDB0005862;HMDB0001107	-	298.114	2.6998	pos	M+H	C11H15N5O5	87.4	-	-1.96886	2140-77-4	0.00778864	5.24	5.384	5.4	4.828	4.846	4.977	5.339	4.704	5.708	5.367	5.246	5.082	4.766	4.636	4.452	4.523	4.657	5.145	5.03	4.834	4.882	5.028	5.156	5.115	5.102	5.109	5.106	5.103	5.101
pos_6182	(2S)-2-amino-4-(2-aminophenyl)-4-oxobutanoic acid	metab_5371	HMDB0000684;MJDBWX000002061	C00328	209.092	2.6578	pos	M+H	C10H12N2O3	87.5	-	-1.43737	2922-83-0	0.0113552	3.69	3.409	3.482	3.411	4.023	3.517	3.767	3.655	3.965	3.394	3.234	3.9	4.06	4.283	3.512	3.229	4.021	4.403	4.074	3.256	3.989	3.621	3.726	4.023	4.333	4.325	4.322	4.329	4.321
pos_6215	4-Hydroxystachydrine	metab_5401	HMDB0029230;HMDB0029412	C08269	360.212	2.5668	pos	2M+ACN+H	C7H13NO3	-	56.3	-2.93055	-	0.0662911	4.502	4.235	4.429	3.125	3.496	3.658	4.628	4.427	4.392	4.398	4.336	4.666	4.842	4.748	3.936	4.65	4.869	4.967	2.916	3.923	3.933	3.11	3.7	4.085	4.746	4.822	4.805	4.806	4.811
pos_6241	4-Methyl-5-thiazoleethanol	metab_5425	HMDB0032985	C04294	144.048	2.4961	pos	M+H	C6H9NOS	74.8	-	-1.11142	137-00-8	0.0757315	2.863	2.811	2.798	3.312	3.371	3.353	3.071	2.973	3.074	3.388	2.44	3.136	0	0	0	2.41	2.331	2.393	3.416	2.197	3.383	3.751	2.744	3.238	3.491	3.509	3.508	3.519	3.433
pos_6277	6,8-Dihydroxypurine	metab_5459	HMDB0001182	-	135.03	2.3203	pos	M+H-H2O	C5H4N4O2	-	64.2	-0.410943	13231-00-0	0.090106	4.296	4.558	4.523	3.594	3.726	3.575	4.286	3.353	4.77	4.392	4.407	4.358	4.347	3.792	3.357	4.218	3.776	4.316	4.229	3.824	4.086	3.999	4.297	4.377	4.284	4.288	4.296	4.296	4.199
pos_6327	(2S)-2-{[1-(R)-Carboxyethyl]amino}pentanoate	metab_5504	-	C06326	190.107	2.1869	pos	M+H	C8H15NO4	72.6	-	-1.27163	-	0.0102729	4.054	3.627	4.187	3.081	3.14	3.122	3.423	3.141	2.918	3.433	3.486	3.692	3.6	2.998	2.918	4.065	2.822	3.066	4.672	4.203	4.637	4.554	4.58	4.681	4.246	4.248	4.237	4.244	4.246
pos_6358	CGMP	metab_5531	HMDB0001314	C00942	346.054	2.1587	pos	M+H	C10H12N5O7P	58.3	-	-2.16732	-	0.0234959	5.259	5.258	5.188	5.141	5.333	3.673	5.131	4.634	5.184	5.251	5.713	5.864	5.894	5.04	5.471	5.478	5.054	5.749	5.49	5.144	5.172	5.255	5.562	5.426	5.455	5.469	5.458	5.441	5.453
pos_6379	2-amino-4-methylpentanoic acid	metab_5550	LMFA01100048;MJDBWX000002124	C16439	132.102	1.9631	pos	M+H	C6H13NO2	77.2	-	-0.635679	-	0.00501233	6.869	6.947	6.842	6.663	6.795	6.765	7.21	6.603	7.394	6.825	6.885	6.935	7.426	7.01	6.42	7.357	6.92	6.884	7.085	6.685	6.917	6.88	7.057	7.156	7.194	7.196	7.192	7.193	7.197
pos_6395	5'-O-beta-D-Glucosylpyridoxine	metab_5565	-	C03996	332.133	1.8225	pos	M+H	C14H21NO8	84.6	-	-2.10623	-	0.0414613	5.311	3.6	4.803	4.976	4.493	5.22	5.753	4.556	5.295	4.283	4.627	5.019	5.894	5.614	5.958	5.995	6.013	5.82	4.831	3.7	5.696	5.313	5.163	5.094	5.357	5.382	5.391	5.351	5.357
pos_6397	4-Hydroxybenzaldehyde	metab_5567	HMDB0011718	C00633	123.044	1.8225	pos	M+H	C7H6O2	87.6	-	-0.137819	123-08-0	0.0196675	5.263	5.205	5.289	5.043	4.994	5.169	5.588	4.74	5.741	5.268	5.228	5.383	5.802	5.333	4.972	5.765	5.306	5.393	5.427	5.04	5.312	5.31	5.389	5.5	5.493	5.499	5.496	5.477	5.495
pos_6400	Aminoacetone	metab_5570	HMDB0002134	C01888	74.0605	1.8015	pos	M+H	C3H7NO	54.3	-	6.65135	298-08-8	0.0213562	4.59	4.298	4.215	4.562	4.473	4.433	4.545	4.679	4.731	4.513	4.644	4.394	4.621	4.458	4.737	4.515	4.478	4.341	4.637	4.05	4.521	4.406	4.361	4.292	4.507	4.507	4.521	4.526	4.507
pos_6416	3'-Ketolactose	metab_5581	HMDB0001030	C05403	385.072	1.7099	pos	M+2Na-H	C12H20O11	-	71.8	0.913221	15990-62-2	0.20121	4.711	4.758	3.267	0	0	0	4.906	4.808	4.909	3.041	5.123	4.731	3.097	3.728	3.435	3.146	3.975	3.787	5.491	5.322	5.31	5.13	5.328	5.507	4.759	4.655	4.569	4.606	4.557
pos_6472	16-iodo-hexadecanoic acid	metab_5626	LMFA01090039	-	383.144	1.4565	pos	M+H	C16H31IO2	51.7	-	-0.0651957	-	0.0685734	3.912	3.86	3.847	0	0	0	3.247	3.149	3.25	3.747	3.647	3.28	3.209	3.173	3.096	3.11	3.031	3.093	5.169	3.685	5.409	5.607	4.327	5.419	5.044	5.104	5.11	5.11	5.122
pos_6489	(2S,5S)-trans-Carboxymethylproline	metab_5639	-	C17366	174.076	1.4145	pos	M+H	C7H11NO4	59	-	-1.24093	-	0.0905962	4.254	3.839	4.7	3.52	3.866	4.019	4.512	4.304	4.256	4.766	4.563	4.62	4.466	3.823	4.409	4.554	3.641	4.35	4.917	4.315	5.17	5.251	4.753	5.068	4.863	4.96	4.957	4.953	4.956
pos_6504	Hypoxanthine	metab_5653	HMDB0000157	C00262	137.046	1.3655	pos	M+H	C5H4N4O	67.5	-	-0.91268	68-94-0	0.0606062	3.999	4.976	4.642	5.564	5.782	6.412	6.306	5.735	5.775	5.367	5.237	4.307	5.03	4.493	4.751	4.712	4.735	4.22	5.397	4.564	5.613	5.509	5.312	5.267	5.92	5.985	5.982	5.982	5.971
pos_6549	1-Anilino-9,10-dioxo-2-anthroic acid	metab_5683	-	-	344.09	1.2745	pos	M+H	C21H13NO4	71.8	-	-3.80227	-	0.0767267	5.306	5.19	5.692	5.219	4.683	5.132	5.642	4.597	5.491	5.707	5.61	5.534	5.455	4.913	5.56	5.621	4.65	5.229	6.401	5.649	6.635	6.814	5.941	6.572	5.922	5.995	6.006	5.993	6.004
pos_6570	1-propene-1,2,3-tricarboxylic acid	metab_5702	HMDB0000072	C00417	139.002	1.2598	pos	M+H-2H2O	C6H6O6	52.2	-	-0.873077	-	0.0620534	6.247	5.529	6.051	4.78	4.842	4.562	5.507	4.943	5.129	6.213	6.01	6.065	6.166	5.482	5.028	6.202	5.183	5.839	5.798	5.314	6.117	6.238	5.558	6.013	5.763	5.83	5.827	5.819	5.825
pos_6588	Hawkinsin	metab_5716	HMDB0002354	-	256.066	1.2248	pos	M+H-2H2O	C11H17NO6S	-	60.2	7.09461	63224-90-8	0.101973	4.751	4.99	5.954	0	0	0	3.158	3.061	3.162	6.076	5.649	5.846	3.107	3.071	2.993	0	0	0	5.365	5.205	5.523	5.595	5.704	5.924	3.357	3.38	3.378	3.275	3.391
pos_6614	N-Acetyl-L-2-amino-6-oxopimelate	metab_5738	-	C05539	232.081	1.1478	pos	M+H	C9H13NO6	53.2	-	-1.34863	-	0.0361313	3.845	3.793	3.78	2.313	2.528	2.625	1.771	1.675	1.774	4.331	4.205	3.758	2.309	2.273	2.196	1.788	1.697	1.785	4.916	4.36	5.355	5.415	4.566	5.072	4.491	4.52	4.505	4.517	4.532
pos_6623	Adenosine 3'-monophosphate	metab_5744	HMDB0003540	C01367	348.07	1.1338	pos	M+H	C10H14N5O7P	77.4	-	-1.94392	-	0.0516386	3.249	3.196	3.184	4.08	4.139	4.12	5.471	6.256	6.629	3.05	3.753	3.906	6.096	5.759	3.316	6.182	6.104	6.166	3.013	2.776	3.35	3.502	2.622	3.775	5.3	5.352	5.353	5.353	5.352
pos_6642	Nalpha-Acetyl-L-arginine	metab_5760	-	-	217.129	1.0988	pos	M+H	C8H16N4O3	82.4	-	-1.1258	-	0.100848	4.42	4.354	4.813	0	0	0	0	0	0	4.911	4.925	4.832	0	0	0	0	0	0	5.006	4.782	5.26	5.241	5.086	5.24	4.917	5.027	5.014	5.024	5.022
pos_6703	D-Glucurono-6,3-lactone	metab_5806	HMDB0006355	C02670	199.021	0.9925	pos	M+Na	C6H8O6	-	50.4	-2.66551	32449-92-6	0.269347	3.664	4.254	3.364	3.779	3.426	3.532	3.343	3.096	4.674	3.389	3.851	3.577	3.622	3.871	3.604	4.174	3.26	3.782	4.067	4.069	3.612	3.709	4.094	3.661	3.958	3.919	3.836	3.729	3.678
pos_6765	L-2-Amino-3-(oxalylamino)propanoic acid	metab_5859	HMDB0029402	C04209	221.014	0.8594	pos	M+2Na-H	C5H8N2O5	-	59	-3.09247	5302-45-4	0.094474	5.43	5.176	2.602	4.663	5.633	4.409	4.353	5.595	5.503	3.702	5.217	4.037	4.81	5.51	4.708	5.065	5.195	4.72	5.382	5.58	5.529	5.053	5.204	5.544	5.513	5.454	5.469	5.443	5.4
pos_6793	Pyrrolidine	metab_5885	HMDB0031641	-	72.0813	0.8455	pos	M+H	C4H9N	81.5	-	7.12505	123-75-1	0.00175462	5.529	5.73	5.587	5.326	5.567	5.579	6.209	5.309	6.283	5.509	5.58	5.562	6.501	5.779	5.291	6.462	5.545	5.514	5.918	5.598	5.774	5.77	5.836	5.983	6.033	6.032	6.033	6.032	6.032
pos_6830	Nepsilon-Acetyl-L-lysine	metab_5918	HMDB0000206;MJDBOTE0000583	C02727	189.123	0.8174	pos	M+H	C8H16N2O3	64.9	-	-1.10931	-	0.0146029	4.842	4.913	5.101	4.348	4.392	5.004	5.641	3.122	5.419	4.868	4.915	4.876	5.62	5.005	4.917	5.712	4.774	5.141	5.103	4.865	5.17	5.19	5.162	5.296	5.256	5.27	5.271	5.271	5.27
pos_6847	4-Guanidinobutanoic acid	metab_5933	HMDB0003464;HMDB0031842	C01035	146.092	0.8104	pos	M+H	C5H11N3O2	80.4	-	-1.09837	463-00-3	0.0167716	5.225	5.188	5.443	4.718	4.896	5.034	4.764	4.683	5.049	5.215	5.535	5.211	5.595	5.606	5.534	5.673	5.352	5.442	5.305	4.809	5.359	5.447	5.184	5.221	5.556	5.573	5.569	5.571	5.572
pos_6857	Ac-Arg-OH	metab_5942	;MJDBOTE0000686	-	217.129	0.8034	pos	M+H	C8H16N4O3	86.6	-	-1.16014	-	0.0137763	4.903	4.9	5.035	3.863	3.922	3.904	3.705	3.607	3.709	5.215	5.266	5.104	3.287	3.251	3.173	3.184	3.105	3.167	5.399	5.392	5.609	5.518	5.499	5.541	5.413	5.425	5.425	5.429	5.422
pos_6899	Cytosine	metab_5976	HMDB0000630	C00380	112.051	0.7894	pos	M+H	C4H5N3O	73.1	-	1.52366	71-30-7	0.0102765	5.933	6.275	6.132	5.46	5.453	5.356	5.529	5.201	5.959	6.003	6.228	5.949	5.6	5.44	5.168	5.362	5.695	5.996	5.74	5.498	5.755	5.695	5.91	6.018	5.756	5.766	5.763	5.766	5.767
pos_6937	Niacinamide	metab_6005	HMDB0001406	C00153	123.055	0.7754	pos	M+H	C6H6N2O	76.3	-	0.381354	98-92-0	0.00980339	5.397	4.878	5.126	4.471	4.427	4.324	4.878	4.312	5.178	5.045	5.072	5.317	5.085	5.647	5.018	5.097	5.764	5.648	5.076	5.587	5.32	5.099	5.42	5.512	5.191	5.202	5.194	5.195	5.198
pos_6948	Deidaclin	metab_6015	-	C08329	272.112	0.7684	pos	M+H	C12H17NO6	64.7	-	-1.74666	-	0.0140881	5.281	5.174	5.029	5.79	5.96	6.352	6.562	5.736	6.199	5.032	5.443	5.032	5.406	5.525	6.384	5.558	5.677	5.62	5.273	4.773	5.675	5.626	5.088	5.248	5.591	5.604	5.589	5.592	5.593
pos_7016	Daucic acid	metab_6071	HMDB0031665	-	169.013	0.7405	pos	M+H-2H2O	C7H8O7	-	64.4	-0.987403	34098-52-7	0.0202308	4.992	5.132	5.181	5.292	4.882	4.841	4.643	4.506	4.738	5.012	5.193	5.027	4.498	4.965	5.063	4.541	5.151	5.185	4.996	4.468	5.155	5.156	4.993	5.075	5.072	5.094	5.083	5.092	5.089
pos_7091	Argininosuccinic acid	metab_6130	HMDB0000052	C03406	291.129	0.6921	pos	M+H	C10H18N4O6	63.2	-	-2.23518	2387-71-5	0.072106	3.305	3.834	4.201	3.376	3.96	4.959	5.132	5.577	5.912	3.994	3.395	4.218	4.79	4.073	4.457	5.726	3.22	3.894	5.218	4.743	4.905	5.225	4.815	5.123	5.041	5.065	5.1	5.062	5.016
pos_7092	Choline Glycerophosphate	metab_6131	HMDB0000086;MJDBOTE0000471	C00670	258.11	0.6921	pos	M+H	C8H20NO6P	67.2	-	-2.25513	-	0.00910314	4.557	4.575	5.144	5.155	5.426	5.559	5.355	4.684	5.925	4.952	5.077	5.275	4.736	4.406	4.401	5.134	4.16	4.651	5.13	4.991	5.109	5.008	5.227	5.332	5.355	5.364	5.356	5.355	5.359
pos_7103	Biochanin A 7-(6-malonylglucoside)	metab_6138	HMDB0030640	C12625	571.09	0.6785	pos	M+K	C25H24O13	-	52.7	9.14065	34232-17-2	0.0430463	3.849	3.81	3.811	5.269	5.263	4.99	4.591	4.716	4.113	3.845	3.931	3.827	0	0	0	0	0	0	5.31	5.313	5.698	5.81	4.488	5.26	5.019	5.014	5.053	5.01	5.01
pos_7110	Thymidine	metab_6142	HMDB0000273	C00214	275.123	0.6785	pos	M+CH3OH+H	C10H14N2O5	-	64.6	-2.11421	50-89-5	0.0796371	0	0	0	3.693	3.649	3.817	4.291	2.987	4.159	3.228	3.295	3.201	4.791	4.755	4.677	4.611	4.532	4.595	3.592	3.395	3.643	3.769	3.717	3.776	4.534	4.552	4.61	4.534	4.533
pos_7169	N,N-Dimethylethanolamine N-oxide	metab_6190	-	-	106.086	0.6576	pos	M+H	C4H11NO2	55.5	-	1.54775	-	0.0534557	3.405	3.352	3.34	4.281	4.159	4.291	4.106	4.338	3.498	3.536	3.824	3.597	4.151	3.448	4.289	3.24	3	3.341	3.805	3.402	3.483	3.245	3.62	3.463	3.003	2.96	2.95	2.978	2.999
pos_7186	7,8-Dihydroneopterin	metab_6202	HMDB0002275	C04874	256.105	0.6506	pos	M+H	C9H13N5O4	53.9	-	5.22147	1218-98-0	0.0516322	2.209	2.156	2.143	3.245	2.423	3.883	4.499	2.456	3.478	2.574	2.407	2.298	3.998	4.62	4.793	4.394	4.019	2.495	4.09	4.876	5.402	4.351	4.202	4.134	4.606	4.594	4.598	4.599	4.647
pos_7368	Garciduol C	metab_6360	HMDB0030279	-	451.077	0.5538	pos	M+H-2H2O	C27H18O9	-	55.6	-7.67822	182127-82-8	0.19594	0	0	0	4.766	4.824	4.806	5.07	4.972	5.073	3.541	3.608	3.513	5.01	5.363	5.488	5.597	4.502	4.937	4.324	4.582	5.493	5.217	4.322	4.683	4.213	4.177	4.174	4.345	4.331
pos_7371	{2-[2-(3,4-dihydroxyphenyl)-5,7-dihydroxy-4-oxo-8-(3,4,5-trihydroxyoxan-2-yl)-4H-chromen-6-yl]-3,5-dihydroxy-6-(hydroxymethyl)oxan-4-yl}oxidanesulfonic acid	metab_6362	HMDB0126895	-	353.042	0.5538	pos	M+2Na	C26H28O18S	-	50.4	9.54956	-	0.150417	3.88	3.749	3.641	3.872	3.243	4.167	4.73	4.632	4.733	3.43	4.405	3.933	4.682	4.997	5.111	5.285	4.183	4.687	4.766	4.814	5.461	5.283	4.677	5.034	4.224	4.225	4.217	4.358	4.231
pos_7382	L-Asparagine	metab_6370	HMDB0000168	C00152	133.061	0.5538	pos	M+H	C4H8N2O3	93.2	-	-0.527093	70-47-3	0.0887409	4.422	5.239	4.958	5.253	5.557	6.161	6.28	5.847	6.369	4.133	4.704	4.438	6.183	6.154	5.932	6.098	5.312	4.687	4.357	4.034	4.089	5.046	4.162	4.413	5.803	5.806	5.804	5.888	5.816
pos_168	2-Hydroxycinnamic acid	metab_6595	HMDB0134028;HMDB0041592;HMDB0002641	C01772;C05838	182.081	1.8576	pos	M+H, M+NH4, M+H-H2O	C9H8O3	69.7	-	-0.875467	614-60-8	0.0107471	6.609	6.562	6.56	6.293	6.372	6.361	6.875	6.129	7.053	6.537	6.561	6.671	7.112	6.68	6.147	7.084	6.596	6.678	6.736	6.405	6.613	6.584	6.732	6.802	6.776	6.779	6.778	6.778	6.788
pos_6452	7-Methylguanine	metab_6596	HMDB0000897;HMDB0006040	C02242	166.072	1.5342	pos	M+H	C6H7N5O	67.4	-	-1.07643	578-76-7	0.118917	3.377	3.446	3.792	3.394	3.416	3.358	3.596	3.739	3.994	3.716	3.896	3.272	3.727	3.384	3.285	3.333	3.636	3.797	3.65	3.38	3.54	3.674	3.46	3.668	3.765	3.912	3.847	3.849	3.869
pos_4878	Dehydrovomifoliol	metab_6598	HMDB0036819;LMPR0103050009	C02533	187.112	6.4226	pos	M+H-2H2O	C13H18O3	-	60.9	-1.07049	15764-81-5	0.011817	4.709	5.529	5.812	0	0	0	3.187	3.089	3.19	5.084	5.356	5.042	4.925	4.52	4.304	5.194	4.841	3.978	5.626	5.562	5.635	5.803	5.735	5.804	5.539	5.527	5.527	5.53	5.526
pos_5629	Glucosamine	metab_6599	HMDB0030091;HMDB0001514	C00329	376.196	3.9796	pos	2M+NH4	C6H13NO5	-	71.9	9.45725	3416-24-8;14257-69-3	0.0425374	3.049	2.996	2.983	0	0	0	2.825	2.546	2.328	0	0	0	3.387	3.605	3.419	2.879	3.913	3.992	5.596	5.861	5.889	5.938	5.65	5.672	4.531	4.566	4.554	4.554	4.582
pos_5859	Indole	metab_6600	HMDB0035924;HMDB0000738	C00463	118.065	3.2669	pos	M+H	C8H7N	81.3	-	0.531801	120-72-9	0.0132993	6.355	6.283	6.211	6.315	6.341	6.414	6.345	6.311	6.371	6.266	6.369	6.265	6.343	6.307	6.236	6.361	6.353	6.347	6.265	6.089	6.244	6.278	6.269	6.262	6.391	6.378	6.39	6.392	6.389
pos_6311	Indole-3-carboxaldehyde	metab_6601	HMDB0000195;HMDB0000197;HMDB0029737	C08493	146.06	2.1938	pos	M+H	C9H7NO	90.5	-	-1.16561	487-89-8	0.0135451	3.452	3.36	3.794	3.507	3.021	3.724	3.716	2.702	3.467	3.986	3.741	3.771	3.486	2.655	3.588	3.33	3.221	3.445	4.265	3.575	4.121	4.136	3.987	4.292	4.355	4.354	4.356	4.366	4.365
pos_7096	L-Glutamate	metab_6602	HMDB0060475;HMDB0003339;HMDB0000148	C00025	148.06	0.6921	pos	M+H	C5H9NO4	84.2	-	-1.45447	-	0.00266662	6.237	6.227	6.275	5.865	6.188	6.762	6.609	6.055	6.312	6.418	6.418	6.258	6.825	6.309	6.253	6.933	5.873	6.496	6.838	6.938	6.985	7.109	6.816	7.026	6.663	6.66	6.662	6.663	6.662
pos_605	Quinone	metab_6603	HMDB0003364	C00472	141.054	2.6928	pos	M+H, M+CH3OH+H	C6H4O2	53.8	-	1.73436	106-51-4	0.0327652	4.457	4.138	4.68	4.753	3.728	4.566	4.429	4.281	4.603	4.68	4.392	4.533	4.895	4.346	4.964	4.958	4.614	4.759	5.014	4.568	5.212	5.181	4.796	5.05	4.835	4.863	4.869	4.86	4.844
neg_2	D-(+)-Turanose	metab_6605	HMDB0011740;MJDBOTE0000715	C19636	341.108	0.7728	neg	M-H, M+FA-H, 2M-H, 2M+FA-H	C12H22O11	89.1	-	-1.44204	-	0.00637544	7.279	5.739	6.591	5.601	6.732	7.757	8.004	5.607	6.1	7.27	6.485	6.837	7.569	5.643	7.186	7.155	7.721	6.684	7.878	8.001	8.059	8.048	7.868	7.878	7.678	7.675	7.679	7.679	7.673
neg_46	D-Mannitol	metab_6648	HMDB0000765;MJDBOTE0001050	C00392	181.071	0.5797	neg	M-H2O-H, M+FA-H, M-H	C6H14O6	66.7	-	-4.44905	-	0.0175694	4.662	4.264	4.401	4.182	4.243	4.219	4.058	4.393	3.988	4.473	4.324	3.93	3.23	3.518	3.795	3.09	2.932	3.14	4.375	4.41	4.457	4.456	4.32	4.432	5.058	5.048	5.039	5.056	5.046
neg_66	L-Glutamine	metab_6668	HMDB0000641;HMDB0003423	C00064	145.061	0.6491	neg	M-H, M+K-2H, M-H2O-H	C5H10N2O3	83.4	-	-6.00796	56-85-9	0.015199	4.808	5.183	4.704	5.308	5.904	6.173	6.778	5.334	6.497	4.787	5.217	4.948	6.749	5.863	5.554	6.764	5.6	5.093	4.705	5.036	4.731	4.68	4.652	4.698	5.84	5.835	5.833	5.839	5.823
neg_68	L-Asparagine Anhydrous	metab_6670	;MJDBAA00000188	-	131.045	0.6491	neg	M-H, M+Na-2H, M-H2O-H	C4H8N2O3	85.1	-	-6.9491	-	0.00840753	4.845	5.726	5.31	5.781	6.099	6.696	6.648	6.292	6.691	4.339	5.098	4.925	6.531	6.637	6.468	6.45	5.894	5.214	4.504	4.386	4.223	5.158	4.434	4.559	6.127	6.118	6.122	6.125	6.119
neg_92	(2R)-2-amino-3-(1H-indol-3-yl)propanoic acid	metab_6693	HMDB0013609;MJDBWX000002132	C00525	203.082	3.2433	neg	M-H, 2M-H, M+FA-H	C11H12N2O2	68.7	-	-2.96739	153-94-6	0.00383329	4.954	4.981	4.73	4.634	4.663	4.918	5.295	4.159	5.386	4.548	4.819	5.08	5.648	5.024	4.197	5.547	5.119	5.185	5.086	4.428	4.773	4.492	4.818	5.129	5.58	5.583	5.582	5.584	5.581
neg_146	2,3-dinor Prostaglandin E1	metab_6746	-	-	325.202	6.4642	neg	M-H, 2M-H, M+Cl	C18H30O5	74	-	-0.844281	-	0.0102791	6.902	7.3	6.989	7.232	7.114	7.035	6.547	7.039	6.769	7.456	7.373	6.526	6.021	6.224	5.852	5.645	6.387	5.718	7.736	7.6	7.667	7.565	7.668	7.645	7.434	7.425	7.423	7.425	7.423
neg_170	Digoxigenin	metab_6770	HMDB0060731;LMST01120008	-	411.23	6.7593	neg	2M+FA-H, 2M+Hac-H, M+Na-2H	C23H34O5	-	61.1	1.62558	-	0.0194293	4.602	5.329	5.474	6.108	5.378	5.373	5.257	5.542	5.527	4.82	5.363	5.688	6.167	5.638	7.05	5.513	5.103	4.848	5.578	5.262	5.514	5.658	5.445	5.563	5.355	5.348	5.351	5.359	5.37
neg_204	(E)-9,12,13-trihydroxyoctadec-10-enoic acid	metab_6804	-	-	329.233	6.4984	neg	M-H, M+Cl, M+Na-2H	C18H34O5	81.5	-	-1.09111	-	0.0166106	7.398	7.138	7.032	7.545	7.556	7.404	7.71	7.361	8.081	7.031	7.318	7.407	7.713	7.433	6.623	7.645	7.032	7.077	7.623	7.414	7.523	7.703	7.598	7.525	7.539	7.526	7.524	7.523	7.522
neg_236	Ribose 1-phosphate	metab_6836	HMDB0001489	C00620	505.037	0.6771	neg	M+Na-2H, 2M+FA-H, M-H	C5H11O8P	73.7	-	0.608184	14075-00-4	0.0293812	4.877	3.399	4.468	4.57	4.919	5.49	5.394	4.978	4.917	5.026	4.138	4.918	5.234	4.707	4.528	4.804	5.021	3.97	4.89	5.145	4.771	4.841	4.464	4.904	5.271	5.276	5.246	5.278	5.274
neg_249	D-Glucurone	metab_6848	HMDB0006355;MJDBOTE0000459	C02670	221.03	0.7386	neg	M-H, 3M-H, M+FA-H	C6H8O6	58.2	-	-4.60457	-	0.0122838	6.124	6.212	6.15	6.315	6.093	6.111	6.069	5.527	6.041	6.006	6.28	6.224	5.831	6.029	6.441	5.98	6.248	6.394	6.046	5.909	6.199	6.237	6.066	6.102	6.154	6.151	6.162	6.152	6.149
neg_446	Norophthalmic acid	metab_7029	HMDB0005766	-	274.104	0.7455	neg	M-H, M+FA-H	C10H17N3O6	-	57.8	-0.848806	1116-21-8	0.0268613	4.998	4.761	4.662	4.659	5.079	5.225	5.829	4.127	5.809	4.766	4.851	5.061	6.03	4.907	5.663	6.029	4.436	4.766	4.463	4.75	4.443	4.499	4.092	4.437	5.17	5.173	5.183	5.175	5.151
neg_464	1-Methylinosine	metab_7044	HMDB0002721	-	609.188	0.766	neg	M+Cl, 2M+FA-H	C11H14N4O5	-	58.8	-6.80711	2140-73-0	0.0400052	5.807	5.627	5.098	5.338	4.711	5.58	5.756	5.402	3.84	5.825	4.863	5.307	5.72	5.721	5.491	5.4	6.138	5.039	6.123	6.046	6.266	6.343	5.962	6.076	6.064	6.06	6.099	6.065	6.058
neg_612	Inosine	metab_7175	HMDB0000195	C00294	267.073	2.2995	neg	M-H, M+Cl	C10H12N4O5	85.2	-	-0.927755	58-63-9	0.0101123	5.259	5.419	5.513	5.507	6.006	6.474	6.82	5.45	6.104	5.585	5.868	5.273	5.494	4.684	5.263	5.545	5.225	5.062	5.643	5.056	5.115	5.444	5.37	5.528	5.923	5.914	5.912	5.915	5.912
neg_627	Deoxyguanosine	metab_7190	HMDB0000085	C00330	266.089	2.5276	neg	M-H, M+Cl	C10H13N5O4	87	-	-0.839581	961-07-9	0.0075025	5.939	6.082	5.503	5.878	5.838	5.676	6.028	5.856	6.423	5.05	6.181	5.904	6.036	6.282	5.219	5.796	6.074	6.459	4.476	4.375	4.972	4.441	4.844	4.498	5.961	5.955	5.953	5.956	5.953
neg_658	3,4,5-trihydroxy-6-{[4-(7-methoxy-2-oxo-2H-chromen-6-yl)-2-oxobut-3-en-1-yl]oxy}oxane-2-carboxylic acid	metab_7220	HMDB0128971	-	457.071	2.7322	neg	M-H, M+Na-2H	C20H20O11	-	83.4	-9.80375	-	0.0564045	3.615	4.035	3.417	4.847	5.055	4.875	4.54	5.114	4.984	4.134	4.123	4.052	4.752	4.996	4.965	4.984	4.389	4.183	2.887	3.144	3.187	3.071	2.872	3.214	4.461	4.446	4.469	4.404	4.443
neg_671	Xi-2,3-Dihydro-2-oxo-1H-indole-3-acetic acid	metab_7233	HMDB0035514	-	236.056	2.7699	neg	M-H, M+FA-H	C10H9NO3	-	57.6	-3.26499	2971-31-5	0.0227437	3.871	3.609	4.067	0	0	0	2.728	2.67	2.711	4.105	3.733	3.903	3.156	3.22	3.063	2.744	2.548	2.89	4.27	4.214	4.315	4.459	4.182	4.383	4.493	4.506	4.484	4.487	4.483
neg_674	Valyl-Methionine	metab_7236	HMDB0029133	-	293.115	2.7538	neg	M-H, M+FA-H	C10H20N2O3S	-	51.7	-0.96383	-	0.0193181	4.24	3.062	3.479	4.009	3.376	4.12	4.003	3.971	4.037	3.56	3.156	3.951	4.504	4.872	4.608	4.227	4.78	5.535	3.232	3.121	3.384	3.381	3.251	3.252	4.461	4.457	4.458	4.448	4.44
neg_708	{4,5-dihydroxy-2-[hydroxy({2,3,4-trihydroxy-6-oxo-3-[3,4,5-trihydroxy-6-(hydroxymethyl)oxan-2-yl]cyclohexa-1,4-dien-1-yl})methyl]oxan-3-yl}oxidanesulfonic acid	metab_7270	HMDB0128278	-	545.082	3.0895	neg	M-H, M+Na-2H	C18H26O17S	-	63.3	-0.446645	-	0.0713176	3.596	3.617	3.474	3.493	3.75	3.648	0	0	0	3.298	3.304	3.068	3.247	3.311	3.154	2.936	3.069	3.109	4.97	4.373	5.265	5.324	4.448	4.82	4.803	4.869	4.876	4.879	4.875
neg_797	Cyclomammeisin	metab_7359	HMDB0030710	-	421.164	3.9123	neg	M-H, M+K-2H	C25H26O6	-	50.7	-3.39049	30563-62-3	0.0619309	3.801	4.795	4.785	0	0	0	3.041	4.411	4.744	4.43	4.07	4.059	4.519	4.393	3.89	4.477	4.325	3.192	4.306	4.486	4.379	4.874	3.956	4.531	4.42	4.467	4.404	4.418	4.404
neg_801	2-[3-oxo-2-[(E)-5-sulfooxypent-2-enyl]cyclopentyl]acetic acid	metab_7363	-	-	305.07	3.8678	neg	M-H, M+Na-2H	C12H18O7S	69.8	-	-0.806896	-	0.0120131	4.179	5.339	5.406	2.901	2.885	2.898	3.725	3.568	3.48	5.336	5.063	4.833	3.825	3.55	3.062	3.595	4.035	3.947	6.695	6.535	6.626	6.647	6.769	6.593	6.146	6.148	6.142	6.149	6.136
neg_917	Adenosine	metab_7477	HMDB0000050	C00212	302.066	2.2024	neg	M+Cl, M-H	C10H13N5O4	82.9	-	-1.07988	58-61-7	0.00905035	6.189	6.367	6.156	4.979	4.984	4.794	5.586	4.475	6.372	6.155	6.376	6.381	5.783	5.188	4.358	5.521	5.105	5.428	5.79	5.842	5.682	5.654	6.07	6.018	6.012	6.007	6.011	6.011	6.003
neg_930	(3-phenyloxiran-2-yl)methanol	metab_7490	HMDB0135281	-	449.202	4.9212	neg	2M+FA-H, 3M-H	C9H10O2	-	56.9	0.650182	-	0.0633399	3.238	4.881	5.2	0	0	0	2.907	2.849	2.89	3.905	4.552	3.245	3.691	3.425	3.464	4.722	4.57	3.452	4.216	3.368	4.396	4.425	4.066	4.403	4.197	4.193	4.214	4.254	4.188
neg_975	3,4,5-trihydroxy-6-{[7-hydroxy-2-(3-hydroxyphenyl)-3-[(3,4,5-trihydroxyoxan-2-yl)oxy]-8aH-chromen-5-yl]oxy}oxane-2-carboxylic acid	metab_7532	HMDB0127923	-	601.118	5.182	neg	M+Na-2H, M+K-2H	C26H28O15	-	84.9	0.984189	-	0.00760945	3.681	4.816	4.432	2.885	2.87	2.883	3.462	3.404	3.444	4.353	5.163	4.338	2.972	2.77	1.806	0	0	0	5.644	5.442	5.4	5.518	5.654	5.315	5.744	5.747	5.754	5.749	5.748
neg_1009	RHOIFOLIN	metab_7565	HMDB0038848	C12627	577.156	5.6226	neg	M-H, M+Cl	C27H30O14	55.9	-	-0.245419	17306-46-6	0.00629462	6.186	6.649	6.65	0.4302	0.4208	0.4289	4.726	4.429	3.898	6.143	6.845	6.434	3.942	4.006	3.849	3.197	3.33	3.369	7.444	7.341	7.351	7.332	7.441	7.283	7.23	7.226	7.225	7.232	7.227
neg_1013	7alpha,8alpha-Dihydroxycalonectrin	metab_7569	HMDB0038916	-	417.13	5.6469	neg	M+Cl, M+FA-H	C19H26O8	-	57.8	-5.25048	95673-99-7	0.0248518	4.816	5.933	5.586	0	0	0	0	0	0	5.555	5.834	5.778	4.388	4.567	4.139	4.738	4.67	4.323	5.663	5.68	4.836	5.175	5.647	5.01	4.81	4.837	4.825	4.835	4.824
neg_1062	Polyethylene, oxidized	metab_7617	HMDB0032472	-	243.123	6.1137	neg	M-H, M+Na-2H	C12H20O5	-	76.4	-1.46535	68441-17-8	0.0076874	6.145	6.544	6.48	5.667	5.789	5.647	5.598	6.017	5.633	6.546	7.044	5.593	4.843	4.623	4.462	4.777	4.88	4.591	7.083	7.084	7.262	7.191	7.052	6.989	6.947	6.944	6.942	6.949	6.941
neg_1076	Diosbulbin A	metab_7631	HMDB0035108	-	357.134	6.247	neg	M-H2O-H, M+FA-H	C20H24O7	-	50.1	-0.187269	20086-05-9	0.248431	4.113	3.512	4.238	3.091	3.022	2.974	0	0	0	2.794	2.992	3.03	4.755	4.008	4.465	5.254	2.936	3.534	2.927	2.316	3.124	2.893	2.88	2.871	3.76	3.611	3.572	3.539	3.508
neg_1094	Hordatine B	metab_7649	HMDB0030459	C08308	561.291	6.3196	neg	M-H2O-H, M-H	C29H40N8O5	-	51.9	-4.97915	10502-21-3	0.0107891	5.566	5.917	6.02	4.095	4.128	4.185	3.506	3.525	3.495	6.282	6.289	4.281	4.799	5.115	5.034	4.446	4.965	5.211	6.724	6.351	6.816	6.829	6.178	6.332	6.258	6.25	6.246	6.248	6.248
neg_1134	Dolichyl b-D-glucosyl phosphate	metab_7687	HMDB0001054	C01246	511.233	6.4299	neg	M+Na-2H, M+FA-H	C21H39O9P	-	62.5	-3.11397	220496-27-5	0.0212562	4.1	6.486	6.482	5.46	4.82	4.842	4.015	4.87	4.361	5.575	5.869	4.567	4.904	4.659	4.677	5.143	4.974	5.206	5.798	6.493	6.252	5.777	6.476	6.368	6.155	6.139	6.134	6.137	6.133
neg_1175	9S-hydroxy-11,15-dioxo-5Z,13E-prostadienoic acid	metab_7725	HMDB0062297;LMFA03010206	C04758	395.205	6.5192	neg	M+Cl, M+FA-H	C20H30O5	-	52.6	-7.74749	-	0.0219244	6.161	6.363	6.069	6.371	6.436	6.366	6.11	6.347	6.269	6.262	6.402	6.114	5.535	5.886	5.027	5.174	6.043	5.453	6.096	6.114	6.077	6.03	6.263	6.082	6.341	6.32	6.319	6.322	6.321
neg_1193	Trans-EKODE-(E)-Ib	metab_7742	-	-	309.207	6.5535	neg	M-H2O-H, M-H	C18H30O4	58.8	-	-0.764935	-	0.00703465	6.881	7.368	7.18	6.788	7.192	6.841	7.003	7.145	7.162	7.428	7.384	6.89	6.643	6.697	5.904	6.153	6.89	6.302	7.551	7.537	7.532	7.505	7.677	7.615	7.372	7.366	7.365	7.364	7.366
neg_1208	6beta-Hydroxytestosterone	metab_7757	LMST02020054;HMDB0006259	C14497	349.202	6.5809	neg	M-H2O-H, M+FA-H	C19H28O3	-	71.3	-0.518203	62-99-7	0.00732422	6.574	5.385	5.233	6.511	5.912	6.393	6.091	6.098	5.92	5.358	5.498	5.167	6.518	5.509	6.81	6.003	5.373	5.768	5.363	5.266	5.253	5.215	5.412	5.312	6.718	6.709	6.713	6.715	6.712
neg_1227	6-Epi-7-isocucurbic acid glucoside	metab_7773	HMDB0029782	-	411.147	6.6357	neg	M+Cl, M+K-2H	C18H30O8	-	59.9	4.59789	176486-13-8	0.0616585	4.2	5.004	4.836	5.303	5.462	5.528	5.529	5.351	5.625	4.982	4.933	4.865	5.031	4.788	4.811	4.511	4.929	3.554	4.768	5.012	4.876	4.8	5.052	4.9	5.001	4.99	4.997	5.014	5.055
neg_1242	Tetrahydrocortisone	metab_7786	HMDB0000903;LMST02030098	C05470	363.217	6.6631	neg	M-H2O-H, M-H	C21H32O5	-	65.6	-1.02644	1953-05-04	0.00331439	7.321	4.954	5.105	6.644	5.6	5.443	6.159	5.687	5.512	4.875	5.207	4.229	7.292	6.795	6.843	6.753	6.437	6.325	5.241	5.458	5.389	5.146	5.44	5.418	7.359	7.356	7.356	7.355	7.356
neg_1313	Gingerglycolipid C	metab_7846	HMDB0041095;LMGL04010018	-	725.397	6.8407	neg	M-H, M+FA-H	C33H60O14	-	60.6	-0.719144	35949-86-1	0.0519279	5.404	5.055	5.022	6.129	5.545	5.291	6.592	5.277	5.513	4.689	5.308	5.695	5.56	5.923	5.904	5.49	5.974	5.977	3.994	4.396	4.594	3.88	3.982	4.359	5.764	5.713	5.726	5.715	5.711
neg_1361	PG(16:1(9Z)/18:1(11Z))	metab_7890	HMDB0010588	-	745.503	7.0103	neg	M-H, M+K-2H	C40H75O10P	-	81.8	-0.0157972	-	0.191838	7.201	6.249	7.358	7.205	7.669	6.876	7.732	7.728	6.67	4.388	6.762	7.676	6.577	6.741	5.361	4.8	5.464	6.113	7.487	7.463	7.552	7.428	7.576	7.629	7.568	7.766	7.789	7.72	7.793
neg_1444	17alpha,21-Dihydroxypregnenolone	metab_7958	HMDB0006764;HMDB0006762	C05487	347.222	6.7933	neg	M-H, M+Na-2H	C21H32O4	-	67.1	-1.2611	1167-48-2	0.01376	7.157	3.941	5.024	7	7.025	6.879	7.029	6.788	7.421	4.092	4.904	3.438	6.879	6.577	6.153	7.16	6.403	5.93	4.812	3.152	3.561	3.897	4.138	3.184	7.566	7.556	7.55	7.558	7.561
neg_1504	Corchorifatty acid D	metab_8012	HMDB0033243	-	307.191	6.5261	neg	M-H2O-H, M-H	C18H28O4	-	58.6	-0.773718	-	0.011947	6.138	6.77	6.559	6.365	6.3	6.263	5.753	6.259	5.968	6.689	6.896	5.676	5.426	5.762	5.207	5.153	5.718	5.1	7.221	7.103	7.161	7.131	7.177	7.093	6.927	6.918	6.915	6.916	6.914
neg_1517	Monic acid	metab_8023	HMDB0061154	-	323.186	6.4984	neg	M-H2O-H, M-H	C18H30O6	-	82.5	-0.62966	-	0.00776976	5.888	6.568	6.182	6.207	6.159	6.116	6.13	6.064	6.015	6.34	6.515	5.518	5.011	5.528	5.27	4.794	5.553	4.965	6.632	6.663	6.643	6.584	6.663	6.572	6.462	6.455	6.455	6.457	6.453
neg_1539	Acetylpterosin C	metab_8044	HMDB0030764	-	551.265	6.4779	neg	2M-H, M+FA-H	C16H20O4	-	56.4	0.762792	-	0.0530564	4.354	3.551	4.234	4.368	4.427	4.815	3.756	4.752	4.115	3.199	3.774	4.405	5.323	5.624	4.376	5.169	5.143	5.262	3.77	4.652	4.034	3.975	4.634	3.488	4.946	4.916	4.973	4.92	4.94
neg_1671	Gamma-Diosphenol	metab_8175	HMDB0037014	-	213.113	6.4368	neg	M-H, M+FA-H	C10H16O2	-	54.3	-4.7255	54783-36-7	0.0113147	5.438	5.77	5.505	5.515	5.556	5.467	5.411	5.516	5.8	5.687	5.836	5.32	5.029	5.131	4.474	4.339	5.15	4.964	5.902	5.89	5.988	5.923	5.974	5.854	5.806	5.806	5.796	5.801	5.797
neg_1711	(1R,3R,4R,5S,6S,8x)-1-Acetoxy-8-angeloyloxy-3,4-epoxy-5-hydroxy-7(14),10-bisaboladien-2-one	metab_8215	HMDB0039971	-	405.191	6.0426	neg	M-H, M+Cl	C22H30O7	-	60.1	-2.12695	348113-03-1	0.00498555	4.413	4.915	4.707	5.823	3.202	4.394	3.311	3.317	3.218	4.714	4.915	4.707	6.52	7.009	7.302	6.762	6.915	6.983	4.839	4.762	4.877	5	5.062	4.824	6.268	6.265	6.264	6.269	6.264
neg_1714	Eq-4''-Hydroxymaysin	metab_8218	HMDB0030235	-	577.156	6.018	neg	M-H, M+Cl	C27H30O14	-	52.4	-0.070413	170079-82-0	0.0028763	4.475	4.897	5.636	3.229	3.214	3.227	4.978	3.966	5.237	5.966	5.498	3.409	3.125	3.844	3.473	4.459	4.593	4.632	6.729	7.051	6.735	6.89	6.464	6.882	6.371	6.373	6.372	6.374	6.371
neg_1726	D-Myoinositol 4-phosphate	metab_8229	HMDB0001313	C03546	259.022	0.6907	neg	M-H2O-H, M-H	C6H13O9P	50.6	-	-1.47861	-	0.0143445	5.663	5.955	5.877	6.23	6.347	6.513	6.699	6.152	6.693	5.741	6.119	5.952	6.397	6.274	6.559	6.453	5.921	6.135	5.746	5.859	5.723	5.583	5.933	5.792	6.042	6.037	6.037	6.04	6.026
neg_1820	L-(+)-Arginine	metab_8307	HMDB0000517;MJDBAA00000192	C00062	173.104	0.6285	neg	M-H, M+Na-2H	C6H14N4O2	86.9	-	-4.37924	-	0.023777	4.465	4.677	4.205	4.542	4.815	4.503	5.032	4.66	5.239	4.175	4.485	4.606	5.196	4.935	4.393	5.1	4.801	4.891	4.276	4.268	4.151	4.124	4.49	4.207	4.78	4.753	4.764	4.771	4.762
neg_2284	(S)-Glutamic acid	metab_8689	HMDB0000148;MJDBOTE0000649	C00025	146.045	0.6839	neg	M-H	C5H9NO4	94.4	-	-6.0858	-	0.00796891	5.577	5.622	5.458	5.418	5.686	6.287	6.083	5.472	5.626	5.585	5.791	5.654	6.266	5.94	5.9	6.386	5.634	5.906	5.788	6.035	5.912	6.023	5.789	5.877	5.952	5.944	5.945	5.946	5.942
neg_2319	Ribitol	metab_8715	HMDB0000508;MJDBOTE0000343	C00474	151.06	0.7112	neg	M-H	C5H12O5	77.8	-	-5.92687	488-81-3	0.0601157	3.88	4.021	3.99	3.942	4.191	3.826	3.23	3.875	4.598	3.636	3.759	3.967	3.03	3.2	2.993	0	0	0	2.963	3.443	3.278	3.182	3.528	3.375	4.293	4.276	4.275	4.334	4.275
neg_2340	6-({[3,4-dihydroxy-4-(hydroxymethyl)oxolan-2-yl]oxy}methyl)oxane-2,3,4,5-tetrol	metab_8729	HMDB0140855	-	357.103	0.7318	neg	M+FA-H	C11H20O10	-	75.2	-1.09896	-	0.023074	3.514	3.03	3.565	4.239	4.433	5.107	3.973	3.587	4.14	3.82	2.729	3.699	3.156	4.097	4.211	3.254	3.388	3.427	4.492	3.641	4.981	4.943	4.371	4.568	5.487	5.487	5.487	5.509	5.488
neg_2343	Gamma-D-Glutamylglycine	metab_8732	-	-	203.067	0.7386	neg	M-H	C7H12N2O5	73.4	-	-3.16211	-	0.052201	3.553	3.626	3.458	3.527	3.826	4.322	4.322	4.281	4.339	3.114	3.273	3.274	3.933	3.626	3.692	4.046	3.531	4.005	0	0	0	3.225	3.212	3.203	3.526	3.469	3.497	3.52	3.516
neg_2349	Uridine diphosphate-N-acetylglucosamine	metab_8737	HMDB0000290	C00043	606.074	0.7386	neg	M-H	C17H27N3O17P2	60.7	-	-0.141658	528-04-1	0.0295782	5.423	5.537	5.232	5.019	5.041	4.631	4.827	3.817	5.332	5.209	5.457	5.513	5.838	5.33	5.563	5.734	4.906	5.487	5.061	4.362	4.589	4.202	5.058	4.252	5.097	5.095	5.084	5.103	5.119
neg_2370	6-[4-(2-carboxyeth-1-en-1-yl)-5-hydroxy-2-methoxyphenoxy]-3,4,5-trihydroxyoxane-2-carboxylic acid	metab_8753	HMDB0127968	-	423.033	0.7592	neg	M+K-2H	C16H18O11	-	68.6	-2.31851	-	0.0171993	4.973	4.994	4.852	0	0	0	0	0	0	4.101	4.258	4.257	4.262	4.326	4.169	5.427	5.561	5.6	3.89	3.826	3.852	3.838	3.824	3.815	5.764	5.758	5.76	5.763	5.746
neg_2418	5'-CMP	metab_8789	HMDB0000095	C00055	322.044	0.8068	neg	M-H	C9H14N3O8P	65.5	-	-1.20084	-	0.0132118	5.726	6.26	6.105	5.709	5.848	5.417	5.997	5.201	6.569	5.929	6.066	5.996	6.078	5.59	5.203	5.936	5.445	5.993	5.149	4.745	4.699	4.57	5.384	5.365	5.604	5.601	5.601	5.599	5.589
neg_2420	6-{4-[7-({6-[(acetyloxy)methyl]-3-{[3,4-dihydroxy-4-(hydroxymethyl)oxolan-2-yl]oxy}-4,5-dihydroxyoxan-2-yl}oxy)-5-hydroxy-4-oxo-4H-chromen-2-yl]phenoxy}-3,4,5-trihydroxyoxane-2-carboxylic acid	metab_8790	HMDB0125353	-	803.17	0.8068	neg	M+Na-2H	C34H38O21	-	53.4	6.3091	-	0.0486501	4.178	4.2	4.057	5.512	5.497	5.51	5.648	5.589	5.63	4.273	4.43	4.429	4.632	4.733	4.609	5.314	5.448	5.487	5.76	5.752	5.329	5.339	5.499	4.96	5.349	5.36	5.334	5.304	5.334
neg_2433	Valyl-Aspartate	metab_8800	HMDB0029123	-	231.098	0.8269	neg	M-H	C9H16N2O5	-	50.5	-2.22767	-	0.239534	3.915	3.844	3.853	4.408	4.292	4.036	4.618	3.451	4.671	3.309	3.949	4.244	4.094	4.374	3.999	3.573	4.848	4.605	3.363	3.25	2.832	3.443	3.578	3.193	3.931	3.86	4.118	3.926	4.008
neg_2467	Beta-Hydroxypyruvic acid	metab_8829	HMDB0001352	C00168	103.003	0.9017	neg	M-H	C3H4O4	55.2	-	-9.87822	-	0.0293147	5.141	5.262	5.308	5.161	5.066	5.281	5.049	4.729	5.202	5.417	5.423	5.17	4.873	4.821	5.511	5.057	5.037	5.355	5.395	5.306	5.458	5.512	5.49	5.451	5.525	5.495	5.521	5.519	5.528
neg_2507	Uridine 5'-monophosphate	metab_8855	HMDB0000288;MJDBOTE0000705	C00105	323.028	1.0412	neg	M-H	C9H13N2O9P	76.4	-	-0.960203	58-97-9	0.023473	3.824	5.201	5.549	5.433	5.519	5.492	6.427	4.355	6.897	5.232	4.828	5.115	6.992	4.554	5.702	6.949	5.135	5.099	5.244	5.145	4.712	5.19	5.533	5.688	6.028	6.012	6.024	6.02	6.04
neg_2521	2-Ketoglutaric acid	metab_8867	HMDB0000208;MJDBOTE0000635	C00026	145.013	1.0891	neg	M-H	C5H6O5	51.4	-	-6.13387	-	0.0141187	6.009	5.371	5.59	5.623	5.761	5.842	4.823	5.389	5.704	5.924	5.886	5.852	6.258	5.486	5.621	6.217	5.783	5.863	6.017	5.573	5.57	6.018	5.74	6.001	6.034	6.017	6.03	6.027	6.029
neg_2553	Tetrahydrodipicolinate	metab_8894	HMDB0012289	C03972	216.051	1.1829	neg	M+FA-H	C7H9NO4	-	55.8	-3.03388	4226-22-6	0.126267	3.183	3.205	3.062	2.626	2.61	2.623	3.095	2.971	2.934	2.846	2.783	2.906	3.114	3.178	3.021	0	0	0	2.962	3.06	3.204	3.761	2.86	3.601	3.713	3.651	3.708	3.584	3.72
neg_2655	N-Acetyl-L-alanine	metab_8981	HMDB0000766	-	130.05	1.6221	neg	M-H	C5H9NO3	80.9	-	-7.27653	97-69-8	0.00890049	5.491	5.894	5.589	5.16	6.067	5.189	5.302	4.753	5.769	5.876	6.029	6.153	5.241	5.049	4.955	5.419	4.952	5.2	5.162	5.008	5.667	5.703	5.505	5.584	5.55	5.544	5.553	5.547	5.545
neg_2714	DTMP	metab_9030	HMDB0001227	C00364	321.049	2.1388	neg	M-H	C10H15N2O8P	83.5	-	-1.12381	-	0.00746067	3.415	4.59	4.617	4.48	4.203	4.985	5.972	4.742	6.519	4.167	4.982	5.012	6.572	4.031	3.541	6.44	6.275	4.296	3.118	2.83	2.363	2.222	2.5	0.8747	5.544	5.537	5.544	5.544	5.538
neg_2729	Adenine	metab_9044	HMDB0000034;MJDBOTE0000759	C00147	134.046	2.2024	neg	M-H	C5H5N5	82.9	-	-6.82238	73-24-5	0.00677854	6.151	6.305	6.107	5.492	5.482	5.464	5.688	5.341	6.279	6.122	6.305	6.319	5.89	5.523	5.41	5.707	5.583	5.681	5.82	5.851	5.707	5.717	6.031	5.987	5.972	5.969	5.974	5.972	5.966
neg_2799	3b,16a-Dihydroxyandrostenone sulfate	metab_9106	HMDB0000386;LMST05020022	-	429.161	2.4458	neg	M+FA-H	C19H28O6S	-	90.9	5.33133	4873-65-8	0.0339784	4.44	4.194	4.331	3.138	3.123	3.136	3.861	3.803	3.844	4.413	4.221	4.198	2.828	2.892	2.735	2.882	3.8	3.732	4.556	4.208	4.575	4.756	4.358	4.462	4.505	4.507	4.506	4.509	4.473
neg_2831	Glutaric acid	metab_9136	HMDB0000661	C00489	131.034	2.5459	neg	M-H	C5H8O4	86.5	-	-7.01847	110-94-1	0.0173063	5.078	5.037	4.956	5.052	5.055	5.159	5.13	5.053	5.25	4.984	5.118	5.17	5.137	4.982	5.079	5.134	5.172	5.154	4.863	4.788	4.813	4.781	4.838	4.808	5.203	5.211	5.209	5.223	5.21
neg_2832	8-hydroxy Guanosine	metab_9137	-	-	298.079	2.5459	neg	M-H	C10H13N5O6	83.4	-	-1.12487	-	0.0120474	5.35	5.905	5.688	3.292	4.225	4.327	3.858	3.8	3.841	5.68	5.742	5.712	1.676	1.739	1.585	0.8286	0.9447	0.9795	5.124	5.048	4.625	4.947	5.391	5.335	5.12	5.114	5.106	5.109	5.112
neg_2846	3,4,5-trihydroxy-6-{2-[5-hydroxy-8,8-dimethyl-6-(2-methylpropanoyl)-2-oxo-2H,8H-pyrano[2,3-f]chromen-4-yl]phenoxy}oxane-2-carboxylic acid	metab_9149	HMDB0126099	-	563.162	2.591	neg	M-H2O-H	C30H30O12	-	59.3	9.68194	-	0.00907736	5.278	4.844	5.369	3.21	3.195	3.208	3.677	3.798	3.966	4.989	5.039	5.291	4.211	4.124	4.734	4.398	4.862	5.092	4.465	4.232	4.452	4.457	4.417	4.433	4.76	4.757	4.76	4.758	4.767
neg_2902	Glutamylvaline	metab_9198	HMDB0028832	-	245.114	2.7191	neg	M-H	C10H18N2O5	-	56.2	-1.43668	5879-06-01	0.00781409	4.327	4.419	4.242	4.052	4.526	4.774	4.882	3.842	4.773	4.314	4.453	4.471	5.057	4.041	3.355	4.957	4.184	4.069	4.384	4.287	4.409	4.364	4.126	4.397	4.957	4.954	4.953	4.951	4.948
neg_2904	3-Dehydroquinate	metab_9200	-	C00944	171.029	2.7225	neg	M-H2O-H	C7H10O6	-	55.7	-3.84377	-	0.027455	3.716	3.579	3.834	2.855	2.84	2.853	3.024	2.434	3.388	3.763	3.681	3.873	3.533	2.163	3.154	3.571	2.441	3.308	3.854	3.671	3.861	3.891	3.689	3.791	4.386	4.383	4.378	4.381	4.356
neg_2954	2-(2-hydroxy-4-methoxyphenyl)-2-oxoacetic acid	metab_9247	HMDB0137120	-	241.035	2.7743	neg	M+FA-H	C9H8O5	-	76.6	-1.63539	-	0.0387203	3.684	3.601	3.975	0	0	0	0	0	0	3.807	3.461	3.776	2.428	2.492	2.336	2.885	3.537	3.166	4.478	4.055	4.636	4.882	4.292	4.499	4.065	4.061	4.05	4.037	4.082
neg_2963	(3,4,5,6-tetrahydroxyoxan-2-yl)methyl 3-(4-hydroxy-3-methoxyphenyl)prop-2-enoate	metab_9255	HMDB0125101	-	401.108	2.7896	neg	M+FA-H	C16H20O9	-	82.4	-1.28248	-	0.0339338	5.811	5.312	5.898	2.936	2.921	2.934	2.813	2.94	3.111	5.627	5.481	5.619	4.898	5.09	5.167	5.148	5.449	5.568	5.341	4.823	5.146	5.242	4.89	5.2	5.259	5.3	5.281	5.28	5.277
neg_2965	Galactosylhydroxylysine	metab_9257	HMDB0000600	C05547	359.125	2.793	neg	M+Cl	C12H24N2O8	-	60.4	7.05064	32448-36-5	0.0210957	4.343	4.358	4.382	3.637	3.973	3.817	4.471	3.391	4.211	4.348	4.321	4.477	4.524	3.89	3.697	4.453	4.189	4.404	5.045	4.926	5.419	5.267	4.626	5.302	4.776	4.778	4.755	4.772	4.773
neg_2970	4-Aminosalicylic acid	metab_9261	HMDB0014378;MJDBOTE0001741	C02518	152.035	2.8156	neg	M-H	C7H7NO3	70.3	-	-5.59891	-	0.0489947	3.221	3.319	3.147	2.849	2.9	2.77	3.229	3.403	3.575	3.354	3.244	3.373	3.072	3.121	2.949	3.159	2.405	3.104	3.227	3.13	3.11	3.282	3.136	3.06	3.414	3.464	3.463	3.466	3.453
neg_2981	N1-Methyl-2-pyridone-5-carboxamide	metab_9272	HMDB0004193	C05842	363.13	2.8426	neg	2M+Hac-H	C7H8N2O2	-	70.7	-2.86062	701-44-0	0.0199265	3.066	3.71	3.993	2.955	2.94	2.953	3.357	3.988	4.283	3.975	4.203	3.735	2.97	3.537	2.85	0	0	0	4.309	4.214	4.507	4.655	4.006	4.425	4.123	4.135	4.147	4.137	4.139
neg_3027	Asparaginyl-Threonine	metab_9313	HMDB0028741	-	525.218	2.9642	neg	2M+Hac-H	C8H15N3O5	-	76.2	5.04117	-	0.043247	4.263	3.671	4.387	5.486	5.229	4.894	3.168	5.362	5.111	2.882	3.919	3.671	4.589	5.176	5.903	4.968	4.833	5.147	3.884	2.728	4.136	4.299	4.01	3.932	4.788	4.79	4.789	4.825	4.776
neg_3029	6-(1-carboxy-1-methylethoxy)-3,4,5-trihydroxyoxane-2-carboxylic acid	metab_9315	HMDB0126113	-	301.056	2.9676	neg	M+Na-2H	C10H16O9	-	63.7	7.89844	-	0.029567	2.966	2.709	3.572	0	0	0	2.939	2.866	2.89	4.047	2.68	3.02	2.529	2.821	4.169	3.34	3.59	3.951	4.127	4.119	4.508	4.008	3.718	4.17	4.042	4.055	4.02	4.041	4.048
neg_3052	Dihydrozeatin-7-N-dihydrozeatin	metab_9338	-	-	428.177	3.03	neg	M+FA-H	C16H25N5O6	-	68.4	-4.28392	-	0.0147316	4.789	4.945	4.89	3.766	3.452	1.591	2.525	2.268	1.931	5.075	5.06	4.858	3.259	1.746	4.696	2.681	4.871	5.004	4.793	4.507	4.939	5.075	4.695	4.962	4.876	4.876	4.888	4.875	4.871
neg_3077	Asparaginyl-Phenylalanine	metab_9362	HMDB0028738	-	278.114	3.1082	neg	M-H	C13H17N3O4	-	54.5	-1.08849	-	0.0118629	5.278	5.695	5.097	4.429	4.657	4.554	5.108	4.02	5.08	4.985	5.106	5.321	5.337	5.159	4.087	5.184	5.569	5.408	4.482	4.617	4.327	4.346	4.745	4.541	4.963	4.951	4.95	4.953	4.953
neg_3094	Glycyl-Phenylalanine	metab_9379	HMDB0028848	-	221.093	3.1755	neg	M-H	C11H14N2O3	-	59	-2.18517	-	0.0200232	5.066	4.929	4.81	4.096	4.166	4.399	4.861	3.543	4.926	4.811	4.968	5.161	4.931	4.755	3.665	4.796	4.874	4.95	4.351	4.552	4.235	4.262	4.646	4.353	4.724	4.705	4.704	4.707	4.703
neg_3132	Acetyl-DL-Valine	metab_9416	-	-	158.082	3.277	neg	M-H	C7H13NO3	61.3	-	-5.11741	-	0.00900638	5.035	5.365	5.091	4.511	5.003	4.664	4.74	4.713	5.03	5.301	5.354	5.37	5.062	4.916	4.642	5.166	4.468	4.692	5.064	4.887	5.246	5	5.106	5.008	5.144	5.142	5.15	5.143	5.139
neg_3152	6-{3,5-dihydroxy-2-[3-(3,4,5-trimethoxyphenyl)prop-2-enoyl]phenoxy}-3,4,5-trihydroxyoxane-2-carboxylic acid	metab_9435	HMDB0124877	-	567.135	3.2999	neg	M+FA-H	C24H26O13	-	66.9	-0.274302	-	0.00428318	5.756	5.982	6.141	0	0	0	0	0	0	5.747	6.529	5.807	3.662	3.18	3.486	0	0	0	6.836	6.754	5.808	6.071	6.875	6.379	6.415	6.411	6.414	6.413	6.411
neg_3217	Dopamine glucuronide	metab_9494	HMDB0010329	-	374.109	3.4778	neg	M+FA-H	C14H19NO8	-	54.3	-1.50724	38632-24-5	0.205894	0.4334	2.504	2.661	0	0	0	0	0	0	2.81	1.465	1.451	0	0	0	0.7315	0.6628	1.005	3.587	3.889	3.719	3.243	2.631	3.951	3.877	4.102	4.138	4.081	4.099
neg_3230	Xanthurenic acid	metab_9507	HMDB0000881	C02470	204.03	3.5189	neg	M-H	C10H7NO4	85.6	-	-2.90217	59-00-7	0.0147151	3.566	4.355	4.264	3.081	3.066	3.079	3.153	3.094	3.135	3.927	4.308	4.054	2.541	2.605	2.448	2.603	3.534	2.908	4.943	4.841	5.083	5.228	4.877	5.088	4.745	4.742	4.757	4.744	4.753
neg_3275	Tryptophyl-Aspartate	metab_9551	HMDB0029079	-	300.099	3.6493	neg	M-H2O-H	C15H17N3O5	-	58.5	-0.358269	-	0.011047	2.389	2.41	2.268	3.858	3.843	3.856	4.314	1.803	4.186	2.498	2.115	2.463	0	0	0	2.585	2.718	2.757	3.349	3.056	3.422	3.735	2.838	3.533	4.756	4.746	4.746	4.748	4.744
neg_3283	Linocinnamarin	metab_9558	HMDB0030678	-	385.114	3.6697	neg	M+FA-H	C16H20O8	-	55.6	-0.582538	-	0.0276019	5.425	4.997	5.323	4.658	5.015	4.634	4.261	4.896	4.746	5.196	4.425	5.056	5.069	5.056	5.451	5.062	5.148	5.454	3.742	4.066	4.294	4.118	3.204	3.676	4.946	4.969	4.958	4.977	4.957
neg_3291	2,4-Dimethylpimelic acid	metab_9564	HMDB0059760	-	233.103	3.698	neg	M+FA-H	C9H16O4	-	63.8	-2.30501	-	0.0151864	5.258	5.726	5.804	3.093	3.739	3.143	4.1	3.662	4.342	5.443	5.671	5.56	4.973	4.667	3.63	4.657	4.419	4.616	5.725	5.714	5.453	5.412	5.77	5.526	5.331	5.347	5.341	5.348	5.34
neg_3360	6-Hydroxy-2-bornanone glucoside	metab_9624	HMDB0034558	-	375.166	3.9291	neg	M+FA-H	C16H26O7	-	71.5	-1.0368	155551-16-9	0.0202005	3.999	4.269	4.443	5.23	4.798	4.69	4.413	4.897	4.958	4.452	4.575	3.711	4.563	4.912	5.274	4.385	5.042	4.917	4.666	4.758	4.724	4.8	4.86	4.842	4.892	4.889	4.874	4.896	4.88
neg_3386	ESCULETIN	metab_9649	HMDB0030819	C09263	177.019	4.0042	neg	M-H	C9H6O4	66	-	-4.27364	305-01-1	0.0224122	2.666	3.749	4.084	2.568	2.517	2.491	2.63	2.755	2.713	4.217	2.945	2.976	2.586	2.505	3.255	2.989	2.485	2.951	3.961	3.723	3.728	3.539	3.612	4.014	4.389	4.393	4.369	4.393	4.389
neg_3409	3,4,5-trihydroxy-6-[1-(3-phenyloxiran-2-yl)ethoxy]oxane-2-carboxylic acid	metab_9669	HMDB0133742	-	385.114	4.0737	neg	M+FA-H	C16H20O8	-	52.1	-0.360534	-	0.0187123	5.106	5.708	5.821	4.797	3.263	3.178	4.415	3.883	4.768	5.87	5.273	5.405	5.541	5.692	5.887	5.297	5.519	5.901	5.237	4.854	5.851	5.48	5.041	5.266	5.551	5.57	5.565	5.572	5.568
neg_3412	3-Oxooctanoic acid	metab_9672	HMDB0010721	-	203.092	4.0792	neg	M+FA-H	C8H14O3	-	63.7	-3.89356	-	0.0178937	3.912	4.279	4.137	2.915	3.579	3.649	3.954	3.734	3.943	4.252	4.186	4.194	3.037	2.934	2.503	3.255	2.95	2.988	4.039	3.614	3.828	3.992	3.962	3.825	4.237	4.254	4.235	4.246	4.242
neg_3418	6-{3,5-dihydroxy-2-[3-(3-hydroxy-4-methoxyphenyl)propanoyl]phenoxy}-3,4,5-trihydroxyoxane-2-carboxylic acid	metab_9678	HMDB0128070	-	461.109	4.1013	neg	M-H2O-H	C22H24O12	-	73.3	-0.470635	-	0.018482	5.146	5.534	5.875	0	0	0	3.067	3.074	2.972	5.114	5.871	5.432	2.93	3.052	2.867	1.363	1.491	1.529	6.368	6.47	5.579	5.507	6.447	6.084	5.729	5.748	5.746	5.749	5.745
neg_3474	2-acetamido-3-phenylpropanoic acid	metab_9724	-	-	206.082	4.2523	neg	M-H	C11H13NO3	81	-	-2.91678	-	0.00955195	5.077	5.182	5.237	4.707	4.894	4.675	4.72	4.826	5.026	5.169	5.165	5.198	4.548	4.764	4.355	4.589	4.424	4.659	5.321	5.319	5.219	5.299	5.382	5.216	5.12	5.126	5.125	5.132	5.127
neg_3531	Gentisic acid	metab_9777	HMDB0000152;HMDB0059999	C00628	153.018	4.439	neg	M-H	C7H6O4	60.1	-	-5.62186	490-79-9	0.00730195	4.972	4.735	5.45	4.596	4.435	4.57	4.511	4.539	4.589	5.2	5.796	5.531	4.439	5.028	4.602	4.364	5.208	5.008	4.592	4.485	4.41	4.061	4.507	4.941	4.944	4.95	4.948	4.951	4.944
neg_3535	Zingerone	metab_9781	HMDB0032590	C17497	239.092	4.443	neg	M+FA-H	C11H14O3	-	54.3	-2.05731	122-48-5	0.0211198	3.842	4.732	4.946	4.19	4.152	3.836	4.911	5.054	4.505	4.783	4.449	4.402	3.64	4.124	4.231	4.046	4.158	4.035	4.813	4.495	4.398	4.343	4.754	4.363	4.754	4.754	4.776	4.758	4.758
neg_3563	3,4,5-trihydroxy-6-[(2-phenylpropanoyl)oxy]oxane-2-carboxylic acid	metab_9805	HMDB0141878	-	371.098	4.5024	neg	M+FA-H	C15H18O8	-	92.2	-1.08674	-	0.00888441	5.802	5.946	5.912	6.212	6.284	6.179	5.546	6.037	5.887	6.007	5.987	5.6	4.999	4.94	5.706	4.735	5.27	4.971	6.594	6.176	6.542	6.806	6.351	6.523	6.558	6.568	6.564	6.568	6.566
neg_3567	Acetyl-DL-Leucine	metab_9809	HMDB0011756	C02710	172.097	4.513	neg	M-H	C8H15NO3	68.3	-	-4.56445	-	0.0164434	4.799	5.225	4.908	4.366	4.821	4.547	4.597	4.628	4.838	5.165	5.111	5.058	4.733	4.85	4.532	4.84	4.196	4.522	5.625	4.686	5.449	5.805	4.924	5.271	5.303	5.32	5.316	5.32	5.318
neg_3607	Niazimin A	metab_9843	HMDB0038630	-	428.156	4.6103	neg	M+FA-H	C18H25NO8	-	69.9	-1.17024	-	0.0452992	3.326	3.347	3.205	0	0	0	2.35	1.867	3.7	0.9473	3.331	3.439	5.132	5.196	5.039	2.364	2.383	2.627	4.075	4.384	5.966	3.151	4.348	3.792	4.717	4.714	4.758	4.725	4.712
neg_3631	2-Ethyl-2-Hydroxybutyric acid	metab_9864	HMDB0001975	-	131.07	4.6871	neg	M-H	C6H12O3	61	-	-7.16087	3639-21-2	0.0209743	4.453	4.447	4.263	4.508	4.552	4.89	4.551	4.46	4.743	4.281	4.453	4.47	4.441	4.353	4.293	4.42	4.51	4.374	3.794	3.365	3.261	3.399	4.037	3.339	4.922	4.922	4.92	4.939	4.916
neg_3688	Erysodine	metab_9910	HMDB0030255	-	657.313	4.8195	neg	2M+Hac-H	C18H21NO3	-	77.7	-8.71223	7290-03-01	0.125939	3.723	3.302	3.817	5.652	5.835	5.99	5.333	5.859	6.373	3.189	3.777	3.612	0	0	0	1.408	1.537	1.575	4.26	4.423	3.717	3.666	3.719	3.678	4.329	4.324	4.3	4.408	4.265
neg_3709	3,3-Dimethylglutaric acid	metab_9930	HMDB0002441	-	159.065	4.8628	neg	M-H	C7H12O4	65	-	-5.27072	4839-46-7	0.0124814	4.251	4.285	3.991	4.23	4.29	4.263	4.246	4.415	4.286	3.924	4.224	4.376	4.308	4.153	3.993	4.24	4.151	4.188	2.737	2.673	2.699	2.699	2.751	2.71	5.033	5.037	5.031	5.034	5.022
neg_3716	3-{[3,4-dihydroxy-5-(hydroxymethyl)oxolan-2-yl]oxy}-5,7-dihydroxy-2-(4-hydroxy-3-methoxyphenyl)-3,4-dihydro-2H-1-benzopyran-4-one	metab_9936	HMDB0132741	-	449.108	4.8805	neg	M-H	C21H22O11	-	77	-0.905166	-	0.026263	4.935	4.663	3.058	6.439	6.929	6.38	6.158	7.061	7.622	4.526	3.299	3.348	2.878	2.942	2.785	3.365	3.498	3.537	3.786	3.98	3.024	3.068	3.055	3.046	6.151	6.176	6.176	6.18	6.172
neg_3773	1-(3-Methyl-2-butenoyl)-6-apiosylglucose	metab_9976	HMDB0039952	-	415.124	5.0231	neg	M+Na-2H	C16H26O11	-	58.6	5.39111	467242-32-6	0.0162061	4.576	5.506	5.687	3.963	4.057	3.608	3.162	4.477	2.962	5.698	5.45	5.318	3.81	3.857	4.497	3.898	3.651	3.356	5.701	5.532	5.55	5.766	5.718	5.547	5.531	5.528	5.527	5.533	5.545
neg_3820	(2R)-2-acetamido-3-(1H-indol-3-yl)propanoic acid	metab_10020	;MJDBWX000002121	-	245.093	5.1182	neg	M-H	C13H14N2O3	65.5	-	-1.41715	-	0.00761466	5.944	5.744	5.493	3.227	3.211	3.224	4.095	4.163	4.302	4.198	5.836	4.775	5.875	7.07	5.729	5.698	6.243	6.886	5.095	4.977	4.941	5.124	4.887	4.389	5.639	5.637	5.633	5.638	5.631
neg_3835	(1S,2S,4R)-1,8-Epoxy-p-menthan-2-ol glucoside	metab_10033	HMDB0033110	-	331.176	5.1536	neg	M-H	C16H28O7	-	50.2	-0.979362	155836-26-3	0.00654712	4.965	4.949	5.249	6.361	6.252	5.948	4.49	6.38	5.956	4.371	5.084	4.865	5.98	6.423	6.519	6.039	6.379	6.393	4.652	4.466	3.344	3.294	4.856	4.18	5.728	5.726	5.721	5.727	5.727
neg_3983	3,4,5-trihydroxy-6-{4-[2-hydroxy-3-(2,4,6-trihydroxyphenyl)propyl]-2-methoxyphenoxy}oxane-2-carboxylic acid	metab_10154	HMDB0127772	-	503.119	5.7483	neg	M+Na-2H	C22H26O12	-	70.4	4.86188	-	0.0152471	2.532	2.553	2.411	0	0	0	0	0	0	3.754	3.019	3.661	3.212	3.239	3.04	3.625	3.758	3.797	6.208	5.459	6.3	6.195	5.764	6.15	5.652	5.652	5.651	5.664	5.646
neg_3994	(2S,4R,6S)-2-[2-(4-hydroxy-3-methoxyphenyl)ethyl]tetrahydro-6-(4-hydroxy-3,5-dimethoxyphenyl)-2H-pyran-4-ol	metab_10165	HMDB0030504	-	449.181	5.8012	neg	M+FA-H	C22H28O7	-	56.3	-1.66457	182227-94-7	0.0397032	2.584	5.189	5.864	3.863	3.848	3.861	3.636	3.578	3.618	4.714	4.519	2.207	5.239	6.103	6.222	5.417	4.157	6.197	4.308	4.955	4.259	4.309	4.367	4.617	4.353	4.394	4.383	4.398	4.384
neg_4062	6-{3,5-dihydroxy-2-[3-(3-methoxyphenyl)-2-oxopropanoyl]phenoxy}-3,4,5-trihydroxyoxane-2-carboxylic acid	metab_10227	HMDB0126596	-	459.093	6.0426	neg	M-H2O-H	C22H22O12	-	65.1	-0.40303	-	0.0577268	3.831	3.308	3.518	4.118	4.133	4.083	3.587	3.857	3.833	3.276	3.278	3.622	3.399	3.318	3.239	3.211	3.941	3.308	5.124	4.049	5.027	5.268	4.443	4.881	4.934	4.931	4.943	4.943	4.881
neg_4067	Lactapiperanol C	metab_10232	HMDB0033630	-	327.181	6.0802	neg	M+FA-H	C16H26O4	-	86.3	-1.09153	243447-93-0	0.126002	3.223	3.244	3.102	3.252	4.758	3.977	4.431	4.148	4.561	2.682	2.979	2.914	0	0	0	0	0	0	3.481	2.576	3.788	3.298	3.442	2.512	4.115	4.094	4.094	4.096	4.212
neg_4070	10-Hydroxy-8-nor-2-fenchanone glucoside	metab_10235	HMDB0033643	-	315.145	6.0892	neg	M-H	C15H24O7	-	61.3	-0.422909	240495-82-3	0.0117881	5.721	6.015	5.902	3.568	4.804	3.21	4.311	5.167	3.587	5.699	6.246	3.507	0	0	0	3.353	3.487	3.526	5.999	6.027	5.918	5.933	5.931	5.8	5.718	5.728	5.721	5.73	5.72
neg_4083	Taraxinic acid glucosyl ester	metab_10247	HMDB0035249	-	445.15	6.1231	neg	M+Na-2H	C21H28O9	-	57.7	4.88891	75911-14-7	0.14692	3.052	6.016	5.929	3.624	3.609	3.622	0	0	0	3.864	4.008	3.408	5.182	5.764	5.172	5.398	4.523	5.326	5.183	5.119	5.145	4.171	1.751	4.448	4.329	4.159	4.302	4.327	4.299
neg_4095	3-Dehydronobilin	metab_10257	HMDB0036691	-	389.16	6.1466	neg	M+FA-H	C20H24O5	-	88.8	-0.407743	63529-14-6	0.0322036	6.693	6.706	6.58	2.977	2.962	2.975	2.857	2.748	2.732	5.151	5.302	5.304	6.39	6.578	6.243	7.044	5.138	6.54	4.156	6.222	4.247	4.386	4.936	5.972	4.939	4.959	4.923	4.929	4.931
neg_4147	Sambacin	metab_10297	HMDB0038883	-	521.203	6.2619	neg	M-H2O-H	C26H36O12	-	62.3	0.765557	85562-86-3	0.077737	4.559	4.552	5.149	5.516	4.414	3.878	3.056	4.465	3.997	4.957	4.813	4.672	5.707	6.502	6.655	5.875	5.792	6.393	4.639	3.853	3.566	4.166	4.616	4.464	4.892	4.852	4.868	4.87	4.799
neg_4160	Gibberellin A1 glucosyl ester	metab_10308	HMDB0038609	-	491.193	6.2895	neg	M-H2O-H	C25H34O11	-	70.9	1.4769	54788-51-1	0.0277602	5.586	6.354	6.44	5.699	5.313	5.033	4.575	5.449	5.296	6.093	6.044	5.965	6.483	7.41	7.362	6.59	6.513	7.388	5.46	5.99	5.293	5.15	5.563	5.679	5.809	5.783	5.785	5.785	5.78
neg_4164	6-{[(1R,16S)-5,7-dihydroxy-8,8,10,12,16-pentamethyl-3-[1-(2-methyl-1,3-thiazol-4-yl)prop-1-en-2-yl]-9-oxo-17-oxa-4-azabicyclo[14.1.0]heptadec-4-en-11-yl]oxy}-3,4,5-trihydroxyoxane-2-carboxylic acid	metab_10310	HMDB0127536	-	681.313	6.2954	neg	M-H	C33H50N2O11S	-	85.6	9.45202	-	0.230921	0	0	0	4.034	5.609	4.146	5.707	5.306	5.879	0	0	0	4.607	4.608	4.377	3.737	3.87	3.909	3.792	3.728	3.754	4.069	4.055	4.046	3.652	3.65	3.88	3.743	3.739
neg_4178	1-(5-Acetyl-2-hydroxyphenyl)-3-methyl-1-butanone	metab_10321	HMDB0032589	-	485.218	6.3156	neg	2M+FA-H	C13H16O3	-	72.1	-0.931613	62458-64-4	0.0720134	3.512	5.849	5.101	4.751	4.322	4.063	3.107	4.486	4.498	3.969	3.948	3.942	4.226	4.302	4.036	3.773	4.239	4.163	4.69	5.405	4.464	4.82	5.004	5.098	4.427	4.442	4.447	4.367	4.439
neg_4242	Isokobusone	metab_10368	HMDB0036791	C16977	267.16	6.4018	neg	M+FA-H	C14H22O2	-	60.6	-0.810673	24173-72-6	0.0164564	4.785	5.07	4.751	5.522	6.103	5.501	4.626	6.237	5.668	4.665	4.909	4.445	4.791	4.951	4.624	4.443	5.155	4.647	4.3	4.402	4.261	3.712	4.803	4.165	5.306	5.29	5.289	5.293	5.291
neg_4264	Trans-5,6-Dihydro-5,6-dihydroxy-7,12-dimethylbenz[a]anthracene	metab_10384	HMDB0060519	C19607	639.28	6.4299	neg	2M+Hac-H	C20H18O2	-	54.3	8.71889	-	0.0231638	2.913	5.332	5.587	4.027	4.093	3.925	4.928	3.313	5.303	3.492	4.843	3.615	5.017	5.328	4.827	5.436	4.542	5.26	4.279	5.679	5.047	4.447	5.085	5.163	5.151	5.157	5.133	5.157	5.155
neg_4279	10,11-dihydro-20-trihydroxy-leukotriene B4	metab_10392	HMDB0012503;LMFA03020044	-	385.223	6.4505	neg	M-H	C20H34O7	-	52.9	-0.397588	-	0.0112205	5.124	5.585	5.339	3.779	3.466	3.653	3.518	3.46	3.501	5.361	5.436	5.32	3.952	3.928	3.919	4.045	4.733	3.256	4.923	5.077	4.618	3.974	5.238	4.882	5.104	5.093	5.102	5.105	5.102
neg_4284	Traumatin	metab_10396	HMDB0037326;LMFA01060093	C16309	233.116	6.4573	neg	M+Na-2H	C12H20O3	-	78.6	-1.15702	65410-38-0	0.0404374	4.637	3.84	3.727	4.736	4.56	4.304	4.55	4.342	4.87	3.881	4.331	4.688	4.632	4.749	3.19	4.539	4.429	4.384	3.449	3.475	3.806	3.866	4.015	3.581	4.268	4.268	4.265	4.229	4.243
neg_4338	N-Nonanoylglycine	metab_10434	HMDB0013279	-	252.1	6.5261	neg	M+K-2H	C11H21NO3	-	58.1	-2.25477	-	0.0609999	5.069	4.847	4.796	4.664	5.06	5.072	4.765	5.093	4.579	4.712	4.892	5.073	4.055	4.127	3.851	4.111	4.218	4.308	0	0	0	3.212	3.199	3.19	3.721	3.731	3.73	3.772	3.7
neg_4385	Dihydromyoporone	metab_10468	LMFA05000650;HMDB0035729	-	251.165	6.5741	neg	M-H	C15H24O3	-	60.1	-1.44505	72145-16-5	0.0398663	3.516	5.303	4.861	4.693	5.279	4.696	2.66	5.471	4.373	4.16	4.799	4.276	4.191	4.442	3.846	4.296	4.471	4.08	4.55	4.791	4.328	4.235	4.907	4.284	4.888	4.892	4.867	4.896	4.915
neg_4403	6-Hydroxypentadecanedioic acid	metab_10479	HMDB0031885	-	269.176	6.5878	neg	M-H2O-H	C15H28O5	-	56.5	-0.706053	38076-52-7	0.0263054	4.208	4.335	4.177	5.561	5.052	5.988	4.518	5.237	4.839	4.283	4.413	4.129	3.85	4.738	4.364	3.643	4.477	4.296	3.548	3.908	3.772	3.556	4.328	3.408	4.909	4.901	4.9	4.902	4.927
neg_4418	(+/-)9-HpODE	metab_10492	-	-	311.223	6.6083	neg	M-H	C18H32O4	82	-	-0.954944	-	0.00812407	7.157	7.551	7.263	7.628	7.763	7.725	7.819	7.662	8.003	7.367	7.422	7.244	7.465	7.337	6.517	6.82	7.389	6.89	7.454	7.572	7.49	7.499	7.648	7.555	7.485	7.48	7.479	7.479	7.487
neg_4433	4,11,13,15-Tetrahydroridentin B	metab_10503	HMDB0036150	-	249.149	6.6289	neg	M-H2O-H	C15H24O4	-	52.5	-1.26095	75991-58-1	0.102987	4.055	4.661	4.122	4.7	5.448	4.44	3.309	5.745	5.115	3.955	4.402	4.178	3.951	4.383	0.9717	3.868	4.536	4.442	3.628	4.185	3.916	3.885	4.082	3.487	4.498	4.489	4.488	4.587	4.499
neg_4434	(+/-)12,13-DiHOME	metab_10504	-	-	313.238	6.6289	neg	M-H	C18H34O4	58.3	-	-1.53003	-	0.00921753	6.361	6.053	6.049	6.53	7.005	6.963	7.214	6.859	7.358	6.501	6.182	6.125	6.863	6.062	5.286	6.412	6.282	5.667	6.37	6.023	5.757	5.958	6.47	6.301	6.571	6.566	6.567	6.568	6.576
neg_4452	Ganoderenic acid B	metab_10517	HMDB0035709	-	495.275	6.6494	neg	M-H2O-H	C30H42O7	-	59.2	-0.998638	100665-41-6	0.0270853	4.878	4.834	4.813	5.165	4.278	3.642	4.703	4.794	5.506	3.386	3.543	3.542	5.296	3.915	5.307	4.753	5.019	5.16	4.14	3.964	4.315	4.765	4.981	5.12	5.192	5.193	5.188	5.165	5.179
neg_4464	Sterebin D	metab_10524	HMDB0036832	-	275.201	6.6631	neg	M-H2O-H	C18H30O3	-	87.4	-1.32694	-	0.074808	3.628	4.199	4.155	4.337	4.589	4.39	3.643	4.947	4.613	4.166	4.474	3.226	4.259	4.204	4.11	4.366	4.5	4.539	4.409	4.473	4.513	4.382	4.878	4.572	4.443	4.498	4.531	4.516	4.497
neg_4486	Tetranor-12(R)-HETE	metab_10541	-	-	265.181	6.6841	neg	M-H	C16H26O3	57.1	-	-1.03717	-	0.00673064	4.556	5.16	5.488	4.868	5.37	5.211	5.481	5.643	4.998	5.201	5.389	4.304	4.588	4.885	3.96	3.886	4.858	4.496	4.909	4.68	5.153	4.803	4.847	4.776	5.25	5.246	5.253	5.245	5.249
neg_4520	13(S)-HODE	metab_10572	-	C14762	295.228	6.7184	neg	M-H	C18H32O3	68.5	-	-1.38038	-	0.00694683	5.742	5.932	6.001	6.294	6.467	5.986	6.313	6.505	6.541	5.87	6.159	5.523	6.472	6.402	5.5	6.838	6.288	5.751	6.615	6.717	6.764	6.737	6.703	6.658	6.589	6.584	6.581	6.582	6.582
neg_4532	2beta-Hydroxytestosterone	metab_10580	HMDB0012654	C00550	303.196	6.7252	neg	M-H	C19H28O3	-	74	-0.966684	10390-14-4	0.0712679	3.679	3.7	3.557	5.788	5.177	5.769	4.793	5.361	4.665	3.029	3.185	3.185	5.146	3.565	5.699	4.887	3.986	4.972	0	0	0	0	0	0	4.928	4.897	4.843	4.91	4.906
neg_4534	3-Benzoyloxy-6-oxo-12-ursen-28-oic acid	metab_10582	HMDB0032840	-	573.354	6.7252	neg	M-H	C37H50O5	-	67.8	-7.89311	205699-24-7	0.12437	3.652	3.642	3.465	6.112	5.413	5.891	3.962	5.418	4.976	0	0	0	4.927	4.085	6.684	2.406	4.366	4.595	3.56	3.496	3.522	4.114	3.911	4.007	3.958	3.807	3.903	3.872	3.885
neg_4538	20-carboxy Arachidonic Acid	metab_10585	-	-	333.206	6.7321	neg	M-H	C20H30O4	62.4	-	-2.47303	-	0.00344531	6.502	5.822	5.772	6.944	6.884	7.026	6.731	7.045	7.022	5.739	5.833	5.685	6.314	5.96	6.397	5.869	5.997	5.835	5.333	5.387	5.265	5.11	5.531	5.446	6.897	6.894	6.893	6.894	6.895
neg_4551	4-Androstenediol	metab_10596	HMDB0005849;LMST02020105	C14210	289.217	6.7389	neg	M-H	C19H30O2	-	69.3	-1.14241	1156-92-9	0.00855723	5.201	5.223	5.08	6.068	5.93	6.035	5.504	6.101	5.806	0	0	0	4.74	5.182	5.224	4.275	4.183	3.726	0	0	0	0	0	0	5.696	5.694	5.692	5.695	5.686
neg_4571	Canesceol	metab_10611	HMDB0034084	-	605.241	6.7661	neg	M+K-2H	C29H44O11	-	57	6.72125	82228-15-7	0.0612264	6.075	6.585	6.317	0	0	0	4.103	4.045	4.086	6.048	6.154	6.41	3.961	4.025	3.868	1.278	1.406	1.443	6.049	5.924	5.324	5.24	6.005	5.99	5.526	5.523	5.522	5.515	5.46
neg_4586	1-Oleoylglycerophosphoserine	metab_10620	HMDB0061694	-	544.265	6.7933	neg	M+Na-2H	C24H46NO9P	-	66.8	-1.44375	-	0.0378969	5.583	4.644	4.215	4.233	3.026	2.495	3.326	3.36	4	5.338	5.024	5.414	5.1	4.908	4.046	5.392	5.526	5.565	0	0	0	0	0	0	5.222	5.214	5.207	5.216	5.179
neg_4590	2-Hydroxymyristic Acid	metab_10624	HMDB0002261;LMFA01050484	-	243.196	6.8001	neg	M-H	C14H28O3	59.1	-	-1.6164	2507-55-3	0.00843563	4.615	4.32	4.361	4.473	3.969	4.438	4.184	4.093	4.15	4.333	4.654	4.43	5.148	5.466	4.715	5.176	5.453	5.074	3.828	4.032	3.705	3.217	3.864	3.748	4.749	4.743	4.742	4.745	4.75
neg_4599	Beta-Solanine	metab_10631	HMDB0033696	-	742.418	6.8136	neg	M+Na-2H	C39H63NO11	-	62.1	5.01064	61877-94-9	0.105361	4.671	4.87	4.242	4.184	4.063	4.132	5.013	4.717	4.185	4.317	4.611	2.592	6.183	5.653	5.008	6.668	5.451	6.558	5.228	4.936	5.198	5.605	4.648	3.832	3.552	3.491	3.449	3.513	3.444
neg_4618	11-Hydroxyandrosterone	metab_10645	LMST02020086;HMDB0002984	C14606	287.201	6.8544	neg	M-H2O-H	C19H30O3	-	76.9	-0.882501	57-61-4	0.00887253	6.551	6.572	6.429	6.934	6.904	6.813	6.291	6.961	6.356	2.882	3.039	3.038	6.406	5.113	6.253	5.661	4.756	5.179	0	0	0	0	0	0	6.629	6.624	6.625	6.618	6.624
neg_4633	3-hydroxypentadecanoic acid	metab_10651	HMDB0061657	-	257.212	6.8948	neg	M-H	C15H30O3	-	62.9	-1.37868	-	0.0234897	4.5	3.983	4.317	4.592	4.587	4.886	5.176	4.659	3.539	3.983	4.414	4.023	4.179	4.519	4.062	4.867	4.635	4.452	3.748	3.436	3.699	2.9	3.337	3.544	5.106	5.122	5.101	5.095	5.105
neg_4635	PE(18:1(9Z)/0:0)	metab_10653	LMGP02050004	-	478.294	6.8948	neg	M-H	C23H46NO7P	75.2	-	0.162178	-	0.0206878	5.066	4.646	4.707	5.985	3.906	4.464	5.258	4.485	5.219	5.379	5.068	5.34	6.202	4.255	5.998	6.14	5.983	4.709	4.869	4.73	4.385	4.194	4.545	4.653	5.7	5.681	5.679	5.679	5.683
neg_4644	LysoPE(16:0/0:0)	metab_10661	HMDB0011503	-	452.278	6.9084	neg	M-H	C21H44NO7P	-	67.1	-0.982316	53862-35-4	0.0117892	6.318	5.582	5.547	5.424	5.243	5.872	6.196	4.669	6.82	6.079	5.86	6.397	6.513	5.61	4.264	6.843	5.644	5.815	5.908	5.413	5.342	5.471	5.821	5.576	6.173	6.17	6.16	6.17	6.166
neg_4715	LysoPA(0:0/18:2(9Z,12Z))	metab_10718	HMDB0007852	-	433.236	7.0643	neg	M-H	C21H39O7P	-	54.3	-1.39676	-	0.0219686	7.278	8.144	7.781	7.264	7.274	7.066	7.721	7.472	8.05	7.651	7.71	7.573	7.593	7.196	7.397	7.417	6.947	6.997	7.108	7.285	6.87	6.808	7.311	7.066	7.407	7.406	7.402	7.383	7.404
neg_4746	1-Oleoyl Lysophosphatidic Acid (sodium salt)	metab_10743	-	-	435.252	7.201	neg	M-H	C21H41O7P	54.9	-	-0.407091	-	0.0121044	6.546	7.025	6.748	6.784	6.709	6.448	6.863	6.862	7.048	6.812	6.818	6.822	6.877	6.581	6.905	6.789	6.307	6.46	6.48	6.491	6.153	6.095	6.265	6.297	6.557	6.551	6.552	6.542	6.551
neg_4752	Prostaglandin G2 2-glyceryl Ester	metab_10747	HMDB0062591	-	477.223	7.2138	neg	M+Cl	C23H38O8	-	72	-6.9236	-	0.0248694	5.842	5.893	5.458	5.839	5.817	5.633	6.174	6.052	6.431	5.48	5.779	5.861	6.472	5.901	5.753	6.332	5.776	5.605	5.057	4.992	4.942	4.914	4.932	4.874	5.702	5.677	5.676	5.686	5.68
neg_4842	3,4,5-trihydroxy-6-{[(2Z)-2-(phenylmethylidene)heptyl]oxy}oxane-2-carboxylic acid	metab_10814	HMDB0126521	-	361.166	7.5667	neg	M-H2O-H	C20H28O7	-	77.5	1.35971	-	0.0453704	4.861	4.165	4.067	4.625	4.688	4.77	5.742	4.815	4.77	4.069	4.621	4.26	4.634	4.489	4.334	4.619	4.602	4.467	3.728	3.547	3.412	2.972	3.433	3.688	4.369	4.352	4.348	4.393	4.349
neg_4851	PGP(a-13:0/i-16:0)	metab_10820	HMDB0116522	-	781.406	7.5805	neg	M+Na-2H	C35H70O13P2	-	57.3	2.84235	-	0.014211	2.913	3.412	4.224	3.933	3.917	3.93	2.966	3.056	4.129	4.345	4.906	3.414	3.663	3.809	3.721	2.774	2.907	2.947	6.426	6.034	6.566	6.785	6.035	6.039	5.543	5.542	5.532	5.541	5.529
neg_4889	PA(18:2(9Z,12Z)/18:3(6Z,9Z,12Z))	metab_10849	HMDB0114955;LMGP10010349	-	693.45	7.7121	neg	M-H	C39H67O8P	-	90.3	-0.133251	-	0.0302268	6.817	6.657	6.673	5.861	6.295	5.512	6.431	6.51	6.924	6.521	6.635	6.877	6.586	6.064	6.597	6.051	5.443	6.438	6.208	6.071	6.068	6.245	6.079	6.06	6.201	6.198	6.193	6.199	6.169
neg_4902	2-Dodecylbenzenesulfonic acid	metab_10857	HMDB0031031	-	325.184	7.7494	neg	M-H	C18H30O3S	-	58.4	-1.30624	-	0.00454744	7.715	7.58	7.49	7.677	7.558	7.693	7.555	7.591	7.469	7.492	7.473	7.542	7.456	7.676	7.529	7.545	7.676	7.615	7.281	7.046	7.123	7.018	7.164	7.137	7.468	7.464	7.463	7.467	7.464
neg_4923	Cotinine methonium ion	metab_10874	HMDB0001365	-	381.231	7.853	neg	2M-H	C11H15N2O+	-	82.4	4.15419	89932-52-5	0.0503047	5.453	5.063	4.866	5.284	5.314	5.255	5.15	5.107	5.217	4.922	5.197	5.215	4.927	5.19	4.944	5.125	5.202	5.26	4.893	4.647	4.722	4.65	4.763	4.743	5.01	5.007	4.965	5.015	5.022
neg_4930	17-phenyl-18,19,20-trinor-prostaglandin E2	metab_10879	HMDB0062612	-	407.187	7.907	neg	M+Na-2H	C23H30O5	-	75.4	7.1957	-	0.0331765	6.433	6.262	6.196	6.456	6.281	6.51	6.304	6.332	6.121	6.208	6.183	6.291	6.163	6.478	6.269	6.381	6.432	6.364	5.891	5.533	5.614	5.419	5.706	5.714	6.258	6.239	6.226	6.261	6.253
neg_4937	PG(16:0/16:0)	metab_10885	HMDB0010570;LMGP04010986	-	721.502	7.939	neg	M-H	C38H75O10P	-	76.1	-1.02945	-	0.281101	6.135	6.157	6.014	4.967	5.879	4.973	6.349	6.103	4.934	6.054	4.383	6.508	4.284	4.348	4.19	0	0	0	6.302	6.253	6.245	6.267	6.159	6.129	6.004	6.15	6.181	5.846	6.059
neg_4944	1-(11Z-eicosenoyl)-glycero-3-phosphate	metab_10891	HMDB0062305;LMGP10050026	-	509.288	7.9665	neg	M+FA-H	C23H45O7P	-	57.3	-1.33581	-	0.0453848	4.942	5.089	4.644	4.076	4.06	4.073	0	0	0	4.983	5.323	5.273	4.041	4.105	3.947	4.472	4.605	4.644	5.697	5.555	5.453	5.455	5.694	5.552	5.761	5.805	5.804	5.801	5.812
neg_4947	PI(16:0/18:1(11Z))	metab_10894	HMDB0009782	-	881.532	7.9733	neg	M+FA-H	C43H81O13P	-	56.9	-9.42999	-	0.143395	1.38	1.532	1.654	2.292	2.532	2.436	2.301	2.152	2.133	1.796	1.967	1.982	2.104	2.083	1.305	1.798	2.545	1.201	5.643	5.145	5.984	6.227	4.892	5.161	4.131	4.103	4.187	4.13	4.252
neg_5015	PA(16:0/18:2(9Z,12Z))	metab_10932	LMGP10010023;HMDB0007860	C00416	671.466	8.3097	neg	M-H	C37H69O8P	-	92	0.121577	-	0.0522142	7.594	7.365	7.304	6.92	7.094	6.657	7.361	7.332	7.731	7.235	7.287	7.665	7.385	7.032	7.539	6.887	6.672	7.221	6.991	6.925	6.785	6.921	6.839	6.745	7.029	7.013	7.012	6.967	7.004
neg_5268	PG(16:0/0:0)[U]	metab_11163	-	-	483.273	8.7975	neg	M-H	C22H45O9P	72.1	-	-0.605201	-	0.0141981	5.526	6.398	5.475	0	0	0	3.877	3.819	3.859	5.65	6.13	5.954	4.276	4.34	4.182	4.27	4.404	4.443	5.663	5.511	5.334	5.559	5.524	5.312	5.479	5.468	5.468	5.479	5.467
neg_5273	PI(16:0/16:0)	metab_11167	LMGP06010007;HMDB0009778	C00626	831.502	8.7975	neg	M+Na-2H	C41H79O13P	-	52.5	2.33163	-	0.275819	5.232	5.165	5.13	5.282	4.983	3.877	5.259	4.951	5.135	4.75	5.612	5.407	5.461	5.404	5.189	5.169	5.505	4.949	5.282	5.503	5.626	5.555	5.58	5.44	4.649	4.957	4.953	4.835	4.984
neg_5838	1-Oleoylglycerophosphoinositol	metab_11715	HMDB0061693	-	597.304	8.7632	neg	M-H	C27H51O12P	-	84.7	-0.268694	-	0.0211174	5.604	6.124	5.856	4.925	3.781	4.859	5.146	4.242	6.183	5.938	6.089	5.954	6.024	6.166	5.482	6.109	5.419	6.172	6.003	6.074	5.768	5.558	5.915	5.819	5.799	5.791	5.795	5.803	5.779
neg_6073	PI(16:0/18:2(9Z,12Z))	metab_11918	LMGP06010959;HMDB0009784	-	833.513	8.2837	neg	M-H	C43H79O13P	-	86.1	-6.76926	219584-66-4	0.143918	6.221	6.43	6.241	5.883	5.794	4.865	6.105	5.887	4.877	6.168	6.588	6.441	6.492	6.739	6.407	4.089	6.405	6.436	7.099	6.786	7.196	7.391	6.812	6.749	6.512	6.53	6.567	6.389	6.508
neg_6135	PA(16:0/18:3(6Z,9Z,12Z))	metab_11966	LMGP10010907;HMDB0114836	-	669.45	7.9934	neg	M-H	C37H67O8P	-	81.9	0.1534	-	0.016034	6.752	6.609	6.613	5.93	6.141	5.282	6.41	6.406	6.814	6.494	6.588	6.857	6.452	5.921	6.631	5.93	5.467	6.378	6.286	6.2	6.182	6.376	6.173	6.164	6.212	6.209	6.208	6.195	6.201
neg_6145	Physapubescin	metab_11973	HMDB0033796	-	551.26	7.9665	neg	M+Na-2H	C30H42O8	-	61.5	-4.85453	74747-52-7	0.0184954	5.67	6.53	5.526	0	0	0	3.545	3.486	3.527	5.776	6.214	6.078	3.606	3.67	3.513	4.448	4.581	4.62	5.587	5.466	5.103	5.414	5.486	5.228	5.596	5.588	5.595	5.598	5.61
neg_6285	1-Palmitoylglycerophosphoinositol	metab_12070	HMDB0061695	-	593.273	7.4915	neg	M+Na-2H	C25H49O12P	-	56.3	3.89168	-	0.0195281	4.808	6.605	6.225	4.419	4.404	4.417	5.553	4.231	5.825	6.327	6.477	5.576	4.993	4.703	4.758	4.962	4.987	4.881	6.122	6.339	6.151	5.994	6.324	6.081	5.856	5.834	5.851	5.851	5.846
neg_6361	Retinyl beta-glucuronide	metab_12118	HMDB0010340	-	443.247	7.2669	neg	M-H2O-H	C26H38O7	-	79.9	6.60138	-	0.0220871	5.929	5.799	5.65	6.035	6.071	6.07	5.68	6.104	5.933	5.662	5.932	5.905	5.959	6.085	6.009	5.873	6.151	6.113	5.586	5.574	5.451	5.42	5.621	5.511	5.647	5.638	5.637	5.661	5.641
neg_6385	3,17-Androstanediol glucuronide	metab_12133	HMDB0010339;LMST05010037;HMDB0010321	-	503.239	7.201	neg	M+Cl	C25H40O8	-	64.9	-5.9111	-	0.0275095	5.478	5.929	5.703	5.865	5.709	5.293	5.948	5.916	6.076	5.854	5.795	5.662	5.937	5.537	6.006	5.898	5.076	5.52	5.292	5.345	4.861	4.689	5.056	5.068	5.564	5.542	5.533	5.552	5.54
neg_6414	5-Hexyl-2-furanoctanoic acid	metab_12151	HMDB0112099	C13798	633.437	7.1191	neg	2M+FA-H	C18H30O3	-	65.2	-0.449199	-	0.135605	5.601	5.622	5.48	6.296	5.587	4.34	4.103	5.504	5.491	0	0	0	4.84	4.369	4.829	5.065	4.257	4.894	3.844	4.928	3.515	3.707	3.409	3.855	4.73	4.603	4.642	4.601	4.606
neg_6415	LysoPC(18:1(9Z))	metab_12152	HMDB0061701;HMDB0002815	-	566.346	7.1191	neg	M+FA-H	C26H52NO7P	-	60.9	-0.65515	-	0.0935085	4.696	4.589	4.384	4.808	5.17	5.382	3.832	3.774	3.814	5.722	5.342	5.196	5.87	5.934	5.777	6.016	5.855	4.368	5.08	5.455	5.136	5.014	4.676	5.046	5.223	5.218	5.226	5.307	5.217
neg_6422	LysoPC(16:0)	metab_12158	HMDB0240262;HMDB0010382	C04230	540.33	7.0988	neg	M+FA-H	C24H50NO7P	-	60.2	-0.612883	-	0.0672346	5.802	5.553	4.54	5.349	5.618	5.671	5.586	5.323	6.018	5.051	5.345	5.828	6.069	5.578	5.781	6.45	4.792	5.858	4.952	3.879	4.759	5.063	4.775	4.589	5.504	5.504	5.434	5.496	5.503
neg_6449	(Z)-11-Eicosen-1-ol	metab_12179	HMDB0034933	-	341.306	7.0169	neg	M+FA-H	C20H40O	-	58.3	-1.74826	62442-62-0	0.0326683	4.563	3.758	4.709	0	0	0	4.712	4.654	4.694	3.471	3.539	3.585	4.435	3.704	4.606	3.65	3.732	3.798	3.884	3.82	3.846	3.223	3.33	3.416	5.049	5.054	5.058	5.084	5.053
neg_6452	Ethyl hydrogen sulfate	metab_12182	HMDB0031233	-	124.99	7.0169	neg	M-H	C2H6O4S	-	80.6	-7.7701	540-82-9	0.0112827	6.544	6.464	6.331	6.637	6.597	6.632	6.539	6.527	6.435	6.357	6.445	6.472	6.489	6.61	6.537	6.427	6.681	6.6	6.125	6.078	6.059	6.079	6.172	6.073	6.396	6.393	6.383	6.393	6.393
neg_6460	25-Hydroxyvitamin D2	metab_12188	LMST03010030;HMDB0001438	-	457.332	7.0103	neg	M+FA-H	C28H44O2	-	73.8	0.289709	21343-40-8	0.0903189	0	0	0	6.084	6.468	6.424	6.312	6.708	6.563	2.622	2.779	2.778	5.368	4.237	5.884	4.658	3.25	4.541	0	0	0	0	0	0	5.049	5.047	4.951	5.037	5.044
neg_6518	Ophthalmic acid	metab_12233	HMDB0005765	-	637.266	6.9293	neg	2M+Hac-H	C11H19N3O6	-	68.1	-3.71726	495-27-2	0.0256768	6.895	6.895	6.637	5.534	5.519	5.532	5.523	5.623	5.252	6.923	6.7	6.927	0	0	0	3.599	3.733	3.772	6.377	6.553	4.888	5.347	6.335	5.683	6.536	6.516	6.51	6.513	6.509
neg_6587	19-Oxotestosterone	metab_12282	HMDB0003959	C05295	649.374	6.8068	neg	2M+FA-H	C19H26O3	-	51.3	-0.286896	4075-13-2	0.0317989	3.794	3.03	3.937	5.026	4.398	4.818	3.547	4.436	2.846	2.091	2.247	2.246	7.12	6.575	5.737	7.725	6.3	5.798	3.341	3.277	3.303	1.821	3.593	3.418	5.58	5.609	5.582	5.579	5.575
neg_6599	LysoPE(18:2(9Z,12Z)/0:0)	metab_12291	HMDB0011507	-	476.278	6.8001	neg	M-H	C23H44NO7P	-	63.6	-0.14272	85046-18-0	0.00554191	6.365	6.374	6.152	5.37	5.537	5.783	6.032	5.293	6.31	6.524	6.308	6.525	6.585	5.285	4.144	6.58	5.394	5.258	5.612	5.715	5.24	5.101	5.837	5.521	6.262	6.259	6.256	6.257	6.258
neg_6611	Tetracosapentaenoic acid (24:5n-6)	metab_12301	HMDB0006322	-	395.233	6.7797	neg	M+K-2H	C24H38O2	-	84.5	-6.61887	-	0.0714905	2.876	3.109	3.109	5.245	4.927	5.782	4.679	5.624	4.955	2.533	2.689	2.689	4.101	4.187	5.393	3.554	2.911	3.856	0	0	0	3.068	3.054	3.045	2.97	2.903	2.954	2.957	2.989
neg_6627	Ethisterone	metab_12312	HMDB0060580	C14487	311.202	6.7661	neg	M-H	C21H28O2	58.8	-	-0.586865	-	0.042153	5.618	5.234	5.182	5.356	5.183	5.508	5.159	5.124	4.863	5.217	5.37	5.453	5.168	5.772	4.978	5.249	5.967	5.857	4.559	4.457	4.574	4.624	4.723	4.594	5.119	5.082	5.079	5.09	5.072
neg_6689	7a-Hydroxy-5b-cholanic acid	metab_12357	HMDB0002492	-	413.244	6.7115	neg	M+K-2H	C24H40O3	-	51.6	-5.51387	28083-34-3	0.061411	3.889	3.999	3.657	7.056	5.27	6.143	6.766	5.982	5.91	4.892	3.578	3.297	7.295	6.467	7.973	6.754	5.454	5.049	4.734	4.424	4.711	4.73	4.477	4.34	5.114	5.111	5.17	5.118	5.108
neg_6723	(1(10)E,4a,5E)-1(10),5-Germacradiene-12-acetoxy-4,11-diol	metab_12381	HMDB0038798	-	295.191	6.6841	neg	M-H	C17H28O4	-	51.1	-1.15326	143305-08-2	0.0497249	4.853	5.41	5.228	4.139	3.887	4.02	3.835	3.644	3.405	5.342	5.332	4.858	3.593	3.657	3.5	3.746	3.737	3.428	4.891	5.103	4.406	3.949	5.126	4.845	4.841	4.846	4.827	4.882	4.836
neg_6830	(+/-)12-HpETE	metab_12463	-	-	335.222	6.5878	neg	M-H	C20H32O4	50.7	-	-1.43854	-	0.00762638	5.385	5.108	5.263	5.691	5.383	5.928	5.561	5.479	5.644	5.239	5.159	4.561	5.661	5.899	5.678	5.408	4.925	5.173	4.504	4.344	4.566	4.431	4.422	4.461	5.695	5.689	5.69	5.686	5.689
neg_6831	Furanofukinin	metab_12464	HMDB0036640	-	293.176	6.5878	neg	M+FA-H	C16H24O2	-	53.1	-0.234247	34335-93-8	0.0167469	5.869	5.818	5.638	6.05	5.88	6	5.752	5.904	5.686	5.616	5.762	5.818	5.978	6.289	5.998	5.842	6.311	6.181	5.214	5.29	5.186	5.124	5.396	5.183	5.799	5.784	5.8	5.802	5.801
neg_6833	4-Hydroxydebrisoquine	metab_12465	HMDB0006468	-	236.105	6.5878	neg	M+FA-H	C10H13N3O	-	63.6	4.5049	59333-79-8	0.0257686	5.114	5.101	4.928	5.321	5.141	5.225	5.004	5.117	4.929	4.894	5.064	5.068	5.172	5.485	5.095	4.952	5.553	5.405	4.413	4.547	4.473	4.313	4.626	4.423	4.956	4.955	4.957	4.954	4.98
neg_6839	Physagulin G	metab_12471	HMDB0039694	-	743.294	6.5741	neg	M+Na-2H	C36H50O15	-	60	5.4786	148076-22-6	0.112566	6.273	6.354	6.001	0	0	0	4.918	4.86	4.901	6.022	6.364	6.557	4.708	3.968	3.702	5.581	5.715	5.754	5.323	5.618	3.904	4.26	5.462	3.913	4.479	4.583	4.473	4.502	4.48
neg_6841	1-Acetoxy-2-hydroxy-16-heptadecyn-4-one	metab_12473	LMFA05000595;HMDB0031007	-	323.223	6.5741	neg	M-H	C19H32O4	-	60.7	-0.753592	24607-10-1	0.0781025	3.634	4.508	4.392	3.553	4.625	3.837	4.475	4.693	4.18	3.992	4.868	4.642	3.764	3.61	3.815	3.799	4.186	3.289	4.307	4.411	4.575	4.347	4.521	4.274	4.574	4.515	4.518	4.49	4.5
neg_6857	Chondrillasterol 3-[glucosyl-(1->4)-glucoside]	metab_12483	HMDB0033886	-	773.432	6.5603	neg	M+K-2H	C41H68O11	-	70.9	9.76075	-	0.0154828	3.951	4.347	4.536	3.924	3.908	3.921	0	0	0	3.848	5.299	4.153	4.85	4.914	4.756	0	0	0	6.069	5.49	6.274	6.574	5.688	5.525	5.409	5.396	5.399	5.398	5.391
neg_6935	10-Hydroxy-3-methoxy-1,3,5,7-cadinatetraen-9-one	metab_12541	HMDB0036456	C09695	565.281	6.5124	neg	2M+FA-H	C16H20O3	-	58.1	0.154393	72843-51-7	0.0380825	5.914	5.917	5.81	3.391	4.531	4.417	4.916	4.516	4.896	4.35	5.178	4.96	5.334	5.408	3.23	6.03	4.589	5.297	5.24	5.837	5.226	5.45	5.836	5.355	5.663	5.643	5.642	5.617	5.648
neg_6951	Cyclohexaneacetic acid	metab_12556	HMDB0031403	-	343.212	6.4984	neg	2M+Hac-H	C8H14O2	-	59.7	-1.26554	5292-21-7	0.00944148	5.828	6.504	6.018	6.103	6.153	6.065	6.26	6.029	6.364	6.219	6.502	5.746	5.53	5.063	4.87	5.282	5.516	4.191	6.462	6.43	6.442	6.434	6.619	6.387	6.378	6.371	6.371	6.373	6.367
neg_6963	1-Hydroxyacorenone	metab_12567	HMDB0030917	-	295.155	6.4916	neg	M+FA-H	C15H22O3	-	69.3	-1.5702	185154-98-7	0.210456	3.921	4.448	4.153	4.176	3.845	4.343	3.509	4.418	4.202	3.477	3.82	3.884	3.334	3.85	3.953	3.28	4.188	3.749	2.683	2.619	2.645	3.562	3.549	3.539	3.593	3.807	3.808	3.843	3.852
neg_6969	2-(3-methylbut-2-en-1-yl)benzene-1,3,5-triol	metab_12573	HMDB0124918	-	581.275	6.4848	neg	3M-H	C11H14O3	-	53.5	-0.315193	-	0.00657786	6.441	6.471	6.312	1.892	3.182	3.427	5.172	3.071	4.957	5.237	5.568	5.489	6.362	7.004	5.63	6.238	5.807	6.618	5.38	6.136	5.527	5.302	5.647	5.845	5.774	5.776	5.775	5.773	5.769
neg_6988	(6beta,7alpha,12beta,13beta)-7-Hydroxy-11,16-dioxo-8,14-apianadien-22,6-olide	metab_12586	HMDB0031380	-	429.191	6.471	neg	M+FA-H	C23H28O5	-	52.6	-1.14186	403613-16-1	0.0180417	5.306	5.925	6.239	3.991	3.975	3.988	3.994	3.696	1.054	5.464	5.609	5.651	5.828	5.457	5.607	5.775	5.429	5.679	5.335	5.75	5.248	5.364	5.66	5.582	5.645	5.641	5.657	5.638	5.638
neg_6989	Asteltoxin	metab_12587	HMDB0029464	-	417.19	6.471	neg	M-H	C23H30O7	-	90.7	-3.88443	79663-49-3	0.261423	4.624	3.838	4.428	1.697	1.683	1.695	4.704	4.396	3.779	2.9	3.056	3.056	5.14	5.65	5.072	5.332	3.864	5.232	3.685	3.621	3.647	1.627	3.434	3.131	3.88	4.177	4.134	4.185	4.224
neg_7016	Physagulin C	metab_12608	HMDB0038535	-	541.245	6.4436	neg	M-H	C30H38O9	-	65.1	2.28107	136997-67-6	0.0245672	3.697	5.575	5.499	3.418	2.636	3.798	3.477	3.805	5.28	4.506	4.655	3.738	4.636	4.7	4.543	4.352	3.15	4.243	5.09	5.661	5.257	5.089	5.576	5.414	5.565	5.573	5.567	5.564	5.545
neg_7078	3,4,5-trihydroxy-6-({17-methoxy-10-oxo-2-oxatricyclo[13.2.2.1?,?]icosa-1(17),3,5,7(20),15,18-hexaen-4-yl}oxy)oxane-2-carboxylic acid	metab_12651	HMDB0133424	-	483.163	6.3949	neg	M-H2O-H	C26H30O10	-	52.8	-6.4993	-	0.275425	4.078	5.545	5.799	3.291	0.9106	1.904	2.528	1.756	2.767	4.6	4.619	4.551	5.254	5.509	5.471	5.51	2.843	5.1	3.371	5.066	4.798	1.961	3.789	4.241	3.603	3.609	3.431	3.312	3.597
neg_7100	Lucidenic acid D1	metab_12670	HMDB0038199	-	469.223	6.3812	neg	M-H	C27H34O7	-	63.7	0.424059	97653-95-7	0.0114881	5.778	5.857	5.59	3.82	3.535	2.69	2.616	2.558	2.598	4.19	4.612	2.841	5.553	3.908	4.196	5.643	4.379	4.021	4.782	5.811	5.126	4.741	5.56	5.606	5.283	5.277	5.277	5.279	5.269
neg_7123	Tanacetol B	metab_12688	HMDB0035075	-	295.191	6.3674	neg	M-H	C17H28O4	-	58.7	-0.992919	86787-28-2	0.0357372	4.376	4.335	4.369	5.876	4.55	5.438	3.522	4.913	4.668	4.333	4.403	3.71	4.9	6.048	5.761	4.8	6.027	6.096	4.495	4.479	4.282	4.151	4.543	4.296	5.169	5.165	5.13	5.156	5.163
neg_7125	2-METHOXYRESORCINOL	metab_12690	HMDB0133970	-	139.039	6.3674	neg	M-H	C7H8O3	82.8	-	-6.27705	-	0.0144067	4.322	4.186	4.477	4.641	3.742	4.024	3.034	4.04	2.698	3.838	4.118	3.418	4.234	4.411	4.128	3.893	4.611	4.357	3.531	3.082	2.466	3.163	3.885	3.648	5.078	5.073	5.067	5.075	5.062
neg_7133	16alpha-hydroxyprednisolone	metab_12695	-	-	357.171	6.3605	neg	M-H2O-H	C21H28O6	-	56	0.258391	-	0.00725777	6.234	6.292	6.267	5.542	5.367	5.2	5.309	5.446	5.341	5.877	6.103	6.513	6.008	5.779	5.523	6.11	5.723	5.837	5.819	5.869	5.754	6.031	5.984	5.924	6.083	6.081	6.078	6.08	6.075
neg_7137	N1-(2,4-Dimethoxybenzyl)-n2-(2-(pyridin-2-yl) ethyl)oxalamide	metab_12698	HMDB0032224	-	745.323	6.3537	neg	2M+Hac-H	C18H21N3O4	-	60	4.73035	745047-53-4	0.0936466	2.935	3.721	3.413	2.754	4.535	3.622	2.361	4.372	5.307	5.808	3.478	3.631	3.649	3.713	3.556	4.396	4.795	3.761	3.057	0.9323	3.318	3.754	1.473	3.433	4.747	4.76	4.658	4.762	4.742
neg_7143	1-Isomangostin hydrate	metab_12703	HMDB0029984	-	473.182	6.3537	neg	M+FA-H	C24H28O7	-	73.4	0.977961	26063-95-6	0.0577587	3.647	4.398	4.93	4.206	3.891	1.636	2.554	0.8609	2.832	3.219	4.149	3.628	5.125	6.043	6.039	5.249	5.64	6.03	4.204	4.375	4.077	3.757	4.637	4.538	4.864	4.816	4.886	4.854	4.851
neg_7156	Tauro-b-muricholic acid	metab_12713	HMDB0000932;LMST05040012	-	514.284	6.3402	neg	M-H	C26H45NO7S	-	92	-1.03869	25696-60-0	0.0630759	3.336	3.784	3.852	3.764	4.263	4.349	4.695	4.416	5.105	3.864	3.896	5.069	3.536	4.704	4.278	0	0	0	3.298	3.234	3.26	4.169	4.179	5.425	4.159	4.11	4.185	4.139	4.154
neg_7197	4-(3-hydroxybutyl)-2-methoxyphenol	metab_12748	HMDB0135672	-	241.108	6.3023	neg	M+FA-H	C11H16O3	-	53.8	-1.80438	-	0.018385	5.962	6.244	6.273	5.203	5.452	5.171	5.242	5.616	5.144	6	6.574	5.164	4.031	3.989	3.696	3.639	4.65	4.105	6.454	6.637	6.687	6.542	6.62	6.485	6.368	6.354	6.351	6.356	6.347
neg_7203	Melledonol	metab_12754	HMDB0035884	-	433.186	6.2895	neg	M-H	C23H30O8	-	82.6	-1.95094	103847-14-9	0.115839	3.932	5.931	5.863	3.936	3.009	2.969	2.765	2.763	2.854	4.369	4.335	4.866	6.343	7	7.121	6.761	5.624	6.967	3.641	5.722	3.575	3.227	4.05	5.142	4.615	4.522	4.664	4.632	4.609
neg_7256	Capsianoside V	metab_12791	HMDB0030737	-	513.27	6.2137	neg	M-H	C26H42O10	-	68.6	-0.718379	121924-06-9	0.0219619	3.028	2.179	4.295	5.063	5.386	5.727	5.948	5.297	5.607	4.28	4.248	3.906	3.283	3.617	4.732	4.053	4.422	3.669	3.844	3.97	0.6727	3.438	3.383	4.393	4.85	4.864	4.84	4.843	4.845
neg_7291	Dehydroisoandrosterone 3-glucuronide	metab_12823	LMST05010064;HMDB0010327	C03033	499.208	6.1625	neg	M+Cl	C25H36O8	-	68.1	-4.82666	-	0.0820685	4.762	5.249	5.3	5.47	4.995	4.748	3.711	4.88	5.023	4.983	4.939	4.89	6.795	5.301	4.412	6.882	4.789	4.318	4.689	4.749	4.538	4.763	4.465	4.914	4.788	4.712	4.697	4.734	4.731
neg_7294	Ent-6R,16bOH,17-Trihydroxy-7-oxo-6,7-seco-19,6-kauranolide 6-O-glucoside	metab_12825	HMDB0038546	-	573.255	6.159	neg	M+FA-H	C26H40O11	-	76.3	-1.1561	132242-50-3	0.0250058	3.75	4.509	4.614	1.778	1.763	1.776	4.016	3.958	3.998	4.197	4.553	3.359	5.393	6.183	6.127	5.095	5.952	6.354	4.748	4.405	4.717	4.884	4.618	4.749	5.291	5.263	5.287	5.284	5.285
neg_7305	Cinnzeylanine	metab_12834	HMDB0036011	-	471.223	6.1391	neg	M+FA-H	C22H34O8	-	76.8	-1.31129	62203-47-8	0.00995109	4.535	3.878	4.379	6.448	4.763	5.624	2.878	5.047	4.63	4.118	3.534	2.629	5.554	6.205	6.441	5.467	6.321	6.276	5.442	4.694	5.491	5.649	4.824	5.538	5.547	5.549	5.548	5.558	5.549
neg_7307	Citrulline	metab_12836	HMDB0000904	C00327	409.208	6.1356	neg	2M+Hac-H	C6H13N3O3	-	53.9	8.47236	372-75-8	0.0103012	5.381	6.126	5.961	5.314	4.792	5.205	4.886	5.052	5.056	6.045	5.896	5.774	4.597	5.161	5.853	4.969	4.586	4.852	6.229	6.441	6.105	6.097	6.57	6.216	6.177	6.167	6.174	6.179	6.173
neg_7329	8-Hydroxy-5,6-octadienoic acid	metab_12856	LMFA01031076;HMDB0031101	-	371.171	6.0962	neg	2M+Hac-H	C8H12O3	-	86.8	-1.45208	-	0.103738	4.231	3.941	3.567	4.454	4.886	3.873	2.769	4.394	4.657	3.918	4.243	4.501	4.482	4.546	4.389	3.962	4.096	4.135	3.946	3.258	3.585	3.378	4.175	3.944	4.022	4.055	4.03	4.125	4.026
neg_7343	Secoeremopetasitolide A	metab_12869	HMDB0041364	-	401.135	6.0586	neg	M+Cl	C19H26O7	-	73.3	-6.21176	178402-70-5	0.0283184	4.931	5.793	5.521	3.942	3.927	3.94	3.88	3.822	3.862	5.336	5.643	5.615	4.831	4.799	4.877	4.993	4.461	4.749	5.295	5.298	4.397	4.652	5.1	4.974	4.743	4.74	4.768	4.749	4.738
neg_7353	12-Oxo-20-trihydroxy-leukotriene B4	metab_12878	HMDB0012553;LMFA03020050	-	381.192	6.0294	neg	M-H	C20H30O7	-	77.3	-1.08971	-	0.00586599	4.634	5.702	5.164	4.37	4.834	4.305	4.002	4.855	4.316	5.323	5.712	5.287	3.124	3.009	3.007	2.793	3.339	3.219	4.88	4.728	4.89	5.02	4.879	4.641	5.169	5.169	5.171	5.171	5.175
neg_7382	Hydroxygaleon	metab_12903	HMDB0031535	-	387.145	5.9524	neg	M+FA-H	C20H22O5	-	88.9	-0.539248	61576-09-8	0.0159057	6.023	5.796	6.059	5.374	5.07	3.82	2.859	3.96	4.286	5.033	4.872	5.058	6.579	7.029	7.007	6.916	5.925	6.677	3.864	5.702	4.43	4.217	4.542	5.178	5.657	5.649	5.653	5.657	5.64
neg_7414	(3S,5R,6R,7E)-3,5,6-Trihydroxy-7-megastigmen-9-one	metab_12934	HMDB0038736	-	287.15	5.8471	neg	M+FA-H	C13H22O4	-	64.3	-1.04874	-	0.0118715	4.837	4.945	5.389	4.985	4.362	5.226	4.5	4.962	4.394	5.404	5.101	4.995	3.856	2.744	3.444	4.017	3.883	3.095	5.671	5.392	5.571	5.703	5.453	5.623	5.383	5.394	5.391	5.396	5.392
neg_7427	ISOPEONOL	metab_12946	-	-	165.055	5.7972	neg	M-H	C9H10O3	55.4	-	-4.89363	-	0.0205677	4.391	4.623	4.507	4.387	4.317	4.318	4.331	4.346	4.217	4.467	4.616	4.595	4.937	5.413	5.743	5.167	4.818	5.416	4.736	4.797	4.728	4.771	4.802	4.721	4.673	4.67	4.673	4.69	4.668
neg_7429	Eriodictyol	metab_12948	LMPK12140002;HMDB0005810	C05631	287.056	5.7846	neg	M-H	C15H12O6	-	68.5	-0.803352	552-58-9	0.107233	2.907	2.929	2.786	3.937	4.819	4.614	4.06	4.9	5.386	3.984	4.14	4.14	0	0	0	0	0	0	4.381	4.812	3.777	3.829	4.286	4.539	4.015	4.113	4.011	4.031	4.01
neg_7460	5,7-dihydroxy-2-(4-hydroxyphenyl)-8-(3,4,5-trihydroxyoxan-2-yl)-4H-chromen-4-one	metab_12973	HMDB0127225	-	401.087	5.6801	neg	M-H	C20H18O9	-	69.4	-0.966883	-	0.0239054	3.041	2.493	3.158	3.96	3.945	3.958	3.235	3.176	3.217	2.814	4.144	3.31	0	0	0	0	0	0	4.34	3.602	4.281	4.023	4.136	3.69	4.806	4.807	4.806	4.818	4.829
neg_7465	1-(2,4-dihydroxyphenyl)-3-[4-hydroxy-3-(4-hydroxy-3-methylbut-2-en-1-yl)phenyl]prop-2-en-1-one	metab_12978	HMDB0135875	-	385.129	5.6671	neg	M+FA-H	C20H20O5	-	72.2	-0.890057	-	0.160196	5.055	4.595	5.156	0	0	0	0	0	0	4.393	3.778	4.316	3.137	3.66	2.936	3.808	3.942	3.981	2.855	4.244	3.984	2.541	3.467	3.507	3.738	3.785	3.751	3.754	3.588
neg_7560	6-{3-[2-(3,5-dihydroxyphenyl)ethyl]phenoxy}-3,4,5-trihydroxyoxane-2-carboxylic acid	metab_13065	HMDB0129950	-	387.108	5.3858	neg	M-H2O-H	C20H22O9	-	67.3	-0.227687	-	0.0245066	3.013	5.091	4.207	0	0	0	2.867	2.809	2.85	3.948	4.534	4.114	0	0	0	3.013	3.146	3.185	5.585	4.637	5.651	5.533	5.141	5.558	4.952	4.956	4.979	4.961	4.956
neg_7561	(all-E)-1,8,10-Heptadecatriene-4,6-diyne-3,12-diol	metab_13066	HMDB0039737	-	279.135	5.3808	neg	M+Na-2H	C17H22O2	-	52.3	-7.50952	143966-10-3	0.0307237	4.866	4.977	4.63	0.0177	0.0171	0.0176	0.342	0.4709	0.0615	3.561	3.717	3.717	4.454	4.669	4.129	2.984	3.118	3.157	0.3239	0.3269	0.2643	0.0616	0.0599	0.0587	4.826	4.793	4.818	4.825	4.821
neg_7563	4-methoxy-6-(prop-2-en-1-yl)benzene-1,3-diol	metab_13067	HMDB0135243	-	405.155	5.3598	neg	2M+FA-H	C10H12O3	-	66.9	-0.82256	-	0.0325645	6.251	5.732	6.364	4.799	4.784	4.797	0	0	0	4.632	4.693	4.743	5.243	6.134	6.225	5.441	5.685	6.106	3.086	5.125	4.854	2.45	4.711	5.091	5.264	5.262	5.261	5.276	5.294
neg_7571	Phenethyl rutinoside	metab_13074	HMDB0032622	-	429.176	5.3282	neg	M-H	C20H30O10	-	63.3	-0.874055	88510-08-1	0.0123706	4.695	4.805	5.082	4.345	4.176	3.948	4.337	4.301	4.481	5.116	5.103	5.118	4.122	3.157	4.455	4.988	4.828	3.408	5.381	5.559	4.73	4.77	5.597	5.245	5.062	5.064	5.061	5.073	5.06
neg_7616	Linalool oxide D 3-[apiosyl-(1->6)-glucoside]	metab_13109	HMDB0031367	-	509.224	5.178	neg	M+FA-H	C21H36O11	-	90.1	-0.954695	-	0.00515891	6.12	6.519	6.628	6.637	6.283	6.111	4.995	6.447	6.119	6.396	6.798	5.761	5.768	6.739	6.785	5.877	6.997	6.855	6.202	6.03	6.207	6.45	6.225	5.916	6.348	6.342	6.343	6.345	6.347
neg_7677	Citronellyl beta-sophoroside	metab_13158	HMDB0032839	-	479.249	5.0664	neg	M-H	C22H40O11	-	91.7	-0.978174	209681-41-4	0.128732	3.872	4.784	3.852	5.825	3.818	5.439	4.292	5.071	4.248	3.462	4.839	4.563	5.106	5.139	5.882	5.275	5.337	4.97	0	0	0	0	0	0	4.315	4.312	4.311	4.174	4.31
neg_7698	Physalolactone	metab_13177	LMST01160012;HMDB0034333	-	559.206	5.0391	neg	M+Na-2H	C28H39ClO8	-	62.7	-3.23908	71339-25-8	0.00596407	5.009	6.147	6.253	4.736	5.401	3.917	5.445	5.533	5.203	5.997	6.396	4.277	4.815	4.766	5.256	4.842	4.464	4.911	6.615	6.739	6.748	6.843	6.523	6.333	6.364	6.371	6.369	6.37	6.369
neg_7771	7-O-Methylquercetin-3-O-galactoside-6''-rhamnoside	metab_13234	-	-	769.22	4.889	neg	M-H	C34H42O20	75.7	-	0.422301	-	0.0208447	5.124	4.848	6.186	5.528	4.908	5.624	4.782	5.548	4.875	6.242	5.817	3.714	5.388	5.068	4.901	5.768	4.011	5.222	6.304	6.282	6.615	6.576	5.729	6.544	6.212	6.216	6.231	6.218	6.208
neg_7812	6-{4-[5,7-dihydroxy-4-oxo-8-(3,4,5-trihydroxyoxan-2-yl)-4H-chromen-2-yl]phenoxy}-3,4,5-trihydroxyoxane-2-carboxylic acid	metab_13268	HMDB0127253	-	623.125	4.8195	neg	M+FA-H	C26H26O15	-	53.8	0.223835	-	0.0414756	4.631	5.447	5.994	5.09	5.035	5.004	5.089	4.774	5.232	6.01	5.648	4.969	4.532	3.368	4.163	4.945	0.7192	4.817	6.361	6.187	6.048	6.022	6.319	5.948	6.044	6.09	6.085	6.082	6.084
neg_7829	N-Acetyl-D-phenylalanine	metab_13281	-	C05620	206.082	4.7726	neg	M-H	C11H13NO3	81.9	-	-2.95593	-	0.00609042	5.98	5.787	5.856	5.729	5.892	5.554	5.404	5.997	5.844	5.84	5.789	5.848	5.247	5.744	5.421	5.2	5.536	5.695	5.712	5.304	5.598	5.982	5.295	5.573	5.806	5.809	5.808	5.811	5.805
neg_7836	2-Phenyl-1,3-dioxolane-4-methanol	metab_13285	HMDB0031240	-	405.155	4.7511	neg	2M+FA-H	C10H12O3	-	55.2	-0.766154	-	0.140436	5.524	4.737	5.669	3.132	3.116	3.129	0	0	0	2.986	3.143	3.142	5.843	6.538	6.538	5.891	4.37	6.42	4.304	4.412	4.005	4.276	3.988	4.469	3.878	3.881	4.009	3.877	3.905
neg_7840	5-alpha-Dihydrotestosterone glucuronide	metab_13287	HMDB0006203;LMST05010041	-	511.254	4.7481	neg	M+FA-H	C25H38O8	-	58.2	-1.14621	42037-24-1	0.1407	1.476	1.998	2.717	3.307	3.91	5.404	5.461	4.407	4.987	4.212	2.613	4.075	2.16	3.041	4.091	2.25	3.264	3.332	3.151	1.08	3.24	4.404	1.492	4.081	4.389	4.385	4.247	4.407	4.406
neg_7855	Diosbulbin E	metab_13298	HMDB0036779	-	391.14	4.7284	neg	M+FA-H	C19H22O6	-	65.6	-0.135413	67567-14-0	0.0348698	4.909	4.947	4.771	4.067	3.789	3.026	0	0	0	3.044	2.931	4.093	5.582	5.596	5.66	5.825	4.831	5.423	3.869	3.805	3.831	3.105	3.031	3.135	4.574	4.607	4.582	4.575	4.569
neg_7909	(R)-1-O-[b-D-Glucopyranosyl-(1->6)-b-D-glucopyranoside]-1,3-octanediol	metab_13345	HMDB0032799	-	491.213	4.6042	neg	M+Na-2H	C20H38O12	-	52.2	4.57187	-	0.0128659	6.656	6.748	6.627	3.6	5.142	3.33	3.004	5.5	5.026	6.879	6.922	6.656	5.118	5.643	5.401	4.778	5.494	5.63	6.366	5.973	6.254	6.421	6.139	6.039	6.369	6.38	6.377	6.385	6.378
neg_7937	(1S,2S,4R,8R)-p-Menthane-1,2,8,9-tetrol	metab_13369	HMDB0039974	-	203.128	4.5359	neg	M-H	C10H20O4	-	66.5	-2.9793	402593-46-8	0.0981195	3.204	3.498	3.346	2.583	2.568	2.581	3.035	2.968	2.999	2.979	3.451	3.763	3.238	3.089	2.457	3.456	3.475	3.357	2.934	3.052	2.996	3.09	3.076	3.067	3.523	3.518	3.517	3.546	3.613
neg_7986	Quercetin 8-C-(2''-rhamnosylglucoside)	metab_13407	HMDB0029812	-	631.127	4.439	neg	M+Na-2H	C27H30O16	-	68.3	-2.17976	182062-20-0	0.00558154	4.288	4.858	5.218	0	0	0	3.664	3.605	3.646	4.222	5.2	4.665	0	0	0	0	0	0	5.74	5.573	5.651	5.62	5.77	5.47	5.624	5.629	5.628	5.627	5.623
neg_7988	Neryl arabinofuranosyl-glucoside	metab_13409	HMDB0029348	-	447.223	4.439	neg	M-H	C21H36O10	-	66.6	-0.5358	84534-32-7	0.00733615	5.844	5.524	5.707	5.318	5.493	5.067	3.82	5.05	5.251	5.872	5.715	5.694	4.433	4.863	5.121	4.269	5.347	5.262	6.337	6.25	6.488	6.586	6.1	6.391	6.273	6.277	6.277	6.281	6.275
neg_8053	N1-(alpha-D-ribosyl)-5,6-dimethyl-benzimidazole	metab_13467	HMDB0011112	C05775	323.125	4.2632	neg	M+FA-H	C14H18N2O4	-	70.3	-0.994213	-	0.0334693	3.551	2.749	3.346	3.884	3.527	3.027	3.12	4.123	3.689	3.472	2.76	2.744	2.653	4.289	3.394	2.922	4.667	4.211	2.175	3.491	2.437	2.997	3.649	2.775	4.484	4.467	4.501	4.5	4.479
neg_8057	4-(4-hydroxyphenyl)sulfanylphenol	metab_13470	-	-	449.109	4.2557	neg	M-H	C21H22O11	51	-	-0.495634	-	0.0272057	6.055	5.418	5.43	4.802	4.721	5.098	4.43	4.783	5.898	5.68	5.682	5.641	4.761	5.057	4.799	4.888	5.254	5.562	5.289	5.589	5.378	5.418	4.887	5.439	5.35	5.377	5.377	5.38	5.372
neg_8081	Gamma-Glutamyltryptophan	metab_13490	HMDB0029160	-	332.125	4.2037	neg	M-H	C16H19N3O5	-	56.3	-0.717587	66471-20-3	0.0395231	3.686	3.163	3.799	2.971	2.956	2.969	4.151	4.093	4.134	4.391	4.258	2.948	4.372	4.436	4.279	4.427	4.561	4.6	4.2	4.081	3.867	4.059	3.612	3.972	4.87	4.912	4.907	4.908	4.91
neg_8120	Domesticoside	metab_13528	HMDB0029647	-	389.109	4.1209	neg	M+FA-H	C15H20O9	-	63.3	-0.0323833	24587-97-1	0.0304652	1.385	4.714	4.714	0	0	0	2.599	2.541	2.582	4.51	4.698	4.031	2.634	2.698	2.541	2.618	2.54	2.152	5.193	5.303	4.361	4.24	5.269	4.908	4.579	4.579	4.578	4.581	4.549
neg_8134	3-Methyladipic acid	metab_13540	HMDB0000555	-	159.065	4.0959	neg	M-H	C7H12O4	62.9	-	-5.18414	3058-01-03	0.0173832	4.649	4.686	4.587	4.501	4.674	4.696	4.567	4.666	4.844	4.56	4.757	4.742	4.562	4.548	4.401	4.539	4.627	4.514	4.41	3.96	4.102	4.129	4.359	4.192	4.691	4.703	4.687	4.69	4.702
neg_8154	4-Amino-2-methylenebutanoic acid	metab_13558	HMDB0030409	-	344.182	4.0525	neg	3M-H	C5H9NO2	-	55.8	-1.24338	65370-67-4	0.0144716	5.494	5.377	5.189	5.204	5.14	4.986	5.486	4.952	5.209	5.077	5.33	5.571	5.516	5.562	5.253	5.322	5.667	5.685	4.145	4.619	4.311	4.431	4.636	4.563	5.096	5.108	5.104	5.107	5.113
neg_8228	Jasmolone glucoside	metab_13623	HMDB0032870	-	387.166	3.8678	neg	M+FA-H	C17H26O7	-	70.8	-0.613518	-	0.00587808	4.728	5.718	5.867	3.555	3.137	2.135	4.113	4.118	4.53	5.579	5.609	5.391	4.4	4.635	5.065	4.541	4.83	5.044	6.829	6.832	6.865	6.75	6.95	6.69	6.515	6.514	6.511	6.517	6.51
neg_8265	Vaccinoside	metab_13657	HMDB0034733	-	581.151	3.8117	neg	M+FA-H	C25H28O13	-	89.6	-0.232285	36138-58-6	0.00819751	6.369	6.717	6.888	5.045	5.285	4.82	5.088	5.219	5.269	6.368	6.956	6.703	4.596	4.527	3.371	4.127	3.787	4.332	7.225	7.267	6.479	6.414	7.278	6.96	6.663	6.662	6.659	6.667	6.658
neg_8290	3,4,5-trihydroxy-6-{[2-(hydroxymethyl)-2-methyl-2H-chromen-5-yl]oxy}oxane-2-carboxylic acid	metab_13681	HMDB0126423	-	349.093	3.7525	neg	M-H2O-H	C17H20O9	-	71.5	-0.59982	-	0.0280125	3.487	3.314	4.304	3.188	3.145	3.105	3.129	3.088	3.163	3.122	3.051	3.449	5.996	4.719	2.538	6.269	4.827	5.253	2.903	3.221	2.391	3.176	2.317	2.744	5.292	5.304	5.297	5.323	5.302
neg_8324	Trans-3-Hydroxycotinine glucuronide	metab_13713	HMDB0001204	-	349.105	3.6493	neg	M-H2O-H	C16H20N2O8	-	73.7	1.44187	132929-88-5	0.173301	2.718	2.723	3.028	3.319	3.188	3.409	2.811	3.437	2.019	3.07	2.015	3.42	3.872	2.498	2.352	4.14	3.089	2.338	3.112	2.567	3.517	3.447	2.892	3.486	3.496	3.558	3.616	3.488	3.42
neg_8360	Gamma-Glu-Leu	metab_13749	HMDB0011171	-	259.13	3.5861	neg	M-H	C11H20N2O5	75.1	-	-1.05266	-	0.0158209	3.705	3.961	3.524	4.296	4.583	4.93	4.461	4.144	4.922	4.15	4.026	3.942	4.718	3.639	3.303	4.672	3.045	4.68	4.652	3.976	4.204	4.07	4.372	4.555	5.166	5.165	5.161	5.177	5.16
neg_8379	Tyramine glucuronide	metab_13767	HMDB0010328	C03033	294.098	3.5189	neg	M-H2O-H	C14H19NO7	-	68	-0.4327	27972-85-6	0.0686868	3.653	2.645	3.812	2.864	2.849	2.862	2.439	2.452	2.553	4.028	2.959	2.983	3.768	3.832	3.675	3.615	3.748	3.787	4.556	4.503	4.487	4.301	4.506	4.663	3.993	4.067	4.053	4.064	4.065
neg_8405	N-Acetyl-5-aminosalicylic acid	metab_13790	HMDB0060602	-	194.045	3.4664	neg	M-H	C9H9NO4	67.1	-	-3.32167	51-59-2	0.0167749	3.455	3.68	3.852	2.931	2.739	2.557	2.856	2.506	3.02	3.932	3.729	3.398	2.867	2.931	2.773	2.81	2.849	3.041	4.476	4.247	4.621	4.542	4.11	4.632	4.56	4.557	4.56	4.574	4.555
neg_8425	1,2,10-Trihydroxydihydro-trans-linalyl oxide 7-O-beta-D-glucopyranoside	metab_13808	HMDB0033237	-	381.176	3.4049	neg	M-H	C16H30O10	-	59.3	-0.61469	219814-37-6	0.0111423	3.233	4.387	4.592	2.95	2.934	2.947	0	0	0	4.476	4.561	4.404	3.198	3.012	3.263	2.77	2.904	2.943	5.153	5.058	5.056	5.05	5.125	5.008	4.801	4.788	4.797	4.797	4.796
neg_8444	(3,4,5-trihydroxyoxan-2-yl) 3,4-dihydroxybenzoate	metab_13826	-	-	285.061	3.3311	neg	M-H	C12H14O8	61.9	-	-0.864427	-	0.0172498	5.315	5.433	5.266	5.328	5.69	5.18	5.049	5.392	5.435	5.626	5.533	5.596	4.614	5.128	5.88	4.857	5.642	5.295	5.546	5.61	5.952	5.541	5.499	5.423	5.663	5.657	5.656	5.643	5.653
neg_8450	Flavin adenine dinucleotide (FAD)	metab_13831	-	-	784.15	3.318	neg	M-H	C27H33N9O15P2	62.7	-	0.683447	-	0.0365553	5.166	5.755	5.548	3.404	4.486	3.419	5.237	5.043	5.907	5.515	5.803	5.67	5.149	3.595	4.766	4.996	3.426	4.407	6.205	6.07	6.045	6.001	6.065	6.005	5.584	5.588	5.61	5.565	5.587
neg_8451	Caryoptosidic acid	metab_13832	HMDB0034249	-	391.122	3.318	neg	M-H	C16H24O11	-	71.1	-6.09992	220271-92-1	0.0126826	4.513	4.57	4.589	2.994	3.674	3.692	3.763	3.803	3.792	4.572	4.67	4.291	3.988	3.017	3.41	3.233	3.977	3.92	4.966	4.905	4.909	4.967	5.02	4.928	4.753	4.749	4.75	4.74	4.753
neg_8452	Gamma-Glutamylphenylalanine	metab_13833	HMDB0000594	-	293.115	3.318	neg	M-H	C14H18N2O5	-	63.4	0.855389	7432-24-8	0.00518392	5.096	5.122	4.871	4.739	4.943	4.765	5.373	4.577	5.093	4.901	4.973	5.16	5.367	5.062	4.382	5.249	5.097	5.103	4.521	4.605	4.316	4.481	4.658	4.532	4.998	5	4.996	5	4.995
neg_8547	3-Methylglutaric acid	metab_13925	HMDB0000752	-	145.05	3.1793	neg	M-H	C6H10O4	59.5	-	-5.79595	-	0.0401577	4.977	4.841	4.769	4.708	4.93	4.894	4.822	4.773	4.958	4.715	4.8	4.731	4.672	4.724	4.621	4.724	4.708	4.697	4.739	4.451	4.335	4.371	4.583	4.461	4.727	4.73	4.722	4.764	4.729
neg_8558	2,3-Dihydroxybenzoic acid	metab_13935	HMDB0000397;MJDBOTE0000462	C00196	153.018	3.1494	neg	M-H	C7H6O4	89.7	-	-5.49923	303-38-8	0.0139765	4.298	4.215	4.579	4.513	4.219	4.466	4.18	4.294	4.161	4.801	4.363	4.275	4.482	4.974	4.834	4.252	4.854	4.864	4.258	4.12	4.257	4.289	4.107	4.321	4.647	4.641	4.638	4.643	4.63
neg_8559	Ethyl glucuronide	metab_13936	HMDB0131286;HMDB0010325	-	203.055	3.1454	neg	M-H2O-H	C8H14O7	-	62.1	-2.67472	17685-04-0	0.0306604	3.744	3.88	4.252	2.806	2.791	2.804	2.456	3.723	3.41	4.081	3.893	3.994	3.155	3.014	2.458	3.283	3.194	2.753	4.474	4.287	4.407	4.53	4.251	4.521	4.483	4.494	4.458	4.479	4.483
neg_8571	Serylphenylalanine	metab_13946	HMDB0029046	-	251.103	3.1047	neg	M-H	C12H16N2O4	-	61.1	-0.853212	16875-28-8	0.0113219	5.129	5.036	4.911	4.471	4.601	4.446	4.835	4.155	5.009	4.945	5.048	5.163	5.175	5.04	4.165	5.045	5.162	5.136	4.523	4.763	4.537	4.488	4.753	4.645	4.869	4.86	4.856	4.864	4.858
neg_8573	5'-Methylthioadenosine	metab_13948	HMDB0001173	C00170	342.087	3.1009	neg	M+FA-H	C11H15N5O3S	-	60.7	-1.02394	2457-80-9	0.0110336	4.249	4.43	4.414	3.004	3.199	2.952	4.282	0.3241	5.296	4.444	4.228	4.714	5.246	4.426	3.839	5.154	3.813	4.915	4.723	4.518	4.609	4.371	4.523	4.767	4.685	4.672	4.68	4.682	4.679
neg_8576	2-HYDROXY-3,4-DIMETHOXYBENZOIC ACID	metab_13951	HMDB0142084	-	197.045	3.0976	neg	M-H	C9H10O5	67.7	-	-3.20858	-	0.015731	4.866	4.486	4.456	5.024	5.066	4.936	4.45	4.874	4.657	4.481	4.392	4.658	4.009	3.657	4.115	4.219	4.487	4.096	4.047	3.918	3.942	3.915	4.074	3.918	4.479	4.475	4.471	4.479	4.462
neg_8584	Ilicifolinoside A	metab_13958	HMDB0041186	-	285.098	3.0823	neg	M+Na-2H	C11H20O7	-	61.1	8.20257	-	0.0126769	4.851	4.687	5.291	4.496	3.284	4.096	3.242	3.588	4.161	5.464	4.827	4.858	4.103	2.836	4.521	4.088	4.623	4.558	5.26	5.473	5.227	5.324	5.015	5.346	4.967	4.964	4.977	4.968	4.963
neg_8586	2-(2,6-dihydroxy-3,4-dimethoxycyclohexylidene)acetonitrile	metab_13960	HMDB0125517	-	258.098	3.0782	neg	M+FA-H	C10H15NO4	-	50.7	-1.22314	-	0.0101863	4.517	4.825	4.918	3.259	3.638	3.531	3.885	3.262	4.341	4.748	4.694	4.661	3.932	3.057	3.429	4.124	3.548	4.259	5.219	5.23	5.296	5.344	5.212	5.273	5.003	5.002	5.001	4.992	5
neg_8587	Etodolac acyl glucuronide	metab_13961	HMDB0060916	-	508.18	3.0746	neg	M+FA-H	C23H29NO9	-	63.7	-5.71808	-	0.010403	5.688	5.463	5.581	5.019	4.984	4.917	5.268	4.873	5.594	5.5	5.548	5.605	5.284	5.404	5.125	5.174	5.065	5.547	5.304	5.302	5.274	5.228	5.356	5.229	5.348	5.351	5.35	5.359	5.351
neg_8636	2,4,6-Trihydroxybenzoic acid	metab_14009	HMDB0029649	-	169.013	2.9716	neg	M-H	C7H6O5	-	51	-4.53159	83-30-7	0.0128386	4.327	3.814	4.891	2.762	2.853	2.618	2.835	2.542	3.896	5.462	4.657	3.794	2.453	2.553	1.935	1.518	2.327	1.363	4.97	5.129	5.165	5.111	4.682	5.049	5.313	5.322	5.309	5.314	5.308
neg_8710	Alpha-Trisaccharide	metab_14075	HMDB0006595	-	514.215	2.8196	neg	M-H	C20H37NO14	-	60.8	1.55924	49777-13-1	0.0320116	4.766	4.933	5.041	0	0	0	3.79	3.732	3.772	4.986	5.131	5.414	2.946	3.01	2.853	3.523	3.657	3.696	5.1	5.265	5.045	5.124	5.16	5.438	4.957	4.984	4.957	4.96	4.948
neg_8747	6-(4-ethyl-5-hydroxy-2-methoxyphenoxy)-3,4,5-trihydroxyoxane-2-carboxylic acid	metab_14106	HMDB0128044	-	343.103	2.7492	neg	M-H	C15H20O9	-	58.8	-0.391189	-	0.0128762	4.081	3.942	4.293	4.261	3.896	3.701	3.757	3.863	4.005	4.38	3.793	3.793	3.912	4.087	4.018	3.971	3.585	3.973	5.245	4.763	5.517	5.364	4.9	5.308	4.988	5	4.988	4.991	4.985
neg_8784	Prenyl apiosyl-(1->6)-glucoside	metab_14140	HMDB0031956	-	425.166	2.7356	neg	M+FA-H	C16H28O10	-	52.6	-0.347239	198832-70-1	0.0197176	3.436	3.948	4.03	0	0	0	3.124	3.066	3.107	4.267	3.915	3.77	3.804	3.799	3.561	3.059	3.996	4.255	4.848	4.134	5.104	5.143	4.284	5.023	4.737	4.738	4.719	4.74	4.731
neg_8798	Shikimic acid	metab_14153	HMDB0003070	C00493	219.05	2.7356	neg	M+FA-H	C7H10O5	-	56.1	-2.83561	138-59-0	0.0480274	3.185	3.747	3.926	0	0	0	2.853	2.795	2.836	3.84	3.615	3.803	2.694	2.758	2.601	3.156	3.289	3.328	4.103	3.9	4.074	4.153	3.923	4.083	3.989	3.986	3.962	3.987	3.94
neg_8874	Threoninyl-Hydroxyproline	metab_14222	HMDB0029062	-	267.073	2.6957	neg	M+Cl	C9H16N2O5	-	65.1	-8.84055	-	0.0137592	3.791	2.922	3.811	3.663	3.691	3.612	4.708	4.563	4.496	3.403	3.958	2.966	4.227	2.851	3.848	4.493	2.567	2.842	4.257	4.28	4.886	4.517	3.762	4.563	5.124	5.127	5.117	5.112	5.116
neg_8879	Xanthosine	metab_14227	HMDB0000299	C01762	283.068	2.6831	neg	M-H	C10H12N4O6	78.8	-	-0.929255	146-80-5	0.0206976	4.14	3.528	3.831	4.283	3.142	4.657	4.918	5.307	5.563	3.271	3.864	4.222	5.105	4.371	4.077	5.188	4.473	4.97	3.876	3.103	3.909	3.792	3.849	4.336	4.945	4.957	4.937	4.939	4.936
neg_8926	Adenylosuccinate	metab_14271	HMDB0000536	C03794	462.067	2.5867	neg	M-H	C14H18N5O11P	58.3	-	-0.546785	-	0.0178425	2.741	2.946	3.188	2.637	2.622	2.635	4.581	1.472	6.148	2.901	3.163	3.102	5.614	5.377	0.614	6.118	5.95	1.748	1.523	1.461	1.487	1.028	2.87	2.745	4.686	4.701	4.681	4.684	4.684
neg_8927	Maltohexaose	metab_14272	HMDB0012253	C01936	989.321	2.5831	neg	M-H	C36H62O31	-	97.3	0.498476	34620-77-4	0.134117	3.75	3.367	3.835	0	0	0	0	0	0	3.209	3.942	3.629	3.934	3.998	3.841	3.996	4.13	4.169	3.867	3.364	3.245	3.245	4.06	3.813	4.269	4.288	4.29	4.308	4.15
neg_8932	Glycylprolylhydroxyproline	metab_14276	HMDB0002171	-	284.125	2.5715	neg	M-H	C12H19N3O5	-	59.7	-0.94776	2239-67-0	0.0149202	5.169	5.424	5.328	0	0	0	2.832	2.773	2.813	5.398	5.598	5.667	3.345	3.409	3.252	2.918	3.153	3.274	5.246	5.692	5.36	5.37	5.491	5.583	5.283	5.289	5.274	5.274	5.278
neg_8936	Arginyl-Histidine	metab_14280	HMDB0028711	-	332.146	2.5606	neg	M+Na-2H	C12H21N7O3	-	83	2.4602	-	0.0105635	5.215	5.322	5.066	4.681	4.872	4.911	5.391	4.444	5.215	4.928	5.076	5.294	5.41	5.075	4.589	5.189	5.664	5.643	4.671	4.837	4.53	4.605	4.904	4.769	5.026	5.027	5.015	5.024	5.024
neg_8952	Queuosine	metab_14296	HMDB0011596	-	444.126	2.5276	neg	M+Cl	C17H23N5O7	-	56.4	-7.55396	57072-36-3	0.0333949	0	0	0	3.829	4.866	3.014	2.776	5.25	4.838	0	0	0	0	0	0	2.847	3.066	2.913	4.106	3.44	4.317	4.587	3.384	4.499	4.281	4.313	4.302	4.319	4.301
neg_8965	Beta-D-Glucopyranosyl anthranilate	metab_14307	HMDB0041517	-	344.098	2.4939	neg	M+FA-H	C13H17NO7	-	67.7	-1.43136	-	0.00552561	4.362	3.636	4.274	4.28	5.048	4.27	4.207	4.882	4.82	4.216	4.253	4.164	2.831	3.237	4.155	2.016	3.272	3.795	5.57	5.475	6.112	5.772	5.107	5.662	5.577	5.579	5.575	5.579	5.574
neg_8979	1,3-Dimethyluracil	metab_14321	HMDB0002144	-	339.129	2.4284	neg	2M+Hac-H	C6H8N2O2	-	52.6	-6.32621	874-14-6	0.0121195	3.73	3.742	4.316	3.19	3.175	3.188	5.137	4.796	3.754	4.345	3.608	4.252	4.504	4.292	3.191	3.707	3.576	2.821	4.651	4.256	4.989	5.148	4.409	5.001	4.681	4.694	4.692	4.693	4.689
neg_9008	2-Hydroxyadenine	metab_14349	HMDB0000403	-	150.041	2.3266	neg	M-H	C5H5N5O	-	56.3	-5.7318	3373-53-3	0.0249324	5.296	5.545	5.358	4.799	4.909	4.728	5.207	4.449	5.645	5.246	5.456	5.463	5.21	4.75	4.376	5.046	5.106	5.418	4.782	4.69	4.58	4.614	5.01	5.03	5.124	5.1	5.099	5.102	5.101
neg_9060	[3,4,5-trihydroxy-6-(hydroxymethyl)oxan-2-yl] 3,4,5-trihydroxybenzoate	metab_14393	-	-	331.067	2.2057	neg	M-H	C13H16O10	52.9	-	-0.125177	-	0.0320178	3.075	3.806	3.92	2.921	2.906	2.919	3.865	3.807	3.848	4.825	3.131	2.672	0	0	0	2.525	2.658	2.697	4.782	4.707	5.328	5.085	3.881	5.156	4.688	4.705	4.698	4.725	4.697
neg_9127	Molybdopterin precursor Z	metab_14455	HMDB0011683	-	344.04	2.1818	neg	M-H	C10H12N5O7P	-	54	-1.18869	-	0.00917537	6.201	6.166	5.889	6.006	6.289	4.711	5.851	5.54	5.973	5.974	6.547	6.727	6.594	5.83	6.215	6.117	6.029	6.583	5.921	5.89	5.571	5.649	6.138	5.863	6.11	6.1	6.107	6.11	6.106
neg_9147	CAMP	metab_14474	HMDB0000058	C00575	328.045	1.975	neg	M-H	C10H12N5O6P	81.8	-	-0.376839	-	0.0222392	3.7	3.615	4.365	3.717	4.426	4.213	4.782	2.907	4.704	4.049	4.861	4.723	5.747	3.745	5.26	5.452	4.414	5.117	5.072	4.827	4.677	4.702	5.268	5.125	5.049	5.026	5.041	5.05	5.04
neg_9156	(2S)-2-amino-3-(4-hydroxyphenyl)propanoic acidL-Tyrosine	metab_14482	-	-	180.066	1.8996	neg	M-H	C9H11NO3	69.6	-	-4.21759	-	0.0242315	5.3	5.139	5.097	5.076	5.111	5.179	5.536	4.593	5.661	5.056	5.163	5.397	5.706	5.092	4.817	5.613	5.372	5.433	4.865	4.673	4.705	4.794	5.027	5.066	5.319	5.293	5.299	5.301	5.295
neg_9196	Xanthine	metab_14519	HMDB0000292	C00385	151.025	1.7131	neg	M-H	C5H4N4O2	86.9	-	-5.73542	69-89-6	0.0113458	4.104	4.631	4.384	4.428	4.874	5.247	5.344	4.499	5.454	4.547	4.688	4.808	4.758	4.527	2.828	4.83	3.317	3.5	4.274	3.355	3.746	4.304	4.289	4.39	5.35	5.336	5.343	5.343	5.342
neg_9308	3-Furoic acid	metab_14614	HMDB0000444	-	111.008	1.2998	neg	M-H	C5H4O3	58.3	-	-8.79465	488-93-7	0.0147332	7.213	6.48	6.81	5.801	5.872	5.655	6.423	5.927	6.168	6.915	6.87	6.974	6.983	6.219	5.965	6.936	6.252	6.806	6.256	6.228	6.477	6.607	6.216	6.532	6.617	6.605	6.616	6.607	6.603
neg_9322	Guanidylic acid (guanosine monophosphate)	metab_14625	-	-	362.05	1.253	neg	M-H	C10H14N5O8P	83.4	-	-0.837278	-	0.0300591	3.027	3.048	2.906	4.36	4.176	4.949	6.157	6.892	7.198	0	0	0	6.623	6.388	4.188	6.571	6.404	3.153	0	0	0	1.477	2.878	3.707	5.782	5.778	5.81	5.78	5.785
neg_9446	(2-{[5,7-dihydroxy-2-(3-hydroxyphenyl)-4-oxo-3,4-dihydro-2H-1-benzopyran-3-yl]oxy}-4-hydroxy-5-(hydroxymethyl)oxolan-3-yl)oxidanesulfonic acid	metab_14723	HMDB0132755	-	535.037	0.9017	neg	M+Cl	C20H20O13S	-	51	9.79775	-	0.082287	4.009	4.026	4.431	4.763	4.705	4.172	4.552	4.976	5.24	3.85	4.202	4.853	5.131	4.635	4.818	5.167	4.646	4.563	4.148	3.998	4.12	4.733	4.269	4.739	4.597	4.507	4.592	4.593	4.576
neg_9452	UDP-glucose	metab_14728	HMDB0000286	C00029	565.047	0.8882	neg	M-H	C15H24N2O17P2	76.9	-	-0.521968	-	0.0451489	5.955	5.382	5.363	6.036	5.733	5.484	5.602	5.141	5.751	4.823	5.467	6.044	5.781	6.163	6.218	4.479	6.313	6.397	3.358	3.294	3.32	3.476	3.644	3.762	5.492	5.443	5.488	5.48	5.487
neg_9509	3,4,5-trihydroxy-6-[(4-hydroxy-3-methylbut-2-enoyl)oxy]oxane-2-carboxylic acid	metab_14769	HMDB0128929	-	337.077	0.8203	neg	M+FA-H	C11H16O9	-	59.3	-1.06655	-	0.0170522	5.62	5.653	5.562	5.646	5.692	5.518	5.574	5.407	5.845	5.53	5.674	5.623	5.58	5.467	5.898	5.576	5.798	5.533	6.212	5.801	6.515	6.454	5.719	6.266	6.12	6.112	6.129	6.114	6.111
neg_9512	1-(Malonylamino)cyclopropanecarboxylic acid	metab_14770	HMDB0031700	-	232.046	0.8203	neg	M+FA-H	C7H9NO5	-	57.5	-2.90163	80550-27-2	0.0438463	3.45	4.117	4.606	0	0	0	3.685	3.627	3.667	4.5	4.137	4.57	3.624	3.688	3.531	3.459	3.592	3.632	4.703	4.222	4.928	4.872	4.601	4.81	4.703	4.673	4.724	4.691	4.707
neg_9533	2-amino-4-({1-[(carboxymethyl)-C-hydroxycarbonimidoyl]-2-({5,9-dihydroxy-8,8-dimethyl-2-oxo-4-phenyl-2H,8H,9H,10H-pyrano[2,3-h]chromen-10-yl}sulfanyl)ethyl}-C-hydroxycarbonimidoyl)butanoic acid	metab_14786	HMDB0126127	-	664.161	0.8001	neg	M+Na-2H	C30H33N3O11S	-	53.8	4.13654	-	0.0498135	5.011	5.106	5.026	4.589	3.958	4.832	5.918	5.592	4.796	5.491	4.264	4.77	5.755	5.528	4.053	5.435	4.897	4.596	4.699	4.313	4.585	5.205	5.2	5.173	5.295	5.34	5.34	5.338	5.353
neg_9535	Adenosine diphosphate ribose	metab_14787	HMDB0001178	C00301	540.053	0.8001	neg	M-H2O-H	C15H23N5O14P2	-	74.5	-0.628804	20762-30-5	0.0835683	4.897	4.383	5.185	4.647	4.605	4.314	5.973	5.915	5.956	4.753	5.164	5.165	5.746	5.349	5.276	5.879	4.173	5.417	5.273	5.02	5.141	5.272	5.255	5.079	5.193	5.103	5.189	5.192	5.171
neg_9536	6-Hydroxymelatonin glucuronide	metab_14788	HMDB0060786	-	445.119	0.8001	neg	M+Na-2H	C19H24N2O9	-	76	-8.13717	-	0.0169778	5.353	5.478	5.419	5.173	5.158	5.171	5.803	5.745	5.786	6.144	4.92	5.331	5.694	5.478	4.296	5.424	4.993	5.4	6.785	6.879	6.932	6.937	6.744	6.782	6.276	6.261	6.265	6.257	6.264
neg_9544	Glucosylgalactosyl hydroxylysine	metab_14795	HMDB0000585	-	521.172	0.7932	neg	M+Cl	C18H34N2O13	-	65.5	-7.33055	32448-35-4	0.0692149	5.07	4.975	4.674	4.527	4.512	4.525	4.553	4.495	4.535	5.295	4.144	4.66	4.72	4.946	4.906	4.002	5.38	5.142	5	5.472	5.256	5.183	5.018	4.956	5.088	5.102	5.099	5.028	5.099
neg_9546	Uridine monophosphate (UMP)	metab_14797	-	-	323.028	0.7932	neg	M-H	C9H13N2O9P	82.3	-	-1.1962	-	0.0110797	4.458	3.768	4.593	5.009	4.883	5.468	6.454	4.538	6.96	3.506	4.112	4.534	7.064	4.727	4.796	7.089	3.898	4.261	3.988	3.951	3.001	3.713	4.245	4.499	6.017	6.014	6.019	6.007	6.015
neg_9566	2',3' cyclic CMP	metab_14811	HMDB0011691	C00127	304.034	0.7796	neg	M-H	C9H12N3O7P	75.2	-	-1.13579	-	0.0146084	5.771	6.147	6.058	5.113	5.401	3.507	3.699	4.675	5.558	5.77	6.241	6.057	5.077	5.341	4.716	3.553	5.233	5.868	4.795	4.515	4.421	4.265	5.32	5.148	5.297	5.286	5.284	5.285	5.28
neg_9568	Glyceric acid	metab_14813	HMDB0000139	C00258	105.018	0.7796	neg	M-H	C3H6O4	54.3	-	-9.6093	473-81-4	0.00637795	5.544	5.679	5.922	4.993	5.177	5.203	5.385	4.683	5.541	6.013	5.98	5.903	5.437	4.886	5.008	5.754	4.807	4.995	6.036	6.263	6.11	6.1	6.154	6.01	5.873	5.867	5.871	5.874	5.87
neg_9572	ADP-ribose	metab_14816	HMDB0001178	C00301	558.064	0.7728	neg	M-H	C15H23N5O14P2	79.5	-	-0.695016	-	0.176086	3.42	4.007	4.102	5.089	4.892	3.967	5.409	5.807	6.065	3.491	4.873	5.369	5.761	4.165	5.823	5.55	5.427	4.762	3.649	3.584	3.611	3.773	3.76	3.751	4.684	4.667	4.696	4.814	4.621
neg_9639	Glycerol 1-propanoate	metab_14867	HMDB0031639	-	185.021	0.7386	neg	M+K-2H	C6H12O4	-	51.6	-5.7709	624-47-5	0.0250079	3.23	4.305	4.032	4.353	4.753	4.942	5.043	4.357	5.426	3.485	4.312	4.091	4.738	3.936	3.242	5.077	3.542	4.489	4.766	4.267	4.448	4.177	4.63	4.411	4.82	4.822	4.795	4.818	4.819
neg_9659	Aspartyl-Glutamine	metab_14884	HMDB0028751	-	260.089	0.7181	neg	M-H	C9H15N3O6	-	54	-1.1764	-	0.0269135	3.813	4.288	3.621	4.548	4.77	5.255	5.416	4.392	5.48	3.356	4.002	3.871	5.237	4.946	4.776	5.188	4.119	3.743	3.407	3.361	3.405	0	0	0	4.862	4.865	4.87	4.867	4.84
neg_9711	1-(sn-Glycero-3-phospho)-1D-myo-inositol	metab_14927	HMDB0011649	C01225	333.059	0.6839	neg	M-H	C9H19O11P	-	51.1	-0.937246	-	0.0113922	5.713	5.993	6.044	5.459	5.658	5.75	5.83	5.401	6.542	5.86	6.124	6.3	6.115	5.972	5.76	6.344	5.047	6.052	6.255	6.121	5.854	5.861	6.211	6.111	6.014	6.011	6.012	6.015	6.002
neg_9784	L-Aspartic Acid	metab_14983	HMDB0000191	C00049	132.029	0.6629	neg	M-H	C4H7NO4	80.7	-	-7.02223	56-84-8	0.0101475	5.542	5.853	5.461	5.551	5.545	6.223	6.18	5.527	5.654	5.585	5.825	5.587	6.062	6.158	6.223	6.214	5.868	5.945	5.757	5.928	6.085	5.981	5.763	5.97	6.027	6.017	6.018	6.022	6.017
neg_9876	L-Serine	metab_15055	HMDB0000187	C00065	104.034	0.6422	neg	M-H	C3H7NO3	58.8	-	-9.26603	56-45-1	0.0116679	4.522	4.964	4.513	4.688	5.041	5.461	5.831	4.764	5.537	4.48	4.749	4.585	5.812	5.252	5.266	5.81	4.883	4.738	4.731	4.728	4.629	4.83	4.632	4.55	5.172	5.159	5.166	5.171	5.167
neg_4051	4-Nitrophenol	metab_15491	HMDB0001232;HMDB0041950	C00870	138.019	6.0014	neg	M-H	C6H5NO3	93.7	-	-6.46289	100-02-7	0.0098335	5.587	5.533	5.281	5.607	5.633	5.733	5.565	5.603	5.518	5.378	5.532	5.555	5.432	5.528	5.467	5.333	5.677	5.58	5.039	4.94	4.88	4.906	5.221	4.925	5.407	5.404	5.396	5.404	5.4
neg_9367	Adenosine monophosphate	metab_15492	HMDB0011617;HMDB0003540;HMDB0000045	C01367;C00946;C00020	346.055	1.1291	neg	M-H	C10H14N5O7P	76.9	-	-1.16836	61-19-8	0.00733436	0	0	0	4	3.901	4.701	5.679	6.575	6.891	3.589	3.746	3.745	6.219	3.199	4.388	6.179	3.02	3.743	0	0	0	3.473	3.631	3.161	5.468	5.46	5.464	5.462	5.463
neg_4291	Alpha-Zearalenol	metab_15493	HMDB0041838;HMDB0041824	C14750	341.139	6.4642	neg	M+Na-2H	C18H24O5	-	72.5	7.18781	36455-72-8	0.0149582	5.113	4.137	4.47	5.005	4.088	4.391	4.9	4.532	4.61	4.188	4.975	4.904	6.375	6.033	5.902	6.58	5.779	5.801	1.655	4.108	1.696	3.838	4.068	3.21	5.29	5.294	5.277	5.29	5.283
neg_3460	Caffeic Acid	metab_15494	HMDB0001964;HMDB0003501	C01197	179.034	4.213	neg	M-H	C9H8O4	74.7	-	-4.06383	501-16-6	0.0141385	3.212	3.522	3.821	3.467	2.918	3.298	2.588	2.714	2.333	3.739	3.432	3.407	4.075	4.221	3.68	4.185	3.624	4.042	3.867	3.799	3.427	3.52	3.67	4.012	3.914	3.911	3.923	3.921	3.909
neg_2206	D-Mannose	metab_15496	HMDB0000169;MJDBOTE0000545	C00159	225.061	0.6422	neg	M+FA-H	C6H12O6	53.2	-	-2.8329	3458-28-4	0.00467501	5.983	5.981	5.984	5.901	6.085	6.413	6.407	5.841	6.132	5.984	6.25	6.151	6.321	5.899	6.808	6.508	6.266	6.346	6.35	6.45	6.477	6.442	6.501	6.368	6.294	6.29	6.292	6.295	6.291
neg_964	D-Tartaric acid	metab_15497	HMDB0029878;HMDB0000956	C00898	149.008	0.7455	neg	M-H2O-H, M-H	C4H6O6	60.3	-	-6.23219	147-71-7	0.0391892	4.103	4.448	4.385	3.935	3.898	4.153	3.961	4.066	4.224	4.235	4.4	4.496	4.24	4.085	4.408	4.323	3.049	4.29	4.157	3.898	4.447	4.234	3.499	4.167	4.242	4.235	4.2	4.241	4.226
neg_4060	Dodecanedioic acid	metab_15498	LMFA01170009;HMDB0000623;HMDB0000933;MJDBOTE0000650	C02678	229.144	6.0386	neg	M-H	C12H22O4	68.9	-	-2.19999	693-23-2	0.00615007	4.84	5.494	5.571	4.469	4.688	4.61	4.959	4.87	5.101	6.17	5.96	4.792	4.977	4.062	3.497	3.979	4.447	3.523	6.741	6.679	6.575	6.894	6.703	6.819	6.531	6.528	6.525	6.531	6.528
neg_8678	Glutathione	metab_15499	HMDB0003337;HMDB0062697;HMDB0011691;HMDB0000125	C00051	306.076	2.8756	neg	M-H	C10H17N3O6S	75.9	-	-0.963691	70-18-8	0.0250949	2.621	3.455	3.848	3.012	2.997	3.01	3.284	3.226	3.266	3.94	3.579	2.635	3.58	3.644	3.487	2.635	2.768	2.807	5.084	5.257	5.007	5.273	4.824	5.267	4.574	4.562	4.545	4.569	4.565
neg_563	Isocitrate	metab_15500	HMDB0000193;HMDB0001874	C00311	191.019	1.2998	neg	M-H, M+Na-2H	C6H8O7	70.2	-	-3.74352	-	0.0115784	8.698	7.987	8.299	7.275	7.358	7.126	7.906	7.49	7.647	8.402	8.358	8.464	8.471	7.801	7.444	8.423	7.744	8.292	7.807	7.787	8.02	8.124	7.729	8.038	8.109	8.098	8.109	8.105	8.109
neg_502	Malic acid	metab_15501	HMDB0000156	C00149	133.013	0.8403	neg	M-H2O-H, M-H	C4H6O5	87.8	-	-7.40745	97-67-6	0.017145	7.769	7.241	7.351	7.493	7.588	7.818	7.73	6.954	7.657	7.422	7.545	7.551	8.07	7.59	7.761	8.09	7.874	8.049	7.056	7.276	7.213	7.336	7.075	7.334	7.607	7.59	7.595	7.592	7.589
neg_8900	Maltotriose	metab_15502	HMDB0001262;HMDB0038852;MJDBOTE0000606	C01835	485.151	2.6343	neg	M-H2O-H	C18H32O16	-	62.5	-0.516487	1109-28-0	0.0117015	4.436	3.156	3.877	4.63	4.615	4.628	4.917	4.59	3.785	4.211	2.967	2.854	4.87	4.716	4.102	4.473	4.229	3.766	5.042	4.595	5.133	5.194	4.527	5.115	4.946	4.95	4.941	4.944	4.954
neg_8706	Phenylacetylglutamine	metab_15503	HMDB0062645;HMDB0006344	C04148	309.11	2.8311	neg	M+FA-H	C13H16N2O4	-	70.9	2.23671	28047-15-6	0.0167771	3.654	3.814	3.307	3.023	3.015	3.331	3.822	2.865	4.608	3.464	3.335	3.383	4.42	1.512	2.661	4.471	2.675	3.143	4.204	3.784	4.058	4.048	3.889	4.165	4.412	4.41	4.395	4.411	4.403
neg_1136	Zeranol	metab_15504	HMDB0032702;HMDB0041824	C14752	321.171	6.4368	neg	M-H2O-H, M-H	C18H26O5	-	69.4	-0.524558	26538-44-3;36455-72-8	0.00539443	5.251	6.039	5.355	5.143	5.274	5.144	5.011	5.292	5.197	5.815	5.878	5.162	5.05	5.576	4.619	5.162	5.02	5.086	5.475	5.563	5.501	5.4	6.001	5.656	5.585	5.59	5.59	5.59	5.585

## Sheet: Source data Fig. 3d
Variety One
Node1_Name	Node2_Name	Coefficient	P_value		Node_Name	Degree	Clustering		Node_ID)	Node_Name	Degree_Centrality	Closeness_Centrality	Betweenness_Centrality
Oxindole	g__Kineococcus	0.864456	0.000285715		Oxindole	3	0		4		0.2	0.2133	0.0476
HMDB0128488	g__Aquabacterium	0.83452	0.000734984		HMDB0128488	2	0		15	g__Kineococcus	0.1333	0.1778	0.0286
g__Flavobacterium	Niazimin A	0.748717	0.00508124		g__Kineococcus	2	0		3	g__Methylobacterium-Methylorubrum	0.0667	0.1333	0
g__Methylobacterium-Methylorubrum	Oxindole	0.738215	0.006116		g__Sphingomonas	2	0		10		0.1333	0.1333	0.0095
Oxindole	g__Devosia	0.735304	0.00642898		Niazimin A	2	0		14	g__Klenkia	0.0667	0.1333	0
g__Microbacterium	HMDB0128488	0.732929	0.00669317		g__Methylobacterium-Methylorubrum	1	0		16		0.0667	0.1185	0
g__Sphingomonas	1-Oleoyl Lysophosphatidic Acid (sodium salt)	0.730555	0.0069652		g__Flavobacterium	1	0		9	g__Microbacterium	0.0667	0.0889	0
g__Allorhizobium-Neorhizobium-Pararhizobium-Rhizobium	PA(16:0/18:2(9Z,12Z))	0.721308	0.00810494		(S)-5-Amino-3-oxohexanoate	1	0		13	g__Aquabacterium	0.0667	0.0889	0
g__unclassified_f__Comamonadaceae	P-Menth-8-en-3-ol	-0.720837	0.00816654		g__Allorhizobium-Neorhizobium-Pararhizobium-Rhizobium	1	0		1	g__Sphingomonas	0.0667	0.0667	0
g__Kineococcus	Aminoacetone	-0.805313	0.00157238		PA(16:0/18:2(9Z,12Z))	1	0		2		0.0667	0.0667	0
					g__Microbacterium	1	0		5	g__Flavobacterium	0.0667	0.0667	0
					g__unclassified_f__Comamonadaceae	1	0		6		0.0667	0.0667	0
Library ID HMDB0128488	6-({13,14-dihydroxy-9-oxo-8,17-dioxatetracyclo[8.7.0.0?,?.0??,??]heptadeca-1(10),2(7),3,5,11(16),12,14-heptaen-5-yl}oxy)-3,4,5-trihydroxyoxane-2-carboxylic acid				P-Menth-8-en-3-ol	1	0		7	g__Allorhizobium-Neorhizobium-Pararhizobium-Rhizobium	0.0667	0.0667	0
					g__Aquabacterium	1	0		8		0.0667	0.0667	0
					g__Klenkia	1	0		11	g__unclassified_f__Comamonadaceae	0.0667	0.0667	0
					Aminoacetone	1	0		12		0.0667	0.0667	0
Variety Two
Node1_Name	Node2_Name	Coefficient	P_value		Node_Name	Degree	Clustering		Node_ID)	Node_Name	Degree_Centrality	Closeness_Centrality	Betweenness_Centrality
1-Oleoyl Lysophosphatidic Acid (sodium salt)	g__Methylobacillus	0.826621	0.000915011		1-Oleoyl Lysophosphatidic Acid (sodium salt)	9	0		2		0.6429	0.6857	0.6593
1-Oleoyl Lysophosphatidic Acid (sodium salt)	g__Devosia	0.79021	0.00222314		g__Subgroup_10	4	0		14	g__Subgroup_10	0.2143	0.4675	0.1703
1-Oleoyl Lysophosphatidic Acid (sodium salt)	g__Rhizobacter	0.769231	0.00344645		g__Herbaspirillum	2	0		4	g__Herbaspirillum	0.1429	0.4286	0.1209
g__Devosia	Niazimin A	0.762238	0.00395045		g__Devosia	2	0		10	g__Devosia	0.1429	0.4286	0.0495
1-Oleoyl Lysophosphatidic Acid (sodium salt)	g__Subgroup_10	0.755245	0.00450844		(S)-5-Amino-3-oxohexanoate	2	0		1	g__Methylobacterium-Methylorubrum	0.0714	0.3956	0
1-Oleoyl Lysophosphatidic Acid (sodium salt)	g__Bradyrhizobium	0.735553	0.00640178		g__Methylobacterium-Methylorubrum	1	0		3	g__Sphingomonas	0.0714	0.3956	0
Niazimin A	g__Subgroup_10	0.727273	0.00735503		g__Sphingomonas	1	0		6	g__Rhizobacter	0.0714	0.3956	0
Niazimin A	g__Herbaspirillum	-0.55	0.00450844		Aminoacetone	1	0		9	g__Sphingobium	0.0714	0.3956	0
g__Methylobacterium-Methylorubrum	1-Oleoyl Lysophosphatidic Acid (sodium salt)	-0.734266	0.00654349		g__Rhizobacter	1	0		12	g__Methylobacillus	0.0714	0.3956	0
g__Subgroup_10	Oxindole	-0.734266	0.00654349		g__Enterococcus	1	0		13	g__Bradyrhizobium	0.0714	0.3956	0
Niazimin A	g__Sphingomonas	-0.762238	0.00395045		HMDB0128488	1	0		11		0.1429	0.3318	0.011
g__Herbaspirillum	Aminoacetone	-0.783217	0.00258621		g__Methylobacillus	1	0		15		0.0714	0.3117	0
1-Oleoyl Lysophosphatidic Acid (sodium salt)	g__Herbaspirillum	-0.797203	0.00190037		g__Bradyrhizobium	1	0		5		0.0714	0.2939	0
g__Enterococcus	HMDB0128488	-0.816922	0.00118061		Oxindole	1	0		7	g__Enterococcus	0.0714	0.0714	0
									8		0.0714	0.0714	0

## Sheet: Source data Fig. 3e
Variety One
Node1_Name	Node2_Name	Coefficient	P_value		Node_Name	Degree	Clustering		Node_ID)	Node_Name	Degree_Centrality	Closeness_Centrality	Betweenness_Centrality
(S)-5-Amino-3-oxohexanoate	g__Curvularia	0.747528	0.00860882		(S)-5-Amino-3-oxohexanoate	6	0		4		0.375	0.375	0.125
(S)-5-Amino-3-oxohexanoate	g__unclassified_f__Herpotrichiellaceae	0.718131	0.00852697		Oxindole	4	0		7		0.25	0.25	0.05
(S)-5-Amino-3-oxohexanoate	g__Mortierella	0.714647	0.00900847		Niazimin A	2	0		3	g__unclassified_o__Chaetothyriales	0.0625	0.2045	0
(S)-5-Amino-3-oxohexanoate	g__Sarocladium	0.701057	0.0110824		g__Neosulcatispora	1	0		8	g__Pseudaleuria	0.0625	0.2045	0
(S)-5-Amino-3-oxohexanoate	g__Pseudaleuria	0.671802	0.00854235		g__unclassified_o__Chaetothyriales	1	0		9	g__Curvularia	0.0625	0.2045	0
g__Apiotrichum	P-Menth-8-en-3-ol	-0.715636	0.0088697		g__Phaeosphaeria	1	0		10	g__unclassified_f__Herpotrichiellaceae	0.0625	0.2045	0
g__Cryptococcus_f__Tremellaceae	Oxindole	0.817213	0.00117185		g__Cryptococcus_f__Tremellaceae	1	0		13	g__Sarocladium	0.0625	0.2045	0
g__Neosulcatispora	Niazimin A	0.70726	0.010096		g__Pseudaleuria	1	0		17	g__Mortierella	0.0625	0.2045	0
g__unclassified_o__Chaetothyriales	(S)-5-Amino-3-oxohexanoate	0.717787	0.00857357		g__Curvularia	1	0		6	g__Cryptococcus_f__Tremellaceae	0.0625	0.1429	0
Niazimin A	g__Phaeosphaeria	0.713773	0.00913227		g__unclassified_f__Herpotrichiellaceae	1	0		11	g__Nigrospora	0.0625	0.1429	0
Oxindole	g__Nigrospora	0.780866	0.00271789		g__Nigrospora	1	0		12	g__Cystobasidium	0.0625	0.1429	0
Oxindole	g__Cystobasidium	0.743799	0.00554786		g__Cystobasidium	1	0		16	g__Tilletiopsis	0.0625	0.1429	0
Oxindole	g__Tilletiopsis	0.736974	0.00624797		g__Sarocladium	1	0		2		0.125	0.125	0.0083
					g__Apiotrichum	1	0		1	g__Neosulcatispora	0.0625	0.0833	0
					P-Menth-8-en-3-ol	1	0		5	g__Phaeosphaeria	0.0625	0.0833	0
					g__Tilletiopsis	1	0		14	g__Apiotrichum	0.0625	0.0625	0
					g__Mortierella	1	0		15		0.0625	0.0625	0
						26
Variety Two
Node1_Name	Node2_Name	Coefficient	P_value		Node_Name	Degree	Clustering		Node_ID)	Node_Name	Degree_Centrality	Closeness_Centrality	Betweenness_Centrality
g__Pichia	1-Oleoyl Lysophosphatidic Acid (sodium salt)	-0.722973	0.00166216		g__Pichia	2	0		1	g__Sporidiobolus	0.1667	0.1667	0
g__Sporidiobolus	1-Oleoyl Lysophosphatidic Acid (sodium salt)	-0.676304	0.00388991		1-Oleoyl Lysophosphatidic Acid (sodium salt)	2	0		2		0.1667	0.1667	0
g__Pichia	Aminoacetone	-0.638829	0.000861614		g__Sporidiobolus	2	0		3	g__Candida	0.1667	0.1667	0
g__Sporidiobolus	Aminoacetone	-0.602324	0.00675087		Aminoacetone	2	0		4		0.1667	0.1667	0
					(S)-5-Amino-3-oxohexanoate	1	0		6		0.1667	0.2222	0
						9			7		0.1667	0.2222	0
									5	g__Pichia	0.3333	0.3333	0.0667
