# Supplementary material for: Metabolome-driven microbiome assembly in ginger (Zingiber officinale) enhances nutrient cycling and crop yield through keystone taxa
Source: Commun Biol. 2025 Nov 10;8:1547. doi: 10.1038/s42003-025-08910-2 (PMC12603305; doi:10.1038/s42003-025-08910-2)
Supplement: Supplementary file 6 — Supplementary Data Set 4 [file 42003_2025_8910_MOESM6_ESM.xlsx]

## Sheet: Source data Fig. 4a
Variety One
Species name	BS-Mean(%)	BS-Sd(%)	L-Mean(%)	L-Sd(%)	R-Mean(%)	R-Sd(%)	Rh-Mean(%)	Rh-Sd(%)	RhS-Mean(%)	RhS-Sd(%)	S-Mean(%)	S-Sd(%)	P_value	P_adjust
g__Lyomyces	0.004924	0.003411	0	0	0	0	0	0	0	0	0	0	0.004743	0.1306
g__Rhizophlyctis	0	0	0	0	0	0	0	0	0.386	0.3428	0	0	0.004826	0.1306
g__Phlyctochytrium	0	0	0	0	0	0	0	0	0.258	0.1893	0	0	0.004826	0.1306
g__Spizellomyces	0	0	0	0	0	0	0	0	0.04136	0.03594	0	0	0.004826	0.1306
g__Cercophora	0.02954	0.04104	0	0	0	0	0	0	0.4501	0.5188	0	0	0.004893	0.1306
g__unclassified_o__GS16	0.01379	0.004513	0	0	0	0	0	0	0.08863	0.08193	0	0	0.004893	0.1306
g__Acaulium	0.1684	0.1986	0	0	0	0	0	0	1.11	1.039	0	0	0.005471	0.1306
g__unclassified_c__GS13	0.06303	0.08889	0	0	0	0	0	0	0.3004	0.1804	0	0	0.005471	0.1306
g__unclassified_c__Lobulomycetes	0.03644	0.04812	0	0	0	0	0	0	0.1546	0.07435	0	0	0.005471	0.1306
g__Chaetomium	0.01182	0.01065	0	0	0	0	0	0	0.09356	0.1343	0	0	0.005947	0.1306
g__Peroneutypa	0.009848	0.007435	0	0	0	0	0	0	0.007878	0.001706	0	0	0.006211	0.1306
g__Trichocladium	0.02757	0.01781	0	0	0	0	0	0	0.1704	0.1804	0	0	0.006286	0.1306
g__unclassified_o__Rhizophydiales	4.089	7.049	0	0	0	0	0	0	0.06303	0.04542	0	0	0.006333	0.1306
g__unclassified_o__Sordariales	0.03447	0.03241	0	0	0	0	0	0	0.05121	0.04435	0	0	0.006463	0.1306
g__unclassified_o__Branch02	0.1645	0.1467	0	0	0.1586	0.2388	0.00197	0.001706	1.774	0.9151	0	0	0.007514	0.1306
g__Chrysosporium	2.102	1.315	0	0	0.00197	0.003411	0	0	0.8243	1.079	0	0	0.008473	0.1306
g__Neocosmospora	0.03053	0.009026	0	0	0.0128	0.004513	0.00197	0.003411	0.1369	0.2064	0	0	0.008494	0.1306
g__Pyrenochaetopsis	1.255	1.337	0.00197	0.001706	0.03545	0.02047	0	0	1.533	1.107	0.0009848	0.001706	0.009069	0.1306
g__Geomyces	2.096	2.343	0	0	0.002954	0.005117	0	0	0.3663	0.2767	0	0	0.009603	0.1306
g__Heydenia	0.4796	0.2414	0	0	0.004924	0.008529	0	0	0.8568	0.8008	0	0	0.009603	0.1306
g__unclassified_c__Eurotiomycetes	0.05515	0.0537	0	0	0.0009848	0.001706	0	0	0.05515	0.01396	0	0	0.009603	0.1306
g__Aspergillus	0.2836	0.3785	0.003939	0.004513	0.01182	0.01023	0	0	0.2826	0.2056	0	0	0.00963	0.1306
g__Pseudogymnoascus	2.754	3.449	0	0	0	0	0	0	11.47	16.44	0.006894	0.01194	0.009847	0.1306
g__Eleutherascus	1.075	0.5796	0	0	0.005909	0.01023	0	0	2.787	4.407	0	0	0.009847	0.1306
g__Ascobolus	0.8361	1.126	0	0	0.004924	0.008529	0	0	0.6263	0.4169	0	0	0.009847	0.1306
g__unclassified_p__Rozellomycota	0.4668	0.7292	0	0	0.0009848	0.001706	0	0	0.1073	0.1251	0	0	0.009847	0.1306
g__Pseudaleuria	6.234	6.908	0	0	0.7159	1.24	0	0	16.55	9.206	0	0	0.01061	0.1306
g__Aphanoascus	0.02757	0.03241	0	0	0.008863	0.01535	0	0	0.2521	0.1272	0	0	0.01134	0.1306
g__unclassified_p__Chytridiomycota	1.543	2.274	0	0	0.01576	0.02011	0	0	0.2777	0.2172	0	0	0.01154	0.1306
g__Hapsidospora	0.06598	0.08263	0	0	0.00197	0.003411	0	0	4.713	8.046	0	0	0.01189	0.1306
g__Mortierella	3.187	0.9172	0	0	0.04727	0.07933	0.002954	0.002954	5	1.226	0	0	0.01207	0.1306
g__unclassified_f__Chaetomiaceae	4.489	5.372	0	0	0.01477	0.02559	0.0009848	0.001706	11.77	2.539	0	0	0.01241	0.1306
g__unclassified_o__Wallemiales	0.06598	0.06311	0	0	0	0	0	0	0.00197	0.003411	0	0	0.01318	0.1306
g__Duddingtonia	0.005909	0.01023	0	0	0	0	0	0	0.04038	0.01876	0	0	0.01318	0.1306
g__Stagonosporopsis	0.0009848	0.001706	0.007878	0.003411	0	0	0	0	0	0	0	0	0.01318	0.1306
g__Erythrobasidium	0	0	0.132	0.08274	0.004924	0.001706	0	0	0	0	0.01477	0.02559	0.01333	0.1306
g__unclassified_f__Arthopyreniaceae	0.00197	0.001706	0	0	0	0	0	0	0.01477	0.01182	0	0	0.01369	0.1306
g__Pseudeurotium	0.01576	0.01627	0	0	0	0	0	0	0.3654	0.5741	0	0	0.01423	0.1322
g__Myrmecridium	0.03939	0.02839	0.0009848	0.001706	0.004924	0.008529	0	0	0.1379	0.1112	0	0	0.01545	0.1358
g__unclassified_c__Agaricostilbomycetes	0	0	0.05318	0.04881	0	0	0	0	0	0	0.0009848	0.001706	0.01585	0.1358
g__Sphaerellopsis	0	0	0.01576	0.01119	0.0009848	0.001706	0	0	0	0	0	0	0.01585	0.1358
g__Edenia	0.06204	0.03113	0.00197	0.001706	0.003939	0.006823	0	0	0.1251	0.1006	0	0	0.01615	0.1358
g__Talaromyces	0.04825	0.04523	0.008863	0.007817	0.0009848	0.001706	0	0	0.03447	0.03159	0.004924	0.008529	0.0166	0.1362
g__Lophotrichus	9.63	8.423	0	0	0.01871	0.02096	0.002954	0.005117	9.35	5.324	0.008863	0.01535	0.01855	0.1445
g__Plectosphaerella	0.262	0.3318	0.009848	0.01457	0.02265	0.01457	0.005909	0.01023	0.08863	0.0325	0.007878	0.01365	0.01884	0.1445
g__Dissoconium	0	0	0.05909	0.08235	0	0	0.002954	0.005117	0	0	0	0	0.01908	0.1445
g__Sagenomella	0.07287	0.1161	0	0	0	0	0	0	0.03939	0.02075	0	0	0.01988	0.1445
g__unclassified_k__Fungi	29.75	24.63	86	8.18	93.35	7.538	99.5	0.4359	10.51	3.638	89.42	18.06	0.02014	0.1445
g__Hyalorbilia	0.008863	0.008863	0	0	0.00197	0.003411	0	0	0.1014	0.07251	0	0	0.02032	0.1445
g__Acremonium	0.02659	0.007817	0.00197	0.001706	0.003939	0.006823	0	0	0.2846	0.2451	0.00197	0.003411	0.02055	0.1445
g__Setophoma	0.008863	0.005909	0	0	0	0	0	0	0.01379	0.02137	0	0	0.02101	0.1445
g__Cystobasidium	0	0	0.1024	0.07388	0.0009848	0.001706	0	0	0.004924	0.001706	0.0197	0.03159	0.02129	0.1445
g__unclassified_o__Chaetothyriales	0.01871	0.0168	0	0	2.016	3.176	0.1448	0.1392	2.041	1.33	0	0	0.02172	0.1446
g__Podospora	0.02757	0.03764	0	0	0	0	0	0	0.05416	0.08379	0	0	0.02454	0.1556
g__Phaeosphaeria	0.2373	0.1844	0.8105	0.2489	0.08666	0.06064	0.002954	0.005117	0.05909	0.0329	0.1083	0.1724	0.02578	0.1556
g__Emericellopsis	0.7169	0.7049	0	0	0	0	0	0	0.3201	0.238	0	0	0.02606	0.1556
g__Trichoderma	0.1379	0.09045	0.002954	0.002954	0.00197	0.001706	0.0009848	0.001706	0.2846	0.4296	0.0009848	0.001706	0.02613	0.1556
g__Thelebolus	0.005909	0.01023	0	0	0	0	0	0	0.0256	0.03187	0	0	0.02624	0.1556
g__Clonostachys	0.06401	0.03989	0.00197	0.003411	0.0009848	0.001706	0	0	0.1379	0.0549	0.03053	0.05288	0.02662	0.1556
g__Kondoa	0	0	0.06204	0.05472	0.00197	0.003411	0	0	0	0	0.00197	0.003411	0.02672	0.1556
g__Penicillium	0.01182	0.005909	0	0	0.006894	0.007435	0	0	0.03742	0.04182	0.00197	0.003411	0.02688	0.1556
g__Metarhizium	1.191	1.923	0.0197	0.01899	0	0	0	0	0.01773	0.02559	0.004924	0.008529	0.02854	0.1625
g__unclassified_o__Hypocreales	0.02068	0.02576	0	0	0.008863	0.01288	0	0	0.04432	0.03582	0.002954	0.005117	0.03056	0.1681
g__Filobasidium	0	0	0.2078	0.2761	0.02265	0.01781	0	0	0.003939	0.004513	0.09356	0.1519	0.03074	0.1681
g__Arthrobotrys	0.003939	0.006823	0	0	0	0	0	0	0.02462	0.01731	0.002954	0.005117	0.03125	0.1681
g__Lectera	0.06697	0.07929	0.00197	0.003411	0	0	0	0	0.1241	0.1016	0.02265	0.03923	0.03142	0.1681
g__Dioszegia	0	0	0.4166	0.3582	0.01083	0.00615	0	0	0.004924	0.00615	0.1418	0.2405	0.03233	0.1703
g__Gymnoascus	5.779	9.074	0.00197	0.003411	0.0009848	0.001706	0	0	0.3447	0.3545	0.0009848	0.001706	0.03321	0.1708
g__Cheilymenia	2.75	4.755	0	0	0	0	0.00197	0.003411	3.31	1.607	0	0	0.03338	0.1708
g__unclassified_f__Mortierellaceae	0.5495	0.9518	0	0	0	0	0	0	0.3191	0.1285	0	0	0.03471	0.1726
g__Leuconeurospora	0.03348	0.05799	0	0	0	0	0	0	0.007878	0.00615	0	0	0.03471	0.1726
g__Cryptococcus_f__Tremellaceae	0.008863	0.005117	0.5278	0.01396	0.05613	0.07492	0	0	0.004924	0.008529	0.1615	0.2571	0.0362	0.1755
g__Chordomyces	0.06894	0.1018	0.0009848	0.001706	0.004924	0.008529	0.01576	0.01365	0.1704	0.03424	0	0	0.0363	0.1755
g__unclassified_p__Ascomycota	4.984	6.922	0.01083	0.01396	0.2098	0.3378	0.006894	0.007435	0.6982	0.5382	0.05515	0.09552	0.04041	0.1914
g__Phyllozyma	0.003939	0.006823	1.278	1.915	0.01379	0.01038	0	0	0.002954	0.002954	0.04038	0.06488	0.04098	0.1914
g__unclassified_c__Sordariomycetes	2.208	3.143	0.009848	0.01038	0.00197	0.003411	0.002954	0.002954	0.1881	0.1472	0.05515	0.09552	0.04167	0.1914
g__Hannaella	0.0581	0.04776	0.583	0.1859	0.1034	0.08547	0.002954	0.005117	0.02364	0.01645	1.333	2.238	0.04196	0.1914
g__Alfaria	0.004924	0.004513	0	0	0	0	0.00197	0.003411	0.006894	0.001706	0	0	0.04636	0.1914
g__Microascus	0.00197	0.003411	0	0	0.0009848	0.001706	0.003939	0.006823	0.1802	0.242	0	0	0.04694	0.1914
g__Exophiala	0.2255	0.3779	0	0	0	0	0	0	0.04825	0.04435	0.00197	0.003411	0.04832	0.1914
g__Solicoccozyma	0.0009848	0.001706	0	0	0.006894	0.01194	0	0	0.2797	0.4665	0	0	0.04838	0.1914
g__Tremateia	0	0	0.01379	0.01194	0.0009848	0.001706	0	0	0	0	0.003939	0.006823	0.04857	0.1914
g__Schizothecium	0.04727	0.08187	0	0	0.0906	0.1569	0	0	0.2117	0.1707	0	0	0.04981	0.1914
g__unclassified_o__Spizellomycetales	0.0197	0.02681	0	0	0.004924	0.008529	0	0	0.05909	0.07097	0	0	0.05021	0.1914
g__unclassified_p__Blastocladiomycota	0.003939	0.006823	0	0	0.00197	0.001706	0	0	0.03151	0.04947	0	0	0.05725	0.1914
g__Powellomyces	0.07681	0.08193	0.00197	0.003411	0.06401	0.1109	0.0128	0.02217	0.2235	0.123	0	0	0.05768	0.1914
g__unclassified_o__Pleosporales	0.08962	0.06648	0.1142	0.07505	0.03053	0.02388	0.002954	0.005117	0.518	0.6143	0.0778	0.1322	0.05878	0.1914
g__unclassified_o__Onygenales	0	0	0	0	0	0	0	0	0.009848	0.008529	0	0	0.05934	0.1914
g__unclassified_f__Stephanosporaceae	0.003939	0.003411	0	0	0	0	0	0	0	0	0	0	0.05934	0.1914
g__Thermomyces	0	0	0	0	0	0	0	0	0.003939	0.003411	0	0	0.05934	0.1914
g__unclassified_f__Diatrypaceae	0	0	0	0	0	0	0	0	0.00197	0.001706	0	0	0.05934	0.1914
g__unclassified_p__Entomophthoromycota	0.00197	0.001706	0	0	0	0	0	0	0	0	0	0	0.05934	0.1914
g__unclassified_p__Aphelidiomycota	0	0	0	0	0	0	0	0	0.00197	0.001706	0	0	0.05934	0.1914
g__Natantispora	0.00197	0.001706	0	0	0	0	0	0	0	0	0	0	0.05934	0.1914
g__Beauveria	0.00197	0.001706	0	0	0	0	0	0	0	0	0	0	0.05934	0.1914
g__Gaertneriomyces	0	0	0	0	0	0	0	0	0.2265	0.3898	0	0	0.06018	0.1914
g__unclassified_o__Glomerellales	0	0	0	0	0	0	0	0	0.03151	0.04244	0	0	0.06018	0.1914
g__unclassified_o__Rhizophlyctidales	0	0	0	0	0	0	0	0	0.02856	0.02513	0	0	0.06018	0.1914
g__Pyrenochaeta	0	0	0	0	0	0	0	0	0.008863	0.01065	0	0	0.06018	0.1914
g__unclassified_f__Alphamycetaceae	0	0	0	0	0	0	0	0	0.006894	0.007435	0	0	0.06018	0.1914
g__Arnium	0	0	0	0	0	0	0	0	0.006894	0.009497	0	0	0.06018	0.1914
g__Mycosphaerella	0	0	0.005909	0.005909	0	0	0	0	0	0	0	0	0.06018	0.1914
g__Cystofilobasidium	0	0	0	0	0	0	0	0	0.004924	0.004513	0	0	0.06018	0.1914
g__unclassified_o__Coniocybales	0	0	0	0	0	0	0	0	0.003939	0.004513	0	0	0.06018	0.1914
g__Cornuvesica	0.003939	0.004513	0	0	0	0	0	0	0	0	0	0	0.06018	0.1914
g__Hyphodontia	0	0	0	0	0	0	0	0	0.003939	0.004513	0	0	0.06018	0.1914
g__Gamsia	0	0	0	0	0	0	0	0	0.003939	0.004513	0	0	0.06018	0.1914
g__Auricularia	0	0	0	0	0	0	0	0	0.002954	0.002954	0	0	0.06018	0.1914
g__Hormographiella	0	0	0.002954	0.002954	0	0	0	0	0	0	0	0	0.06018	0.1914
g__Stemphylium	0	0	0.002954	0.002954	0	0	0	0	0	0	0	0	0.06018	0.1914
g__unclassified_f__Hypocreales_fam_Incertae_sedis	0	0	0	0	0	0	0	0	0.002954	0.002954	0	0	0.06018	0.1914
g__unclassified_o__Pyxidiophorales	0.01083	0.01876	0	0	0.0009848	0.001706	0.0009848	0.001706	0.03545	0.02068	0	0	0.06199	0.1954
g__Alternaria	0.1261	0.1536	0.9385	0.7487	0.1605	0.1506	0.0009848	0.001706	0.1231	0.09198	1.04	1.794	0.06436	0.2011
g__unclassified_f__Phaeosphaeriaceae	0.0778	0.06899	0.6549	0.2005	0.07386	0.01645	0.005909	0.005909	0.02659	0.01182	0.09749	0.1638	0.06625	0.2052
g__Dirkmeia	0.02462	0.02096	0.007878	0.00615	0	0	0	0	0.00197	0.003411	0.2954	0.5117	0.06792	0.2085
g__Cercospora	0.002954	0.002954	0.6273	0.5165	0.03939	0.04264	0	0	0.02167	0.02581	0.2245	0.3889	0.06996	0.2111
g__Rhodosporidiobolus	0.005909	0.007817	0.008863	0.007817	0	0	0	0	0.0009848	0.001706	0.0009848	0.001706	0.07041	0.2111
g__Sporidiobolus	0.002954	0.005117	0.26	0.198	0.0197	0.02648	0	0	0.002954	0.002954	0.5702	0.9774	0.07056	0.2111
g__Symmetrospora	0.006894	0.007435	2.846	3.452	0.08863	0.1241	0.004924	0.00615	0.008863	0.005117	0.3141	0.4959	0.07327	0.2174
g__Neosulcatispora	0.1556	0.2341	2.074	0.6382	0.1064	0.08744	0.01576	0.02237	0.03348	0.01487	0.2501	0.4256	0.0748	0.2201
g__unclassified_c__Cystobasidiomycetes	0	0	0.006894	0.001706	0.00197	0.003411	0	0	0	0	0.003939	0.006823	0.07895	0.2287
g__Papiliotrema	0.0009848	0.001706	0.0128	0.009026	0	0	0.0009848	0.001706	0	0	0.01773	0.02818	0.07904	0.2287
g__Sarocladium	0.02954	0.03356	0.004924	0.004513	0.1142	0.1802	0	0	0.06598	0.05205	0.003939	0.006823	0.08021	0.2302
g__unclassified_o__Blastocladiales	0.002954	0.002954	0	0	0	0	0	0	0.01182	0.01354	0	0	0.08414	0.2395
g__unclassified_f__Nectriaceae	0.02167	0.02581	0	0	0	0	0	0	0.04629	0.04445	0	0	0.086	0.24
g__Apiotrichum	0.005909	0.01023	0.0009848	0.001706	0.06401	0.0237	0.008863	0.005909	0.008863	0.01535	0.002954	0.005117	0.08613	0.24
g__Vishniacozyma	0.1024	0.157	0.003939	0.004513	0	0	0	0	0.004924	0.004513	0.01379	0.02137	0.08636	0.24
g__Apodus	0.04136	0.07164	0	0	0.008863	0.01288	0	0	0.006894	0.004513	0	0	0.0875	0.2413
g__Leucothecium	0.08371	0.1299	0	0	0	0	0	0	0.03151	0.04022	0	0	0.08888	0.2432
g__Diaporthe	0.0197	0.01627	0.005909	0.005909	0	0	0	0	0.008863	0	0.01182	0.02047	0.09092	0.2466
g__Fusarium	0.8991	0.3161	0.2334	0.1338	0.1802	0.101	0.0128	0.01119	0.8587	0.5885	2.091	3.621	0.09153	0.2466
g__unclassified_o__Helotiales	0.0009848	0.001706	0.0009848	0.001706	0.0009848	0.001706	0	0	0.008863	0.01023	0	0	0.09833	0.263
g__Tilletiopsis	0.03151	0.05458	0.06204	0.04935	0.002954	0.002954	0	0	0	0	0.009848	0.01706	0.1005	0.2659
g__Sporobolomyces	0.002954	0.002954	0.02659	0.03127	0.0009848	0.001706	0	0	0	0	0.008863	0.01535	0.1009	0.2659
g__Epicoccum	0.02265	0.02648	0.09257	0.03562	0.03939	0.04011	0	0	0.01871	0.02096	0.1369	0.2371	0.1095	0.2863
g__Cladosporium	0.5407	0.2526	0.711	0.2553	0.1605	0.1446	0.007878	0.006823	1.058	0.6743	1.299	2.237	0.1106	0.287
g__Exserohilum	0.004924	0.004513	0.002954	0.002954	0.00197	0.003411	0	0	0.03151	0.04693	0	0	0.1156	0.298
g__Hansfordia	0.02068	0.02576	0.00197	0.003411	0	0	0	0	0.002954	0.002954	0.009848	0.01706	0.1246	0.3161
g__Aureobasidium	0	0	0.003939	0.001706	0.002954	0.005117	0	0	0	0	0.003939	0.006823	0.1251	0.3161
g__Ciliophora	0.1398	0.1273	0	0	0.1103	0.191	0.1595	0.2763	0.3654	0.1399	0.0009848	0.001706	0.1254	0.3161
g__Phaeosphaeriopsis	0.08075	0.05807	0.09159	0.05117	0.02462	0.02178	0	0	0.1802	0.1996	0.3358	0.5816	0.1276	0.3195
g__Coniothyrium	0	0	0.02856	0.029	0.00197	0.003411	0	0	0.01674	0.029	0.01182	0.02047	0.1296	0.3219
g__Bipolaris	0.0009848	0.001706	0.002954	0	0.007878	0.01119	0	0	0.01773	0.02576	0	0	0.1304	0.3219
g__Tausonia	0.002954	0.005117	0	0	0	0	0	0	0.1645	0.2128	0	0	0.135	0.3221
g__unclassified_o__Lobulomycetales	0.00197	0.003411	0	0	0	0	0	0	0.07878	0.08651	0	0	0.135	0.3221
g__unclassified_o__Coniochaetales	0.00197	0.003411	0	0	0	0	0	0	0.02068	0.02626	0	0	0.135	0.3221
g__unclassified_o__Mortierellales	0	0	0	0	0.00197	0.003411	0	0	0.01773	0.01773	0	0	0.135	0.3221
g__Striaticonidium	0.00197	0.003411	0	0	0	0	0	0	0.01182	0.01065	0	0	0.135	0.3221
g__Pseudopithomyces	0.0128	0.01516	0.04924	0.01194	0.02265	0.01967	0	0	0.004924	0.004513	0.05712	0.09893	0.146	0.3366
g__Volutella	0.08075	0.1106	0	0	0	0	0	0	0.02659	0.03407	0.003939	0.006823	0.1477	0.3366
g__Psathyrella	0.00197	0.003411	0	0	0	0	0	0	0.01083	0.01396	0	0	0.1487	0.3366
g__Pseudorobillarda	0.0009848	0.001706	0	0	0	0	0	0	0.003939	0.004513	0	0	0.1487	0.3366
g__Corynespora	0	0	0.003939	0.004513	0.0009848	0.001706	0	0	0	0	0	0	0.1487	0.3366
g__Chalara	0.0009848	0.001706	0	0	0	0	0	0	0.002954	0.002954	0	0	0.1487	0.3366
g__Lophiostoma	0	0	0.002954	0.002954	0	0	0	0	0	0	0.0009848	0.001706	0.1487	0.3366
g__Westerdykella	0.0009848	0.001706	0	0	0	0	0	0	0.002954	0.002954	0	0	0.1487	0.3366
g__unclassified_f__Didymellaceae	0.1054	0.1547	0.008863	0.005117	0.004924	0.004513	0	0	0.03053	0.03525	0.03151	0.05458	0.1515	0.3405
g__Colletotrichum	0.003939	0.004513	0.02265	0.01396	0.0009848	0.001706	0	0	0.007878	0.01119	0.006894	0.01194	0.1524	0.3405
g__Sordaria	0.3102	0.5373	0	0	0	0	0	0	0.9454	1.632	0	0	0.1644	0.3626
g__unclassified_f__Lasiosphaeriaceae	0.00197	0.003411	0	0	0	0	0	0	0.03053	0.05034	0	0	0.1644	0.3626
g__Nigrospora	0.03742	0.05977	0.194	0.1009	0.03644	0.06311	0.003939	0.006823	0.09651	0.07388	0.06795	0.1126	0.1671	0.3663
g__Gibellulopsis	4.347	6.868	0.008863	0.01288	0.258	0.3132	0.01182	0.005909	0.3201	0.04712	0.3319	0.5748	0.1686	0.3674
g__unclassified_c__Agaricomycetes	0.01379	0.02137	0	0	0.0009848	0.001706	0	0	0.01674	0.02648	0	0	0.17	0.3681
g__Fusariella	0.00197	0.003411	0	0	0	0	0	0	0.002954	0.002954	0	0	0.1773	0.3816
g__Irpex	0.0009848	0.001706	0.00197	0.001706	0	0	0	0	0.00197	0.001706	0	0	0.1807	0.3865
g__Strelitziana	0	0	0.003939	0.003411	0	0	0	0	0	0	0.005909	0.01023	0.1905	0.3958
g__Paraphysoderma	0.004924	0.008529	0	0	0	0	0	0	0.00197	0.001706	0	0	0.1905	0.3958
g__Malassezia	0	0	0	0	0.00197	0.001706	0	0	0.00197	0.003411	0	0	0.1905	0.3958
g__Pseudocercospora	0	0	0.005909	0.005909	0	0	0	0	0	0	0.008863	0.01535	0.1917	0.3958
g__Thielavia	0.008863	0.01535	0	0	0	0	0	0	0.003939	0.004513	0	0	0.1917	0.3958
g__Myrothecium	0.005909	0.007817	0	0	0	0	0	0	0.005909	0.01023	0	0	0.1917	0.3958
g__Cyphellophora	0.2501	0.423	0.007878	0.004513	0.008863	0.01535	0	0	0.006894	0.003411	0.002954	0.005117	0.197	0.4043
g__Torula	0.0009848	0.001706	0.0009848	0.001706	0.003939	0.004513	0	0	0.01083	0.009026	0.006894	0.01194	0.2014	0.4109
g__Microdochium	0.04924	0.07263	0.00197	0.001706	0.01182	0.01182	0	0	0.006894	0.009497	0.00197	0.001706	0.2036	0.4131
g__Moesziomyces	0.132	0.07358	0.194	0.1527	0.03742	0.0123	0.0009848	0.001706	0.1172	0.1654	0.8174	1.4	0.2056	0.4147
g__Coprinellus	0.05022	0.02047	0.02856	0.01781	0	0	0.01576	0.02729	0.03053	0.0123	0.01674	0.029	0.2089	0.4188
g__Schizophyllum	0.003939	0.001706	0.0009848	0.001706	0.00197	0.003411	0	0	0.003939	0.006823	0	0	0.21	0.4188
g__unclassified_o__Tremellales	0.008863	0.01535	0.01773	0.005909	0.004924	0.00615	0	0	0.0009848	0.001706	0.04924	0.08274	0.214	0.4245
g__Purpureocillium	0.04038	0.03525	0	0	0.02265	0.03923	0	0	0.03348	0.05296	0	0	0.2181	0.4301
g__Ophiosphaerella	0.00197	0.001706	0.003939	0.004513	0	0	0	0	0	0	0.01674	0.029	0.2317	0.4533
g__unclassified_f__Herpotrichiellaceae	0	0	0	0	0.4264	0.7005	0.00197	0.003411	0.04924	0.05025	0.0009848	0.001706	0.2324	0.4533
g__Golubevia	0.00197	0.003411	0.01182	0.008863	0	0	0.0009848	0.001706	0.0009848	0.001706	0.01576	0.02729	0.2377	0.4611
g__Setophaeosphaeria	0.008863	0.008863	0.007878	0.009026	0.002954	0.002954	0	0	0	0	0.02954	0.04864	0.2653	0.4926
g__Meyerozyma	0.0009848	0.001706	0.002954	0.002954	0	0	0	0	0.0009848	0.001706	0	0	0.2663	0.4926
g__Curvularia	0.07287	0.07099	0.008863	0.01535	0.4323	0.7488	0	0	0.02265	0.01731	0.0009848	0.001706	0.2805	0.4926
g__Stachybotrys	0.07583	0.1288	0	0	0	0	0.0009848	0.001706	0.0453	0.04435	0.00197	0.003411	0.2805	0.4926
g__Latorua	0	0	0.002954	0.005117	0.0009848	0.001706	0	0	0.004924	0.004513	0	0	0.2835	0.4926
g__unclassified_o__GS07	0.0009848	0.001706	0	0	0	0	0.002954	0.005117	0.09356	0.1595	0	0	0.2875	0.4926
g__unclassified_p__Basidiomycota	0.007878	0.009026	0.00197	0.003411	0	0	0	0	0.007878	0.007435	0.002954	0.005117	0.2967	0.4926
g__Geastrum	0.01083	0.01627	0.0009848	0.001706	0	0	0	0	0.00197	0.001706	0.0009848	0.001706	0.3121	0.4926
g__Coprinopsis	0.006894	0.01194	0.002954	0.002954	0	0	0	0	0.0009848	0.001706	0	0	0.3218	0.4926
g__Keissleriella	0.002954	0.002954	0.02068	0.02576	0.003939	0.006823	0	0	0.002954	0.002954	0.003939	0.006823	0.3247	0.4926
g__Articulospora	0.06204	0.09495	0.02265	0.03923	0.0009848	0.001706	0	0	0.003939	0.001706	0.003939	0.006823	0.3521	0.4926
g__Conocybe	0.0009848	0.001706	0.00197	0.003411	0.002954	0.005117	0	0	0.05613	0.08966	0	0	0.3728	0.4926
g__Rhodotorula	0.0009848	0.001706	0.00197	0.003411	0.004924	0.004513	0	0	0.0009848	0.001706	0	0	0.3729	0.4926
g__unclassified_o__Agaricales	0.01576	0.01805	0.004924	0.008529	0.0009848	0.001706	0.002954	0.005117	0.02462	0.02075	0.01083	0.01876	0.3751	0.4926
g__unclassified_p__Mortierellomycota	0.454	0.7863	0	0	0	0	0	0	0	0	0	0	0.4159	0.4926
g__Entoloma	0	0	0	0	0	0	0	0	0.1418	0.2456	0	0	0.4159	0.4926
g__unclassified_o__Tubeufiales	0	0	0	0	0	0	0	0	0.03447	0.0597	0	0	0.4159	0.4926
g__Olpidium	0	0	0	0	0	0	0	0	0.0197	0.03411	0	0	0.4159	0.4926
g__unclassified_f__Trichomeriaceae	0	0	0.01576	0.02729	0	0	0	0	0	0	0	0	0.4159	0.4926
g__unclassified_f__Olpidiaceae	0.01182	0.02047	0	0	0	0	0	0	0	0	0	0	0.4159	0.4926
g__Thelonectria	0	0	0	0	0	0	0	0	0.009848	0.01706	0	0	0.4159	0.4926
g__Peziza	0	0	0	0	0	0	0	0	0.008863	0.01535	0	0	0.4159	0.4926
g__Rhytidhysteron	0	0	0	0	0	0	0	0	0.007878	0.01365	0	0	0.4159	0.4926
g__unclassified_o__Tritirachiales	0	0	0	0	0	0	0	0	0.007878	0.01365	0	0	0.4159	0.4926
g__Auriculibuller	0	0	0.007878	0.01365	0	0	0	0	0	0	0	0	0.4159	0.4926
g__Sphaeronaemella	0.006894	0.01194	0	0	0	0	0	0	0	0	0	0	0.4159	0.4926
g__Peniophora	0	0	0	0	0	0	0	0	0.004924	0.008529	0	0	0.4159	0.4926
g__Plenodomus	0	0	0	0	0	0	0	0	0	0	0.004924	0.008529	0.4159	0.4926
g__unclassified_c__Tremellomycetes	0	0	0.004924	0.008529	0	0	0	0	0	0	0	0	0.4159	0.4926
g__Cladophialophora	0	0	0.004924	0.008529	0	0	0	0	0	0	0	0	0.4159	0.4926
g__Coniella	0	0	0	0	0	0	0	0	0	0	0.004924	0.008529	0.4159	0.4926
g__Paracremonium	0	0	0	0	0	0	0	0	0.003939	0.006823	0	0	0.4159	0.4926
g__Podoscypha	0.003939	0.006823	0	0	0	0	0	0	0	0	0	0	0.4159	0.4926
g__unclassified_f__Sordariales_fam_Incertae_sedis	0	0	0	0	0	0	0	0	0.003939	0.006823	0	0	0.4159	0.4926
g__Holtermanniella	0.002954	0.005117	0	0	0	0	0	0	0	0	0	0	0.4159	0.4926
g__Gyrothrix	0.002954	0.005117	0	0	0	0	0	0	0	0	0	0	0.4159	0.4926
g__Pithoascus	0	0	0	0	0	0	0	0	0.002954	0.005117	0	0	0.4159	0.4926
g__Nectriella	0	0	0	0	0	0	0	0	0.002954	0.005117	0	0	0.4159	0.4926
g__unclassified_o__Branch06	0	0	0	0	0	0	0	0	0.002954	0.005117	0	0	0.4159	0.4926
g__unclassified_f__Tubeufiaceae	0.002954	0.005117	0	0	0	0	0	0	0	0	0	0	0.4159	0.4926
g__Scolecobasidium	0	0	0	0	0	0	0	0	0.002954	0.005117	0	0	0.4159	0.4926
g__Ascocoryne	0	0	0.00197	0.003411	0	0	0	0	0	0	0	0	0.4159	0.4926
g__Pyxidiophora	0.00197	0.003411	0	0	0	0	0	0	0	0	0	0	0.4159	0.4926
g__Phallus	0.00197	0.003411	0	0	0	0	0	0	0	0	0	0	0.4159	0.4926
g__unclassified_o__Archaeosporales	0	0	0	0	0	0	0	0	0.00197	0.003411	0	0	0.4159	0.4926
g__Wallemia	0.00197	0.003411	0	0	0	0	0	0	0	0	0	0	0.4159	0.4926
g__unclassified_f__Pyronemataceae	0	0	0	0	0	0	0	0	0.00197	0.003411	0	0	0.4159	0.4926
g__unclassified_o__Russulales	0.00197	0.003411	0	0	0	0	0	0	0	0	0	0	0.4159	0.4926
g__Acrostalagmus	0	0	0	0	0	0	0	0	0.00197	0.003411	0	0	0.4159	0.4926
g__Humicola	0	0	0	0	0	0	0	0	0.00197	0.003411	0	0	0.4159	0.4926
g__Scedosporium	0	0	0	0	0	0	0	0	0.00197	0.003411	0	0	0.4159	0.4926
g__Neodevriesia	0	0	0.00197	0.003411	0	0	0	0	0	0	0	0	0.4159	0.4926
g__unclassified_c__Lecanoromycetes	0	0	0	0	0	0	0	0	0.00197	0.003411	0	0	0.4159	0.4926
g__Phoma	0	0	0	0	0.00197	0.003411	0	0	0	0	0	0	0.4159	0.4926
g__unclassified_f__Lophiostomataceae	0	0	0	0	0	0	0	0	0	0	0.00197	0.003411	0.4159	0.4926
g__Calocybe	0.00197	0.003411	0	0	0	0	0	0	0	0	0	0	0.4159	0.4926
g__Serendipita	0.00197	0.003411	0	0	0	0	0	0	0	0	0	0	0.4159	0.4926
g__Flavodon	0	0	0	0	0	0	0	0	0.00197	0.003411	0	0	0.4159	0.4926
g__Bjerkandera	0.00197	0.003411	0	0	0	0	0	0	0	0	0	0	0.4159	0.4926
g__Lepista	0	0	0.00197	0.003411	0	0	0	0	0	0	0	0	0.4159	0.4926
g__Pyricularia	0	0	0.00197	0.003411	0	0	0	0	0	0	0	0	0.4159	0.4926
g__Pithya	0	0	0.00197	0.003411	0	0	0	0	0	0	0	0	0.4159	0.4926
g__Robbauera	0	0	0	0	0	0	0	0	0.00197	0.003411	0	0	0.4159	0.4926
g__Lecythophora	0	0	0	0	0	0	0	0	0.00197	0.003411	0	0	0.4159	0.4926
g__Oidiodendron	0	0	0	0	0	0	0	0	0.00197	0.003411	0	0	0.4159	0.4926
g__unclassified_f__Pleosporaceae	0	0	0	0	0.00197	0.003411	0	0	0	0	0	0	0.4159	0.4926
g__Arthrinium	0	0	0.00197	0.003411	0	0	0	0	0	0	0	0	0.4159	0.4926
g__Mycothermus	0	0	0	0	0	0	0.00197	0.003411	0	0	0	0	0.4159	0.4926
g__Dichotomopilus	0	0	0	0	0	0	0	0	0.0009848	0.001706	0	0	0.4159	0.4926
g__Rhizopus	0	0	0.0009848	0.001706	0	0	0	0	0	0	0	0	0.4159	0.4926
g__Rasamsonia	0	0	0.0009848	0.001706	0	0	0	0	0	0	0	0	0.4159	0.4926
g__Roussoella	0	0	0	0	0	0	0	0	0.0009848	0.001706	0	0	0.4159	0.4926
g__Corynascella	0.0009848	0.001706	0	0	0	0	0	0	0	0	0	0	0.4159	0.4926
g__Nigrograna	0	0	0	0	0	0	0	0	0.0009848	0.001706	0	0	0.4159	0.4926
g__unclassified_o__Microthyriales	0.0009848	0.001706	0	0	0	0	0	0	0	0	0	0	0.4159	0.4926
g__Rugosomyces	0	0	0	0	0	0	0	0	0.0009848	0.001706	0	0	0.4159	0.4926
g__Amphobotrys	0	0	0	0	0	0	0	0	0	0	0.0009848	0.001706	0.4159	0.4926
g__Oliveonia	0	0	0	0	0	0	0.0009848	0.001706	0	0	0	0	0.4159	0.4926
g__Wardomyces	0	0	0	0	0	0	0	0	0.0009848	0.001706	0	0	0.4159	0.4926
g__Sporormiella	0	0	0.0009848	0.001706	0	0	0	0	0	0	0	0	0.4159	0.4926
g__Kodamaea	0.0009848	0.001706	0	0	0	0	0	0	0	0	0	0	0.4159	0.4926
g__unclassified_f__Plectosphaerellaceae	0	0	0	0	0	0	0	0	0.0009848	0.001706	0	0	0.4159	0.4926
g__Hirsutella	0	0	0	0	0	0	0	0	0.0009848	0.001706	0	0	0.4159	0.4926
g__Botryotrichum	0.0009848	0.001706	0	0	0	0	0	0	0	0	0	0	0.4159	0.4926
g__Meira	0	0	0.0009848	0.001706	0	0	0	0	0	0	0	0	0.4159	0.4926
g__unclassified_f__Trimorphomycetaceae	0	0	0	0	0	0	0	0	0	0	0.0009848	0.001706	0.4159	0.4926
g__Starmerella	0	0	0	0	0.0009848	0.001706	0	0	0	0	0	0	0.4159	0.4926
g__Ovatospora	0	0	0	0	0	0	0	0	0.0009848	0.001706	0	0	0.4159	0.4926
g__unclassified_f__Lobulomycetaceae	0	0	0	0	0	0	0	0	0.0009848	0.001706	0	0	0.4159	0.4926
g__unclassified_o__GS24	0	0	0	0	0	0	0	0	0.0009848	0.001706	0	0	0.4159	0.4926
g__unclassified_f__Thelephoraceae	0	0	0	0	0	0	0	0	0.0009848	0.001706	0	0	0.4159	0.4926
g__unclassified_f__Glomeraceae	0.0009848	0.001706	0	0	0	0	0	0	0	0	0	0	0.4159	0.4926
g__Paraconiothyrium	0	0	0	0	0	0	0	0	0.0009848	0.001706	0	0	0.4159	0.4926
g__Perenniporia	0.0009848	0.001706	0	0	0	0	0	0	0	0	0	0	0.4159	0.4926
g__Cutaneotrichosporon	0	0	0	0	0.0009848	0.001706	0	0	0	0	0	0	0.4159	0.4926
g__Eutypella	0.0009848	0.001706	0	0	0	0	0	0	0	0	0	0	0.4159	0.4926
g__Lecanicillium	0	0	0.0009848	0.001706	0	0	0	0	0	0	0	0	0.4159	0.4926
g__Hydnophlebia	0.0009848	0.001706	0	0	0	0	0	0	0	0	0	0	0.4159	0.4926
g__Trichosporon	0	0	0	0	0.0009848	0.001706	0	0	0	0	0	0	0.4159	0.4926
g__Desmococcus	0.0009848	0.001706	0	0	0	0	0	0	0	0	0	0	0.4159	0.4926
g__Kernia	0	0	0	0	0	0	0	0	0.0009848	0.001706	0	0	0.4159	0.4926
g__Lophiotrema	0	0	0	0	0	0	0	0	0	0	0.0009848	0.001706	0.4159	0.4926
g__Stephanonectria	0	0	0	0	0	0	0	0	0.0009848	0.001706	0	0	0.4159	0.4926
g__Stereum	0	0	0	0	0.0009848	0.001706	0	0	0	0	0	0	0.4159	0.4926
g__Chaetosphaeronema	0	0	0.0009848	0.001706	0	0	0	0	0	0	0	0	0.4159	0.4926
g__Cristinia	0	0	0.0009848	0.001706	0	0	0	0	0	0	0	0	0.4159	0.4926
g__unclassified_o__Mucorales	0	0	0	0	0	0	0	0	0.0009848	0.001706	0	0	0.4159	0.4926
g__Wickerhamomyces	0	0	0.0009848	0.001706	0	0	0	0	0	0	0	0	0.4159	0.4926
g__Remersonia	0	0	0	0	0	0	0	0	0.0009848	0.001706	0	0	0.4159	0.4926
g__unclassified_o__Trechisporales	0	0	0	0	0	0	0	0	0.0009848	0.001706	0	0	0.4159	0.4926
g__Hydropisphaera	0.0009848	0.001706	0	0	0	0	0	0	0	0	0	0	0.4159	0.4926
g__unclassified_f__Cyphellophoraceae	0	0	0	0	0	0	0	0	0	0	0.0009848	0.001706	0.4159	0.4926
g__Scutellinia	0	0	0	0	0	0	0	0	0.0009848	0.001706	0	0	0.4159	0.4926
g__Verticillium	0	0	0	0	0	0	0	0	0.0009848	0.001706	0	0	0.4159	0.4926
g__Clitopilus	0	0	0	0	0	0	0	0	0.0009848	0.001706	0	0	0.4159	0.4926
g__Biatriospora	0	0	0	0	0	0	0	0	0	0	0.0009848	0.001706	0.4159	0.4926
g__Mucor	0.0009848	0.001706	0	0	0.002954	0.005117	0	0	0.06795	0.1101	0.003939	0.006823	0.4216	0.4976
g__Ochroconis	0.002954	0.002954	0.0009848	0.001706	0	0	0.0009848	0.001706	0.0009848	0.001706	0	0	0.4229	0.4976
g__Occultifur	0	0	0.01083	0.009497	0.0009848	0.001706	0	0	0.0009848	0.001706	0.006894	0.01194	0.438	0.5136
g__Periconia	0.006894	0.01194	0.05219	0.06434	0.0197	0.02075	0	0	0.02659	0.02524	0.01379	0.02388	0.4768	0.5352
g__Neosetophoma	0.0009848	0.001706	0.01083	0.01627	0.0009848	0.001706	0	0	0	0	0.0128	0.02217	0.4878	0.5352
g__unclassified_c__Microbotryomycetes	0	0	0	0	0	0	0.003939	0.006823	0.06106	0.1058	0	0	0.5133	0.5352
g__unclassified_f__Powellomycetaceae	0	0	0	0	0.0009848	0.001706	0	0	0.03644	0.06311	0	0	0.5133	0.5352
g__unclassified_f__Bionectriaceae	0.0256	0.04435	0	0	0	0	0	0	0.002954	0.005117	0	0	0.5133	0.5352
g__Cephaliophora	0.0009848	0.001706	0	0	0	0	0	0	0.0256	0.04435	0	0	0.5133	0.5352
g__Iodophanus	0.02167	0.03753	0	0	0	0	0	0	0.00197	0.003411	0	0	0.5133	0.5352
g__Simplicillium	0.0009848	0.001706	0	0	0.02265	0.03923	0	0	0	0	0	0	0.5133	0.5352
g__Uncinocarpus	0.0009848	0.001706	0	0	0	0	0	0	0.02068	0.03582	0	0	0.5133	0.5352
g__unclassified_f__Halosphaeriaceae	0.00197	0.003411	0	0	0	0	0	0	0.01379	0.02388	0	0	0.5133	0.5352
g__Naganishia	0.0009848	0.001706	0	0	0	0	0	0	0.0128	0.02217	0	0	0.5133	0.5352
g__Biappendiculispora	0	0	0	0	0.01083	0.01876	0	0	0	0	0.00197	0.003411	0.5133	0.5352
g__Arachniotus	0.00197	0.003411	0	0	0	0	0	0	0.006894	0.01194	0	0	0.5133	0.5352
g__Syncephalis	0.0009848	0.001706	0	0	0	0	0	0	0.007878	0.01365	0	0	0.5133	0.5352
g__unclassified_p__Zoopagomycota	0.002954	0.005117	0	0	0	0	0	0	0.004924	0.008529	0	0	0.5133	0.5352
g__Septoria	0.00197	0.003411	0	0	0	0	0	0	0	0	0.004924	0.008529	0.5133	0.5352
g__Apinisia	0.003939	0.006823	0	0	0	0	0	0	0.00197	0.003411	0	0	0.5133	0.5352
g__unclassified_f__Microascaceae	0.00197	0.003411	0	0	0	0	0	0	0.003939	0.006823	0	0	0.5133	0.5352
g__Titaea	0.004924	0.008529	0	0	0	0	0	0	0.0009848	0.001706	0	0	0.5133	0.5352
g__unclassified_f__Stachybotryaceae	0.0009848	0.001706	0	0	0	0	0	0	0.004924	0.008529	0	0	0.5133	0.5352
g__Neocucurbitaria	0	0	0	0	0.0009848	0.001706	0	0	0	0	0.002954	0.005117	0.5133	0.5352
g__Immersiella	0.002954	0.005117	0	0	0	0	0	0	0	0	0.0009848	0.001706	0.5133	0.5352
g__Setosphaeria	0	0	0	0	0.00197	0.003411	0	0	0.0009848	0.001706	0	0	0.5133	0.5352
g__Diutina	0	0	0.0009848	0.001706	0	0	0	0	0	0	0.00197	0.003411	0.5133	0.5352
g__Uwebraunia	0	0	0.00197	0.003411	0	0	0.0009848	0.001706	0	0	0	0	0.5133	0.5352
g__Naohidea	0	0	0.0009848	0.001706	0	0	0	0	0	0	0.00197	0.003411	0.5133	0.5352
g__Deniquelata	0	0	0	0	0	0	0	0	0.0009848	0.001706	0.00197	0.003411	0.5133	0.5352
g__Bullera	0	0	0.002954	0.005117	0	0	0	0	0	0	0.002954	0.005117	0.514	0.5352
g__unclassified_c__Exobasidiomycetes	0.0009848	0.001706	0	0	0	0	0	0	0.0009848	0.001706	0	0	0.514	0.5352
g__unclassified_f__Onygenaceae	0.0009848	0.001706	0	0	0	0	0	0	0.0009848	0.001706	0	0	0.514	0.5352
g__Stilbella	0.0009848	0.001706	0	0	0	0	0	0	0.0009848	0.001706	0	0	0.514	0.5352
g__Trechispora	0.0009848	0.001706	0	0	0	0	0	0	0.0009848	0.001706	0	0	0.514	0.5352
g__Rhizoctonia	0	0	0	0	0.0009848	0.001706	0	0	0.0009848	0.001706	0	0	0.514	0.5352
g__Gaeumannomyces	0	0	0.0009848	0.001706	0	0	0	0	0	0	0.0009848	0.001706	0.514	0.5352
g__Ramichloridium	0	0	0	0	0.0009848	0.001706	0	0	0.0009848	0.001706	0	0	0.514	0.5352
g__Sampaiozyma	0	0	0	0	0	0	0	0	0.0009848	0.001706	0.0009848	0.001706	0.514	0.5352
g__Trametes	0.0009848	0.001706	0.0009848	0.001706	0	0	0	0	0	0	0	0	0.514	0.5352
g__Microdiplodia	0	0	0	0	0	0	0	0	0.0009848	0.001706	0.0009848	0.001706	0.514	0.5352
g__Dichotomophthora	0.07386	0.1279	0	0	0.01379	0.02388	0.0009848	0.001706	0.005909	0.007817	0	0	0.5526	0.5737
g__Saitozyma	0.00197	0.003411	0.002954	0.002954	0	0	0	0	0.002954	0.005117	0.01379	0.02388	0.5967	0.6177
g__unclassified_o__GS05	0.00197	0.003411	0	0	0	0	0.0009848	0.001706	0.06598	0.1143	0	0	0.6352	0.647
g__Ustilago	0.00197	0.003411	0.0009848	0.001706	0	0	0	0	0.02167	0.03753	0	0	0.6352	0.647
g__Choanephora	0.01083	0.01876	0	0	0	0	0	0	0.002954	0.005117	0.0009848	0.001706	0.6352	0.647
g__Ceratobasidium	0.0009848	0.001706	0.00197	0.003411	0	0	0	0	0	0	0.006894	0.01194	0.6352	0.647
g__Phomatospora	0.00197	0.003411	0	0	0	0	0	0	0.0009848	0.001706	0.00197	0.003411	0.636	0.647
g__unclassified_o__Microascales	0.0009848	0.001706	0.0009848	0.001706	0	0	0	0	0.002954	0.005117	0	0	0.636	0.647
g__unclassified_f__Serendipitaceae	0	0	0	0	0.1832	0.3173	0.004924	0.008529	0.04333	0.07505	0.0009848	0.001706	0.7778	0.7854
g__Leptospora	0.0009848	0.001706	0.006894	0.01194	0.005909	0.01023	0	0	0	0	0.01379	0.02388	0.7778	0.7854
g__Subplenodomus	0.003939	0.006823	0.003939	0.006823	0	0	0	0	0.0009848	0.001706	0.00197	0.003411	0.7787	0.7854
g__Paraphoma	0.0009848	0.001706	0.0009848	0.001706	0	0	0	0	0.0009848	0.001706	0.0009848	0.001706	0.7872	0.7917
g__Candida	0.007878	0.01365	0.00197	0.001706	0.00197	0.003411	0	0	0.0009848	0.001706	0.00197	0.003411	0.8307	0.8331
g__Fusicolla	0.0009848	0.001706	0.004924	0.008529	0.004924	0.008529	0.0009848	0.001706	0.065	0.11	0.0009848	0.001706	0.8941	0.8941

## Sheet: Source data Fig. 4b
Variety Two
Species name	BS-Mean(%)	BS-Sd(%)	L-Mean(%)	L-Sd(%)	R-Mean(%)	R-Sd(%)	Rh-Mean(%)	Rh-Sd(%)	RhS-Mean(%)	RhS-Sd(%)	S-Mean(%)	S-Sd(%)	P_value	P_adjust
g__Gymnoascus	0.009848	0.01194	0	0	0	0	0	0	0.01083	0.01365	0	0	0.005846	0.167
g__Chaetomium	0.5131	0.59	0	0	0	0	0	0	1.225	1.17	0	0	0.005947	0.167
g__Westerdykella	0.01379	0.003411	0	0	0	0	0	0	0.2728	0.2397	0	0	0.006224	0.167
g__Geomyces	0.3801	0.5641	0	0	0	0	0	0	0.7494	0.8148	0	0	0.006286	0.167
g__Eleutherascus	0.4343	0.4578	0	0	0	0	0	0	0.645	0.5777	0	0	0.006286	0.167
g__unclassified_o__GS16	0.3004	0.5023	0	0	0	0	0	0	0.09553	0.07093	0	0	0.006286	0.167
g__Chrysosporium	0.1123	0.1001	0	0	0	0	0	0	0.1349	0.02974	0	0	0.006286	0.167
g__unclassified_c__Lobulomycetes	0.03348	0.03254	0	0	0	0	0	0	0.0778	0.06804	0	0	0.006286	0.167
g__unclassified_o__Wallemiales	0.06204	0.07538	0	0	0	0	0	0	0.02265	0.02256	0	0	0.006286	0.167
g__unclassified_o__Coniochaetales	0.0197	0.01194	0	0	0	0	0	0	0.03545	0.02954	0	0	0.006286	0.167
g__unclassified_o__Rhizophydiales	0.78	1.21	0	0	0	0	0	0	0.2984	0.3983	0	0	0.006333	0.167
g__unclassified_c__GS13	0.1241	0.144	0	0	0	0	0	0	0.09553	0.04325	0	0	0.006333	0.167
g__Coprinopsis	0.006894	0.004513	0	0	0	0	0	0	0.01576	0.01967	0	0	0.006337	0.167
g__Acremonium	0.0325	0.03084	0.0009848	0.001706	0	0	0	0	0.127	0.08288	0	0	0.008473	0.167
g__Schizothecium	0.6244	0.7675	0	0	0.00197	0.001706	0	0	0.1704	0.1551	0	0	0.00913	0.167
g__unclassified_p__Chytridiomycota	0.1763	0.04712	0	0	0.00197	0.001706	0	0	0.2432	0.2435	0	0	0.009346	0.167
g__Emericellopsis	1.257	2.034	0	0	0	0	0	0	0.4156	0.4384	0.008863	0.01535	0.009523	0.167
g__Talaromyces	0.04727	0.02818	0	0	0	0	0	0	0.1201	0.1292	0.0009848	0.001706	0.009603	0.167
g__Lophotrichus	1.698	2.605	0	0	0.0009848	0.001706	0	0	1.447	1.968	0	0	0.009847	0.167
g__Aspergillus	0.04825	0.04812	0	0	0.004924	0.003411	0.0009848	0.001706	0.26	0.4044	0.0009848	0.001706	0.01162	0.167
g__unclassified_p__Ascomycota	0.2718	0.06225	0	0	0.1201	0.163	0.004924	0.00615	1.641	1.845	0	0	0.01189	0.167
g__unclassified_f__Chaetomiaceae	38.39	37.97	0	0	0.0128	0.01516	0.0009848	0.001706	14.65	8.561	0	0	0.01196	0.167
g__Aphanoascus	0.08568	0.09495	0	0	0.002954	0.005117	0.008863	0.01065	0.8282	1.111	0	0	0.01292	0.167
g__unclassified_c__Sordariomycetes	0.1329	0.1848	0	0	0	0	0.0009848	0.001706	0.2432	0.3396	0.00197	0.001706	0.01312	0.167
g__Ciliophora	0.9296	1.029	0	0	0.01871	0.02989	0	0	0.9109	0.7086	0.0009848	0.001706	0.01322	0.167
g__Mortierella	4.852	2.093	0	0	0.03348	0.05799	0.003939	0.004513	9.774	5.697	0	0	0.01364	0.167
g__unclassified_p__Rozellomycota	4.797	8.219	0	0	0.01182	0.01354	0	0	1.572	1.305	0.0009848	0.001706	0.01489	0.167
g__Clonostachys	0.06106	0.04275	0	0	0.01576	0.02729	0.0009848	0.001706	0.1536	0.1022	0	0	0.01674	0.167
g__Trichoderma	0.08962	0.07202	0.00197	0.003411	0.003939	0.004513	0.0009848	0.001706	0.7662	0.5445	0	0	0.01697	0.167
g__Spizellomyces	0.01083	0.01038	0	0	0	0	0	0	0.1329	0.1783	0	0	0.01708	0.167
g__Edenia	0.005909	0.002954	0	0	0	0	0.00197	0.003411	0.008863	0.005909	0	0	0.01761	0.167
g__Penicillium	0.02659	0.007817	0.00197	0.001706	0.006894	0.009497	0	0	0.02856	0.01967	0	0	0.01775	0.167
g__Kondoa	0	0	0.004924	0.003411	0.0009848	0.001706	0	0	0	0	0	0	0.01828	0.167
g__Myrothecium	0.07287	0.05162	0	0	0.00197	0.003411	0.0009848	0.001706	0.03939	0.05807	0	0	0.01869	0.167
g__Mucor	0.02462	0.02989	0	0	0	0	0	0	0.005909	0.005117	0	0	0.01918	0.167
g__Pyrenochaetopsis	0.06697	0.08279	0	0	0	0	0	0	0.3368	0.4841	0.002954	0	0.0195	0.167
g__Exophiala	0.05121	0.07388	0	0	0	0	0	0	0.325	0.4636	0	0	0.01988	0.167
g__Heydenia	0.05613	0.05227	0	0	0	0	0	0	0.09356	0.09236	0	0	0.01988	0.167
g__unclassified_f__Mortierellaceae	0.08666	0.1278	0	0	0	0	0	0	0.05515	0.03032	0	0	0.01988	0.167
g__unclassified_f__Halosphaeriaceae	0.05416	0.09127	0	0	0	0	0	0	0.02462	0.01487	0	0	0.01988	0.167
g__Podospora	0.02757	0.02974	0	0	0	0	0	0	0.03545	0.0329	0	0	0.01988	0.167
g__Pseudogymnoascus	0.6135	0.8942	0	0	0.04235	0.07335	0	0	3.106	2.867	0	0	0.01992	0.167
g__Pseudeurotium	0.5958	1.017	0	0	0	0	0	0	0.1457	0.2398	0	0	0.02101	0.167
g__Powellomyces	0.1359	0.2328	0	0	0	0	0	0	0.03939	0.03159	0	0	0.02101	0.167
g__unclassified_k__Fungi	9.284	5.98	97.67	0.5395	96.14	5.351	99.05	0.9965	17.77	20.37	99.16	1.057	0.02108	0.167
g__Scedosporium	0.005909	0.005909	0	0	0	0	0	0	0.03742	0.0597	0	0	0.02223	0.167
g__Sporobolomyces	0	0	0.0128	0.009497	0.002954	0.005117	0	0	0	0	0	0	0.02225	0.167
g__Microascus	0.02462	0.02681	0	0	0	0	0	0	0.0325	0.03594	0	0	0.02243	0.167
g__Symmetrospora	0	0	0.4116	0.4905	0.1674	0.262	0.006894	0.009497	0.00197	0.003411	0.03841	0.04471	0.02255	0.167
g__Trichocladium	0.6401	0.6864	0	0	0	0	0	0	0.5397	0.5721	0	0	0.02454	0.1782
g__unclassified_p__Basidiomycota	0.1024	0.1233	0	0	0	0	0	0	0.0197	0.0168	0	0	0.02606	0.1797
g__unclassified_o__Tritirachiales	0.02856	0.02513	0	0	0	0	0	0	0.01182	0.007817	0	0	0.02606	0.1797
g__unclassified_c__Eurotiomycetes	0.0256	0.04435	0	0	0	0	0	0	0.1192	0.1634	0	0	0.02624	0.1797
g__Phyllozyma	0	0	0.01379	0.007435	0.03447	0.05716	0	0	0.0009848	0.001706	0.005909	0	0.02897	0.1947
g__Myrmecridium	0.02068	0.02231	0.0009848	0.001706	0	0	0	0	0.04727	0.03997	0	0	0.03104	0.2048
g__Neocosmospora	0.1113	0.09547	0	0	0.007878	0.01365	0.009848	0.01706	0.7701	0.8933	0.0009848	0.001706	0.03298	0.2138
g__Acaulium	0.1103	0.191	0	0	0	0	0	0	0.1103	0.07929	0	0	0.03471	0.2163
g__Alfaria	0.003939	0.006823	0	0	0	0	0	0	0.005909	0.002954	0	0	0.03471	0.2163
g__unclassified_f__Nectriaceae	0.02954	0.02818	0	0	0.002954	0.005117	0	0	0.1162	0.1476	0	0	0.03516	0.2163
g__unclassified_o__Mortierellales	0.07681	0.128	0	0	0.00197	0.003411	0	0	0.01182	0.002954	0	0	0.03585	0.2169
g__Metarhizium	0.03447	0.05205	0	0	0.003939	0.006823	0	0	0.05515	0.08017	0.0009848	0.001706	0.03712	0.2209
g__unclassified_o__Branch02	0.2314	0.3983	0	0	0.005909	0.007817	0	0	1.955	3.325	0	0	0.04144	0.2426
g__Stachybotrys	0.04432	0.04755	0	0	0	0	0.0009848	0.001706	0.08666	0.1299	0	0	0.04233	0.243
g__Plectosphaerella	0.6638	1.021	0.003939	0.004513	0.04038	0.0597	0.004924	0.008529	0.2698	0.2586	0.01083	0.001706	0.04284	0.243
g__Apodus	0.02954	0.02818	0	0	0.005909	0.01023	0	0	0.1487	0.2045	0	0	0.04386	0.245
g__Coprinellus	0.03151	0.0237	0.01083	0.001706	0.008863	0.01535	0.0009848	0.001706	0.09159	0.07255	0.002954	0.005117	0.04702	0.2586
g__Candida	0.00197	0.003411	0	0	0.02167	0.009497	0.004924	0.008529	0	0	0.004924	0.004513	0.04776	0.2587
g__Pseudaleuria	19.36	17.79	0	0	0.004924	0.008529	0	0	17.93	25.16	0.0197	0.03411	0.05822	0.2632
g__Cheilymenia	2.673	2.326	0	0	0	0	0.0009848	0.001706	2.358	2.064	0.002954	0.005117	0.05822	0.2632
g__Isthmolongispora	0.003939	0.003411	0	0	0	0	0	0	0	0	0	0	0.05934	0.2632
g__Rhodosporidiobolus	0	0	0.00197	0.001706	0	0	0	0	0	0	0	0	0.05934	0.2632
g__Bovista	0	0	0	0	0	0	0	0	0.00197	0.001706	0	0	0.05934	0.2632
g__unclassified_f__Ustilaginaceae	0	0	0	0	0	0	0	0	0.00197	0.001706	0	0	0.05934	0.2632
g__unclassified_o__Mucorales	0	0	0	0	0	0	0	0	0.00197	0.001706	0	0	0.05934	0.2632
g__Phlyctochytrium	0	0	0	0	0	0	0	0	0.05712	0.07706	0	0	0.06018	0.2632
g__Arthroderma	0	0	0	0	0	0	0	0	0.01182	0.01797	0	0	0.06018	0.2632
g__unclassified_o__Chytridiales	0	0	0	0	0	0	0	0	0.004924	0.004513	0	0	0.06018	0.2632
g__unclassified_f__Olpidiaceae	0.003939	0.004513	0	0	0	0	0	0	0	0	0	0	0.06018	0.2632
g__Fusariella	0	0	0	0	0	0	0	0	0.003939	0.004513	0	0	0.06018	0.2632
g__unclassified_f__Diatrypaceae	0	0	0	0	0	0	0	0	0.002954	0.002954	0	0	0.06018	0.2632
g__Wallemia	0	0	0	0	0	0	0	0	0.002954	0.002954	0	0	0.06018	0.2632
g__unclassified_o__Coniocybales	0	0	0	0	0	0	0	0	0.002954	0.002954	0	0	0.06018	0.2632
g__Bjerkandera	0	0	0	0	0	0	0	0	0.002954	0.002954	0	0	0.06018	0.2632
g__Fusarium	1.466	1.826	0.04924	0.02096	0.2078	0.3141	0.02462	0.02178	0.6598	0.2871	0.04629	0.05025	0.06503	0.281
g__Gibellulopsis	1.471	1.352	0.003939	0.001706	0.07386	0.1154	0.1398	0.2245	0.5111	0.3726	0.02659	0.01773	0.06593	0.2816
g__unclassified_o__Sordariales	0.06106	0.0861	0	0	0.0581	0.1006	0	0	0.1625	0.1579	0	0	0.06941	0.2907
g__Nigrospora	0.2285	0.383	0.01773	0.01065	0.01576	0.01706	0	0	0.03545	0.02998	0.002954	0.005117	0.06967	0.2907
g__Saitozyma	0	0	0	0	0.01477	0.02559	0	0	0.005909	0.002954	0.0009848	0.001706	0.07056	0.2911
g__Neosulcatispora	0.0325	0.04136	0.2383	0.04513	0.2235	0.3337	0.006894	0.007435	0.008863	0.002954	0.02757	0.04264	0.0748	0.2965
g__unclassified_o__Hypocreales	0.02068	0.02345	0.0009848	0.001706	0	0	0	0	0.01182	0.01563	0.00197	0.003411	0.08131	0.2965
g__Apiospora	0.004924	0.00615	0	0	0	0	0	0	0.2107	0.2607	0	0	0.08414	0.2965
g__Striaticonidium	0.1536	0.1881	0	0	0	0	0	0	0.02954	0.04864	0	0	0.08414	0.2965
g__Sagenomella	0.006894	0.007435	0	0	0	0	0	0	0.1733	0.2825	0	0	0.08414	0.2965
g__Titaea	0.02364	0.02231	0	0	0	0	0	0	0.04432	0.03841	0	0	0.08414	0.2965
g__Pyrenochaeta	0.002954	0.002954	0	0	0	0	0	0	0.02265	0.02217	0	0	0.08414	0.2965
g__unclassified_o__Chaetothyriales	0.01576	0.02011	0.002954	0.005117	0.0197	0.0246	0.05613	0.08966	1.297	0.9826	0.0009848	0.001706	0.08439	0.2965
g__Purpureocillium	0.003939	0.004513	0	0	0	0	0	0	0.005909	0.005117	0	0	0.08596	0.2965
g__Rhizopus	0.00197	0.001706	0	0	0	0	0	0	0.006894	0.009497	0	0	0.08596	0.2965
g__unclassified_c__Agaricomycetes	0.00197	0.001706	0	0	0	0	0	0	0.006894	0.009497	0	0	0.08596	0.2965
g__Leucothecium	0.002954	0.002954	0	0	0	0	0	0	0.01576	0.02237	0	0	0.086	0.2965
g__Dioszegia	0.002954	0	0.08469	0.07429	0.06204	0.1024	0	0	0.00197	0.003411	0.009848	0.008529	0.08792	0.2965
g__Solicoccozyma	0.3329	0.4969	0	0	0	0	0	0	0.4215	0.513	0	0	0.0884	0.2965
g__unclassified_f__Pyronemataceae	0.2019	0.2135	0	0	0	0	0	0	0.1408	0.2238	0	0	0.0884	0.2965
g__unclassified_p__Blastocladiomycota	0.03348	0.03934	0	0	0	0	0	0	0.01871	0.02096	0	0	0.0884	0.2965
g__Paraphysoderma	0.0256	0.03934	0	0	0	0	0	0	0.01871	0.02989	0	0	0.0884	0.2965
g__unclassified_f__Lasiosphaeriaceae	0.01871	0.0168	0	0	0	0	0	0	0.01083	0.01396	0	0	0.0884	0.2965
g__Hannaella	0.01182	0.008863	0.2688	0.1287	0.1251	0.1911	0.003939	0.004513	0.03348	0.02681	0.1782	0.2806	0.08883	0.2965
g__unclassified_f__Stachybotryaceae	0.03447	0.04749	0	0	0	0	0	0	0.03545	0.04917	0	0	0.08888	0.2965
g__Ascobolus	1.132	1.514	0	0	0	0	0	0	0.8282	0.7173	0	0	0.08986	0.2965
g__unclassified_f__Sanchytriaceae	0.01871	0.02513	0	0	0	0	0	0	0.01773	0.01773	0	0	0.08986	0.2965
g__Apiotrichum	0	0	0.0009848	0.001706	0.02954	0.02345	0.05613	0.09468	0.00197	0.001706	0.0009848	0.001706	0.09322	0.3041
g__Cercospora	0.0009848	0.001706	0.09749	0.007817	0.1714	0.2815	0.08962	0.1374	0.01674	0.01332	0.02265	0.0367	0.09382	0.3041
g__Epicoccum	0.05219	0.08274	0.05121	0.02808	0.06204	0.09495	0.0009848	0.001706	0.0256	0.02681	0.00197	0.001706	0.1067	0.3428
g__unclassified_o__Pleosporales	0.04432	0.04548	0.05613	0.005909	0.1329	0.2201	0.009848	0.01457	0.1369	0.08904	0.01477	0.02068	0.1245	0.3953
g__Bipolaris	0.04432	0.07676	0.002954	0	0.07583	0.1007	0.002954	0.002954	0.1704	0.2313	0.0009848	0.001706	0.1331	0.3953
g__Conocybe	0.005909	0.01023	0	0	0	0	0	0	0.2452	0.3508	0	0	0.135	0.3953
g__unclassified_o__Orbiliales	0	0	0	0	0.0009848	0.001706	0	0	0.09848	0.1655	0	0	0.135	0.3953
g__Arthrinium	0.0009848	0.001706	0	0	0	0	0	0	0.05121	0.07626	0	0	0.135	0.3953
g__Tetracladium	0.00197	0.003411	0	0	0	0	0	0	0.02856	0.04202	0	0	0.135	0.3953
g__Thelebolus	0.003939	0.006823	0	0	0	0	0	0	0.02167	0.02217	0	0	0.135	0.3953
g__unclassified_o__Lobulomycetales	0.00197	0.003411	0	0	0	0	0	0	0.006894	0.00615	0	0	0.135	0.3953
g__Geastrum	0.0009848	0.001706	0	0	0	0	0	0	0.005909	0.005909	0	0	0.135	0.3953
g__Tilletiopsis	0	0	0.004924	0.004513	0.0009848	0.001706	0	0	0	0	0	0	0.135	0.3953
g__Psathyrella	0.0009848	0.001706	0	0	0	0	0	0	0.004924	0.004513	0	0	0.135	0.3953
g__Cercophora	0.1044	0.1064	0	0	0.0009848	0.001706	0	0	0.4855	0.4414	0	0	0.1419	0.4056
g__unclassified_f__Didymellaceae	0.01379	0.0168	0.0009848	0.001706	0.0009848	0.001706	0	0	0.05121	0.04223	0.05121	0.0887	0.1437	0.4056
g__unclassified_f__Phaeosphaeriaceae	0.009848	0.009497	0.06697	0.04425	0.05318	0.08956	0	0	0.003939	0.004513	0.009848	0.01706	0.1457	0.4056
g__Fusicolla	0.02856	0.03525	0	0	0	0	0.00197	0.003411	3.19	5.484	0	0	0.1477	0.4056
g__unclassified_p__Aphelidiomycota	0.008863	0.01288	0	0	0	0	0	0	0.0009848	0.001706	0	0	0.1487	0.4056
g__Ustilago	0.004924	0.00615	0	0	0	0	0	0	0.0009848	0.001706	0	0	0.1487	0.4056
g__Stephanonectria	0.0009848	0.001706	0	0	0	0	0	0	0.004924	0.00615	0	0	0.1487	0.4056
g__unclassified_f__Lobulomycetaceae	0.0009848	0.001706	0	0	0	0	0	0	0.002954	0.002954	0	0	0.1487	0.4056
g__Lyomyces	0.0009848	0.001706	0	0	0	0	0	0	0.002954	0.002954	0	0	0.1487	0.4056
g__Arthrobotrys	0.03151	0.04955	0	0	0	0	0	0	0.02659	0.03196	0.0009848	0.001706	0.1497	0.4056
g__Sporidiobolus	0.008863	0.01288	0.1586	0.1801	0.03742	0.05716	0.002954	0.002954	0.01182	0.007817	0.0128	0.008529	0.1514	0.4072
g__Setophaeosphaeria	0.00197	0.003411	0.003939	0.003411	0.006894	0.00615	0	0	0	0	0	0	0.157	0.4087
g__Volutella	0.009848	0.0123	0	0	0.002954	0.005117	0	0	0.04924	0.05941	0	0	0.1599	0.4087
g__Cephaliophora	0.2639	0.2601	0	0	0	0	0	0	0.1704	0.2951	0	0	0.1644	0.4087
g__Paracremonium	0.05712	0.09893	0	0	0	0	0	0	0.06795	0.1151	0	0	0.1644	0.4087
g__unclassified_o__Glomerellales	0.0256	0.04435	0	0	0	0	0	0	0.08371	0.1424	0	0	0.1644	0.4087
g__Thermomyces	0.02265	0.03923	0	0	0	0	0	0	0.0256	0.04182	0	0	0.1644	0.4087
g__unclassified_o__Saccharomycetales	0.00197	0.003411	0	0	0	0	0	0	0.01674	0.02648	0	0	0.1644	0.4087
g__Preussia	0.003939	0.006823	0	0	0	0	0	0	0.01379	0.01899	0	0	0.1644	0.4087
g__Scolecobasidium	0.005909	0.01023	0	0	0	0	0	0	0.009848	0.01457	0	0	0.1644	0.4087
g__Hapsidospora	0.002954	0.005117	0	0	0	0	0	0	0.008863	0.01065	0	0	0.1644	0.4087
g__unclassified_o__Onygenales	0.003939	0.006823	0	0	0	0	0	0	0.006894	0.009497	0	0	0.1644	0.4087
g__Diaporthe	0.004924	0.004513	0	0	0	0	0	0	0.006894	0.007435	0.00197	0.003411	0.17	0.4197
g__Alternaria	0.6756	1.142	0.2334	0.05318	0.6263	0.9953	0.01674	0.01516	0.2492	0.3062	0.0581	0.0549	0.174	0.4269
g__unclassified_o__Agaricales	0.008863	0.01288	0	0	0	0	0	0	0.007878	0.01365	0	0	0.1773	0.429
g__Irpex	0.002954	0.005117	0	0	0	0	0	0	0.003939	0.004513	0	0	0.1773	0.429
g__Vishniacozyma	0.002954	0	0.0009848	0.001706	0.0009848	0.001706	0	0	0	0	0.00197	0.003411	0.1836	0.4394
g__Phaeosphaeria	0.03545	0.04615	0.1398	0.0553	0.2019	0.3319	0.004924	0.00615	0.02167	0.008529	0.02659	0.01937	0.184	0.4394
g__Hyalorbilia	0.009848	0.01706	0	0	0	0	0	0	0.00197	0.001706	0	0	0.1905	0.4405
g__Lycoperdon	0.00197	0.001706	0	0	0	0	0	0	0.00197	0.003411	0	0	0.1905	0.4405
g__Arnium	0.0778	0.1348	0	0	0	0	0	0	0.006894	0.009497	0	0	0.1917	0.4405
g__Setophoma	0.005909	0.005909	0	0	0	0	0	0	0.03545	0.06141	0	0	0.1917	0.4405
g__unclassified_f__Arthopyreniaceae	0.009848	0.01706	0	0	0	0	0	0	0.006894	0.009497	0	0	0.1917	0.4405
g__Ochroconis	0.006894	0.01194	0	0	0	0	0	0	0.004924	0.004513	0	0	0.1917	0.4405
g__Chordomyces	0.03644	0.06311	0.002954	0.005117	0.0197	0.03411	0.00197	0.003411	1.168	1.992	0	0	0.1955	0.4463
g__unclassified_o__Helotiales	0.005909	0.005909	0	0	0.002954	0.005117	0	0	0.007878	0.01119	0	0	0.197	0.4469
g__unclassified_f__Herpotrichiellaceae	0	0	0	0	0.05219	0.0904	0.005909	0.005909	0.07484	0.08972	0	0	0.2021	0.4556
g__Malassezia	0	0	0	0	0.002954	0.002954	0.01182	0.01797	0.00197	0.003411	0	0	0.205	0.4593
g__Dirkmeia	0	0	0	0	0.004924	0.008529	0	0	0.006894	0.007435	0.004924	0.00615	0.2235	0.4978
g__Peroneutypa	0.0009848	0.001706	0	0	0.0009848	0.001706	0	0	0.02659	0.02659	0	0	0.2287	0.5036
g__Rhizophlyctis	0.005909	0.01023	0	0	0	0	0	0	0.04333	0.05162	0.0009848	0.001706	0.2289	0.5036
g__Schizophyllum	0.002954	0.005117	0	0	0.005909	0.01023	0	0	0.01379	0.0123	0	0	0.2471	0.5221
g__Oliveonia	0.0009848	0.001706	0	0	0.065	0.1075	0	0	0.03151	0.05458	0	0	0.2668	0.5221
g__Sarocladium	0.01182	0.01023	0.002954	0.005117	0.007878	0.01365	0.00197	0.003411	0.05416	0.04244	0.008863	0.007817	0.2822	0.5221
g__Moesziomyces	0.007878	0.009026	0.01576	0.01706	0.0197	0.02648	0.0009848	0.001706	0.02167	0.008529	0.06894	0.1194	0.297	0.5221
g__Cystobasidium	0	0	0.003939	0.006823	0.005909	0.007817	0	0	0	0	0.003939	0.006823	0.3096	0.5221
g__Cryptococcus_f__Tremellaceae	0.004924	0.003411	0.1103	0.06214	0.09848	0.1655	0.005909	0.005909	0.006894	0.004513	0.005909	0.002954	0.3126	0.5221
g__Coniothyrium	0.006894	0.01194	0.008863	0.002954	0.07386	0.1279	0	0	0.004924	0.004513	0.0009848	0.001706	0.3225	0.5221
g__Setosphaeria	0.0128	0.02217	0	0	0	0	0	0	0.00197	0.001706	0.0009848	0.001706	0.3388	0.5221
g__Lecythophora	0.04727	0.07933	0	0	0.004924	0.008529	0	0	3.35	5.803	0	0	0.3435	0.5221
g__Erythrobasidium	0	0	0.00197	0.001706	0.007878	0.01365	0.00197	0.003411	0	0	0	0	0.3789	0.5221
g__Phoma	0.003939	0.006823	0	0	0.004924	0.008529	0	0	0.002954	0.002954	0	0	0.38	0.5221
g__Microdochium	0.04038	0.04484	0	0	0.004924	0.00615	0.002954	0.005117	0.03053	0.0345	0.01379	0.01899	0.4015	0.5221
g__Basidiobolus	0	0	0	0	0	0	0	0	0.1428	0.2473	0	0	0.4159	0.5221
g__Sordaria	0.08765	0.1518	0	0	0	0	0	0	0	0	0	0	0.4159	0.5221
g__Pichia	0	0	0.0128	0.02217	0	0	0	0	0	0	0	0	0.4159	0.5221
g__Sphaeronaemella	0	0	0	0	0.008863	0.01535	0	0	0	0	0	0	0.4159	0.5221
g__Pyricularia	0.008863	0.01535	0	0	0	0	0	0	0	0	0	0	0.4159	0.5221
g__Ascocoryne	0	0	0	0	0.006894	0.01194	0	0	0	0	0	0	0.4159	0.5221
g__Uncinocarpus	0	0	0	0	0	0	0	0	0.006894	0.01194	0	0	0.4159	0.5221
g__Neosetophoma	0	0	0	0	0	0	0	0	0	0	0.006894	0.01194	0.4159	0.5221
g__Dissoconium	0	0	0	0	0.006894	0.01194	0	0	0	0	0	0	0.4159	0.5221
g__Hyphodontia	0	0	0	0	0	0	0	0	0.006894	0.01194	0	0	0.4159	0.5221
g__unclassified_f__Trimorphomycetaceae	0	0	0	0	0	0	0	0	0.005909	0.01023	0	0	0.4159	0.5221
g__Latorua	0	0	0	0	0.005909	0.01023	0	0	0	0	0	0	0.4159	0.5221
g__Coniochaeta	0	0	0	0	0	0	0	0	0.004924	0.008529	0	0	0.4159	0.5221
g__Nakaseomyces	0	0	0	0	0.004924	0.008529	0	0	0	0	0	0	0.4159	0.5221
g__Meyerozyma	0	0	0	0	0	0	0.004924	0.008529	0	0	0	0	0.4159	0.5221
g__unclassified_f__Alphamycetaceae	0.003939	0.006823	0	0	0	0	0	0	0	0	0	0	0.4159	0.5221
g__Duddingtonia	0.003939	0.006823	0	0	0	0	0	0	0	0	0	0	0.4159	0.5221
g__unclassified_o__GS24	0	0	0	0	0	0	0	0	0.003939	0.006823	0	0	0.4159	0.5221
g__Aureobasidium	0	0	0	0	0	0	0	0	0.003939	0.006823	0	0	0.4159	0.5221
g__unclassified_f__Agaricaceae	0	0	0	0	0	0	0	0	0.002954	0.005117	0	0	0.4159	0.5221
g__unclassified_f__Coniochaetaceae	0	0	0	0	0	0	0	0	0.002954	0.005117	0	0	0.4159	0.5221
g__Holtermanniella	0	0	0	0	0	0	0	0	0.002954	0.005117	0	0	0.4159	0.5221
g__Chalara	0	0	0	0	0.002954	0.005117	0	0	0	0	0	0	0.4159	0.5221
g__Plenodomus	0	0	0.002954	0.005117	0	0	0	0	0	0	0	0	0.4159	0.5221
g__unclassified_f__Chaetosphaeriaceae	0	0	0	0	0	0	0	0	0.002954	0.005117	0	0	0.4159	0.5221
g__Thielavia	0	0	0	0	0	0	0	0	0.002954	0.005117	0	0	0.4159	0.5221
g__Trichophyton	0.002954	0.005117	0	0	0	0	0	0	0	0	0	0	0.4159	0.5221
g__Choanephora	0.002954	0.005117	0	0	0	0	0	0	0	0	0	0	0.4159	0.5221
g__unclassified_c__Lecanoromycetes	0	0	0	0	0	0	0	0	0.002954	0.005117	0	0	0.4159	0.5221
g__Bullera	0	0	0	0	0.002954	0.005117	0	0	0	0	0	0	0.4159	0.5221
g__Monosporascus	0	0	0	0	0	0	0	0	0.002954	0.005117	0	0	0.4159	0.5221
g__Phylloporia	0	0	0	0	0	0	0	0	0.00197	0.003411	0	0	0.4159	0.5221
g__Subplenodomus	0	0	0	0	0.00197	0.003411	0	0	0	0	0	0	0.4159	0.5221
g__Trichothecium	0.00197	0.003411	0	0	0	0	0	0	0	0	0	0	0.4159	0.5221
g__Stilbella	0.00197	0.003411	0	0	0	0	0	0	0	0	0	0	0.4159	0.5221
g__unclassified_o__Archaeosporales	0.00197	0.003411	0	0	0	0	0	0	0	0	0	0	0.4159	0.5221
g__Lepiota	0	0	0	0	0	0	0	0	0.00197	0.003411	0	0	0.4159	0.5221
g__unclassified_f__Hypocreales_fam_Incertae_sedis	0.00197	0.003411	0	0	0	0	0	0	0	0	0	0	0.4159	0.5221
g__Lectera	0.00197	0.003411	0	0	0	0	0	0	0	0	0	0	0.4159	0.5221
g__Perenniporia	0	0	0	0	0	0	0	0	0.00197	0.003411	0	0	0.4159	0.5221
g__Humicola	0.00197	0.003411	0	0	0	0	0	0	0	0	0	0	0.4159	0.5221
g__Actinomucor	0.00197	0.003411	0	0	0	0	0	0	0	0	0	0	0.4159	0.5221
g__Uwebraunia	0	0	0	0	0.00197	0.003411	0	0	0	0	0	0	0.4159	0.5221
g__Septoria	0	0	0	0	0	0	0	0	0.00197	0.003411	0	0	0.4159	0.5221
g__Cortinarius	0	0	0	0	0.00197	0.003411	0	0	0	0	0	0	0.4159	0.5221
g__Ophiobolopsis	0	0	0.00197	0.003411	0	0	0	0	0	0	0	0	0.4159	0.5221
g__Trichosporon	0	0	0	0	0	0	0.00197	0.003411	0	0	0	0	0.4159	0.5221
g__Lophiotrema	0	0	0	0	0	0	0	0	0	0	0.00197	0.003411	0.4159	0.5221
g__Sodiomyces	0.00197	0.003411	0	0	0	0	0	0	0	0	0	0	0.4159	0.5221
g__Thanatephorus	0	0	0	0	0.00197	0.003411	0	0	0	0	0	0	0.4159	0.5221
g__Auricularia	0	0	0	0	0	0	0	0	0.0009848	0.001706	0	0	0.4159	0.5221
g__Pyxidiophora	0	0	0	0	0	0	0	0	0.0009848	0.001706	0	0	0.4159	0.5221
g__Sphaerellopsis	0	0	0.0009848	0.001706	0	0	0	0	0	0	0	0	0.4159	0.5221
g__Dichotomopilus	0	0	0	0	0	0	0	0	0.0009848	0.001706	0	0	0.4159	0.5221
g__Hanseniaspora	0	0	0	0	0.0009848	0.001706	0	0	0	0	0	0	0.4159	0.5221
g__Corynascella	0	0	0	0	0	0	0	0	0.0009848	0.001706	0	0	0.4159	0.5221
g__Pestalotiopsis	0.0009848	0.001706	0	0	0	0	0	0	0	0	0	0	0.4159	0.5221
g__Pluteus	0.0009848	0.001706	0	0	0	0	0	0	0	0	0	0	0.4159	0.5221
g__Olpidium	0.0009848	0.001706	0	0	0	0	0	0	0	0	0	0	0.4159	0.5221
g__Melanoleuca	0	0	0	0	0	0	0	0	0.0009848	0.001706	0	0	0.4159	0.5221
g__Hormographiella	0.0009848	0.001706	0	0	0	0	0	0	0	0	0	0	0.4159	0.5221
g__Rugosomyces	0.0009848	0.001706	0	0	0	0	0	0	0	0	0	0	0.4159	0.5221
g__unclassified_c__Cystobasidiomycetes	0	0	0.0009848	0.001706	0	0	0	0	0	0	0	0	0.4159	0.5221
g__unclassified_f__Onygenaceae	0	0	0	0	0	0	0	0	0.0009848	0.001706	0	0	0.4159	0.5221
g__Wardomyces	0.0009848	0.001706	0	0	0	0	0	0	0	0	0	0	0.4159	0.5221
g__Biappendiculispora	0.0009848	0.001706	0	0	0	0	0	0	0	0	0	0	0.4159	0.5221
g__unclassified_p__Entomophthoromycota	0.0009848	0.001706	0	0	0	0	0	0	0	0	0	0	0.4159	0.5221
g__Trechispora	0	0	0	0	0	0	0	0	0.0009848	0.001706	0	0	0.4159	0.5221
g__Arthropsis	0.0009848	0.001706	0	0	0	0	0	0	0	0	0	0	0.4159	0.5221
g__Meira	0	0	0	0	0.0009848	0.001706	0	0	0	0	0	0	0.4159	0.5221
g__Melanophyllum	0.0009848	0.001706	0	0	0	0	0	0	0	0	0	0	0.4159	0.5221
g__Bradymyces	0	0	0	0	0	0	0	0	0.0009848	0.001706	0	0	0.4159	0.5221
g__unclassified_f__Schizoporaceae	0	0	0	0	0	0	0	0	0.0009848	0.001706	0	0	0.4159	0.5221
g__Byssonectria	0.0009848	0.001706	0	0	0	0	0	0	0	0	0	0	0.4159	0.5221
g__unclassified_o__Polychytriales	0	0	0	0	0	0	0	0	0.0009848	0.001706	0	0	0.4159	0.5221
g__Haptocillium	0.0009848	0.001706	0	0	0	0	0	0	0	0	0	0	0.4159	0.5221
g__Magnaporthe	0	0	0.0009848	0.001706	0	0	0	0	0	0	0	0	0.4159	0.5221
g__Lophiostoma	0	0	0.0009848	0.001706	0	0	0	0	0	0	0	0	0.4159	0.5221
g__unclassified_o__Russulales	0	0	0.0009848	0.001706	0	0	0	0	0	0	0	0	0.4159	0.5221
g__Diutina	0	0	0	0	0.0009848	0.001706	0	0	0	0	0	0	0.4159	0.5221
g__Vermispora	0.0009848	0.001706	0	0	0	0	0	0	0	0	0	0	0.4159	0.5221
g__Gaeumannomyces	0	0	0	0	0	0	0	0	0.0009848	0.001706	0	0	0.4159	0.5221
g__Ramichloridium	0.0009848	0.001706	0	0	0	0	0	0	0	0	0	0	0.4159	0.5221
g__Cutaneotrichosporon	0	0	0	0	0	0	0.0009848	0.001706	0	0	0	0	0.4159	0.5221
g__unclassified_o__GS07	0	0	0	0	0	0	0	0	0.0009848	0.001706	0	0	0.4159	0.5221
g__Eutypella	0	0	0	0	0	0	0	0	0.0009848	0.001706	0	0	0.4159	0.5221
g__Kernia	0	0	0	0	0	0	0	0	0.0009848	0.001706	0	0	0.4159	0.5221
g__Amauroascus	0	0	0	0	0	0	0	0	0.0009848	0.001706	0	0	0.4159	0.5221
g__Badarisama	0	0	0	0	0	0	0	0	0.0009848	0.001706	0	0	0.4159	0.5221
g__Issatchenkia	0	0	0.0009848	0.001706	0	0	0	0	0	0	0	0	0.4159	0.5221
g__Cladophialophora	0	0	0.0009848	0.001706	0	0	0	0	0	0	0	0	0.4159	0.5221
g__Phanerochaete	0	0	0	0	0	0	0	0	0.0009848	0.001706	0	0	0.4159	0.5221
g__unclassified_p__Kickxellomycota	0.0009848	0.001706	0	0	0	0	0	0	0	0	0	0	0.4159	0.5221
g__Collarina	0	0	0	0	0	0	0	0	0.0009848	0.001706	0	0	0.4159	0.5221
g__Hydnophlebia	0	0	0	0	0	0	0	0	0.0009848	0.001706	0	0	0.4159	0.5221
g__Malbranchea	0.0009848	0.001706	0	0	0	0	0	0	0	0	0	0	0.4159	0.5221
g__Beauveria	0.0009848	0.001706	0	0	0	0	0	0	0	0	0	0	0.4159	0.5221
g__Verticillium	0.0009848	0.001706	0	0	0	0	0	0	0	0	0	0	0.4159	0.5221
g__Pseudoclathrosphaerina	0	0	0	0	0.0009848	0.001706	0	0	0	0	0	0	0.4159	0.5221
g__unclassified_o__Branch06	0	0	0	0	0.0009848	0.001706	0	0	0	0	0	0	0.4159	0.5221
g__unclassified_o__Malasseziales	0	0	0.0009848	0.001706	0	0	0	0	0	0	0	0	0.4159	0.5221
g__Flavodon	0	0	0	0	0	0	0	0	0.0009848	0.001706	0	0	0.4159	0.5221
g__Ramicandelaber	0.0009848	0.001706	0	0	0	0	0	0	0	0	0	0	0.4159	0.5221
g__Lepista	0	0	0	0	0	0	0	0	0.0009848	0.001706	0	0	0.4159	0.5221
g__Thyronectria	0	0	0	0	0	0	0	0	0.0009848	0.001706	0	0	0.4159	0.5221
g__Nemania	0.0009848	0.001706	0	0	0	0	0	0	0	0	0	0	0.4159	0.5221
g__unclassified_f__Microascaceae	0	0	0	0	0	0	0	0	0.0009848	0.001706	0	0	0.4159	0.5221
g__Scopuloides	0.0009848	0.001706	0	0	0	0	0	0	0	0	0	0	0.4159	0.5221
g__Hydropisphaera	0.0009848	0.001706	0	0	0	0	0	0	0	0	0	0	0.4159	0.5221
g__unclassified_f__Cyphellophoraceae	0	0	0	0	0	0	0	0	0	0	0.0009848	0.001706	0.4159	0.5221
g__Clitopilus	0	0	0	0	0	0	0	0	0.0009848	0.001706	0	0	0.4159	0.5221
g__unclassified_p__Basidiobolomycota	0	0	0	0	0	0	0	0	0.0009848	0.001706	0	0	0.4159	0.5221
g__Papiliotrema	0.0009848	0.001706	0.0009848	0.001706	0	0	0	0	0.007878	0.009026	0.005909	0.01023	0.4171	0.5221
g__Cladosporium	0.2314	0.2436	0.1201	0.04192	0.2945	0.464	0.196	0.2986	0.3486	0.1234	0.04825	0.03856	0.4542	0.552
g__Cyphellophora	0.0009848	0.001706	0	0	0.002954	0.002954	0	0	0.0009848	0.001706	0.01182	0.02047	0.4878	0.552
g__Tausonia	0.1684	0.2917	0	0	0	0	0	0	0.009848	0.01706	0	0	0.5133	0.552
g__Gamsia	0.03447	0.0597	0	0	0	0	0	0	0.03644	0.06311	0	0	0.5133	0.552
g__Peziza	0.03545	0.06141	0	0	0	0	0	0	0.01182	0.02047	0	0	0.5133	0.552
g__unclassified_o__Auriculariales	0	0	0	0	0.01674	0.029	0	0	0.007878	0.01365	0	0	0.5133	0.552
g__Volvariella	0.02068	0.03582	0	0	0.0009848	0.001706	0	0	0	0	0	0	0.5133	0.552
g__Gymnostellatospora	0.00197	0.003411	0	0	0	0	0	0	0.01773	0.0307	0	0	0.5133	0.552
g__Cephalotrichum	0.005909	0.01023	0	0	0	0	0	0	0.009848	0.01706	0	0	0.5133	0.552
g__unclassified_f__Bionectriaceae	0.002954	0.005117	0	0	0	0	0	0	0.0128	0.02217	0	0	0.5133	0.552
g__unclassified_o__Blastocladiales	0.009848	0.01706	0	0	0	0	0	0	0.00197	0.003411	0	0	0.5133	0.552
g__Oidiodendron	0.00197	0.003411	0	0	0	0	0	0	0.008863	0.01535	0	0	0.5133	0.552
g__unclassified_f__Powellomycetaceae	0.007878	0.01365	0	0	0	0	0	0	0.002954	0.005117	0	0	0.5133	0.552
g__unclassified_f__Sordariales_fam_Incertae_sedis	0.002954	0.005117	0	0	0	0	0	0	0.007878	0.01365	0	0	0.5133	0.552
g__unclassified_o__Spizellomycetales	0.004924	0.008529	0	0	0	0	0	0	0.00197	0.003411	0	0	0.5133	0.552
g__unclassified_f__Orbiliaceae	0	0	0	0	0.0009848	0.001706	0	0	0.005909	0.01023	0	0	0.5133	0.552
g__unclassified_o__Spiculogloeales	0.004924	0.008529	0	0	0	0	0	0	0.0009848	0.001706	0	0	0.5133	0.552
g__Stylonectria	0.002954	0.005117	0	0	0	0	0	0	0.00197	0.003411	0	0	0.5133	0.552
g__Dichotomophthora	0	0	0.0009848	0.001706	0.003939	0.006823	0	0	0	0	0	0	0.5133	0.552
g__Strelitziana	0	0	0	0	0.003939	0.006823	0	0	0	0	0.0009848	0.001706	0.5133	0.552
g__Rhizoctonia	0	0	0	0	0.003939	0.006823	0.0009848	0.001706	0	0	0	0	0.5133	0.552
g__Golubevia	0	0	0.0009848	0.001706	0.003939	0.006823	0	0	0	0	0	0	0.5133	0.552
g__Ganoderma	0.0009848	0.001706	0	0	0	0	0	0	0.002954	0.005117	0	0	0.5133	0.552
g__Paraphaeosphaeria	0.002954	0.005117	0	0	0	0	0	0	0.0009848	0.001706	0	0	0.5133	0.552
g__Sporormiella	0	0	0.0009848	0.001706	0	0	0	0	0.00197	0.003411	0	0	0.5133	0.552
g__Cephalosporium	0.0009848	0.001706	0	0	0	0	0.00197	0.003411	0	0	0	0	0.5133	0.552
g__Saturnispora	0	0	0	0	0.0009848	0.001706	0	0	0.00197	0.003411	0	0	0.5133	0.552
g__Iodophanus	0	0	0	0	0.00197	0.003411	0	0	0.0009848	0.001706	0	0	0.5133	0.552
g__Thelonectria	0.0009848	0.001706	0	0	0	0	0	0	0.00197	0.003411	0	0	0.5133	0.552
g__Leuconeurospora	0.0009848	0.001706	0	0	0	0	0	0	0.00197	0.003411	0	0	0.5133	0.552
g__unclassified_f__Sporormiaceae	0.00197	0.003411	0	0	0	0	0	0	0.0009848	0.001706	0	0	0.5133	0.552
g__Paraphoma	0.004924	0.008529	0	0	0	0	0	0	0.004924	0.008529	0	0	0.514	0.552
g__Acrostalagmus	0.00197	0.003411	0	0	0	0	0	0	0.00197	0.003411	0	0	0.514	0.552
g__Trametes	0	0	0	0	0	0	0.00197	0.003411	0.00197	0.003411	0	0	0.514	0.552
g__Roussoella	0.0009848	0.001706	0	0	0	0	0	0	0.0009848	0.001706	0	0	0.514	0.552
g__Peniophora	0.0009848	0.001706	0	0	0	0	0	0	0.0009848	0.001706	0	0	0.514	0.552
g__unclassified_c__Agaricostilbomycetes	0	0	0.0009848	0.001706	0.0009848	0.001706	0	0	0	0	0	0	0.514	0.552
g__unclassified_f__Trichomeriaceae	0	0	0.0009848	0.001706	0	0	0	0	0.0009848	0.001706	0	0	0.514	0.552
g__Staphylotrichum	0.0009848	0.001706	0	0	0	0	0	0	0.0009848	0.001706	0	0	0.514	0.552
g__Robillarda	0.0009848	0.001706	0.0009848	0.001706	0	0	0	0	0	0	0	0	0.514	0.552
g__unclassified_c__Microbotryomycetes	0	0	0.0009848	0.001706	0	0	0	0	0	0	0.0009848	0.001706	0.514	0.552
g__Syncephalis	0.0009848	0.001706	0	0	0	0	0	0	0.0009848	0.001706	0	0	0.514	0.552
g__Lecanicillium	0.0009848	0.001706	0	0	0	0	0	0	0.0009848	0.001706	0	0	0.514	0.552
g__Hypoxylon	0	0	0.0009848	0.001706	0	0	0	0	0.0009848	0.001706	0	0	0.514	0.552
g__Desmococcus	0.0009848	0.001706	0	0	0	0	0	0	0.0009848	0.001706	0	0	0.514	0.552
g__Scutellinia	0.0009848	0.001706	0	0	0	0	0	0	0.0009848	0.001706	0	0	0.514	0.552
g__Torula	0.0009848	0.001706	0	0	0	0	0	0	0.0009848	0.001706	0	0	0.514	0.552
g__Dactylaria	0.0009848	0.001706	0	0	0	0	0	0	0.0009848	0.001706	0	0	0.514	0.552
g__Ophiosphaerella	0.002954	0.005117	0.0009848	0.001706	0	0	0	0	0.00197	0.003411	0.002954	0.002954	0.5328	0.5705
g__Curvularia	0.09749	0.137	0.004924	0.003411	0.065	0.11	0.1073	0.1859	0.1586	0.2414	0.002954	0.002954	0.5346	0.5708
g__Keissleriella	0.003939	0.006823	0.008863	0.007817	0.009848	0.01706	0.00197	0.003411	0.01674	0.02648	0	0	0.5871	0.6249
g__Periconia	0.02757	0.02547	0.006894	0.007435	0.0197	0.03411	0	0	0.01477	0.02307	0.009848	0.01706	0.6038	0.6409
g__Cladorrhinum	0.007878	0.01365	0	0	0.009848	0.01706	0	0	0.008863	0.01535	0	0	0.6352	0.6567
g__Poaceascoma	0.01182	0.02047	0	0	0.005909	0.01023	0	0	0	0	0.0009848	0.001706	0.6352	0.6567
g__Nectriella	0	0	0.0009848	0.001706	0.002954	0.005117	0	0	0.005909	0.01023	0	0	0.6352	0.6567
g__Mycothermus	0.00197	0.003411	0	0	0.004924	0.008529	0	0	0.0009848	0.001706	0	0	0.6352	0.6567
g__Natantispora	0.04333	0.07505	0	0	0.0009848	0.001706	0	0	0.0009848	0.001706	0	0	0.636	0.6567
g__Cornuvesica	0	0	0.00197	0.003411	0	0	0.002954	0.005117	0	0	0.00197	0.003411	0.636	0.6567
g__Tremateia	0.002954	0.005117	0.0009848	0.001706	0.002954	0.005117	0	0	0	0	0	0	0.636	0.6567
g__Occultifur	0	0	0	0	0.00197	0.003411	0.0009848	0.001706	0	0	0.0009848	0.001706	0.636	0.6567
g__Leptospora	0.0009848	0.001706	0.0009848	0.001706	0	0	0	0	0	0	0.0009848	0.001706	0.6386	0.6567
g__Deniquelata	0.0009848	0.001706	0.0009848	0.001706	0	0	0	0	0.0009848	0.001706	0	0	0.6386	0.6567
g__Sampaiozyma	0	0	0.0009848	0.001706	0.0009848	0.001706	0	0	0	0	0.0009848	0.001706	0.6386	0.6567
g__Exserohilum	0.1704	0.2925	0.00197	0.003411	0.01477	0.02307	0.0009848	0.001706	0.02265	0.02217	0.0009848	0.001706	0.6576	0.6743
g__Phaeosphaeriopsis	0.06204	0.1075	0.01871	0.01805	0.03053	0.05288	0.00197	0.001706	0.01477	0.005909	0.0128	0.01967	0.6855	0.7009
g__unclassified_o__Tremellales	0.0009848	0.001706	0.003939	0.004513	0.005909	0.01023	0	0	0.0009848	0.001706	0.003939	0.006823	0.7557	0.7706
g__Stagonosporopsis	0.0009848	0.001706	0.00197	0.003411	0.01477	0.02559	0	0	0.0009848	0.001706	0	0	0.7787	0.7918
g__Stemphylium	0.00197	0.003411	0.0009848	0.001706	0.0009848	0.001706	0	0	0.0009848	0.001706	0	0	0.7815	0.7924
g__Filobasidium	0.0009848	0.001706	0.01083	0.01194	0.0128	0.02217	0.0009848	0.001706	0.00197	0.003411	0.00197	0.003411	0.8043	0.8132
g__Pseudopithomyces	0.07287	0.1262	0.01083	0.006823	0.04629	0.08017	0.1152	0.197	0.0197	0.02648	0.006894	0.009497	0.9161	0.9217
g__unclassified_o__Pyxidiophorales	0.002954	0.005117	0.00197	0.003411	0.0128	0.02217	0.00197	0.003411	0.02167	0.03753	0	0	0.9193	0.9217
g__Colletotrichum	0.0009848	0.001706	0.0009848	0.001706	0.01773	0.0307	0	0	0.006894	0.01194	0.0009848	0.001706	0.9217	0.9217
g__Articulospora	0.0009848	0.001706	0.0009848	0.001706	0.006894	0.01194	0	0	0.002954	0.005117	0.0009848	0.001706	0.9217	0.9217

## Sheet: Source data Fig. 4c
	Variery 1
	Bulk soil		Rhizosphere soil		Roots		Rhizomes		Stems		Leaves
Functional groups	Mean	Sd	Mean	Sd	Mean	Sd	Mean	Sd	Mean	Sd	Mean	Sd
aerobic_ammonia_oxidation	0.01	0.00655267	0.0108916	0.00364729	0	0	0	0	0	0	0	0
nitrite_denitrification	0.14	0.00182733	0.250922	0.0967412	0.0760719	0.0230675	0.135237	0.0594455	0.00359154	0.00272943	0.00581099	0.00104127
nitrous_oxide_denitrification	0.14	0.00182733	0.250922	0.0967412	0.0760719	0.0230675	0.135237	0.0594455	0.00359154	0.00272943	0.00581099	0.00104127
denitrification	0.14	0.00182733	0.250922	0.0967412	0.0760719	0.0230675	0.135237	0.0594455	0.00359154	0.00272943	0.00581099	0.00104127
cellulolysis	1.87	0.531307	1.35562	0.32796	0.131304	0.140987	0.180271	0.249833	0.0106928	0.00673519	0.0103263	0.00649808
human_pathogens_pneumonia	2.19	0.961055	2.70092	0.52308	1.71243	1.38415	0.758798	0.410135	0.0207972	0.0179694	0.0154347	0.0128743
anoxygenic_photoautotrophy_S_oxidizing	0.07	0.0362815	0.0461251	0.0390823	0.00659366	0.00984236	0.00304999	0.00528274	0	0	0	0
anoxygenic_photoautotrophy	0.07	0.0362815	0.0461251	0.0390823	0.00659366	0.00984236	0.00304999	0.00528274	0	0	0	0
human_pathogens_all	3.01	0.679955	3.50407	0.242333	2.16352	1.26853	2.44537	0.468673	0.443914	0.102986	0.428847	0.310847
nitrification	0.108176	0.107007	0.146903	0.121612	0.0222288	0.0227861	0	0	0	0	0	0
aerobic_nitrite_oxidation	0.0960916	0.10062	0.136011	0.125163	0.0222288	0.0227861	0	0	0	0	0	0
dark_thiosulfate_oxidation	0.0138489	0.00368109	0.013342	0.00229967	0.219514	0.233472	0.541969	0.334792	0.917728	1.17525	1.65367	0.871261
fumarate_respiration	0.00710593	0.00222999	0.00852762	0.00566749	0.000624653	0.00108193	0	0	0	0	0	0
aerobic_anoxygenic_phototrophy	0.00924789	0.00590994	0.0254425	0.0132519	0.0666224	0.10049	0.0707934	0.0097019	0.956292	1.10449	1.63603	0.883669
methylotrophy	0.185441	0.0708975	0.302328	0.22148	1.02047	0.950375	0.822626	0.392593	2.62168	1.6845	11.278	3.91013
methanol_oxidation	0.182607	0.072387	0.290384	0.225272	1.02047	0.950375	0.822626	0.392593	2.62168	1.6845	11.278	3.91013
hydrocarbon_degradation	0.302697	0.243259	0.240411	0.150579	0.159989	0.0898691	0.333642	0.122854	0.016593	0.00565045	0.0317828	0.0118267
photoautotrophy	0.309654	0.0882107	0.325444	0.242965	0.0126182	0.0172176	0.00950088	0.0155532	0.00132852	0.00132613	0.00076507	0.00132514
plant_pathogen	0.230445	0.105314	0.204653	0.0129688	0.856034	0.451288	2.3515	0.449984	5.41788	1.5991	2.72001	1.00663
cyanobacteria	0.238997	0.0519411	0.279319	0.204088	0.00602451	0.0074292	0.00645089	0.0102751	0.00132852	0.00132613	0.00076507	0.00132514
oxygenic_photoautotrophy	0.238997	0.0519411	0.279319	0.204088	0.00602451	0.0074292	0.00645089	0.0102751	0.00132852	0.00132613	0.00076507	0.00132514
iron_respiration	0.0106404	0.00482893	0.00974737	0.00567092	0.000624653	0.00108193	0.000701828	0.0012156	0	0	0	0
xylanolysis	1.83126	0.590781	1.48821	0.359436	0.158586	0.129191	0.129569	0.195971	0.0330374	0.0453012	0.202845	0.263161
aromatic_hydrocarbon_degradation	0.298797	0.24002	0.209048	0.140211	0.158795	0.0888648	0.316097	0.126979	0.016593	0.00565045	0.0317828	0.0118267
ligninolysis	0.062798	0.0293776	0.0765655	0.055295	0.00784297	0.0091578	0.0290822	0.0247242	0.00177296	0.00153544	0.00184907	0.0024218
animal_parasites_or_symbionts	3.02569	0.680857	3.52478	0.233842	2.65436	0.782086	3.05327	0.464074	0.555514	0.136075	0.815638	0.404939
manganese_oxidation	3.58182	0.789496	3.53773	0.38293	0.136972	0.108005	0.414757	0.313502	0.247914	0.321969	0.0204097	0.00554934
mammal_gut	0.0145496	0.0075157	0.0194785	0.0129395	0.487827	0.563391	0.563147	0.0219445	0.110145	0.0942352	0.381655	0.597756
human_gut	0.0145496	0.0075157	0.0194785	0.0129395	0.487827	0.563391	0.563147	0.0219445	0.110145	0.0942352	0.381655	0.597756
ureolysis	1.83889	0.441404	2.34614	0.423486	2.17719	1.94432	3.08969	1.55174	5.795	3.60836	12.5385	3.53101
dissimilatory_arsenite_oxidation	0.117591	0.0129265	0.240025	0.0966854	0.119769	0.0691414	0.252602	0.142199	0.0031471	0.00198554	0.00324244	0.000827813
arsenite_oxidation_detoxification	0.117591	0.0129265	0.240025	0.0966854	0.119769	0.0691414	0.252602	0.142199	0.0031471	0.00198554	0.00324244	0.000827813
knallgas_bacteria	0.00710593	0.00222999	0.00852762	0.00566749	0.000624653	0.00108193	0.000980623	0.00169849	0	0	0	0
oil_bioremediation	0.0991682	0.149687	0.037543	0.0260191	0.161267	0.199919	0.0358462	0.0173674	0.000444439	0.00076979	0	0
nitrate_denitrification	0.0717271	0.0373043	0.0485754	0.0430677	0.0299419	0.0260027	0.0156173	0.0202001	0.000444439	0.00076979	0.00256855	0.0017868
aliphatic_non_methane_hydrocarbon_degradation	0.26797	0.248809	0.171871	0.109397	0.0137057	0.0163328	0.0636732	0.0570068	0.00411763	0.00135785	0.00293306	0.00355422
predatory_or_exoparasitic	1.15171	0.47753	1.14273	0.316331	1.23971	1.24604	0.150491	0.153538	0.259282	0.137979	0.290259	0.19793
aerobic_chemoheterotrophy	30.6736	1.38246	29.4241	0.953261	35.7783	4.72228	27.4297	5.15578	29.962	3.79802	17.127	5.47402
intracellular_parasites	0.312072	0.140911	0.215696	0.0655924	0.246157	0.224779	0.141523	0.0914706	0.0186232	0.0166325	0.0182282	0.0206454
nitrate_reduction	1.62141	0.398748	1.84674	0.264428	2.39182	1.07116	5.3886	2.38377	4.55138	1.35546	1.4714	0.754646
aromatic_compound_degradation	3.39205	1.28282	2.67892	0.140994	1.20561	0.774857	2.51206	0.67458	1.12921	0.574599	0.397863	0.302049
dark_sulfide_oxidation	0.106157	0.0513311	0.268248	0.134175	0.0533483	0.0364726	0.11962	0.0414057	0.00359154	0.00272943	0.00324244	0.000827813
chitinolysis	0.678514	0.457828	0.600556	0.0986409	0.947658	0.0718825	1.53572	0.956495	0.136185	0.115309	0.240151	0.257203
fermentation	3.09304	1.11088	3.27663	0.871364	1.19788	0.79905	2.87943	1.22092	0.231544	0.154697	0.552292	0.593605
nitrate_respiration	0.407267	0.175099	0.330484	0.124057	0.589493	0.0590174	2.66447	1.15824	1.17958	0.403596	0.347898	0.171154
chemoheterotrophy	34.4091	0.980819	33.6962	1.13874	38.2032	4.36857	30.6001	4.66146	32.821	2.23618	29.1084	2.19038
nitrogen_respiration	0.478312	0.208275	0.53283	0.141886	0.635623	0.0691431	2.78409	1.16525	1.18273	0.40426	0.35114	0.170337
nitrite_respiration	0.200231	0.0294799	0.333776	0.0801792	0.116951	0.0432294	0.461152	0.384471	0.0506388	0.0396177	0.106065	0.149645
plastic_degradation	0.120373	0.00984783	0.276733	0.113154	0.657701	0.285698	1.11445	0.295383	3.47438	3.0449	0.46098	0.617532
dark_oxidation_of_sulfur_compounds	0.280067	0.0728534	0.678571	0.40926	0.414289	0.224511	0.872538	0.207421	1.15757	1.48729	1.66278	0.872069
methanotrophy	0.00283379	0.00266971	0.0119443	0.014336	0	0	0	0	0	0	0	0
dissimilatory_arsenate_reduction	0.046546	0.0405005	0.0376784	0.0430097	0.0736393	0.0544538	0.132982	0.18	0	0	0	0
arsenate_detoxification	0.046546	0.0405005	0.0376784	0.0430097	0.0736393	0.0544538	0.132982	0.18	0	0	0	0
respiration_of_sulfur_compounds	0	0	0	0	0	0	0	0	0	0	0.001084	0.00115288
sulfate_respiration	0	0	0	0	0	0	0	0	0	0	0.001084	0.00115288
dark_hydrogen_oxidation	0.0719106	0.0766653	0.0399613	0.00381657	0.151817	0.114685	0.113469	0.0746014	0.0934931	0.101673	0.0194422	0.0124647
human_pathogens_diarrhea	0	0	0	0	0	0	0	0	0.000888877	0.00153958	0.00118364	0.00120207
nitrate_ammonification	0.0556921	0.0288438	0.0681565	0.062303	0.0396851	0.0185786	0.321645	0.321484	0.0470473	0.039253	0.0999348	0.150788
nitrite_ammonification	0.0556921	0.0288438	0.0681565	0.062303	0.0396851	0.0185786	0.321645	0.321484	0.0470473	0.039253	0.0999348	0.150788
reductive_acetogenesis	0	0	0	0	0	0	0	0	0	0	0.000801109	0.00138756
chlorate_reducers	0.00106951	0.00185244	0.00489527	0.00561624	0.00874514	0.015147	0	0	0	0	0	0
phototrophy	0.892398	0.25437	0.809527	0.23298	0.451744	0.381801	0.57049	0.245057	0.965084	1.09907	1.6433	0.891914
nitrogen_fixation	0.309993	0.141664	0.443245	0.162414	0.660925	0.671941	1.64623	2.11686	1.80107	2.16438	0.894213	0.595514
invertebrate_parasites	0.00426626	0.00738937	0	0	0	0	0	0	0	0	0	0
sulfur_respiration	0	0	0	0	0	0	0	0	0	0	0	0
photoheterotrophy	0.653401	0.235174	0.530208	0.115018	0.44572	0.379886	0.564039	0.248911	0.963756	1.0989	1.64253	0.892719
human_pathogens_meningitis	0	0	0	0	0	0	0	0	0.000485265	0.000840504	0.000637855	0.0011048

## Sheet: Source data Fig. 4d
Variety 2
Bulk soil		Rhizosphere soil		Roots		Rhizomes		Stems		Leaves
Mean	Sd	Mean	Sd	Mean	Sd	Mean	Sd	Mean	Sd	Mean	Sd	P_value	P_adjust
0	0	0.00564245	0.00505151	0	0	0	0	0	0	0	0	0.0009825	0.01022
0.219476	0.116757	0.2609	0.0719597	0.0536859	0.00894519	0.0723586	0.0173765	0.0139648	0.0136825	0.0648354	0.065506	0.001347	0.01022
0.219476	0.116757	0.2609	0.0719597	0.0536859	0.00894519	0.0723586	0.0173765	0.0139648	0.0136825	0.0648354	0.065506	0.001347	0.01022
0.219476	0.116757	0.2609	0.0719597	0.0536859	0.00894519	0.0723586	0.0173765	0.0139648	0.0136825	0.0648354	0.065506	0.001347	0.01022
1.05729	0.608946	0.723326	0.146422	0.141781	0.0692658	0.172957	0.128185	0.0403052	0.0278126	0.0160493	0.0154305	0.001389	0.01022
3.7316	1.418	3.39153	0.764613	3.28628	0.67312	0.615459	0.170668	0.135451	0.0942395	0.0448977	0.037968	0.001395	0.01022
0.120093	0.125392	0.169875	0.027206	0.0193823	0.00661273	0.000485011	0.000840063	0	0	0.00466376	0.00807787	0.001421	0.01022
0.120093	0.125392	0.169875	0.027206	0.0193823	0.00661273	0.000485011	0.000840063	0	0	0.00466376	0.00807787	0.001421	0.01022
4.71517	2.00974	3.93858	0.589622	3.54424	0.723478	1.6993	0.980141	0.674493	0.493202	0.232982	0.227715	0.001493	0.01022
0.181572	0.207756	0.182494	0.133069	0.0179364	0.0220044	0.00258655	0.00243544	0.0106511	0.0184483	0.000717502	0.00124275	0.001526	0.01022
0.181572	0.207756	0.176851	0.137947	0.0179364	0.0220044	0.00258655	0.00243544	0.0106511	0.0184483	0.000717502	0.00124275	0.001933	0.01105
0.0191511	0.0331707	0.0102703	0.00516453	0.179085	0.133459	2.83138	2.8225	1.10325	1.06493	3.80041	3.91729	0.00198	0.01105
0.00354145	0.00312315	0.00894015	0.00489061	0	0	0.000358793	0.000621448	0	0	0	0	0.002187	0.01127
0.0163478	0.0157131	0.0104921	0.00957636	0.108427	0.0976593	0.00919916	0.0080543	0.966717	1.02882	3.27165	4.40032	0.002823	0.01201
0.529421	0.20348	0.780148	0.498918	3.26745	0.969797	0.575818	0.299397	3.29941	2.94412	8.37231	1.63259	0.003035	0.01201
0.525235	0.207065	0.778524	0.499523	3.26471	0.965524	0.575818	0.299397	3.29941	2.94412	8.37231	1.63259	0.003035	0.01201
0.239795	0.0174684	0.204018	0.0812237	0.0470614	0.0248574	0.120675	0.0560412	0.0558453	0.0214366	0.019289	0.0183295	0.00341	0.01201
0.223121	0.136371	0.424622	0.0919489	0.0255121	0.0130179	0.00818995	0.00685942	0.00583429	0.00774897	0.00466376	0.00807787	0.003414	0.01201
0.543214	0.472762	0.215067	0.137741	0.536826	0.301638	4.39017	3.63136	2.37413	2.27521	1.82549	1.44046	0.00371	0.01201
0.103028	0.0789402	0.254747	0.116579	0.00612988	0.00682028	0.00770494	0.00685356	0.00583429	0.00774897	0	0	0.003905	0.01201
0.103028	0.0789402	0.254747	0.116579	0.00612988	0.00682028	0.00770494	0.00685356	0.00583429	0.00774897	0	0	0.003905	0.01201
0.00550871	0.00594094	0.0101373	0.00690696	0	0	0.000358793	0.000621448	0	0	0	0	0.003943	0.01201
1.28758	0.933953	0.848388	0.0553314	0.153548	0.0503842	0.268937	0.276316	0.141064	0.169561	0.0320868	0.0292146	0.004491	0.01288
0.182508	0.102463	0.195554	0.0751706	0.0434049	0.0212661	0.119137	0.0568125	0.0553526	0.0218462	0.0168965	0.0156024	0.004614	0.01288
0.321528	0.343576	0.61876	0.549899	0.0153903	0.0121977	0.0784136	0.122434	0.0159737	0.0128039	0.0111309	0.00692853	0.005002	0.01314
4.7396	2.04244	3.94616	0.586132	3.79973	0.81369	4.26579	1.16687	0.89367	0.503747	1.09767	1.53721	0.005153	0.01314
2.17586	1.71484	2.19435	1.33348	0.174256	0.163282	0.169633	0.189542	0.102864	0.0903505	0.0451221	0.0321605	0.005294	0.01314
0.0244335	0.0331244	0.00758208	0.0131325	0.24648	0.188932	2.61117	2.06878	0.213703	0.0326124	0.864193	1.3195	0.007883	0.01767
0.0244335	0.0331244	0.00758208	0.0131325	0.24648	0.188932	2.61117	2.06878	0.213703	0.0326124	0.864193	1.3195	0.007883	0.01767
1.43314	0.196526	1.7698	0.298002	6.58374	4.84204	2.59724	1.73428	6.13639	3.28792	10.5736	3.40925	0.008287	0.01767
0.184163	0.139071	0.0990058	0.0747081	0.0425244	0.0110834	0.0576661	0.0499451	0.0213254	0.0139108	0.0663964	0.0737336	0.00844	0.01767
0.184163	0.139071	0.0990058	0.0747081	0.0425244	0.0110834	0.0576661	0.0499451	0.0213254	0.0139108	0.0663964	0.0737336	0.00844	0.01767
0.00354145	0.00312315	0.00894015	0.00489061	0	0	0.000358793	0.000621448	0.0112506	0.0113195	0	0	0.009649	0.01959
0.0272713	0.0331131	0.068738	0.0653634	0.0894857	0.0541677	0.0209885	0.0169278	0.00561638	0.00731839	0.00179375	0.00310687	0.0104	0.0205
0.12206	0.123501	0.178256	0.0382843	0.0247718	0.00675535	0.0202797	0.0279788	0.000936608	0.000814431	0.00826608	0.0077876	0.01119	0.02141
0.162373	0.134715	0.1878	0.0755146	0.0127432	0.011042	0.0682874	0.0997263	0.00964091	0.00451626	0.00719749	0.0114902	0.01214	0.02209
1.20785	0.146975	2.5442	1.4264	1.88132	1.09072	0.509362	0.648454	0.416596	0.597693	0.0165494	0.0140421	0.0122	0.02209
27.3629	1.19718	27.8883	3.01808	28.0844	3.04211	18.5049	4.88625	28.3077	7.1122	12.553	6.96512	0.01324	0.02334
0.295058	0.108594	0.26477	0.0656238	0.363626	0.239674	0.084675	0.0512249	0.0137527	0.00629289	0.00953452	0.00174951	0.01404	0.02412
2.32947	1.06474	3.44505	1.65878	1.57937	0.481279	8.15933	3.27495	6.20672	2.01141	3.35158	2.92608	0.01619	0.02682
2.67627	1.76272	2.57095	0.73319	1.03157	0.778963	1.66023	1.0348	1.99897	1.50666	0.24366	0.165366	0.01641	0.02682
0.1294	0.035648	0.0952813	0.0711504	0.0289141	0.00543211	0.0520789	0.0451277	0.0130282	0.0133451	0.0565693	0.0624614	0.01737	0.02743
1.72999	1.82146	0.858175	0.381319	1.07163	0.269908	1.04827	1.19952	0.150547	0.105107	0.0832943	0.11234	0.01761	0.02743
2.77522	1.57592	2.13598	1.16471	1.01359	0.703356	6.77227	4.82691	0.572909	0.197612	3.534	3.00488	0.02017	0.03071
1.04299	0.673865	1.07655	0.576056	0.597669	0.250654	2.49942	1.68827	1.73404	1.88957	0.733933	0.894459	0.02076	0.03091
31.9461	2.03544	31.1407	2.06231	32.8392	1.90039	22.9684	2.71506	32.2111	4.8965	23.9331	8.39471	0.02304	0.03355
1.1404	0.680774	1.1592	0.607368	0.626583	0.245238	2.5515	1.65089	1.74707	1.90274	0.790502	0.956218	0.02603	0.03689
0.560721	0.419677	0.861098	0.664722	0.165897	0.130094	1.37155	1.60107	0.12534	0.0152605	0.708504	0.843415	0.02643	0.03689
0.154058	0.0907831	0.120185	0.0539049	0.267619	0.156735	2.31542	3.18284	1.62346	2.35833	0.398012	0.475241	0.02803	0.03832
0.26738	0.00868104	0.230093	0.0899987	0.360501	0.137332	2.97301	2.80546	1.28747	1.14707	3.86567	3.86249	0.03608	0.04835
0.00418569	0.00394476	0.00162404	0.00281291	0.00274243	0.00475003	0	0	0	0	0	0	0.04584	0.06022
0.0867469	0.14575	0.0163613	0.0252921	0.0136103	0.00984942	0.00558724	0.00491212	0.00829722	0.012138	0.00982702	0.0113224	0.069	0.08722
0.0867469	0.14575	0.0163613	0.0252921	0.0136103	0.00984942	0.00558724	0.00491212	0.00829722	0.012138	0.00982702	0.0113224	0.069	0.08722
0.00590179	0.0102222	0	0	0	0	0.00471597	0.0063952	0	0	0	0	0.07981	0.09722
0.00491816	0.00851851	0	0	0	0	0.00471597	0.0063952	0	0	0	0	0.07981	0.09722
0.0827629	0.0456454	0.0573263	0.0369894	0.131863	0.0849852	0.306895	0.375643	0.105919	0.0517082	0.020112	0.0178356	0.1063	0.1272
0	0	0	0	0	0	0.0572313	0.0991275	0	0	0	0	0.2023	0.2377
0.265958	0.352498	0.569841	0.566481	0.112211	0.131314	1.29847	1.61883	0.109986	0.00224958	0.643478	0.780106	0.2205	0.2504
0.265958	0.352498	0.569841	0.566481	0.112211	0.131314	1.29847	1.61883	0.109986	0.00224958	0.643478	0.780106	0.2205	0.2504
0.00354145	0.00312315	0.00246649	0.00243662	0.00573174	0.00992766	0.00184541	0.00319634	0	0	0	0	0.232	0.259
0.0144937	0.0143651	0.00252736	0.00437751	0	0	0.000307568	0.000532724	0	0	0	0	0.271	0.2977
0.597778	0.208858	0.661749	0.179089	0.5809	0.215934	0.280936	0.204556	1.0078	1.04885	3.28075	4.39477	0.3395	0.362
0.517582	0.275168	0.581947	0.146442	2.41615	1.99298	0.803766	0.648962	1.36473	1.461	2.01369	1.81356	0.3404	0.362
0	0	0	0	0	0	0	0	0	0	0	0	0.4433	0.4569
0.000983632	0.0017037	0	0	0	0	0	0	0	0	0	0	0.4433	0.4569
0.49475	0.241091	0.407003	0.0630284	0.574771	0.215135	0.273231	0.19782	1.00197	1.05103	3.28075	4.39477	0.5199	0.5278
0	0	0	0	0	0	0.00276812	0.00479452	0.00177551	0.00307527	0	0	0.6438	0.6438

## Sheet: Source data Fig. 4e
Species name	group	Mean	LDA_value	Pvalue
p__Proteobacteria.c__Alphaproteobacteria.o__Rhodospirillales.f__norank_o__Rhodospirillales.g__norank_f__norank_o__Rhodospirillales.s__metagenome_g__norank_f__norank_o__Rhodospirillales		1.97099		-
p__Elusimicrobiota.c__Elusimicrobia.o__FCPU453.f__norank_o__FCPU453.g__norank_f__norank_o__FCPU453.s__uncultured_bacterium_g__norank_f__norank_o__FCPU453		0		-
p__Myxococcota.c__Polyangia.o__Polyangiales		3.77541		-
p__Proteobacteria.c__Gammaproteobacteria.o__Burkholderiales.f__Oxalobacteraceae.g__Massilia.s__Massilia_varians		3.0187		0.000145097
p__Proteobacteria.c__Alphaproteobacteria.o__norank_c__Alphaproteobacteria.f__norank_o__norank_c__Alphaproteobacteria.g__norank_f__norank_o__norank_c__Alphaproteobacteria.s__uncultured_forest_soil_bacterium_g__norank_f__norank		0.479627		-
p__Proteobacteria.c__Alphaproteobacteria.o__Rhizobiales.f__Beijerinckiaceae.g__alphaI_cluster		1.68375		0.0284882
p__Acidobacteriota.c__Acidobacteriae.o__norank_c__Acidobacteriae		2.31214		0.0328692
p__Firmicutes.c__Bacilli.o__Thermoactinomycetales.f__Thermoactinomycetaceae.g__Melghirimyces.s__unclassified_g__Melghirimyces		0		-
p__Firmicutes.c__Clostridia.o__Peptostreptococcales-Tissierellales.f__norank_o__Peptostreptococcales-Tissierellales.g__Anaerosalibacter.s__poultry_manure_bacterium_MUC6		0		-
p__Firmicutes.c__Clostridia.o__norank_c__Clostridia.f__Hungateiclostridiaceae.g__norank_f__Hungateiclostridiaceae.s__unclassified_g__norank_f__Hungateiclostridiaceae		0.479627		-
p__Firmicutes.c__Clostridia.o__Peptostreptococcales-Tissierellales.f__Proteiniboraceae.g__Proteiniborus.s__uncultured_bacterium_g__Proteiniborus		0		-
p__Firmicutes.c__Clostridia.o__Eubacteriales		0		-
p__Bacteroidota.c__Bacteroidia.o__Sphingobacteriales.f__NS11-12_marine_group		2.13284		-
p__FCPU426.c__norank_p__FCPU426.o__norank_c__norank_p__FCPU426.f__norank_o__norank_c__norank_p__FCPU426.g__norank_f__norank_o__norank_c__norank_p__FCPU426.s__metagenome_g__norank_f__norank_o__norank_c__norank_p__FCPU426		2.50901		-
p__Actinobacteriota.c__Coriobacteriia.o__Coriobacteriales.f__Atopobiaceae.g__Olsenella.s__Olsenella_sp__oral_taxon_807		0.956748		-
p__Chloroflexi.c__Ktedonobacteria.o__Ktedonobacterales.f__Ktedonobacteraceae.g__unclassified_f__Ktedonobacteraceae		0		-
p__Planctomycetota.c__vadinHA49.o__norank_c__vadinHA49.f__norank_o__norank_c__vadinHA49.g__norank_f__norank_o__norank_c__vadinHA49.s__metagenome_g__norank_f__norank_o__norank_c__vadinHA49		1.08169		-
p__Acidobacteriota.c__Acidobacteriae.o__Subgroup_2.f__norank_o__Subgroup_2.g__norank_f__norank_o__Subgroup_2		0.956748		-
p__Proteobacteria.c__Gammaproteobacteria.o__Burkholderiales.f__Oxalobacteraceae.g__Massilia.s__uncultured_Telluria_sp_		2.54032		0.000959722
p__Actinobacteriota.c__Acidimicrobiia.o__Microtrichales.f__Ilumatobacteraceae.g__CL500-29_marine_group		2.09241		-
p__Proteobacteria.c__Alphaproteobacteria.o__Rhodospirillales.f__unclassified_o__Rhodospirillales.g__unclassified_o__Rhodospirillales.s__unclassified_o__Rhodospirillales		0.780657		-
p__Proteobacteria.c__Alphaproteobacteria.o__Elsterales.f__norank_o__Elsterales.g__norank_f__norank_o__Elsterales.s__uncultured_Acetobacteraceae_bacterium_g__norank		0.479627		-
p__Bacteroidota.c__Bacteroidia.o__Cytophagales.f__Cytophagaceae.g__unclassified_f__Cytophagaceae.s__unclassified_f__Cytophagaceae		0		-
p__Proteobacteria.c__Alphaproteobacteria.o__Rhodospirillales.f__norank_o__Rhodospirillales.g__norank_f__norank_o__Rhodospirillales.s__uncultured_bacterium_g__norank_f__norank_o__Rhodospirillales		0.479627		-
p__Bacteroidota.c__Bacteroidia.o__Sphingobacteriales.f__Sphingobacteriaceae.g__unclassified_f__Sphingobacteriaceae.s__unclassified_f__Sphingobacteriaceae		2.66715		0.00309982
p__Myxococcota.c__unclassified_p__Myxococcota		0.479627		-
p__Patescibacteria.c__Saccharimonadia.o__Saccharimonadales.f__Saccharimonadaceae		1.43387		-
p__Verrucomicrobiota.c__Kiritimatiellae		1.38272		-
p__Firmicutes.c__Clostridia.o__Lachnospirales.f__Lachnospiraceae.g__Lachnospiraceae_AC2044_group.s__uncultured_bacterium_g__Lachnospiraceae_AC2044_group		0.780657		-
p__Firmicutes.c__Bacilli.o__Bacillales.f__Planococcaceae.g__Lysinibacillus		1.32472		-
p__unclassified_k__norank_d__Bacteria		2.47526		-
p__Proteobacteria.c__Gammaproteobacteria.o__Ectothiorhodospirales.f__Thioalkalispiraceae.g__Thioalkalispira-Sulfurivermis.s__uncultured_proteobacterium_g__Thioalkalispira-Sulfurivermis		0		-
p__Elusimicrobiota.c__Elusimicrobia.o__FCPU453.f__norank_o__FCPU453.g__norank_f__norank_o__FCPU453		0		-
p__Firmicutes.c__Negativicutes		0.956748		-
p__Actinobacteriota.c__Thermoleophilia.o__Gaiellales.f__Gaiellaceae.g__Gaiella.s__uncultured_soil_bacterium_g__Gaiella		0		-
p__Bacteroidota.c__Bacteroidia.o__Cytophagales.f__Hymenobacteraceae.g__Hymenobacter		2.21202		0.0147317

## Sheet: Source data Fig. 4f
Species name	group	Mean	LDA_value	Pvalue
p__Ascomycota.c__Dothideomycetes.o__Capnodiales.f__Mycosphaerellaceae.g__Cercospora		3.35385		-
p__Basidiomycota.c__Tremellomycetes.o__Filobasidiales.f__Piskurozymaceae.g__Solicoccozyma.s__Solicoccozyma_aeria		1.16247		-
p__Ascomycota.c__Sordariomycetes.o__Ophiostomatales.f__Ophiostomataceae		0		-
p__Entomophthoromycota.c__unclassified_p__Entomophthoromycota		0		-
p__Ascomycota.c__Dothideomycetes.o__Pleosporales.f__Massariaceae		0		-
p__Ascomycota.c__Laboulbeniomycetes	D_Plant	4.3396	4.07572	0.0194511
p__Basidiomycota.c__Agaricomycetes.o__Geastrales.f__Geastraceae.g__Geastrum		0.259375		-
p__Ascomycota.c__Eurotiomycetes.o__Onygenales.f__Gymnoascaceae.g__Leucothecium		0		-
p__Ascomycota.c__Dothideomycetes.o__Tubeufiales.f__Wiesneriomycetaceae.g__Spissiomyces.s__Spissiomyces_sp		0		-
p__Ascomycota.c__Saccharomycetes.o__Saccharomycetales.f__Saccharomycopsidaceae.g__Saccharomycopsis.s__Saccharomycopsis_fibuligera		0.560405		-
p__Chytridiomycota.c__Chytridiomycetes		0		-
p__Basidiomycota.c__Wallemiomycetes		0.560405		-
p__Ascomycota.c__Sordariomycetes.o__Hypocreales.f__Ophiocordycipitaceae		2.86683		-
p__Ascomycota.c__Laboulbeniomycetes.o__Pyxidiophorales.f__Pyxidiophoraceae.g__Pyxidiophora		0.861435		-
p__Basidiomycota.c__Tremellomycetes.o__Trichosporonales.f__Trichosporonaceae.g__Cutaneotrichosporon.s__Cutaneotrichosporon_curvatus		0.861435		-
p__Ascomycota.c__Sordariomycetes.o__Microascales.f__Microascaceae.g__Acaulium.s__unclassified_g__Acaulium		0		-
p__Basidiomycota.c__Agaricomycetes.o__Trechisporales		0.259375		-
p__Basidiomycota.c__Agaricomycetes.o__Russulales.f__unclassified_o__Russulales.g__unclassified_o__Russulales		1.16247		-
p__Chytridiomycota.c__Rhizophydiomycetes.o__Rhizophydiales.f__Alphamycetaceae.g__unclassified_f__Alphamycetaceae		0		-
p__Basidiomycota.c__Agaricomycetes.o__Polyporales.f__Ganodermataceae		0.736496		-
p__Basidiomycota.c__Microbotryomycetes.o__Sporidiobolales.f__Sporidiobolaceae		3.35767		-
p__Zoopagomycota.c__unclassified_p__Zoopagomycota.o__unclassified_p__Zoopagomycota.f__unclassified_p__Zoopagomycota.g__unclassified_p__Zoopagomycota		0		-
p__Mortierellomycota.c__unclassified_p__Mortierellomycota.o__unclassified_p__Mortierellomycota.f__unclassified_p__Mortierellomycota.g__unclassified_p__Mortierellomycota.s__unclassified_p__Mortierellomycota		0.259375		-
p__Ascomycota.c__Sordariomycetes.o__Glomerellales.f__Plectosphaerellaceae.g__Gibellulopsis.s__Gibellulopsis_piscis	D_Plant	4.6768	4.3896	0.000340076
p__Ascomycota.c__Sordariomycetes.o__Hypocreales.f__Nectriaceae.g__Stylonectria		0		-
p__Basidiomycota.c__Cystobasidiomycetes.o__Naohideales		0.736496		-
p__Ascomycota.c__Leotiomycetes.o__Helotiales.f__Helotiaceae		2.77525		-
p__Ascomycota.c__Sordariomycetes.o__Sordariales.f__Lasiosphaeriaceae.g__Immersiella		0.259375		-
p__Ascomycota.c__Sordariomycetes.o__Sordariales.f__unclassified_o__Sordariales.g__unclassified_o__Sordariales.s__unclassified_o__Sordariales		0		-
p__Mortierellomycota		2.32007		-
p__Ascomycota.c__Leotiomycetes.o__Helotiales.f__Helotiaceae.g__Articulospora.s__Articulospora_sp		2.77525		-
p__Ascomycota.c__Dothideomycetes.o__Venturiales.f__Sympoventuriaceae.g__Scolecobasidium		0.259375		-
p__Ascomycota.c__Pezizomycetes.o__Pezizales.f__Pyronemataceae.g__Cheilymenia.s__unclassified_g__Cheilymenia		0.736496		-
p__Ascomycota.c__Sordariomycetes.o__Sordariales.f__Chaetomiaceae.g__Trichocladium.s__Trichocladium_asperum		0.259375		-
p__Rozellomycota.c__Rozellomycotina_cls_Incertae_sedis.o__GS07.f__unclassified_o__GS07.g__unclassified_o__GS07.s__GS07_sp		0.736496		-
p__Mortierellomycota.c__unclassified_p__Mortierellomycota.o__unclassified_p__Mortierellomycota.f__unclassified_p__Mortierellomycota.g__unclassified_p__Mortierellomycota		0.259375		-
p__Zoopagomycota.c__Zoopagomycetes		0		-
p__Basidiomycota.c__Agaricomycetes.o__Agaricales.f__Psathyrellaceae		2.22786		-
p__Basidiomycota.c__Agaricomycetes.o__Agaricales.f__Pluteaceae		0		-
p__Basidiomycota.c__Tremellomycetes.o__unclassified_c__Tremellomycetes.f__unclassified_c__Tremellomycetes		1.16247		-
p__Ascomycota.c__Eurotiomycetes.o__Onygenales.f__Onygenaceae.g__Aphanoascus.s__Aphanoascus_punsolae		0		-
p__Mucoromycota.c__Mucoromycetes.o__Mucorales.f__Mucoraceae.g__Mucor.s__Mucor_prayagensis		0.736496		-
p__Ascomycota.c__Dothideomycetes.o__Pleosporales.f__Pleosporaceae.g__Alternaria.s__Alternaria_tenuissima		3.92589		-
p__Ascomycota.c__Sordariomycetes.o__Glomerellales.f__Plectosphaerellaceae.g__unclassified_f__Plectosphaerellaceae.s__unclassified_f__Plectosphaerellaceae		0		-
p__Chytridiomycota.c__unclassified_p__Chytridiomycota.o__unclassified_p__Chytridiomycota.f__unclassified_p__Chytridiomycota.g__unclassified_p__Chytridiomycota.s__unclassified_p__Chytridiomycota		1.25938		-
p__Fungi_phy_Incertae_sedis.c__Fungi_cls_Incertae_sedis.o__Fungi_ord_Incertae_sedis.f__Fungi_fam_Incertae_sedis.g__Desmococcus		1.75074		0.0328692
p__Ascomycota.c__Sordariomycetes.o__Sordariales.f__Chaetomiaceae.g__Chaetomium		0		-
p__Mucoromycota.c__Mucoromycetes.o__Mucorales.f__Choanephoraceae.g__Choanephora.s__Choanephora_cucurbitarum		0.259375		-
p__Ascomycota.c__Dothideomycetes.o__Pleosporales.f__Leptosphaeriaceae.g__Plenodomus.s__Plenodomus_salviae		1.67435		-
p__Ascomycota.c__Sordariomycetes.o__Sordariales.f__Sordariales_fam_Incertae_sedis.g__Madurella.s__Madurella_sp		0		-
p__Zoopagomycota.c__Zoopagomycetes.o__Zoopagales.f__Piptocephalidaceae		0		-
p__Olpidiomycota.c__Olpidiomycetes.o__Olpidiales.f__Olpidiaceae		0		-
p__Basidiomycota.c__Agaricomycetes.o__Hymenochaetales		0.736496		-
p__Ascomycota.c__Dothideomycetes.o__Venturiales.f__Sympoventuriaceae.g__Ochroconis.s__Ochroconis_mirabilis		0.259375		-
p__Ascomycota.c__Laboulbeniomycetes.o__Pyxidiophorales.f__Pyxidiophoraceae		0.861435		-
p__Basidiomycota.c__Wallemiomycetes.o__Wallemiales.f__unclassified_o__Wallemiales.g__unclassified_o__Wallemiales		0.560405		-
p__Basidiomycota.c__Tremellomycetes.o__Tremellales.f__unclassified_o__Tremellales.g__unclassified_o__Tremellales		2.2325		-
p__Basidiomycota.c__Agaricomycetes.o__Agaricales.f__Psathyrellaceae.g__Coprinellus.s__unclassified_g__Coprinellus		1.16247		-
p__Basidiomycota.c__Agaricomycetes.o__Agaricales.f__Pluteaceae.g__Volvariella		0		-
p__Ascomycota.c__Sordariomycetes.o__Microascales.f__Microascaceae.g__Scedosporium		0.259375		-
p__Ascomycota.c__Eurotiomycetes.o__Eurotiales.f__Aspergillaceae		2.00756		-
p__Ascomycota.c__Eurotiomycetes.o__Onygenales.f__Onygenales_fam_Incertae_sedis.g__Chrysosporium.s__Chrysosporium_pseudomerdarium		0.736496		-
p__Basidiomycota.c__Tremellomycetes.o__Cystofilobasidiales.f__Cystofilobasidiaceae		0		-
p__Ascomycota.c__Sordariomycetes.o__Microascales		1.93147		0.0389765
p__Basidiomycota.c__Agaricomycetes.o__Trechisporales.f__unclassified_o__Trechisporales.g__unclassified_o__Trechisporales.s__Trechisporales_sp		0.259375		-
p__Basidiomycota.c__Agaricomycetes.o__Polyporales.f__Meruliaceae.g__Flavodon		0		-
p__Basidiomycota.c__Exobasidiomycetes.o__Robbauerales		0		-
p__Basidiomycota.c__Malasseziomycetes.o__Malasseziales.f__Malasseziaceae.g__Malassezia.s__Malassezia_arunalokei		0.259375		-
p__Chytridiomycota.c__Polychytriomycetes.o__Polychytriales.f__unclassified_o__Polychytriales		0		-
p__Ascomycota.c__Sordariomycetes.o__Xylariales.f__Sporocadaceae.g__Pestalotiopsis.s__unclassified_g__Pestalotiopsis		0		-
p__Basidiomycota.c__Agaricomycetes.o__Geastrales.f__Geastraceae		0.259375		-
p__Olpidiomycota.c__Olpidiomycetes		0		-
p__Chytridiomycota.c__Rhizophydiomycetes.o__Rhizophydiales.f__Alphamycetaceae		0		-
p__Ascomycota.c__Dothideomycetes.o__Pleosporales.f__Phaeosphaeriaceae.g__Ophiosphaerella.s__Ophiosphaerella_agrostidis		1.77789		-
p__Chytridiomycota.c__Chytridiomycetes.o__Chytridiales.f__unclassified_o__Chytridiales.g__unclassified_o__Chytridiales		0		-
p__Ascomycota.c__Sordariomycetes.o__Myrmecridiales.f__Myrmecridiaceae.g__Myrmecridium.s__Myrmecridium_thailandicum		0		-
p__Basidiomycota.c__Agaricomycetes.o__Agaricales.f__Agaricaceae.g__Melanophyllum		0		-
p__Mortierellomycota.c__Mortierellomycetes.o__Mortierellales		2.31628		-
p__Ascomycota.c__Sordariomycetes.o__Diaporthales.f__Diaporthaceae.g__Diaporthe.s__Diaporthe_gulyae		1.03753		-
p__Chytridiomycota.c__Polychytriomycetes.o__Polychytriales.f__unclassified_o__Polychytriales.g__unclassified_o__Polychytriales		0		-
p__Ascomycota.c__Sordariomycetes.o__Glomerellales.f__Plectosphaerellaceae.g__Acrostalagmus		0		-
p__Ascomycota.c__Orbiliomycetes.o__Orbiliales.f__Orbiliaceae.g__Arthrobotrys.s__Arthrobotrys_superba		0		-
p__Chytridiomycota.c__Rhizophlyctidomycetes.o__Rhizophlyctidales		0.259375		-
p__Basidiomycota.c__Agaricomycetes.o__Agaricales.f__Stephanosporaceae.g__Cristinia		0.259375		-
p__Basidiomycota.c__Agaricomycetes.o__Phallales		0		-
p__Aphelidiomycota.c__Aphelidiomycetes.o__GS16		0		-
p__Ascomycota.c__Sordariomycetes.o__Microascales.f__Halosphaeriaceae.g__Natantispora		0		-
p__Basidiomycota.c__Agaricomycetes.o__Trechisporales.f__Hydnodontaceae		0		-
p__Ascomycota.c__Dothideomycetes.o__Microthyriales.f__unclassified_o__Microthyriales.g__unclassified_o__Microthyriales		0		-
p__Rozellomycota.c__Rozellomycotina_cls_Incertae_sedis.o__GS05.f__unclassified_o__GS05		0.259375		-
p__Ascomycota.c__Dothideomycetes.o__Pleosporales.f__Didymellaceae		2.90085		-
p__Ascomycota.c__Leotiomycetes.o__Helotiales.f__unclassified_o__Helotiales		1.21362		-
p__Ascomycota.c__Dothideomycetes.o__Dothideales.f__Aureobasidiaceae.g__Aureobasidium		1.33856		-
p__Ascomycota.c__Sordariomycetes.o__Xylariales.f__Diatrypaceae.g__unclassified_f__Diatrypaceae.s__unclassified_f__Diatrypaceae		0		-
p__Ascomycota.c__Dothideomycetes.o__Capnodiales.f__Dissoconiaceae.g__Ramichloridium.s__Ramichloridium_apiculatum		0.259375		-
p__Ascomycota.c__Sordariomycetes.o__Sordariales.f__Lasiosphaeriaceae.g__Arnium		0		-
p__Ascomycota.c__Sordariomycetes.o__Sordariales.f__Lasiosphaeriaceae.g__Podospora.s__unclassified_g__Podospora		0		-
p__Ascomycota.c__Dothideomycetes.o__Pleosporales.f__Pleosporaceae.g__Exserohilum.s__Exserohilum_rostratum		1.77789		-
p__Basidiomycota.c__Agaricostilbomycetes.o__unclassified_c__Agaricostilbomycetes		2.17319		-
p__Basidiomycota.c__Spiculogloeomycetes.o__Spiculogloeales.f__Spiculogloeaceae		3.52702		0.0254465
p__Chytridiomycota.c__Lobulomycetes		1.53813		-
p__Rozellomycota.c__unclassified_p__Rozellomycota.o__unclassified_p__Rozellomycota.f__unclassified_p__Rozellomycota.g__unclassified_p__Rozellomycota.s__unclassified_p__Rozellomycota		0		-
p__Basidiomycota.c__Tremellomycetes.o__Trichosporonales.f__Trichosporonaceae.g__Trichosporon		1.48982		-
p__Ascomycota.c__Sordariomycetes.o__Magnaporthales		0.861435		-
p__Aphelidiomycota.c__Aphelidiomycetes.o__GS16.f__unclassified_o__GS16		0		-
p__Rozellomycota		2.59383		-
p__Ascomycota.c__Sordariomycetes.o__Microascales.f__Halosphaeriaceae.g__Natantispora.s__Natantispora_unipolaris		0		-
p__Ascomycota.c__Leotiomycetes.o__Thelebolales.f__Thelebolaceae.g__Thelebolus		0		-
p__Ascomycota.c__Orbiliomycetes.o__Orbiliales.f__Orbiliaceae.g__Dactylella		0		-
p__Basidiomycota.c__Cystobasidiomycetes.o__Cystobasidiales.f__Cystobasidiaceae		2.59383		-
p__Ascomycota.c__Sordariomycetes.o__Hypocreales.f__Stachybotryaceae.g__Stachybotrys.s__Stachybotrys_chlorohalonata		0.259375		-
p__Ascomycota.c__Sordariomycetes.o__Hypocreales.f__Cordycipitaceae.g__Lecanicillium.s__Lecanicillium_subprimulinum		0		-
p__Ascomycota.c__Sordariomycetes.o__Microascales.f__Microascaceae.g__Pithoascus.s__Pithoascus_nidicola		0		-
p__Basidiomycota.c__Wallemiomycetes.o__Wallemiales.f__unclassified_o__Wallemiales.g__unclassified_o__Wallemiales.s__Wallemiales_sp		0.560405		-
p__Basidiomycota.c__Agaricomycetes.o__Hymenochaetales.f__Schizoporaceae.g__Lyomyces		0.736496		-
p__Ascomycota.c__Sordariomycetes.o__Microascales.f__unclassified_o__Microascales		0.560405		-
p__Basidiomycota.c__Agaricomycetes.o__Geastrales		0.259375		-
p__Ascomycota.c__Sordariomycetes.o__Microascales.f__Microascales_fam_Incertae_sedis.g__Wardomyces		0		-
p__Basidiomycota.c__Agaricomycetes.o__Phallales.f__Phallaceae.g__Phallus.s__Phallus_hadriani		0		-
p__Ascomycota.c__Dothideomycetes.o__Pleosporales.f__Periconiaceae.g__Periconia.s__Periconia_sp		0		-
p__Ascomycota.c__Eurotiomycetes.o__Onygenales.f__Onygenales_fam_Incertae_sedis.g__Spiromastix		0		-
p__Ascomycota.c__Dothideomycetes.o__Pleosporales.f__Lentitheciaceae.g__Keissleriella.s__unclassified_g__Keissleriella		0		-
p__Ascomycota.c__Dothideomycetes.o__Pleosporales.f__Phaeosphaeriaceae.g__Ophiosphaerella		1.77789		-
p__Ascomycota.c__Sordariomycetes.o__Hypocreales.f__Bionectriaceae.g__Nectriella		0		-
p__Ascomycota.c__Eurotiomycetes.o__Chaetothyriales.f__Chaetothyriales_fam_Incertae_sedis		2.1227		-
p__Ascomycota.c__Eurotiomycetes.o__Onygenales.f__Gymnoascaceae.g__Arachniotus.s__Arachniotus_dankaliensis		0		-
p__Chytridiomycota.c__Lobulomycetes.o__unclassified_c__Lobulomycetes.f__unclassified_c__Lobulomycetes.g__unclassified_c__Lobulomycetes.s__Lobulomycetes_sp		1.53813		-
p__Zoopagomycota.c__unclassified_p__Zoopagomycota		0		-
p__Basidiomycota.c__Tremellomycetes.o__Tremellales.f__Tremellaceae.g__Cryptococcus_f__Tremellaceae		3.27179		-
p__Ascomycota.c__Eurotiomycetes.o__Eurotiales		2.08545		-
p__Basidiomycota.c__Exobasidiomycetes.o__Microstromatales.f__Microstromatales_fam_Incertae_sedis		0.259375		-
p__Ascomycota.c__Leotiomycetes.o__Thelebolales.f__Pseudeurotiaceae.g__Geomyces.s__Geomyces_sp		1.16247		-
p__Ascomycota.c__Sordariomycetes.o__Hypocreales.f__Bionectriaceae.g__Clonostachys.s__Clonostachys_sp		0		-
p__Basidiomycota.c__Exobasidiomycetes.o__Entylomatales.f__Entylomatales_fam_Incertae_sedis.g__Tilletiopsis		2.31245		-
p__Basidiomycota.c__Tremellomycetes.o__Tremellales.f__Bulleribasidiaceae.g__Hannaella.s__Hannaella_sp		3.33309		0.000681827
p__Ascomycota.c__Leotiomycetes.o__Helotiales.f__Helotiaceae.g__Scytalidium.s__Scytalidium_fulvum		0		-
p__Ascomycota.c__Pezizomycetes.o__Pezizales.f__Ascobolaceae.g__Ascobolus.s__Ascobolus_sp		1.33856		-
p__Ascomycota.c__Dothideomycetes.o__Tubeufiales.f__Tubeufiaceae		0		-
p__Ascomycota.c__Sordariomycetes.o__Xylariales.f__Xylariaceae.g__Hypoxylon		0.259375		-
p__Ascomycota.c__Saccharomycetes.o__Saccharomycetales.f__Saccharomycetales_fam_Incertae_sedis		2.16247		-
p__Ascomycota.c__Dothideomycetes.o__Pleosporales.f__Cucurbitariaceae.g__Pyrenochaetopsis.s__Pyrenochaetopsis_leptospora		0.560405		-
p__Basidiomycota.c__Agaricomycetes.o__Polyporales.f__Coriolaceae.g__Trametes.s__unclassified_g__Trametes		0.560405		-
p__Ascomycota.c__Dothideomycetes.o__Pleosporales.f__Cucurbitariaceae.g__Pyrenochaeta.s__Pyrenochaeta_sp		0		-
p__Mortierellomycota.c__Mortierellomycetes.o__Mortierellales.f__unclassified_o__Mortierellales.g__unclassified_o__Mortierellales		0.861435		-
p__Ascomycota.c__Eurotiomycetes.o__Onygenales.f__Onygenaceae.g__Uncinocarpus		0		-
p__Ascomycota.c__Eurotiomycetes.o__Eurotiales.f__Aspergillaceae.g__Penicillium.s__Penicillium_menonorum		0		-
p__Ascomycota.c__Dothideomycetes.o__Dothideales.f__Dothioraceae		1.10447		-
p__Basidiomycota.c__Exobasidiomycetes.o__Golubeviales.f__Golubeviaceae.g__Golubevia		1.99177		-
p__Ascomycota.c__Orbiliomycetes.o__Orbiliales.f__Orbiliaceae.g__Duddingtonia		0		-
p__Ascomycota	D_Plant	5.37955	5.01587	0.0376669
p__Ascomycota.c__Leotiomycetes.o__unclassified_c__Leotiomycetes.f__unclassified_c__Leotiomycetes		0.259375		-
p__Ascomycota.c__Dothideomycetes.o__Pleosporales.f__Didymosphaeriaceae.g__Tremateia		2.3528		-
p__Ascomycota.c__Sordariomycetes.o__Sordariales.f__Lasiosphaeriaceae.g__Cercophora		0		-
p__Basidiomycota.c__Tremellomycetes.o__Filobasidiales.f__Filobasidiaceae.g__Filobasidium.s__unclassified_g__Filobasidium		2.94062		-
p__Rozellomycota.c__Rozellomycotina_cls_Incertae_sedis.o__Branch02.f__unclassified_o__Branch02		2.58366		0.0146889
p__Ascomycota.c__Sordariomycetes.o__Sordariales.f__Chaetomiaceae.g__Trichocladium		0.259375		-
p__Basidiomycota.c__Cystobasidiomycetes.o__Cystobasidiomycetes_ord_Incertae_sedis.f__Buckleyzymaceae.g__Buckleyzyma		0.560405		-
p__Ascomycota.c__Eurotiomycetes.o__Eurotiales.f__Trichocomaceae.g__Thermomyces.s__Thermomyces_sp		1.10447		-
p__Ascomycota.c__Saccharomycetes.o__Saccharomycetales.f__Saccharomycetales_fam_Incertae_sedis.g__Candida.s__Candida_etchellsii		0.560405		-
p__Ascomycota.c__Sordariomycetes.o__Sordariales.f__Lasiosphaeriaceae.g__Schizothecium.s__Schizothecium_sp		1.53813		-
p__Basidiomycota.c__Microbotryomycetes.o__unclassified_c__Microbotryomycetes.f__unclassified_c__Microbotryomycetes.g__unclassified_c__Microbotryomycetes.s__Microbotryomycetes_sp		0.958345		-
p__Chytridiomycota.c__Lobulomycetes.o__unclassified_c__Lobulomycetes.f__unclassified_c__Lobulomycetes		1.53813		-
p__Basidiomycota.c__Agaricomycetes.o__Thelephorales		0		-
p__Ascomycota.c__Eurotiomycetes.o__Eurotiales.f__Aspergillaceae.g__Aspergillus.s__Aspergillus_iizukae		0		-
p__Ascomycota.c__Sordariomycetes.o__Glomerellales.f__Glomerellaceae.g__Colletotrichum.s__unclassified_g__Colletotrichum		2.04471		-
p__Mortierellomycota.c__Mortierellomycetes.o__Mortierellales.f__unclassified_o__Mortierellales		0.861435		-
p__Ascomycota.c__Sordariomycetes.o__Hypocreales.f__Clavicipitaceae.g__Metarhizium		1.70653		0.0328692
p__Basidiomycota.c__Ustilaginomycetes		3.53446		-
p__Basidiomycota.c__Tremellomycetes.o__Tremellales.f__Tremellaceae		3.27557		-
p__Ascomycota.c__Dothideomycetes.o__Pleosporales.f__Didymosphaeriaceae		2.61348		-
p__Ascomycota.c__Dothideomycetes.o__Venturiales.f__Sympoventuriaceae		0.736496		-
p__Ascomycota.c__Sordariomycetes.o__Sordariales.f__unclassified_o__Sordariales.g__unclassified_o__Sordariales		0		-
p__Basidiomycota.c__Cystobasidiomycetes.o__Erythrobasidiales.f__Erythrobasidiales_fam_Incertae_sedis.g__Sakaguchia.s__Sakaguchia_sp		0.560405		-
p__Ascomycota.c__Saccharomycetes.o__Saccharomycetales.f__Saccharomycetales_fam_Incertae_sedis.g__Candida.s__Candida_tropicalis		0		-
p__Basidiomycota.c__Agaricomycetes.o__Agaricales.f__Agaricaceae		0		-
p__Ascomycota.c__Saccharomycetes.o__Saccharomycetales.f__Dipodascaceae.g__Yarrowia.s__Yarrowia_sp		0		-
p__Ascomycota.c__Dothideomycetes.o__Capnodiales.f__Mycosphaerellaceae.g__Mycosphaerella.s__unclassified_g__Mycosphaerella		1.37332		-
p__Basidiomycota.c__Tremellomycetes.o__Tremellales.f__Bulleribasidiaceae.g__Bulleribasidium.s__Bulleribasidium_variabile		0.259375		-
p__Ascomycota.c__Sordariomycetes.o__Sordariales.f__Lasiosphaeriaceae.g__Arnium.s__Arnium_sp		0		-
p__Ascomycota.c__Dothideomycetes.o__Tubeufiales.f__unclassified_o__Tubeufiales.g__unclassified_o__Tubeufiales.s__unclassified_o__Tubeufiales		0		-
p__Ascomycota.c__Sordariomycetes.o__Coniochaetales		0		-
p__Ascomycota.c__Orbiliomycetes.o__Orbiliales.f__Orbiliaceae.g__Duddingtonia.s__Duddingtonia_flagrans		0		-
p__Ascomycota.c__Lecanoromycetes.o__unclassified_c__Lecanoromycetes.f__unclassified_c__Lecanoromycetes		0		-
p__Ascomycota.c__Dothideomycetes.o__Pleosporales.f__Lophiostomataceae.g__Lophiostoma.s__Lophiostoma_macrostomum		0.861435		-
p__Chytridiomycota.c__Rhizophlyctidomycetes.o__Rhizophlyctidales.f__Rhizophlyctidaceae.g__Rhizophlyctis.s__unclassified_g__Rhizophlyctis		0		-
p__Chytridiomycota.c__Lobulomycetes.o__Lobulomycetales.f__unclassified_o__Lobulomycetales		0		-
p__Basidiomycota.c__Agaricomycetes.o__Agaricales.f__Bolbitiaceae		1.10447		-
p__Ascomycota.c__Eurotiomycetes.o__Eurotiales.f__Aspergillaceae.g__Penicillium.s__unclassified_g__Penicillium		0		-
p__Ascomycota.c__Sordariomycetes.o__Sordariales.f__Lasiosphaeriaceae.g__Schizothecium.s__Schizothecium_glutinans		0.958345		-
p__Glomeromycota.c__Paraglomeromycetes.o__GS24.f__unclassified_o__GS24		0		-
p__Basidiomycota.c__Agaricomycetes.o__Polyporales.f__Meruliaceae.g__Scopuloides.s__unclassified_g__Scopuloides		0		-
p__Ascomycota.c__Dothideomycetes.o__Capnodiales		3.89516		-
p__Basidiomycota.c__Tremellomycetes.o__Cystofilobasidiales.f__Cystofilobasidiaceae.g__Cystofilobasidium		0		-
p__Basidiomycota.c__Tremellomycetes.o__Cystofilobasidiales.f__Cystofilobasidiaceae.g__Cystofilobasidium.s__Cystofilobasidium_macerans		0		-
p__Zoopagomycota.c__unclassified_p__Zoopagomycota.o__unclassified_p__Zoopagomycota.f__unclassified_p__Zoopagomycota.g__unclassified_p__Zoopagomycota.s__Zoopagomycota_sp		0		-
p__Basidiomycota.c__Agaricomycetes.o__Agaricales.f__Lycoperdaceae.g__Lycoperdon.s__Lycoperdon_dermoxanthum		0		-
p__Basidiomycota.c__Agaricomycetes.o__Cantharellales.f__Ceratobasidiaceae.g__Ceratobasidium		1.43547		-
p__Ascomycota.c__Sordariomycetes.o__Hypocreales.f__Hypocreales_fam_Incertae_sedis.g__Fusariella.s__Fusariella_sinensis		0		-
p__Basidiomycota.c__Tremellomycetes.o__Trichosporonales.f__Trichosporonaceae.g__Cutaneotrichosporon		0.861435		-
p__Ascomycota.c__Saccharomycetes.o__Saccharomycetales.f__Saccharomycetales_fam_Incertae_sedis.g__Candida		1.25938		0.0328692
p__Basidiomycota.c__Agaricostilbomycetes.o__unclassified_c__Agaricostilbomycetes.f__unclassified_c__Agaricostilbomycetes.g__unclassified_c__Agaricostilbomycetes.s__unclassified_c__Agaricostilbomycetes		2.17319		-
p__Ascomycota.c__Dothideomycetes.o__Pleosporales.f__Pleosporaceae.g__Bipolaris.s__Bipolaris_papendorfii		0.259375		-
p__Ascomycota.c__Orbiliomycetes.o__Orbiliales		4.45721		-
p__Ascomycota.c__Sordariomycetes.o__Microascales.f__Microascaceae.g__Cephalotrichum		0		-
p__Ascomycota.c__Dothideomycetes.o__Pleosporales.f__Massariaceae.g__Massaria.s__Massaria_parva		0		-
p__Ascomycota.c__Leotiomycetes.o__Thelebolales.f__Pseudeurotiaceae.g__Pseudeurotium.s__unclassified_g__Pseudeurotium		0		-
p__Ascomycota.c__Sordariomycetes.o__Hypocreales.f__Nectriaceae.g__unclassified_f__Nectriaceae.s__unclassified_f__Nectriaceae		1.03753		-
p__Ascomycota.c__Lecanoromycetes.o__unclassified_c__Lecanoromycetes.f__unclassified_c__Lecanoromycetes.g__unclassified_c__Lecanoromycetes.s__Lecanoromycetes_sp		0		-
p__Basidiomycota.c__Cystobasidiomycetes.o__Cystobasidiales		2.59383		-
p__Ascomycota.c__Saccharomycetes.o__Saccharomycetales.f__Saccharomycodaceae.g__Hanseniaspora		0		-
p__Basidiomycota.c__Ustilaginomycetes.o__Ustilaginales.f__Ustilaginaceae.g__Pseudozyma.s__Pseudozyma_hubeiensis		0.259375		-
p__Chytridiomycota.c__Lobulomycetes.o__Lobulomycetales		0		-
p__Fungi_phy_Incertae_sedis.c__Fungi_cls_Incertae_sedis.o__Fungi_ord_Incertae_sedis.f__Fungi_fam_Incertae_sedis.g__Desmococcus.s__Desmococcus_sp		1.75074		0.0328692
p__Ascomycota.c__Eurotiomycetes.o__Onygenales.f__Gymnoascaceae.g__Gymnoascus		0.861435		-
p__Basidiomycota.c__Ustilaginomycetes.o__Ustilaginales.f__Ustilaginaceae.g__Dirkmeia.s__Dirkmeia_churashimaensis		2.8679		-
p__Basidiomycota.c__Agaricomycetes.o__Polyporales.f__Meruliaceae		0.560405		-
p__Basidiomycota.c__Tremellomycetes.o__unclassified_c__Tremellomycetes.f__unclassified_c__Tremellomycetes.g__unclassified_c__Tremellomycetes		1.16247		-
p__Ascomycota.c__Sordariomycetes.o__Hypocreales.f__Nectriaceae.g__Fusarium.s__Fusarium_incarnatum		3.84932		-
p__Basidiomycota.c__Agaricomycetes.o__Agaricales.f__unclassified_o__Agaricales		1.76453		-
p__Ascomycota.c__Sordariomycetes.o__Hypocreales.f__Nectriaceae.g__Fusarium.s__Fusarium_nematophilum		1.76453		-
p__Ascomycota.c__Sordariomycetes.o__Sordariales.f__Sordariales_fam_Incertae_sedis.g__unclassified_f__Sordariales_fam_Incertae_sedis.s__unclassified_f__Sordariales_fam_Incertae_sedis		0		-
p__Basidiomycota.c__Agaricomycetes.o__Auriculariales.f__Auriculariales_fam_Incertae_sedis.g__Oliveonia		4.43726		-
p__Ascomycota.c__Dothideomycetes.o__Pleosporales.f__Lentitheciaceae.g__unclassified_f__Lentitheciaceae		1.6018		-
p__Basidiomycota.c__Tremellomycetes.o__unclassified_c__Tremellomycetes		1.16247		-
p__Rozellomycota.c__Rozellomycotina_cls_Incertae_sedis.o__Branch02.f__unclassified_o__Branch02.g__unclassified_o__Branch02.s__Branch02_sp		2.58366		0.0146889
p__Ascomycota.c__Sordariomycetes.o__Hypocreales.f__Nectriaceae.g__Paracremonium.s__Paracremonium_sp		1.76453		-
p__Basidiomycota.c__Agaricomycetes.o__Auriculariales.f__Auriculariales_fam_Incertae_sedis.g__Oliveonia.s__Oliveonia_sp		4.43726		-
p__Ascomycota.c__Dothideomycetes.o__Venturiales.f__Venturiaceae.g__Venturia.s__Venturia_nashicola		0		-
p__Ascomycota.c__Dothideomycetes.o__Pleosporales.f__Phaeosphaeriaceae.g__Leptospora.s__Leptospora_sp		1.89284		-
p__Ascomycota.c__Sordariomycetes.o__Sordariales.f__Chaetomiaceae		1.69074		-
p__Blastocladiomycota.c__Blastocladiomycetes.o__Blastocladiales.f__unclassified_o__Blastocladiales.g__unclassified_o__Blastocladiales		0		-
p__Ascomycota.c__Sordariomycetes.o__Microascales.f__Microascaceae.g__Cephalotrichum.s__Cephalotrichum_nanum		0		-
p__Ascomycota.c__Saccharomycetes.o__Saccharomycetales.f__Phaffomycetaceae.g__Wickerhamomyces.s__Wickerhamomyces_anomalus		0.560405		-
p__Mucoromycota.c__Mucoromycetes.o__Mucorales.f__Rhizopodaceae.g__Rhizopus		2.18365		-
p__Ascomycota.c__Eurotiomycetes.o__Eurotiales.f__Trichocomaceae.g__Talaromyces		1.56041		0.0146889
p__Mortierellomycota.c__Mortierellomycetes		2.31628		-
p__Ascomycota.c__Eurotiomycetes.o__Onygenales.f__Onygenaceae.g__Apinisia.s__Apinisia_queenslandica		0		-
p__Ascomycota.c__Dothideomycetes.o__Capnodiales.f__Dissoconiaceae.g__Ramichloridium		0.259375		-
p__Ascomycota.c__Sordariomycetes.o__Coniochaetales.f__Coniochaetaceae.g__Coniochaeta.s__Coniochaeta_canina		0		-
p__Ascomycota.c__Sordariomycetes.o__Sordariales.f__Sordariales_fam_Incertae_sedis.g__Remersonia		0		-
p__Ascomycota.c__Sordariomycetes.o__Coniochaetales.f__Coniochaetaceae.g__Coniochaeta		0		-
p__Chytridiomycota.c__Rhizophydiomycetes.o__Rhizophydiales.f__unclassified_o__Rhizophydiales.g__unclassified_o__Rhizophydiales.s__unclassified_o__Rhizophydiales		0		-
p__Ascomycota.c__Dothideomycetes.o__Venturiales.f__Sympoventuriaceae.g__Ochroconis.s__Ochroconis_minima		0.259375		-
p__Basidiomycota.c__Agaricomycetes.o__Agaricales.f__Agaricaceae.g__Tulostoma		0		-
p__Ascomycota.c__Dothideomycetes.o__Acrospermales.f__Acrospermales_fam_Incertae_sedis.g__Leptodiscella		0.560405		-
p__Basidiomycota.c__Exobasidiomycetes.o__Entylomatales.f__Entylomatales_fam_Incertae_sedis		2.31245		-
p__Ascomycota.c__Eurotiomycetes.o__Chaetothyriales.f__Cyphellophoraceae.g__Cyphellophora.s__Cyphellophora_fusarioides		1.76453		-
p__Blastocladiomycota.c__Blastocladiomycetes.o__Blastocladiales		1.33856		-
p__Basidiomycota.c__Tremellomycetes.o__Tremellales.f__Bulleraceae.g__Bullera.s__Bullera_japonica		1.03753		-
p__Ascomycota.c__Dothideomycetes.o__Pleosporales.f__Pleosporaceae.g__Curvularia.s__Curvularia_americana		1.58159		-
p__Zoopagomycota.c__unclassified_p__Zoopagomycota.o__unclassified_p__Zoopagomycota.f__unclassified_p__Zoopagomycota		0		-
p__Blastocladiomycota.c__Blastocladiomycetes		1.33856		-
p__Ascomycota.c__Eurotiomycetes.o__Onygenales		1.4635		0.0327792
p__Basidiomycota.c__Tremellomycetes.o__Tremellales.f__Rhynchogastremataceae.g__Papiliotrema.s__Papiliotrema_flavescens		1.7365		-
p__Ascomycota.c__Sordariomycetes.o__Xylariales.f__Microdochiaceae.g__Microdochium.s__Microdochium_sp		2.38971		-
p__Ascomycota.c__Dothideomycetes.o__Pleosporales.f__Leptosphaeriaceae.g__Sphaerellopsis		1.51465		-
p__Basidiomycota.c__Agaricomycetes.o__Sebacinales.f__Serendipitaceae.g__Serendipita.s__Serendipita_indica		0		-
p__Ascomycota.c__Pezizomycetes.o__Pezizales.f__Pyronemataceae.g__unclassified_f__Pyronemataceae.s__unclassified_f__Pyronemataceae		0		-
p__Basidiomycota.c__Agaricomycetes		4.45328		-
p__Ascomycota.c__Dothideomycetes.o__Pleosporales.f__Pleosporaceae.g__Edenia.s__Edenia_gomezpompae		1.37332		0.0327792
p__Basidiomycota.c__Agaricomycetes.o__Agaricales.f__unclassified_o__Agaricales.g__unclassified_o__Agaricales.s__unclassified_o__Agaricales		1.76453		-
p__Basidiomycota.c__Agaricomycetes.o__Auriculariales.f__Auriculariaceae.g__Auricularia		0		-
p__Ascomycota.c__Dothideomycetes.o__Pleosporales.f__Pleosporaceae.g__Curvularia.s__Curvularia_hominis		3.00601		-
p__Ascomycota.c__Saccharomycetes.o__Saccharomycetales.f__Metschnikowiaceae.g__Kodamaea		0		-
p__Basidiomycota.c__Tremellomycetes.o__Filobasidiales.f__Filobasidiaceae.g__Naganishia.s__Naganishia_albida		0.259375		-
p__Mucoromycota.c__Mucoromycetes.o__Mucorales.f__Mucoraceae		1.33856		-
p__Ascomycota.c__Sordariomycetes.o__Magnaporthales.f__Magnaporthaceae.g__Pyricularia.s__Pyricularia_parasitica		0.560405		-
p__Basidiomycota.c__Agaricomycetes.o__Agaricales.f__Psathyrellaceae.g__Psathyrella.s__Psathyrella_sulcatotuberculosa		0		-
p__Basidiomycota.c__Cystobasidiomycetes.o__unclassified_c__Cystobasidiomycetes.f__unclassified_c__Cystobasidiomycetes.g__unclassified_c__Cystobasidiomycetes		1.43547		-
p__Ascomycota.c__Leotiomycetes.o__Thelebolales.f__Pseudeurotiaceae.g__Pseudogymnoascus		1.25938		-
p__Ascomycota.c__Eurotiomycetes.o__Eurotiales.f__Aspergillaceae.g__Aspergillus.s__Aspergillus_aculeatus		0		-
p__Ascomycota.c__Eurotiomycetes.o__Eurotiales.f__Trichocomaceae.g__Talaromyces.s__unclassified_g__Talaromyces		0.259375		-
p__Aphelidiomycota.c__unclassified_p__Aphelidiomycota		0		-
p__Ascomycota.c__Dothideomycetes.o__Capnodiales.f__Dissoconiaceae.g__Uwebraunia.s__Uwebraunia_dekkeri		0.861435		-
p__Basidiomycota.c__Agaricomycetes.o__Auriculariales		4.43726		-
p__Ascomycota.c__Leotiomycetes.o__Helotiales.f__Helotiaceae.g__Scytalidium.s__Scytalidium_lignicola		0		-
p__Basidiomycota.c__Tritirachiomycetes.o__Tritirachiales		0		-
p__unclassified_k__Fungi.c__unclassified_k__Fungi	var1_Plant	5.96397	5.07992	0.0376669
p__Ascomycota.c__Saccharomycetes.o__Saccharomycetales.f__Dipodascaceae		0		-
p__Basidiomycota.c__Microbotryomycetes.o__Microbotryomycetes_ord_Incertae_sedis		1.25938		-
p__Ascomycota.c__Dothideomycetes.o__Pleosporales.f__Coniothyriaceae.g__Coniothyrium		2.44971		-
p__Aphelidiomycota.c__Aphelidiomycetes.o__GS16.f__unclassified_o__GS16.g__unclassified_o__GS16.s__GS16_sp		0		-
p__Basidiomycota.c__Tremellomycetes.o__Tremellales.f__Bulleraceae		1.03753		-
p__Ascomycota.c__Sordariomycetes.o__Hypocreales.f__Hypocreaceae.g__Trichoderma		1.25938		0.0476351
p__Basidiomycota.c__Agaricomycetes.o__Cantharellales.f__Ceratobasidiaceae.g__Thanatephorus.s__Thanatephorus_cucumeris		0		-
p__Ascomycota.c__Sordariomycetes.o__Hypocreales.f__Bionectriaceae.g__Clonostachys.s__Clonostachys_epichloe		1.7365		-
p__Ascomycota.c__Sordariomycetes.o__Diaporthales.f__Schizoparmaceae.g__Coniella		0.958345		-
p__Ascomycota.c__Saccharomycetes.o__Saccharomycetales.f__Saccharomycetaceae		0.958345		-
p__Zoopagomycota.c__unclassified_p__Zoopagomycota.o__unclassified_p__Zoopagomycota		0		-
p__Ascomycota.c__Dothideomycetes.o__Tubeufiales.f__Wiesneriomycetaceae.g__Spissiomyces		0		-
p__Ascomycota.c__Sordariomycetes.o__Xylariales.f__Sporocadaceae.g__Pestalotiopsis		0		-
p__Ascomycota.c__Sordariomycetes.o__Hypocreales.f__Ophiocordycipitaceae.g__Hirsutella.s__Hirsutella_satumaensis		0		-
p__Basidiomycota.c__Microbotryomycetes.o__Sporidiobolales.f__Sporidiobolaceae.g__Rhodosporidiobolus		1.33856		0.0327792
p__Ascomycota.c__Sordariomycetes.o__Xylariales.f__Xylariales_fam_Incertae_sedis.g__Hansfordia.s__Hansfordia_pulvinata		1.56041		-
p__Ascomycota.c__Dothideomycetes.o__Pleosporales.f__Cucurbitariaceae.g__Pyrenochaetopsis		1.94957		0.0146889
p__Basidiomycota.c__Microbotryomycetes.o__Leucosporidiales.f__Leucosporidiaceae.g__Leucosporidium.s__Leucosporidium_sp		0		-
p__Basidiomycota.c__Agaricomycetes.o__Russulales.f__Peniophoraceae.g__Peniophora.s__Peniophora_sp		0.259375		-
p__Basidiomycota.c__Spiculogloeomycetes.o__Spiculogloeales.f__Spiculogloeaceae.g__Phyllozyma		3.52702		0.0254465
p__Ascomycota.c__Eurotiomycetes.o__Eurotiales.f__Trichocomaceae.g__Sagenomella.s__Sagenomella_oligospora		0		-
p__Ascomycota.c__Sordariomycetes.o__Hypocreales.f__Bionectriaceae		1.7365		-
p__Ascomycota.c__Dothideomycetes.o__Pleosporales.f__Pleosporaceae.g__Stemphylium.s__unclassified_g__Stemphylium		1.53813		-
p__Ascomycota.c__Sordariomycetes.o__Glomerellales.f__Plectosphaerellaceae.g__Gibellulopsis	D_Plant	4.6773	4.39009	0.000340076
p__Basidiomycota.c__Agaricomycetes.o__Russulales.f__Stereaceae.g__Stereum		1.30077		-
p__Mucoromycota.c__Mucoromycetes.o__Mucorales.f__Mucoraceae.g__Mucor.s__Mucor_ardhlaengiktus		0		-
p__Ascomycota.c__Sordariomycetes.o__Sordariales.f__Chaetomiaceae.g__Ovatospora.s__unclassified_g__Ovatospora		0		-
p__Ascomycota.c__Eurotiomycetes.o__Eurotiales.f__Aspergillaceae.g__Aspergillus		1.87216		-
p__Blastocladiomycota		1.37332		-
p__Ascomycota.c__Dothideomycetes.o__Pleosporales.f__Didymosphaeriaceae.g__Pseudopithomyces		2.51705		-
p__Ascomycota.c__Dothideomycetes		4.46539		-
p__Zoopagomycota.c__Zoopagomycetes.o__Zoopagales		0		-
p__Ascomycota.c__Dothideomycetes.o__Pleosporales.f__Lophiostomataceae.g__Lophiostoma		0.861435		-
p__Ascomycota.c__Sordariomycetes.o__Hypocreales.f__Cordycipitaceae.g__Beauveria.s__Beauveria_bassiana		1.77789		-
p__Ascomycota.c__Eurotiomycetes.o__Eurotiales.f__Aspergillaceae.g__Aspergillus.s__Aspergillus_clavatus		0		-
p__Ascomycota.c__Dothideomycetes.o__Capnodiales.f__Mycosphaerellaceae.g__Cercospora.s__Cercospora_sojina		3.35385		-
p__Ascomycota.c__Laboulbeniomycetes.o__Pyxidiophorales.f__unclassified_o__Pyxidiophorales	D_Plant	4.33946	4.07556	0.0194511
p__Ascomycota.c__Sordariomycetes.o__Diaporthales.f__Diaporthaceae.g__Diaporthe.s__Diaporthe_sojae		0.958345		-
p__Ascomycota.c__Dothideomycetes.o__Pleosporales.f__unclassified_o__Pleosporales.g__unclassified_o__Pleosporales.s__unclassified_o__Pleosporales		2.77789		0.00249691
p__Ascomycota.c__Dothideomycetes.o__Pleosporales.f__Pleosporaceae.g__Bipolaris.s__Bipolaris_maydis		1.21362		-
p__Ascomycota.c__Eurotiomycetes.o__Eurotiales.f__Aspergillaceae.g__Aspergillus.s__Aspergillus_chlamydosporus		0		-
p__Ascomycota.c__Dothideomycetes.o__Pleosporales.f__Pleosporales_fam_Incertae_sedis.g__Latorua.s__Latorua_caligans		0.736496		-
p__Basidiomycota.c__Agaricomycetes.o__unclassified_c__Agaricomycetes.f__unclassified_c__Agaricomycetes.g__unclassified_c__Agaricomycetes.s__unclassified_c__Agaricomycetes		0.259375		-
p__Ascomycota.c__Dothideomycetes.o__Pleosporales.f__unclassified_o__Pleosporales		2.77789		0.00249691
p__Basidiomycota.c__Agaricomycetes.o__Polyporales.f__Meruliaceae.g__Phanerochaete.s__unclassified_g__Phanerochaete		0		-
p__Ascomycota.c__Sordariomycetes.o__Magnaporthales.f__Magnaporthaceae.g__Magnaporthe.s__Magnaporthe_grisea		0.259375		-
p__Basidiomycota.c__Cystobasidiomycetes.o__Cystobasidiales.f__Cystobasidiaceae.g__Cystobasidium		2.52183		-
p__Basidiomycota.c__Tremellomycetes.o__Tremellales.f__Trimorphomycetaceae.g__Saitozyma.s__Saitozyma_flava		1.7365		-
p__Basidiomycota.c__Cystobasidiomycetes.o__Erythrobasidiales.f__Erythrobasidiales_fam_Incertae_sedis		0.560405		-
p__Basidiomycota.c__Agaricomycetes.o__Polyporales.f__Coriolaceae.g__Trametes		0.736496		-
p__Ascomycota.c__Eurotiomycetes.o__Chaetothyriales.f__Herpotrichiellaceae.g__unclassified_f__Herpotrichiellaceae.s__unclassified_f__Herpotrichiellaceae		3.18314		-
p__Basidiomycota.c__Tremellomycetes.o__Tremellales.f__Trimorphomycetaceae.g__Saitozyma.s__Saitozyma_paraflava		0.736496		-
p__Ascomycota.c__Leotiomycetes.o__Thelebolales		1.51465		-
p__Ascomycota.c__Sordariomycetes.o__Myrmecridiales.f__Myrmecridiaceae.g__Myrmecridium.s__Myrmecridium_schulzeri		1.25938		-
p__Ascomycota.c__Eurotiomycetes.o__Eurotiales.f__Trichocomaceae.g__Rasamsonia		0.861435		-
p__Ascomycota.c__Dothideomycetes.o__Pleosporales.f__Phaeosphaeriaceae.g__Phaeosphaeria.s__Phaeosphaeria_fuckelii		2.2637		-
p__Chytridiomycota.c__Spizellomycetes.o__Spizellomycetales.f__Spizellomycetaceae.g__Spizellomyces.s__Spizellomyces_dolichospermus		0		-
p__Basidiomycota.c__Agaricomycetes.o__Trechisporales.f__Hydnodontaceae.g__Trechispora.s__unclassified_g__Trechispora		0		-
p__Ascomycota.c__Eurotiomycetes.o__Eurotiales.f__Aspergillaceae.g__Aspergillus.s__Aspergillus_fumigatus		0.259375		-
p__Chytridiomycota.c__Rhizophlyctidomycetes.o__Rhizophlyctidales.f__unclassified_o__Rhizophlyctidales.g__unclassified_o__Rhizophlyctidales.s__Rhizophlyctidales_sp		0		-
p__Ascomycota.c__Dothideomycetes.o__Pleosporales.f__Sporormiaceae.g__Sporormiella		0.560405		-
p__Mortierellomycota.c__Mortierellomycetes.o__Mortierellales.f__Mortierellaceae.g__Mortierella.s__Mortierella_antarctica		0		-
p__Ascomycota.c__Dothideomycetes.o__Pleosporales.f__Corynesporascaceae		1.03753		-
p__Ascomycota.c__Sordariomycetes.o__Hypocreales.f__Hypocreales_fam_Incertae_sedis.g__Acremonium.s__Acremonium_collariferum		0		-
p__Mucoromycota.c__Mucoromycetes.o__Mucorales.f__unclassified_o__Mucorales.g__unclassified_o__Mucorales.s__Mucorales_sp		0		-
p__Basidiomycota.c__Exobasidiomycetes.o__Exobasidiales.f__Brachybasidiaceae.g__Meira.s__Meira_argovae		0.560405		-
p__Basidiomycota.c__Exobasidiomycetes.o__Exobasidiales		0.560405		-
p__Ascomycota.c__Dothideomycetes.o__Pleosporales.f__Biatriosporaceae.g__Biatriospora.s__Biatriospora_sp		0		-
p__Ascomycota.c__Sordariomycetes.o__Microascales.f__Microascaceae.g__Kernia		0		-
p__Basidiomycota.c__Tremellomycetes.o__Tremellales.f__Rhynchogastremataceae		1.96695		0.0308343
p__Basidiomycota.c__Agaricomycetes.o__Agaricales.f__Stephanosporaceae		0.259375		-
p__Blastocladiomycota.c__Blastocladiomycetes.o__Blastocladiales.f__unclassified_o__Blastocladiales.g__unclassified_o__Blastocladiales.s__Blastocladiales_sp		0		-
p__Ascomycota.c__Sordariomycetes.o__Microascales.f__Microascaceae.g__Kernia.s__unclassified_g__Kernia		0		-
p__Ascomycota.c__Eurotiomycetes.o__Eurotiales.f__Aspergillaceae.g__Aspergillus.s__Aspergillus_collinsii		0		-
p__Basidiomycota.c__Cystobasidiomycetes.o__Cystobasidiomycetes_ord_Incertae_sedis.f__Symmetrosporaceae.g__Symmetrospora		3.90362		-
p__Ascomycota.c__Dothideomycetes.o__Pleosporales.f__Phaeosphaeriaceae.g__Setophoma.s__Setophoma_terrestris		0		-
p__Ascomycota.c__Dothideomycetes.o__Pleosporales.f__Cucurbitariaceae.g__Neocucurbitaria		1.10447		-
p__Ascomycota.c__Sordariomycetes.o__Xylariales.f__Microdochiaceae.g__Gyrothrix		0		-
p__Aphelidiomycota.c__Aphelidiomycetes		0		-
p__Basidiomycota.c__Agaricomycetes.o__Trechisporales.f__Hydnodontaceae.g__Trechispora		0		-
p__Basidiomycota.c__Tremellomycetes.o__Tremellales.f__Tremellaceae.g__Auriculibuller.s__unclassified_g__Auriculibuller		1.21362		-
p__Ascomycota.c__Leotiomycetes.o__Helotiales.f__Vibrisseaceae.g__Phialocephala		0		-
p__Ascomycota.c__Saccharomycetes.o__Saccharomycetales.f__Dipodascaceae.g__Dipodascus		0		-
p__Chytridiomycota.c__unclassified_p__Chytridiomycota.o__unclassified_p__Chytridiomycota.f__unclassified_p__Chytridiomycota.g__unclassified_p__Chytridiomycota		3.48053		-
p__Ascomycota.c__Sordariomycetes.o__Hypocreales.f__Hypocreaceae.g__Trichoderma.s__Trichoderma_virens		0		-
p__Basidiomycota.c__Cystobasidiomycetes.o__unclassified_c__Cystobasidiomycetes.f__unclassified_c__Cystobasidiomycetes.g__unclassified_c__Cystobasidiomycetes.s__Cystobasidiomycetes_sp		1.30077		-
p__Ascomycota.c__Sordariomycetes.o__Diaporthales.f__Diaporthaceae.g__Diaporthe		1.83916		-
p__Basidiomycota.c__Agaricomycetes.o__Agaricales.f__unclassified_o__Agaricales.g__unclassified_o__Agaricales		1.76453		-
p__Ascomycota.c__Eurotiomycetes.o__Chaetothyriales.f__Cyphellophoraceae.g__Cyphellophora.s__unclassified_g__Cyphellophora		1.25938		-
p__Chytridiomycota.c__Lobulomycetes.o__Lobulomycetales.f__Lobulomycetaceae		0		-
p__Ascomycota.c__Lecanoromycetes.o__unclassified_c__Lecanoromycetes.f__unclassified_c__Lecanoromycetes.g__unclassified_c__Lecanoromycetes		0		-
p__Basidiomycota.c__Agaricomycetes.o__Agaricales.f__Psathyrellaceae.g__Psathyrella.s__unclassified_g__Psathyrella		0		-
p__Blastocladiomycota.c__Blastocladiomycetes.o__Blastocladiales.f__Catenariaceae		1.33856		-
p__Ascomycota.c__Sordariomycetes.o__Xylariales.f__Microdochiaceae		2.38971		-
p__Ascomycota.c__Dothideomycetes.o__Pleosporales.f__Didymosphaeriaceae.g__Paraphaeosphaeria		0.736496		-
p__Basidiomycota.c__unclassified_p__Basidiomycota.o__unclassified_p__Basidiomycota		1.16247		-
p__Ascomycota.c__Sordariomycetes.o__Sordariales.f__Sordariaceae		0		-
p__Ascomycota.c__Sordariomycetes.o__Microascales.f__Microascales_fam_Incertae_sedis.g__Sphaeronaemella.s__Sphaeronaemella_fimicola		0		-
p__Ascomycota.c__Dothideomycetes.o__Pleosporales.f__Phaeosphaeriaceae.g__Phaeosphaeria.s__Phaeosphaeria_poagena		1.30077		-
p__Basidiomycota.c__Microbotryomycetes.o__Microbotryomycetes_ord_Incertae_sedis.f__Chrysozymaceae.g__Fellozyma.s__Fellozyma_sp		0		-
p__Ascomycota.c__Sordariomycetes.o__Hypocreales.f__Nectriaceae.g__Dactylonectria.s__Dactylonectria_torresensis		1.94957		-
p__Basidiomycota.c__Exobasidiomycetes.o__Golubeviales.f__Golubeviaceae		1.99177		-
p__Ascomycota.c__Sordariomycetes.o__Hypocreales.f__Hypocreaceae.g__Trichoderma.s__Trichoderma_longibrachiatum		0.736496		-
p__Ascomycota.c__Sordariomycetes.o__Branch06.f__unclassified_o__Branch06.g__unclassified_o__Branch06		0.259375		-
p__Ascomycota.c__Sordariomycetes.o__Hypocreales.f__Hypocreales_fam_Incertae_sedis.g__Acremonium.s__Acremonium_chrysogenum		0		-
p__Ascomycota.c__Saccharomycetes.o__Saccharomycetales.f__Saccharomycetales_fam_Incertae_sedis.g__Candida.s__Candida_quercitrusa		0.736496		-
p__Ascomycota.c__Sordariomycetes.o__Diaporthales.f__Schizoparmaceae.g__Coniella.s__Coniella_sp		0.958345		-
p__Ascomycota.c__Sordariomycetes.o__Hypocreales.f__Stachybotryaceae.g__Alfaria.s__Alfaria_terrestris		0.259375		-
p__Ascomycota.c__Sordariomycetes.o__Magnaporthales.f__Magnaporthaceae.g__Magnaporthe		0.259375		-
p__Ascomycota.c__Sordariomycetes.o__Phomatosporales.f__Phomatosporaceae.g__Phomatospora		1.16247		-
p__Ascomycota.c__Sordariomycetes.o__Hypocreales.f__Nectriaceae.g__Stylonectria.s__Stylonectria_sp		0		-
p__Olpidiomycota.c__Olpidiomycetes.o__Olpidiales.f__Olpidiaceae.g__Olpidium.s__Olpidium_virulentus		0		-
p__Ascomycota.c__Dothideomycetes.o__Capnodiales.f__Mycosphaerellaceae.g__Zymoseptoria		1.96695		-
p__Glomeromycota.c__Glomeromycetes		0		-
p__Entomophthoromycota.c__unclassified_p__Entomophthoromycota.o__unclassified_p__Entomophthoromycota.f__unclassified_p__Entomophthoromycota		0		-
p__Ascomycota.c__Leotiomycetes.o__Thelebolales.f__Pseudeurotiaceae.g__Pseudeurotium		0		-
p__Ascomycota.c__Sordariomycetes.o__Hypocreales.f__Nectriaceae.g__Neocosmospora.s__Neocosmospora_perseae		0.861435		-
p__Basidiomycota.c__Wallemiomycetes.o__Wallemiales.f__unclassified_o__Wallemiales		0.560405		-
p__Basidiomycota.c__Exobasidiomycetes.o__Golubeviales.f__Golubeviaceae.g__Golubevia.s__Golubevia_sp		1.99177		-
p__Basidiomycota.c__Agaricomycetes.o__Polyporales.f__Podoscyphaceae		0		-
p__Ascomycota.c__Pezizomycetes.o__Pezizales.f__Ascodesmidaceae.g__Eleutherascus.s__Eleutherascus_cristatus		1.21362		-
p__Ascomycota.c__Dothideomycetes.o__Pleosporales.f__Pleosporaceae.g__Bipolaris		1.25938		-
p__Basidiomycota.c__Cystobasidiomycetes.o__Cystobasidiomycetes_ord_Incertae_sedis.f__Symmetrosporaceae.g__Symmetrospora.s__Symmetrospora_marina		2.21842		-
p__Ascomycota.c__Eurotiomycetes.o__Onygenales.f__Onygenaceae.g__Uncinocarpus.s__Uncinocarpus_reesii		0		-
p__Rozellomycota.c__Rozellomycotina_cls_Incertae_sedis.o__GS07.f__unclassified_o__GS07		0.736496		-
p__Ascomycota.c__Sordariomycetes.o__Hypocreales.f__Ophiocordycipitaceae.g__Purpureocillium		1.65732		-
p__Chytridiomycota.c__Rhizophydiomycetes.o__Rhizophydiales.f__unclassified_o__Rhizophydiales.g__unclassified_o__Rhizophydiales		0		-
p__Ascomycota.c__Dothideomycetes.o__Pleosporales.f__Pleosporaceae.g__Pleospora.s__Pleospora_bjoerlingii		0.736496		-
p__Blastocladiomycota.c__Blastocladiomycetes.o__Blastocladiales.f__Catenariaceae.g__Catenaria.s__Catenaria_anguillulae		1.33856		-
p__Ascomycota.c__Eurotiomycetes.o__Eurotiales.f__Trichocomaceae.g__Talaromyces.s__Talaromyces_aurantiacus		0		-
p__Ascomycota.c__Sordariomycetes.o__Sordariales.f__Chaetomiaceae.g__Humicola		0		-
p__Chytridiomycota.c__Rhizophlyctidomycetes		0.259375		-
p__Ascomycota.c__Dothideomycetes.o__Tubeufiales.f__Tubeufiaceae.g__Tubeufia.s__Tubeufia_sp		0		-
p__Basidiomycota.c__Agaricomycetes.o__Agaricales.f__Stephanosporaceae.g__unclassified_f__Stephanosporaceae.s__Stephanosporaceae_sp		0		-
p__Ascomycota.c__Sordariomycetes.o__Diaporthales.f__Diaporthaceae.g__Diaporthe.s__Diaporthe_caulivora		1.70653		-
p__Ascomycota.c__Sordariomycetes.o__Glomerellales.f__Glomerellaceae.g__Colletotrichum.s__Colletotrichum_gigasporum		0		-
p__Ascomycota.c__Eurotiomycetes.o__Chaetothyriales.f__Herpotrichiellaceae.g__Exophiala		1.21362		-
p__Ascomycota.c__Laboulbeniomycetes.o__Pyxidiophorales.f__unclassified_o__Pyxidiophorales.g__unclassified_o__Pyxidiophorales	D_Plant	4.33946	4.07556	0.0194511
p__Ascomycota.c__Sordariomycetes.o__Hypocreales.f__Hypocreales_fam_Incertae_sedis.g__Emericellopsis.s__Emericellopsis_minima		1.86144		-
p__Ascomycota.c__Sordariomycetes.o__Myrmecridiales.f__Myrmecridiaceae		1.25938		-
p__Basidiomycota.c__Agaricomycetes.o__Agaricales.f__Agaricaceae.g__Tulostoma.s__Tulostoma_simulans		0		-
p__Basidiomycota.c__Agaricomycetes.o__Geastrales.f__Geastraceae.g__Geastrum.s__Geastrum_saccatum		0		-
p__Glomeromycota.c__Archaeosporomycetes.o__Archaeosporales.f__unclassified_o__Archaeosporales.g__unclassified_o__Archaeosporales.s__Archaeosporales_sp		0		-
p__Glomeromycota.c__Archaeosporomycetes		0		-
p__Basidiomycota.c__Agaricomycetes.o__Thelephorales.f__Thelephoraceae.g__unclassified_f__Thelephoraceae.s__Thelephoraceae_sp		0		-
p__Ascomycota.c__Dothideomycetes.o__Pleosporales.f__Phaeosphaeriaceae.g__Phaeosphaeria.s__Phaeosphaeria_microscopica		3.34502		-
p__Ascomycota.c__Dothideomycetes.o__Pleosporales.f__Coniothyriaceae.g__Coniothyrium.s__unclassified_g__Coniothyrium		2.44971		-
p__Ascomycota.c__Sordariomycetes.o__Phomatosporales		1.16247		-
p__Ascomycota.c__Sordariomycetes.o__Microascales.f__Microascaceae.g__unclassified_f__Microascaceae		0		-
p__Ascomycota.c__Dothideomycetes.o__Pleosporales.f__Dictyosporiaceae.g__unclassified_f__Dictyosporiaceae.s__Dictyosporiaceae_sp		0.259375		-
p__Zoopagomycota		0		-
p__Basidiomycota.c__Microbotryomycetes.o__Sporidiobolales.f__Sporidiobolaceae.g__Rhodosporidiobolus.s__Rhodosporidiobolus_odoratus		1.33856		0.0327792
p__Basidiomycota.c__Agaricomycetes.o__Agaricales.f__Lyophyllaceae.g__Calocybe		0		-
p__Basidiomycota.c__Cystobasidiomycetes.o__Erythrobasidiales		2.67267		-
p__Ascomycota.c__Sordariomycetes.o__Hypocreales.f__Hypocreales_fam_Incertae_sedis.g__Hapsidospora		1.10447		-
p__Ascomycota.c__Dothideomycetes.o__Pleosporales.f__Phaeosphaeriaceae.g__Paraphoma.s__Paraphoma_chrysanthemicola		0.560405		-
p__Ascomycota.c__Dothideomycetes.o__Pleosporales.f__Phaeosphaeriaceae.g__Paraphoma		0.560405		-
p__Basidiomycota.c__Agaricostilbomycetes.o__unclassified_c__Agaricostilbomycetes.f__unclassified_c__Agaricostilbomycetes.g__unclassified_c__Agaricostilbomycetes		2.17319		-
p__Ascomycota.c__Leotiomycetes.o__Helotiales.f__Helotiales_fam_Incertae_sedis.g__Cadophora.s__unclassified_g__Cadophora		0		-
p__Fungi_phy_Incertae_sedis		1.75074		0.0328692
p__Ascomycota.c__Dothideomycetes.o__Pleosporales.f__Lophiostomataceae		1.63959		-
p__Ascomycota.c__Dothideomycetes.o__Pleosporales.f__Pleosporaceae		3.94548		-
p__Basidiomycota.c__Agaricomycetes.o__Agaricales.f__Psathyrellaceae.g__Coprinopsis.s__Coprinopsis_vermiculifer		0.560405		-
p__Ascomycota.c__Dothideomycetes.o__Pleosporales.f__Phaeosphaeriaceae.g__Neosulcatispora		3.78726		0.00636127
p__Basidiomycota.c__Agaricomycetes.o__Agaricales.f__Psathyrellaceae.g__Coprinopsis.s__unclassified_g__Coprinopsis		0.259375		-
p__Rozellomycota.c__Rozellomycotina_cls_Incertae_sedis.o__GS07		0.736496		-
p__Ascomycota.c__Sordariomycetes.o__Hypocreales.f__Ophiocordycipitaceae.g__Purpureocillium.s__Purpureocillium_lilacinum		1.65732		-
p__Ascomycota.c__Saccharomycetes.o__Saccharomycetales.f__Saccharomycetales_fam_Incertae_sedis.g__Candida.s__Candida_intermedia		0.958345		-
p__Rozellomycota.c__unclassified_p__Rozellomycota.o__unclassified_p__Rozellomycota.f__unclassified_p__Rozellomycota		1.69074		-
p__Ascomycota.c__Saccharomycetes.o__Saccharomycetales.f__Metschnikowiaceae		0		-
p__Ascomycota.c__Pezizomycetes.o__Pezizales.f__Pezizaceae.g__unclassified_f__Pezizaceae.s__Pezizaceae_sp		3.13847		0.0327792
p__Ascomycota.c__Eurotiomycetes.o__Eurotiales.f__Aspergillaceae.g__Penicillium.s__Penicillium_brevicompactum		0.259375		-
p__Mucoromycota.c__Mucoromycetes.o__Mucorales.f__Mucoraceae.g__Mucor.s__Mucor_irregularis		0.958345		-
p__Ascomycota.c__Sordariomycetes.o__Branch06.f__unclassified_o__Branch06		0.259375		-
p__Ascomycota.c__Dothideomycetes.o__Venturiales		0.736496		-
p__Ascomycota.c__Sordariomycetes.o__Hypocreales.f__Nectriaceae.g__Neocosmospora		4.75583		-
p__Ascomycota.c__Sordariomycetes.o__Glomerellales.f__Plectosphaerellaceae.g__Verticillium.s__Verticillium_biguttatum		0		-
p__Basidiomycota.c__Cystobasidiomycetes.o__Cystobasidiomycetes_ord_Incertae_sedis.f__Buckleyzymaceae.g__Buckleyzyma.s__Buckleyzyma_aurantiaca		0.560405		-
p__Ascomycota.c__Dothideomycetes.o__Venturiales.f__Sympoventuriaceae.g__Scolecobasidium.s__Scolecobasidium_constrictum		0		-
p__Basidiomycota.c__Agaricostilbomycetes		2.49992		-
p__Basidiomycota.c__Agaricomycetes.o__Russulales.f__Stereaceae		1.30077		-
p__Ascomycota.c__Eurotiomycetes.o__Chaetothyriales.f__Herpotrichiellaceae		3.19689		-
p__Ascomycota.c__Saccharomycetes.o__Saccharomycetales.f__Saccharomycodaceae.g__Hanseniaspora.s__Hanseniaspora_uvarum		0		-
p__Ascomycota.c__Dothideomycetes.o__Pleosporales.f__Pleosporales_fam_Incertae_sedis.g__Pseudorobillarda		0.736496		-
p__Ascomycota.c__Pezizomycetes		3.2684		-
p__Basidiomycota.c__Exobasidiomycetes.o__Exobasidiales.f__Brachybasidiaceae		0.560405		-
p__Ascomycota.c__Sordariomycetes.o__Xylariales.f__Sporocadaceae		0		-
p__Ascomycota.c__Leotiomycetes.o__Helotiales.f__Helotiales_fam_Incertae_sedis		0.560405		-
p__Ascomycota.c__Leotiomycetes.o__Thelebolales.f__Pseudeurotiaceae.g__Leuconeurospora		0		-
p__Ascomycota.c__Orbiliomycetes.o__Orbiliales.f__Orbiliaceae.g__Arthrobotrys.s__Arthrobotrys_oligospora		2.2968		-
p__Mucoromycota.c__Mucoromycetes.o__Mucorales.f__Choanephoraceae.g__Choanephora		0.259375		-
p__Ascomycota.c__Leotiomycetes.o__Helotiales.f__Myxotrichaceae		0		-
p__Basidiomycota		4.61622		-
p__Basidiomycota.c__Tremellomycetes.o__Cystofilobasidiales		0		-
p__Ascomycota.c__Dothideomycetes.o__Tubeufiales.f__Tubeufiaceae.g__unclassified_f__Tubeufiaceae		0		-
p__Basidiomycota.c__Tremellomycetes.o__Filobasidiales.f__Piskurozymaceae.g__Solicoccozyma.s__Solicoccozyma_terricola		0		-
p__Basidiomycota.c__Agaricomycetes.o__Russulales.f__Peniophoraceae		0.259375		-
p__Basidiomycota.c__Ustilaginomycetes.o__Ustilaginales.f__Ustilaginaceae.g__Dirkmeia		2.8679		-
p__Ascomycota.c__Eurotiomycetes.o__Onygenales.f__Onygenaceae		1.21362		-
p__Ascomycota.c__Sordariomycetes.o__Glomerellales.f__Plectosphaerellaceae.g__Acrostalagmus.s__Acrostalagmus_luteoalbus		0		-
p__Basidiomycota.c__Tremellomycetes.o__Trichosporonales.f__Trichosporonaceae.g__Apiotrichum.s__Apiotrichum_montevideense		3.2948		-
p__Ascomycota.c__Eurotiomycetes.o__Chaetothyriales.f__Herpotrichiellaceae.g__Exophiala.s__Exophiala_equina		0		-
p__Ascomycota.c__Dothideomycetes.o__Pleosporales.f__Sporormiaceae.g__Preussia.s__Preussia_terricola		0		-
p__Ascomycota.c__Dothideomycetes.o__Pleosporales.f__Periconiaceae.g__Periconia.s__Periconia_byssoides		2.4055		-
p__Ascomycota.c__Sordariomycetes.o__Hypocreales.f__Nectriaceae.g__Fusarium.s__Fusarium_asiaticum		2.36996		-
p__Basidiomycota.c__Ustilaginomycetes.o__Ustilaginales.f__Ustilaginaceae.g__Moesziomyces.s__Moesziomyces_sp		3.42905		-
p__Basidiomycota.c__Exobasidiomycetes.o__unclassified_c__Exobasidiomycetes.f__unclassified_c__Exobasidiomycetes.g__unclassified_c__Exobasidiomycetes.s__Exobasidiomycetes_sp		0		-
p__Ascomycota.c__Sordariomycetes.o__Hypocreales.f__Nectriaceae.g__Fusarium		3.94089		-
p__Basidiomycota.c__Agaricomycetes.o__Hymenochaetales.f__Schizoporaceae		0.736496		-
p__Basidiomycota.c__Agaricomycetes.o__Agaricales.f__Psathyrellaceae.g__Coprinellus.s__Coprinellus_micaceus		1.79085		-
p__Ascomycota.c__Eurotiomycetes.o__Chaetothyriales		4.2141		-
p__Ascomycota.c__Sordariomycetes.o__Glomerellales.f__unclassified_o__Glomerellales.g__unclassified_o__Glomerellales.s__Glomerellales_sp		0		-
p__Basidiomycota.c__Agaricomycetes.o__Polyporales.f__Meruliaceae.g__Bjerkandera		0.259375		-
p__Basidiomycota.c__Tremellomycetes.o__Trichosporonales.f__Trichosporonaceae.g__Apiotrichum		3.2948		-
p__Ascomycota.c__Sordariomycetes.o__Sordariales.f__Chaetomiaceae.g__Dichotomopilus		0		-
p__Mortierellomycota.c__Mortierellomycetes.o__Mortierellales.f__Mortierellaceae.g__unclassified_f__Mortierellaceae.s__unclassified_f__Mortierellaceae		0		-
p__Ascomycota.c__Sordariomycetes.o__Glomerellales.f__Plectosphaerellaceae.g__Lectera		1.79085		-
p__Basidiomycota.c__Cystobasidiomycetes.o__Erythrobasidiales.f__Erythrobasidiaceae.g__Erythrobasidium		2.66931		-
p__Ascomycota.c__Dothideomycetes.o__Pleosporales.f__Montagnulaceae		0.560405		-
p__Ascomycota.c__Sordariomycetes.o__Hypocreales.f__Ophiocordycipitaceae.g__Harposporium.s__Harposporium_cerberi		2.86683		0.0147317
p__Ascomycota.c__Orbiliomycetes.o__Orbiliales.f__Orbiliaceae.g__Hyalorbilia.s__Hyalorbilia_juliae		1.03753		-
p__Ascomycota.c__Dothideomycetes.o__Capnodiales.f__Cladosporiaceae.g__Cladosporium		3.73155		-
p__Ascomycota.c__Sordariomycetes.o__Hypocreales.f__Hypocreales_fam_Incertae_sedis		2.6625		0.0423853
p__Basidiomycota.c__Agaricomycetes.o__Agaricales.f__Psathyrellaceae.g__Coprinopsis		0.736496		-
p__Chytridiomycota.c__Lobulomycetes.o__unclassified_c__Lobulomycetes		1.53813		-
p__Ascomycota.c__Pezizomycetes.o__Pezizales.f__Pezizaceae.g__Peziza.s__Peziza_aurata		0		-
p__Ascomycota.c__Eurotiomycetes.o__Eurotiales.f__Aspergillaceae.g__Penicillium.s__Penicillium_oxalicum		1.4055		-
p__Basidiomycota.c__Spiculogloeomycetes		3.52702		0.0254465
p__Mucoromycota		2.19889		-
p__Ascomycota.c__unclassified_p__Ascomycota.o__unclassified_p__Ascomycota.f__unclassified_p__Ascomycota.g__unclassified_p__Ascomycota.s__unclassified_p__Ascomycota		3.10073		-
p__Ascomycota.c__Dothideomycetes.o__Pleosporales.f__Leptosphaeriaceae		1.85044		-
p__Basidiomycota.c__Cystobasidiomycetes.o__Erythrobasidiales.f__Erythrobasidiaceae.g__Erythrobasidium.s__Erythrobasidium_sp		1.53813		0.0327792
p__Rozellomycota.c__unclassified_p__Rozellomycota		1.69074		-
p__Basidiomycota.c__Agaricomycetes.o__Polyporales.f__Meruliaceae.g__Hydnophlebia.s__Hydnophlebia_sp		0.259375		-
p__Ascomycota.c__Orbiliomycetes.o__Orbiliales.f__Orbiliaceae.g__Arthrobotrys		3.157		-
p__Ascomycota.c__Dothideomycetes.o__Pleosporales.f__Phaeosphaeriaceae.g__Setophoma		0		-
p__Ascomycota.c__Pezizomycetes.o__Pezizales.f__Pezizaceae.g__Peziza		0		-
p__Ascomycota.c__Sordariomycetes.o__Microascales.f__Microascaceae.g__Gamsia.s__Gamsia_sp		0		-
p__Chytridiomycota.c__unclassified_p__Chytridiomycota.o__unclassified_p__Chytridiomycota.f__unclassified_p__Chytridiomycota.g__unclassified_p__Chytridiomycota.s__Chytridiomycota_sp		3.47791		-
p__Ascomycota.c__Saccharomycetes.o__Saccharomycetales.f__Saccharomycetales_fam_Incertae_sedis.g__Diutina		2.04471		-
p__Ascomycota.c__Saccharomycetes.o__Saccharomycetales.f__Dipodascaceae.g__Yarrowia		0		-
p__Basidiomycota.c__Malasseziomycetes.o__Malasseziales.f__Malasseziaceae		1.03753		-
p__Basidiomycota.c__Microbotryomycetes		3.36009		-
p__Basidiomycota.c__Microbotryomycetes.o__Leucosporidiales		0		-
p__Basidiomycota.c__Tremellomycetes.o__Tremellales.f__Tremellaceae.g__Cryptococcus_f__Tremellaceae.s__Cryptococcus_sp_g__Cryptococcus_f__Tremellaceae		2.07229		-
p__Basidiomycota.c__Ustilaginomycetes.o__Ustilaginales.f__Ustilaginaceae.g__Ustilago.s__Ustilago_trichophora		0		-
p__Mortierellomycota.c__Mortierellomycetes.o__Mortierellales.f__Mortierellaceae.g__Mortierella.s__Mortierella_reticulata		0		-
p__Basidiomycota.c__Agaricomycetes.o__Phallales.f__Phallaceae		0		-
p__Basidiomycota.c__Agaricomycetes.o__Polyporales.f__Meruliaceae.g__Emmia		0		-
p__Ascomycota.c__Dothideomycetes.o__Pleosporales.f__Lophiotremataceae.g__Lophiotrema.s__Lophiotrema_sp		0.958345		-
p__Ascomycota.c__Coniocybomycetes.o__Coniocybales.f__unclassified_o__Coniocybales.g__unclassified_o__Coniocybales		0		-
p__Ascomycota.c__Sordariomycetes.o__Trichosphaeriales.f__Trichosphaeriaceae		2.87322		0.0261266
p__Ascomycota.c__Eurotiomycetes.o__Eurotiales.f__Aspergillaceae.g__Penicillium.s__Penicillium_citrinum		0		-
p__Basidiomycota.c__Agaricomycetes.o__Geastrales.f__Geastraceae.g__Geastrum.s__unclassified_g__Geastrum		0		-
p__Ascomycota.c__Sordariomycetes.o__Microascales.f__Microascales_fam_Incertae_sedis		0		-
p__Ascomycota.c__Sordariomycetes.o__Hypocreales.f__Hypocreales_fam_Incertae_sedis.g__Stilbella		0		-
p__Ascomycota.c__Sordariomycetes.o__Hypocreales.f__Hypocreales_fam_Incertae_sedis.g__Acremonium.s__unclassified_g__Acremonium		0.958345		-
p__Ascomycota.c__Orbiliomycetes.o__Orbiliales.f__Orbiliaceae.g__Dactylaria		0		-
p__Basidiomycota.c__Agaricostilbomycetes.o__Agaricostilbales.f__Kondoaceae.g__Kondoa.s__Kondoa_sp		2.14587		-
p__Ascomycota.c__Eurotiomycetes.o__Eurotiales.f__Aspergillaceae.g__Penicillium.s__Penicillium_cinnamopurpureum		0		-
p__Basidiomycota.c__Agaricomycetes.o__Polyporales.f__Coriolaceae		0.736496		-
p__Ascomycota.c__Eurotiomycetes.o__Onygenales.f__unclassified_o__Onygenales.g__unclassified_o__Onygenales.s__unclassified_o__Onygenales		0		-
p__Ascomycota.c__Sordariomycetes.o__Sordariales.f__Chaetomiaceae.g__unclassified_f__Chaetomiaceae		1.6211		-
p__Ascomycota.c__Sordariomycetes.o__Hypocreales.f__Hypocreales_fam_Incertae_sedis.g__unclassified_f__Hypocreales_fam_Incertae_sedis.s__unclassified_f__Hypocreales_fam_Incertae_sedis		1.10447		0.0143059
p__Ascomycota.c__Sordariomycetes.o__Glomerellales.f__Plectosphaerellaceae.g__Verticillium		0		-
p__Ascomycota.c__Dothideomycetes.o__Capnodiales.f__Mycosphaerellaceae.g__Mycosphaerella		1.37332		-
p__Ascomycota.c__Orbiliomycetes.o__Orbiliales.f__Orbiliaceae.g__Dactylaria.s__Dactylaria_ampulliformis		0		-
p__Ascomycota.c__Sordariomycetes.o__Glomerellales.f__Plectosphaerellaceae.g__Plectosphaerella.s__Plectosphaerella_oligotrophica		2.16247		0.0196378
p__Ascomycota.c__Sordariomycetes.o__Hypocreales.f__Hypocreales_fam_Incertae_sedis.g__Sarocladium.s__Sarocladium_terricola		1.30077		-
p__Ascomycota.c__Sordariomycetes.o__Myrmecridiales.f__Myrmecridiaceae.g__Myrmecridium.s__Myrmecridium_sp		0.259375		-
p__Basidiomycota.c__Cystobasidiomycetes.o__Cystobasidiomycetes_ord_Incertae_sedis.f__Symmetrosporaceae		3.90362		-
p__Ascomycota.c__Dothideomycetes.o__Pleosporales.f__Lophiostomataceae.g__Biappendiculispora.s__Biappendiculispora_sp		1.48982		-
p__Ascomycota.c__Orbiliomycetes.o__Orbiliales.f__Orbiliales_fam_Incertae_sedis.g__Vermispora		4.43489		-
p__Ascomycota.c__Eurotiomycetes.o__Chaetothyriales.f__Trichomeriaceae.g__Knufia.s__Knufia_sp		0		-
p__Ascomycota.c__Pezizomycotina_cls_Incertae_sedis.o__Pezizomycotina_ord_Incertae_sedis.f__Pezizomycotina_fam_Incertae_sedis.g__Ciliophora.s__Ciliophora_sp		2.93332		-
p__Basidiomycota.c__Tremellomycetes.o__Trichosporonales		3.30313		-
p__Ascomycota.c__Dothideomycetes.o__Pleosporales.f__Pleosporaceae.g__Bipolaris.s__unclassified_g__Bipolaris		1.03753		-
p__Ascomycota.c__Eurotiomycetes.o__Chaetothyriales.f__Herpotrichiellaceae.g__Cladophialophora		1.51465		-
p__Ascomycota.c__Sordariomycetes.o__Phomatosporales.f__Phomatosporaceae		1.16247		-
p__Basidiomycota.c__Agaricomycetes.o__Agaricales.f__Agaricaceae.g__Melanophyllum.s__Melanophyllum_sp		0		-
p__Ascomycota.c__Eurotiomycetes.o__Eurotiales.f__Aspergillaceae.g__Penicillium		1.43547		-
p__Ascomycota.c__Eurotiomycetes.o__Chaetothyriales.f__Herpotrichiellaceae.g__Exophiala.s__Exophiala_alcalophila		1.21362		-
p__Ascomycota.c__Leotiomycetes.o__unclassified_c__Leotiomycetes		0.259375		-
p__Ascomycota.c__Dothideomycetes.o__Pleosporales.f__Periconiaceae.g__Periconia.s__unclassified_g__Periconia		0		-
p__Ascomycota.c__Sordariomycetes.o__Microascales.f__Microascaceae.g__unclassified_f__Microascaceae.s__unclassified_f__Microascaceae		0		-
p__Basidiomycota.c__Cystobasidiomycetes.o__Cystobasidiales.f__Cystobasidiaceae.g__Occultifur.s__Occultifur_sp		1.77789		0.0146461
p__Basidiomycota.c__Tremellomycetes.o__Cystofilobasidiales.f__Mrakiaceae.g__Tausonia.s__Tausonia_pullulans		0		-
p__Glomeromycota.c__Paraglomeromycetes.o__GS24		0		-
p__Chytridiomycota.c__Chytridiomycetes.o__Chytridiales.f__Chytridiaceae.g__Phlyctochytrium		0		-
p__Basidiomycota.c__Agaricomycetes.o__Russulales.f__unclassified_o__Russulales		1.16247		-
p__Basidiomycota.c__Microbotryomycetes.o__Microbotryomycetes_ord_Incertae_sedis.f__Chrysozymaceae.g__Sampaiozyma.s__Sampaiozyma_ingeniosa		0.560405		-
p__Mortierellomycota.c__Mortierellomycetes.o__Mortierellales.f__Mortierellaceae.g__unclassified_f__Mortierellaceae		0		-
p__Basidiomycota.c__Malasseziomycetes.o__Malasseziales		1.03753		-
p__Ascomycota.c__Pezizomycetes.o__Pezizales.f__Pezizaceae.g__unclassified_f__Pezizaceae		3.13847		0.0327792
p__Ascomycota.c__Eurotiomycetes.o__Chaetothyriales.f__Cyphellophoraceae.g__Cyphellophora		1.82758		-
p__Ascomycota.c__Sordariomycetes.o__Myrmecridiales		1.25938		-
p__Basidiomycota.c__Malasseziomycetes.o__Malasseziales.f__Malasseziaceae.g__Malassezia		1.03753		-
p__Chytridiomycota.c__Lobulomycetes.o__Lobulomycetales.f__Lobulomycetaceae.g__unclassified_f__Lobulomycetaceae		0		-
p__Basidiomycota.c__Agaricomycetes.o__Agaricales.f__Psathyrellaceae.g__Coprinellus.s__Coprinellus_radians		1.91259		-
p__Ascomycota.c__Dothideomycetes.o__Botryosphaeriales.f__Botryosphaeriaceae.g__Dothiorella.s__Dothiorella_viticola		0.560405		-
p__Basidiomycota.c__Agaricomycetes.o__Agaricales.f__Psathyrellaceae.g__Coprinopsis.s__Coprinopsis_atramentaria		0		-
p__Basidiomycota.c__Agaricomycetes.o__Agaricales.f__Strophariaceae.g__unclassified_f__Strophariaceae.s__unclassified_f__Strophariaceae		0.736496		-
p__Ascomycota.c__Pezizomycetes.o__Pezizales.f__Pyronemataceae.g__Pseudaleuria		3.25369		-
p__Basidiomycota.c__Exobasidiomycetes		2.44407		-
p__Ascomycota.c__Dothideomycetes.o__Pleosporales.f__Leptosphaeriaceae.g__Plenodomus		1.67435		-
p__Ascomycota.c__Leotiomycetes.o__unclassified_c__Leotiomycetes.f__unclassified_c__Leotiomycetes.g__unclassified_c__Leotiomycetes.s__unclassified_c__Leotiomycetes		0.259375		-
p__Ascomycota.c__Dothideomycetes.o__Capnodiales.f__Dissoconiaceae.g__Dissoconium.s__Dissoconium_sp		2.10447		-
p__Ascomycota.c__Dothideomycetes.o__Mytilinidales		1.25938		-
p__Basidiomycota.c__Cystobasidiomycetes.o__Erythrobasidiales.f__Erythrobasidiaceae		2.66931		-
p__Ascomycota.c__Leotiomycetes.o__Helotiales.f__Vibrisseaceae.g__Phialocephala.s__Phialocephala_humicola		0		-
p__Ascomycota.c__Dothideomycetes.o__Hysteriales.f__Hysteriaceae.g__Rhytidhysteron		0		-
p__Ascomycota.c__Sordariomycetes.o__Sordariales.f__Chaetomiaceae.g__Chaetomium.s__Chaetomium_biapiculatum		0		-
p__Ascomycota.c__Saccharomycetes		2.22786		-
p__Chytridiomycota.c__Lobulomycetes.o__unclassified_c__Lobulomycetes.f__unclassified_c__Lobulomycetes.g__unclassified_c__Lobulomycetes		1.53813		-
p__Chytridiomycota.c__Rhizophlyctidomycetes.o__Rhizophlyctidales.f__Rhizophlyctidaceae.g__Rhizophlyctis.s__Rhizophlyctis_rosea		0.259375		-
p__Ascomycota.c__Sordariomycetes.o__Microascales.f__Halosphaeriaceae.g__unclassified_f__Halosphaeriaceae.s__unclassified_f__Halosphaeriaceae		0		-
p__Ascomycota.c__Sordariomycetes.o__Microascales.f__Halosphaeriaceae		0		-
p__Chytridiomycota.c__unclassified_p__Chytridiomycota.o__unclassified_p__Chytridiomycota.f__unclassified_p__Chytridiomycota		3.48053		-
p__Ascomycota.c__Sordariomycetes.o__Sordariales.f__Lasiosphaeriaceae.g__Apodus		2.90085		-
p__Basidiomycota.c__Microbotryomycetes.o__Microbotryomycetes_ord_Incertae_sedis.f__Chrysozymaceae.g__Fellozyma		0		-
p__Ascomycota.c__Sordariomycetes.o__Sordariales.f__Sordariales_fam_Incertae_sedis.g__unclassified_f__Sordariales_fam_Incertae_sedis		0		-
p__Ascomycota.c__Eurotiomycetes.o__unclassified_c__Eurotiomycetes		0.259375		-
p__Ascomycota.c__Pezizomycetes.o__Pezizales.f__Pezizaceae		3.14474		0.00625165
p__Ascomycota.c__Dothideomycetes.o__Pleosporales.f__Torulaceae		1.48982		-
p__Ascomycota.c__Dothideomycetes.o__Pleosporales.f__Didymellaceae.g__Epicoccum		2.82522		-
p__Chytridiomycota.c__Lobulomycetes.o__Lobulomycetales.f__Lobulomycetaceae.g__unclassified_f__Lobulomycetaceae.s__unclassified_f__Lobulomycetaceae		0		-
p__Ascomycota.c__Dothideomycetes.o__Pleosporales.f__unclassified_o__Pleosporales.g__unclassified_o__Pleosporales.s__Pleosporales_sp		0		-
p__Ascomycota.c__Sordariomycetes.o__Coniochaetales.f__Coniochaetaceae.g__Lecythophora		0		-
p__Basidiomycota.c__Agaricomycetes.o__Phallales.f__Phallaceae.g__Phallus		0		-
p__Ascomycota.c__Dothideomycetes.o__Pleosporales.f__Arthopyreniaceae		0		-
p__Ascomycota.c__Sordariomycetes.o__Glomerellales.f__Glomerellaceae.g__Colletotrichum		2.97118		0.0280041
p__Ascomycota.c__Eurotiomycetes.o__Eurotiales.f__Aspergillaceae.g__Aspergillus.s__Aspergillus_rugulosus		0		-
p__Mucoromycota.c__Mucoromycetes.o__Mucorales.f__unclassified_o__Mucorales		0		-
p__Ascomycota.c__Dothideomycetes.o__Pleosporales.f__Cucurbitariaceae.g__Pyrenochaeta		0		-
p__Ascomycota.c__Dothideomycetes.o__Tubeufiales.f__Wiesneriomycetaceae		0		-
p__Ascomycota.c__Dothideomycetes.o__Pleosporales.f__Phaeosphaeriaceae		4.09009		-
p__Basidiomycota.c__Exobasidiomycetes.o__unclassified_c__Exobasidiomycetes.f__unclassified_c__Exobasidiomycetes.g__unclassified_c__Exobasidiomycetes		0		-
p__Ascomycota.c__Sordariomycetes.o__Hypocreales.f__Cordycipitaceae.g__Beauveria		1.77789		-
p__Ascomycota.c__Sordariomycetes.o__Microascales.f__Microascaceae.g__Microascus.s__Microascus_murinus		0		-
p__Ascomycota.c__Sordariomycetes.o__Sordariales.f__Lasiosphaeriaceae.g__Schizothecium.s__Schizothecium_curvisporum		2.3961		-
p__Ascomycota.c__Dothideomycetes.o__Pleosporales.f__Leptosphaeriaceae.g__Sphaerellopsis.s__Sphaerellopsis_filum		1.51465		-
p__Ascomycota.c__Dothideomycetes.o__Dothideales.f__Aureobasidiaceae.g__Aureobasidium.s__unclassified_g__Aureobasidium		1.33856		-
p__Ascomycota.c__Dothideomycetes.o__Pleosporales.f__Montagnulaceae.g__unclassified_f__Montagnulaceae		0.560405		-
p__Ascomycota.c__Sordariomycetes.o__Hypocreales.f__Hypocreaceae.g__Trichoderma.s__Trichoderma_atroviride		0.259375		-
p__Basidiomycota.c__Spiculogloeomycetes.o__Spiculogloeales		3.52702		0.0254465
p__Basidiomycota.c__Agaricomycetes.o__Agaricales.f__Strophariaceae		0.736496		-
p__Basidiomycota.c__Agaricostilbomycetes.o__Agaricostilbales.f__Kondoaceae.g__Kondoa.s__Kondoa_thailandica		1.43547		-
p__Basidiomycota.c__Agaricomycetes.o__Agaricales.f__Tricholomataceae.g__Rugosomyces.s__Rugosomyces_sp		0		-
p__Basidiomycota.c__Agaricomycetes.o__Geastrales.f__Geastraceae.g__Geastrum.s__Geastrum_pectinatum		0		-
p__Ascomycota.c__Dothideomycetes.o__Dothideales.f__Dothideales_fam_Incertae_sedis		0		-
p__Ascomycota.c__Sordariomycetes.o__Xylariales.f__Diatrypaceae.g__Eutypella.s__Eutypella_citricola		0		-
p__Basidiomycota.c__Microbotryomycetes.o__unclassified_c__Microbotryomycetes.f__unclassified_c__Microbotryomycetes		0.958345		-
p__Ascomycota.c__Sordariomycetes.o__Xylariales.f__Xylariales_fam_Incertae_sedis.g__Hansfordia		1.56041		-
p__Ascomycota.c__Sordariomycetes.o__Xylariales.f__Apiosporaceae.g__Arthrinium		0.560405		-
p__Ascomycota.c__Sordariomycetes.o__Microascales.f__Microascaceae.g__Acaulium		0		-
p__Ascomycota.c__Orbiliomycetes.o__Orbiliales.f__Orbiliales_fam_Incertae_sedis.g__Vermispora.s__Vermispora_fusarina		4.43125		-
p__Mortierellomycota.c__unclassified_p__Mortierellomycota.o__unclassified_p__Mortierellomycota		0.259375		-
p__Ascomycota.c__Sordariomycetes.o__Hypocreales.f__Nectriaceae.g__Fusicolla.s__Fusicolla_aquaeductuum		0.259375		-
p__Mucoromycota.c__Mucoromycetes.o__Mucorales.f__Mucoraceae.g__Mucor.s__Mucor_hiemalis		0		-
p__Ascomycota.c__Orbiliomycetes.o__Orbiliales.f__Orbiliaceae.g__Arthrobotrys.s__Arthrobotrys_conoides		0		-
p__Chytridiomycota.c__unclassified_p__Chytridiomycota		3.48053		-
p__Ascomycota.c__Sordariomycetes.o__Sordariales.f__Chaetomiaceae.g__Mycothermus.s__Mycothermus_sp		0.861435		-
p__Ascomycota.c__Pezizomycetes.o__Pezizales.f__Pezizaceae.g__Iodophanus		1.30077		-
p__Chytridiomycota.c__Chytridiomycetes.o__Chytridiales.f__Chytridiaceae		0		-
p__Ascomycota.c__Dothideomycetes.o__Pleosporales.f__Lophiotremataceae.g__Lophiotrema		0.958345		-
p__Ascomycota.c__Eurotiomycetes.o__Eurotiales.f__Aspergillaceae.g__Aspergillus.s__Aspergillus_proliferans		0.259375		-
p__Basidiomycota.c__Agaricomycetes.o__Russulales.f__unclassified_o__Russulales.g__unclassified_o__Russulales.s__Russulales_sp		1.16247		-
p__Basidiomycota.c__Cystobasidiomycetes.o__Cystobasidiales.f__Cystobasidiaceae.g__Cystobasidium.s__Cystobasidium_sp		2.30859		-
p__Ascomycota.c__Dothideomycetes.o__Capnodiales.f__Mycosphaerellaceae.g__Septoria		1.03753		-
p__Ascomycota.c__Sordariomycetes.o__Sordariales.f__Lasiosphaeriaceae.g__Podospora		0		-
p__Ascomycota.c__Dothideomycetes.o__Pleosporales.f__Cucurbitariaceae.g__unclassified_f__Cucurbitariaceae		0		-
p__Ascomycota.c__Orbiliomycetes.o__Orbiliales.f__Orbiliales_fam_Incertae_sedis.g__Vermispora.s__unclassified_g__Vermispora		2.35629		-
p__Basidiomycota.c__Cystobasidiomycetes.o__Erythrobasidiales.f__Erythrobasidiaceae.g__Erythrobasidium.s__Erythrobasidium_hasegawianum		2.63595		-
p__Ascomycota.c__Sordariomycetes.o__Glomerellales.f__Plectosphaerellaceae.g__Plectosphaerella.s__unclassified_g__Plectosphaerella		1.30077		-
p__Ascomycota.c__Dothideomycetes.o__Pleosporales.f__Didymosphaeriaceae.g__Deniquelata		0.560405		-
p__Basidiomycota.c__Malasseziomycetes.o__Malasseziales.f__Malasseziaceae.g__Malassezia.s__Malassezia_restricta		0.560405		-
p__Ascomycota.c__Sordariomycetes.o__Microascales.f__Microascaceae.g__Lophotrichus		1.85044		0.0328692
p__Ascomycota.c__Sordariomycetes.o__Glomerellales.f__Plectosphaerellaceae.g__Chordomyces.s__Chordomyces_antarcticus		3.4311		0.00482002
p__Ascomycota.c__Dothideomycetes.o__Mytilinidales.f__Gloniaceae.g__Cenococcum.s__Cenococcum_geophilum		1.25938		-
p__Chytridiomycota		3.48546		-
p__Ascomycota.c__Leotiomycetes.o__Helotiales.f__unclassified_o__Helotiales.g__unclassified_o__Helotiales		1.21362		-
p__Ascomycota.c__Dothideomycetes.o__Pleosporales.f__Dictyosporiaceae.g__unclassified_f__Dictyosporiaceae		0.259375		-
p__Ascomycota.c__Sordariomycetes.o__Branch06.f__unclassified_o__Branch06.g__unclassified_o__Branch06.s__Branch06_sp		0.259375		-
p__Basidiomycota.c__Cystobasidiomycetes.o__Cystobasidiales.f__Cystobasidiaceae.g__Occultifur		1.77789		0.0146461
p__Basidiomycota.c__Agaricomycetes.o__Russulales		1.56041		-
p__Ascomycota.c__Eurotiomycetes.o__unclassified_c__Eurotiomycetes.f__unclassified_c__Eurotiomycetes		0.259375		-
p__Ascomycota.c__Pezizomycetes.o__Pezizales.f__Ascodesmidaceae.g__Eleutherascus		1.21362		-
p__Basidiomycota.c__Cystobasidiomycetes.o__Cystobasidiomycetes_ord_Incertae_sedis.f__Symmetrosporaceae.g__Symmetrospora.s__Symmetrospora_coprosmae		3.33199		-
p__Ascomycota.c__Leotiomycetes.o__Thelebolales.f__Pseudeurotiaceae		1.51465		-
p__Ascomycota.c__Eurotiomycetes.o__Eurotiales.f__Trichocomaceae.g__Thermomyces		1.10447		-
p__Basidiomycota.c__Microbotryomycetes.o__unclassified_c__Microbotryomycetes		0.958345		-
p__Basidiomycota.c__Cystobasidiomycetes.o__Naohideales.f__Naohideaceae		0.736496		-
p__Ascomycota.c__Dothideomycetes.o__Pleosporales.f__Cucurbitariaceae.g__Pyrenochaetopsis.s__Pyrenochaetopsis_sp		1.63959		-
p__Basidiomycota.c__Ustilaginomycetes.o__Ustilaginales.f__Ustilaginaceae.g__Ustilago		0		-
p__Chytridiomycota.c__Lobulomycetes.o__Lobulomycetales.f__unclassified_o__Lobulomycetales.g__unclassified_o__Lobulomycetales		0		-
p__Ascomycota.c__Sordariomycetes.o__Xylariales.f__Apiosporaceae.g__Arthrinium.s__Arthrinium_marii		0.259375		-
p__Ascomycota.c__Eurotiomycetes.o__Onygenales.f__Onygenales_fam_Incertae_sedis.g__Chrysosporium		0.736496		-
p__Ascomycota.c__Sordariomycetes.o__Hypocreales.f__Nectriaceae.g__Paracremonium		1.76453		-
p__Ascomycota.c__Pezizomycetes.o__Pezizales.f__Sarcoscyphaceae		0.736496		-
p__Basidiomycota.c__Tremellomycetes.o__Tremellales.f__Bulleribasidiaceae.g__Hannaella		3.7056		-
p__Ascomycota.c__Sordariomycetes.o__Ophiostomatales		0		-
p__Basidiomycota.c__Agaricomycetes.o__Agaricales.f__Lycoperdaceae.g__Bovista.s__unclassified_g__Bovista		0		-
p__Basidiomycota.c__Agaricomycetes.o__Sebacinales.f__Serendipitaceae.g__unclassified_f__Serendipitaceae		2.6625		-
p__Basidiomycota.c__Tremellomycetes.o__Tremellales.f__Bulleribasidiaceae.g__Vishniacozyma.s__Vishniacozyma_carnescens		0		-
p__Ascomycota.c__Dothideomycetes.o__Pleosporales.f__Phaeosphaeriaceae.g__Phaeosphaeria.s__Phaeosphaeria_sp		0		-
p__Chytridiomycota.c__Rhizophlyctidomycetes.o__Rhizophlyctidales.f__unclassified_o__Rhizophlyctidales.g__unclassified_o__Rhizophlyctidales		0		-
p__Basidiomycota.c__Microbotryomycetes.o__Microbotryomycetes_ord_Incertae_sedis.f__Chrysozymaceae.g__Sampaiozyma.s__Sampaiozyma_sp		1.16247		-
p__Chytridiomycota.c__Spizellomycetes.o__Spizellomycetales.f__unclassified_o__Spizellomycetales.g__unclassified_o__Spizellomycetales.s__unclassified_o__Spizellomycetales		0		-
p__Ascomycota.c__Eurotiomycetes.o__Eurotiales.f__Trichocomaceae.g__Talaromyces.s__Talaromyces_aerugineus		0		-
p__Basidiomycota.c__Agaricomycetes.o__Hymenochaetales.f__Schizoporaceae.g__Hyphodontia.s__Hyphodontia_flavipora		0		-
p__Basidiomycota.c__Agaricomycetes.o__Polyporales.f__Meruliaceae.g__Hydnophlebia		0.259375		-
p__Ascomycota.c__Sordariomycetes.o__Microascales.f__Microascaceae.g__Cephalotrichum.s__Cephalotrichum_gorgonifer		0		-
p__Ascomycota.c__Sordariomycetes.o__Hypocreales.f__Hypocreales_fam_Incertae_sedis.g__Sarocladium.s__Sarocladium_glaucum		0		-
p__Ascomycota.c__Dothideomycetes.o__Pleosporales.f__Pleosporaceae.g__Curvularia.s__Curvularia_nodulosa		2.39291		0.00252919
p__Ascomycota.c__Dothideomycetes.o__Pleosporales.f__Torulaceae.g__Torula		1.48982		-
p__Basidiomycota.c__Cystobasidiomycetes.o__Erythrobasidiales.f__Erythrobasidiales_fam_Incertae_sedis.g__Sakaguchia		0.560405		-
p__Ascomycota.c__Laboulbeniomycetes.o__Pyxidiophorales.f__Pyxidiophoraceae.g__Pyxidiophora.s__Pyxidiophora_arvernensis		0.861435		-
p__Ascomycota.c__Sordariomycetes.o__Hypocreales.f__Bionectriaceae.g__unclassified_f__Bionectriaceae.s__Bionectriaceae_sp		0		-
p__Ascomycota.c__Sordariomycetes.o__Hypocreales.f__Nectriaceae.g__Fusicolla		1.43547		-
p__Chytridiomycota.c__Chytridiomycetes.o__Chytridiales.f__unclassified_o__Chytridiales.g__unclassified_o__Chytridiales.s__Chytridiales_sp		0		-
p__Ascomycota.c__Dothideomycetes.o__Capnodiales.f__Cladosporiaceae		3.73155		-
p__Basidiomycota.c__Exobasidiomycetes.o__Entylomatales		2.31245		-
p__Ascomycota.c__Sordariomycetes.o__Diaporthales.f__Schizoparmaceae		0.958345		-
p__Basidiomycota.c__Agaricomycetes.o__Russulales.f__Peniophoraceae.g__Peniophora		0.259375		-
p__Ascomycota.c__Sordariomycetes.o__Sordariales.f__Sordariaceae.g__Sordaria		0		-
p__Ascomycota.c__Sordariomycetes.o__Sordariales.f__Chaetomiaceae.g__Thielavia.s__Thielavia_terricola		0		-
p__Ascomycota.c__Sordariomycetes.o__Magnaporthales.f__Magnaporthaceae		0.861435		-
p__Ascomycota.c__Sordariomycetes.o__Microascales.f__unclassified_o__Microascales.g__unclassified_o__Microascales		0.560405		-
p__Ascomycota.c__Sordariomycetes.o__Hypocreales.f__Bionectriaceae.g__Clonostachys		1.7365		-
p__Ascomycota.c__Sordariomycetes.o__Hypocreales.f__Bionectriaceae.g__Hydropisphaera.s__unclassified_g__Hydropisphaera		0		-
p__Ascomycota.c__Dothideomycetes.o__Capnodiales.f__Mycosphaerellaceae.g__Pseudocercospora		1.51465		-
p__Basidiomycota.c__Malasseziomycetes		1.03753		-
p__Ascomycota.c__Sordariomycetes.o__Phyllachorales.f__Phyllachoraceae		0		-
p__Basidiomycota.c__Tremellomycetes.o__Tremellales.f__Bulleribasidiaceae.g__Hannaella.s__Hannaella_zeae		2.62299		0.0283971
p__Ascomycota.c__Dothideomycetes.o__Capnodiales.f__Cladosporiaceae.g__Cladosporium.s__Cladosporium_halotolerans		1.10447		-
p__Basidiomycota.c__Agaricomycetes.o__Polyporales.f__Coriolaceae.g__Trametes.s__Trametes_trogii		0.259375		-
p__Olpidiomycota.c__Olpidiomycetes.o__Olpidiales.f__Olpidiaceae.g__unclassified_f__Olpidiaceae		0		-
p__Ascomycota.c__Dothideomycetes.o__Pleosporales.f__Pleosporaceae.g__Pithomyces.s__Pithomyces_maydicus		0.560405		-
p__Basidiomycota.c__Agaricomycetes.o__Polyporales.f__Ganodermataceae.g__Ganoderma		0		-
p__Ascomycota.c__Dothideomycetes.o__Pleosporales.f__Cucurbitariaceae.g__Pyrenochaetopsis.s__Pyrenochaetopsis_decipiens		1.6211		-
p__Ascomycota.c__Saccharomycetes.o__Saccharomycetales.f__Saccharomycetaceae.g__Issatchenkia.s__Issatchenkia_orientalis		0.958345		-
p__Ascomycota.c__Dothideomycetes.o__Pleosporales.f__Lentitheciaceae.g__Lentithecium.s__Lentithecium_carbonneanum		0.259375		-
p__Aphelidiomycota.c__unclassified_p__Aphelidiomycota.o__unclassified_p__Aphelidiomycota		0		-
p__Ascomycota.c__Dothideomycetes.o__Pleosporales.f__Didymosphaeriaceae.g__Tremateia.s__Tremateia_sp		2.3528		-
p__Ascomycota.c__Orbiliomycetes.o__Orbiliales.f__Orbiliaceae.g__Hyalorbilia		1.03753		-
p__Ascomycota.c__Sordariomycetes.o__Xylariales.f__Microdochiaceae.g__Gyrothrix.s__Gyrothrix_verticillata		0		-
p__Blastocladiomycota.c__Blastocladiomycetes.o__Blastocladiales.f__Physodermataceae.g__Paraphysoderma.s__Paraphysoderma_sedebokerense		0		-
p__Basidiomycota.c__Exobasidiomycetes.o__Exobasidiales.f__Brachybasidiaceae.g__Meira		0.560405		-
p__Basidiomycota.c__Agaricomycetes.o__Polyporales.f__Meruliaceae.g__Flavodon.s__Flavodon_flavus		0		-
p__Blastocladiomycota.c__unclassified_p__Blastocladiomycota		0.560405		-
p__Ascomycota.c__Dothideomycetes.o__Venturiales.f__Venturiaceae		0		-
p__Basidiomycota.c__Agaricomycetes.o__Agaricales.f__Psathyrellaceae.g__Coprinellus		2.19889		-
p__Basidiomycota.c__Agaricomycetes.o__Hymenochaetales.f__Schizoporaceae.g__Hyphodontia.s__Hyphodontia_tropica		0		-
p__Ascomycota.c__Dothideomycetes.o__Pleosporales.f__Pleosporaceae.g__unclassified_f__Pleosporaceae.s__unclassified_f__Pleosporaceae		0.861435		-
p__Ascomycota.c__Pezizomycetes.o__Pezizales.f__Ascobolaceae		1.33856		-
p__Ascomycota.c__Dothideomycetes.o__Venturiales.f__Sympoventuriaceae.g__Ochroconis.s__unclassified_g__Ochroconis		0		-
p__Basidiomycota.c__Agaricomycetes.o__Agaricales.f__Psathyrellaceae.g__Hormographiella.s__Hormographiella_aspergillata		0.736496		-
p__Ascomycota.c__Dothideomycetes.o__Venturiales.f__Sympoventuriaceae.g__Scolecobasidium.s__Scolecobasidium_terreum		0		-
p__Basidiomycota.c__Tremellomycetes.o__Tremellales.f__unclassified_o__Tremellales.g__unclassified_o__Tremellales.s__unclassified_o__Tremellales		2.2325		-
p__Ascomycota.c__Sordariomycetes.o__Xylariales.f__Diatrypaceae.g__Peroneutypa		1.21362		0.0327792
p__Ascomycota.c__Pezizomycetes.o__Pezizales.f__Pyronemataceae.g__Pseudaleuria.s__Pseudaleuria_sp		3.25369		-
p__Ascomycota.c__Leotiomycetes.o__Helotiales.f__Myxotrichaceae.g__Oidiodendron		0		-
p__Glomeromycota.c__Paraglomeromycetes		0		-
p__Ascomycota.c__Sordariomycetes.o__Sordariales		3.15865		-
p__Basidiomycota.c__Agaricomycetes.o__unclassified_c__Agaricomycetes.f__unclassified_c__Agaricomycetes.g__unclassified_c__Agaricomycetes		0.259375		-
p__Ascomycota.c__Orbiliomycetes		4.45721		-
p__Ascomycota.c__Sordariomycetes.o__Coniochaetales.f__Coniochaetaceae		0		-
p__Basidiomycota.c__Agaricomycetes.o__Agaricales.f__Lycoperdaceae.g__Lycoperdon		0		-
p__Basidiomycota.c__Cystobasidiomycetes.o__unclassified_c__Cystobasidiomycetes.f__unclassified_c__Cystobasidiomycetes.g__unclassified_c__Cystobasidiomycetes.s__unclassified_c__Cystobasidiomycetes		1.10447		-
p__Basidiomycota.c__Wallemiomycetes.o__Wallemiales.f__Wallemiaceae.g__Wallemia.s__unclassified_g__Wallemia		0		-
p__Basidiomycota.c__Agaricomycetes.o__Agaricales.f__Bolbitiaceae.g__Conocybe		1.10447		-
p__Basidiomycota.c__Tremellomycetes.o__Tremellales.f__Bulleribasidiaceae.g__Vishniacozyma.s__unclassified_g__Vishniacozyma		1.7365		-
p__Ascomycota.c__Leotiomycetes.o__Helotiales.f__unclassified_o__Helotiales.g__unclassified_o__Helotiales.s__unclassified_o__Helotiales		1.21362		-
p__Ascomycota.c__Sordariomycetes.o__Hypocreales.f__Stachybotryaceae.g__Stachybotrys		0.560405		-
p__Ascomycota.c__Leotiomycetes.o__Helotiales.f__Helotiaceae.g__Articulospora		2.77525		-
p__Basidiomycota.c__Tremellomycetes.o__Tremellales.f__Tremellaceae.g__Cryptococcus_f__Tremellaceae.s__Cryptococcus_aureus		3.24345		-
p__Ascomycota.c__Sordariomycetes.o__Hypocreales.f__Nectriaceae.g__unclassified_f__Nectriaceae		1.03753		-
p__Ascomycota.c__Sordariomycetes.o__Glomerellales.f__Glomerellaceae.g__Colletotrichum.s__Colletotrichum_chlorophyti		0		-
p__Ascomycota.c__Sordariomycetes.o__Hypocreales.f__Stachybotryaceae		2.67933		0.00182953
p__Ascomycota.c__Eurotiomycetes.o__Eurotiales.f__Aspergillaceae.g__Aspergillus.s__Aspergillus_penicillioides		1.6018		-
p__Ascomycota.c__Sordariomycetes.o__Sordariales.f__Lasiosphaeriaceae.g__Apodus.s__Apodus_oryzae		2.90085		-
p__Ascomycota.c__Sordariomycetes.o__Hypocreales.f__Hypocreales_fam_Incertae_sedis.g__Acremonium.s__Acremonium_hyalinulum		0.958345		-
p__Chytridiomycota.c__Spizellomycetes.o__Spizellomycetales.f__Powellomycetaceae.g__unclassified_f__Powellomycetaceae.s__Powellomycetaceae_sp		0.259375		-
p__Basidiomycota.c__Agaricomycetes.o__Agaricales.f__Tricholomataceae.g__Lepista.s__Lepista_sordida		0.560405		-
p__Ascomycota.c__Sordariomycetes.o__Hypocreales.f__Cordycipitaceae.g__Simplicillium.s__Simplicillium_sp		1.69074		-
p__Ascomycota.c__Dothideomycetes.o__Tubeufiales		0		-
p__Basidiomycota.c__Spiculogloeomycetes.o__Spiculogloeales.f__Spiculogloeaceae.g__Phyllozyma.s__Phyllozyma_linderae		1.63959		-
p__Chytridiomycota.c__GS13.o__unclassified_c__GS13.f__unclassified_c__GS13		0		-
p__Ascomycota.c__Sordariomycetes.o__Branch06		0.259375		-
p__Basidiomycota.c__Agaricomycetes.o__Polyporales.f__Ganodermataceae.g__Perenniporia		0.736496		-
p__Basidiomycota.c__Agaricomycetes.o__Sebacinales.f__Serendipitaceae.g__Serendipita		0		-
p__Basidiomycota.c__Agaricomycetes.o__Geastrales.f__Geastraceae.g__Geastrum.s__Geastrum_sp		0		-
p__Ascomycota.c__Coniocybomycetes.o__Coniocybales		0		-
p__Ascomycota.c__Eurotiomycetes.o__Onygenales.f__Gymnoascaceae.g__Gymnoascus.s__unclassified_g__Gymnoascus		0		-
p__unclassified_k__Fungi.c__unclassified_k__Fungi.o__unclassified_k__Fungi.f__unclassified_k__Fungi.g__unclassified_k__Fungi.s__Dikarya		0		-
p__Basidiomycota.c__Agaricomycetes.o__Agaricales.f__Strophariaceae.g__unclassified_f__Strophariaceae		0.736496		-
p__Ascomycota.c__Dothideomycetes.o__Pleosporales.f__Phaeosphaeriaceae.g__Neosetophoma.s__Neosetophoma_sp		1.76453		-
p__Ascomycota.c__Dothideomycetes.o__Capnodiales.f__Mycosphaerellaceae.g__Septoria.s__Septoria_arundinacea		1.03753		-
p__Ascomycota.c__Sordariomycetes.o__Hypocreales.f__Hypocreales_fam_Incertae_sedis.g__Hapsidospora.s__Hapsidospora_irregularis		1.10447		-
p__Ascomycota.c__Dothideomycetes.o__Pleosporales.f__Massariaceae.g__Massaria		0		-
p__Ascomycota.c__Saccharomycetes.o__Saccharomycetales.f__Saccharomycetaceae.g__Tetrapisispora		0		-
p__Ascomycota.c__Saccharomycetes.o__Saccharomycetales.f__unclassified_o__Saccharomycetales.g__unclassified_o__Saccharomycetales.s__unclassified_o__Saccharomycetales		0		-
p__Chytridiomycota.c__Polychytriomycetes.o__Polychytriales.f__unclassified_o__Polychytriales.g__unclassified_o__Polychytriales.s__Polychytriales_sp		0		-
p__Ascomycota.c__Sordariomycetes.o__Hypocreales.f__Clavicipitaceae		1.70653		0.0328692
p__Ascomycota.c__Saccharomycetes.o__Saccharomycetales.f__Saccharomycetales_fam_Incertae_sedis.g__Diutina.s__Diutina_catenulata		2.04471		-
p__Ascomycota.c__Dothideomycetes.o__Mytilinidales.f__Gloniaceae		1.25938		-
p__Ascomycota.c__Pezizomycotina_cls_Incertae_sedis		2.93332		-
p__Ascomycota.c__Laboulbeniomycetes.o__Pyxidiophorales.f__unclassified_o__Pyxidiophorales.g__unclassified_o__Pyxidiophorales.s__unclassified_o__Pyxidiophorales		0		-
p__Ascomycota.c__Eurotiomycetes.o__Chaetothyriales.f__Herpotrichiellaceae.g__Cladophialophora.s__Cladophialophora_pucciniophila		1.51465		-
p__Mortierellomycota.c__Mortierellomycetes.o__Mortierellales.f__Mortierellaceae.g__Mortierella.s__Mortierella_ambigua		1.96695		-
p__Ascomycota.c__Dothideomycetes.o__Pleosporales.f__Pleosporaceae.g__Edenia		1.37332		0.0327792
p__Ascomycota.c__Pezizomycetes.o__Pezizales.f__Pyronemataceae.g__Scutellinia.s__unclassified_g__Scutellinia		0		-
p__Ascomycota.c__Sordariomycetes.o__Hypocreales.f__Hypocreales_fam_Incertae_sedis.g__Acremonium.s__Acremonium_sclerotigenum		1.6211		-
p__Ascomycota.c__Sordariomycetes.o__Hypocreales.f__Cordycipitaceae.g__Lecanicillium		2.07229		-
p__Basidiomycota.c__Agaricomycetes.o__Trechisporales.f__unclassified_o__Trechisporales.g__unclassified_o__Trechisporales		0.259375		-
p__Ascomycota.c__Dothideomycetes.o__Pleosporales.f__Phaeosphaeriaceae.g__Leptospora		1.89284		-
p__Ascomycota.c__Sordariomycetes.o__Sordariales.f__Lasiosphaeriaceae		3.1581		-
p__Ascomycota.c__Sordariomycetes.o__Ophiostomatales.f__Ophiostomataceae.g__Cornuvesica		0		-
p__Ascomycota.c__Dothideomycetes.o__Pleosporales.f__Sporormiaceae		0.560405		-
p__Ascomycota.c__Sordariomycetes.o__Hypocreales.f__Hypocreales_fam_Incertae_sedis.g__Acremonium.s__Acremonium_alcalophilum		0		-
p__Rozellomycota.c__Rozellomycotina_cls_Incertae_sedis.o__GS05		0.259375		-
p__Basidiomycota.c__Tritirachiomycetes.o__Tritirachiales.f__unclassified_o__Tritirachiales.g__unclassified_o__Tritirachiales.s__Tritirachiales_sp		0		-
p__Ascomycota.c__Dothideomycetes.o__Pleosporales.f__Pleosporaceae.g__Dichotomophthora.s__Dichotomophthora_lutea		1.67435		-
p__Ascomycota.c__Sordariomycetes.o__Microascales.f__Microascaceae.g__Scedosporium.s__Scedosporium_dehoogii		0.259375		-
p__Chytridiomycota.c__Rhizophydiomycetes.o__Rhizophydiales.f__unclassified_o__Rhizophydiales		0		-
p__Chytridiomycota.c__Spizellomycetes		2.3047		0.0328692
p__Ascomycota.c__Dothideomycetes.o__Pleosporales.f__Cucurbitariaceae.g__Neocucurbitaria.s__Neocucurbitaria_sp		1.10447		-
p__Ascomycota.c__Sordariomycetes.o__Glomerellales.f__Plectosphaerellaceae	D_Plant	4.84336	4.56584	0.000174318
p__Chytridiomycota.c__Rhizophlyctidomycetes.o__Rhizophlyctidales.f__Rhizophlyctidaceae.g__Rhizophlyctis		0.259375		-
p__Basidiomycota.c__Exobasidiomycetes.o__Robbauerales.f__Robbaueraceae		0		-
p__Glomeromycota		0		-
p__Ascomycota.c__Dothideomycetes.o__Pleosporales.f__Didymosphaeriaceae.g__Pseudopithomyces.s__Pseudopithomyces_palmicola		2.51705		-
p__Mortierellomycota.c__Mortierellomycetes.o__Mortierellales.f__Mortierellaceae.g__Mortierella.s__Mortierella_alpina		0.259375		-
p__Chytridiomycota.c__Lobulomycetes.o__unclassified_c__Lobulomycetes.f__unclassified_c__Lobulomycetes.g__unclassified_c__Lobulomycetes.s__unclassified_c__Lobulomycetes		0		-
p__Ascomycota.c__Sordariomycetes.o__Microascales.f__Microascaceae.g__Acaulium.s__Acaulium_acremonium		0		-
p__Mucoromycota.c__Mucoromycetes.o__Mucorales.f__Mucoraceae.g__Mucor.s__unclassified_g__Mucor		0.861435		-
p__Ascomycota.c__Eurotiomycetes.o__Eurotiales.f__Trichocomaceae.g__Talaromyces.s__Talaromyces_assiutensis		0		-
p__Basidiomycota.c__Agaricomycetes.o__Agaricales.f__Pluteaceae.g__Volvariella.s__Volvariella_sp		0		-
p__Ascomycota.c__Eurotiomycetes.o__Chaetothyriales.f__Trichomeriaceae		1.6018		-
p__Chytridiomycota.c__Rhizophydiomycetes.o__Rhizophydiales		0		-
p__Blastocladiomycota.c__Blastocladiomycetes.o__Blastocladiales.f__Physodermataceae		0		-
p__Ascomycota.c__Eurotiomycetes.o__Chaetothyriales.f__Trichomeriaceae.g__Knufia		0		-
p__Ascomycota.c__Sordariomycetes.o__Hypocreales.f__Stachybotryaceae.g__Alfaria		0.560405		-
p__Ascomycota.c__Sordariomycetes.o__Magnaporthales.f__Magnaporthaceae.g__Gaeumannomyces		0.736496		-

## Sheet: Source data Fig. 4g
Functional groups	V1BS_1	V1BS_2	V1BS_3	V1L_1	V1L_2	V1L_3	V1R_1	V1R_2	V1R_3	V1RhS_1	V1RhS_2	V1RhS_3	V1Rh_1	V1Rh_2	V1Rh_3	V1S_1	V1S_2	V1S_3
chemoheterotrophy	20220	22243	14103	42281	31566	24014	29740	13220	43642	19766	21314	18071	34191	22535	28068	12486	29251	28680
aerobic_chemoheterotrophy	18525	19801	12257	25651	22528	10203	27403	12247	41810	17425	18950	15434	29100	20401	25824	11092	25604	27795
ureolysis	1192	1465	565	17277	9547	14463	1491	1631	358	1521	1658	953	6661	1553	1773	3638	5654	1660
methylotrophy	161	63	69	15632	7780	13640	1559	345	167	334	145	55	534	645	956	1368	3405	567
methanol_oxidation	161	61	67	15632	7780	13640	1559	344	167	329	132	54	534	645	956	1368	3405	567
nitrate_reduction	750	1277	640	1215	2292	1147	1065	1384	2385	1026	1341	869	10943	2682	3427	1839	2945	4759
plant_pathogen	178	176	47	5657	2608	1571	1055	184	841	111	119	126	3835	1336	1900	1613	4636	5816
animal_parasites_or_symbionts	1887	1497	1549	623	1240	709	1967	1347	2035	2348	2151	1689	4852	1880	2421	192	425	572
fermentation	1559	1415	1847	288	1251	188	403	391	2161	1712	1725	2200	5761	1758	1546	27	244	300
human_pathogens_all	1878	1482	1540	559	140	678	1869	1266	839	2338	2146	1673	4006	1444	1937	190	298	427
aromatic_compound_degradation	1536	3010	1162	439	173	652	606	841	761	1626	1766	1334	4403	1338	1918	692	551	874
nitrogen_respiration	250	437	120	311	311	478	432	288	659	332	237	323	5496	1382	1880	628	1116	617
nitrate_respiration	220	363	102	307	307	476	422	267	583	282	146	166	5303	1260	1819	627	1110	616
dark_oxidation_of_sulfur_compounds	192	191	80	3918	1296	917	168	143	662	159	420	505	1476	545	590	106	2651	279
plastic_degradation	66	84	51	147	1180	87	793	174	583	89	163	168	1091	884	1124	960	1011	5578
nitrogen_fixation	134	155	189	902	1595	431	292	560	165	382	244	157	5569	271	390	1700	558	397
manganese_oxidation	1914	1851	1961	20	19	22	86	95	55	2293	1861	2042	77	374	505	7	579	98
phototrophy	685	488	304	3933	1264	889	630	175	59	631	402	383	487	313	715	187	2034	164
human_pathogens_pneumonia	1098	970	1392	17	28	5	1523	1135	223	1955	1708	1123	390	743	789	3	38	9
photoheterotrophy	521	392	206	3933	1264	887	627	167	59	345	267	316	486	298	715	186	2033	164
dark_thiosulfate_oxidation	10	5	10	3907	1283	912	55	38	486	7	6	7	1217	239	274	101	2083	184
chitinolysis	303	758	134	293	8	459	714	388	956	262	347	379	3480	495	1055	106	49	73
aerobic_anoxygenic_phototrophy	9	2	4	3901	1264	885	5	61	11	8	13	16	107	46	50	182	2029	154
predatory_or_exoparasitic	763	423	631	186	250	447	860	1008	40	914	585	512	88	216	43	86	386	124
xylanolysis	1458	799	749	756	84	22	155	102	17	1002	680	878	52	244	0	3	80	7
cellulolysis	1415	834	835	7	15	9	82	105	4	835	633	843	42	325	43	4	4	14
human_gut	9	2	9	55	1082	32	97	78	1196	9	5	16	814	382	459	2	127	142
mammal_gut	9	2	9	55	1082	32	97	78	1196	9	5	16	814	382	459	2	127	142
nitrite_respiration	101	128	84	21	286	21	70	61	103	221	141	180	481	622	122	2	67	66
hydrocarbon_degradation	33	327	121	26	47	26	45	85	215	87	231	109	464	321	185	5	16	17
aromatic_hydrocarbon_degradation	33	324	119	26	47	26	45	83	215	82	213	77	391	321	185	5	16	17
intracellular_parasites	269	121	122	8	47	6	229	172	1	155	130	97	68	161	133	9	31	0
arsenite_oxidation_detoxification	85	78	44	4	4	2	40	67	116	110	102	159	208	152	359	1	6	1
dissimilatory_arsenite_oxidation	85	78	44	4	4	2	40	67	116	110	102	159	208	152	359	1	6	1
nitrate_ammonification	15	36	25	13	281	15	20	22	27	88	26	15	278	465	61	1	59	65
nitrite_ammonification	15	36	25	13	281	15	20	22	27	88	26	15	278	465	61	1	59	65
nitrite_denitrification	86	92	58	7	5	6	50	38	76	110	115	164	203	150	61	1	8	1
nitrous_oxide_denitrification	86	92	58	7	5	6	50	38	76	110	115	164	203	150	61	1	8	1
denitrification	86	92	58	7	5	6	50	38	76	110	115	164	203	150	61	1	8	1
photoautotrophy	217	114	138	1	0	2	6	16	0	341	159	74	1	21	0	1	2	0
dark_sulfide_oxidation	33	99	30	4	4	2	12	27	76	71	174	172	193	122	61	1	7	1
dark_hydrogen_oxidation	95	12	15	19	30	9	186	77	24	29	24	19	105	134	52	87	16	41
aliphatic_non_methane_hydrocarbon_degradation	20	320	89	2	0	6	5	13	1	67	173	74	16	86	48	2	4	4
cyanobacteria	164	96	98	0	0	2	3	8	0	286	135	67	1	15	0	1	1	0
oxygenic_photoautotrophy	164	96	98	0	0	2	3	8	0	286	135	67	1	15	0	1	1	0
arsenate_detoxification	55	4	26	0	0	0	30	46	40	60	11	2	15	30	298	0	0	0
dissimilatory_arsenate_reduction	55	4	26	0	0	0	30	46	40	60	11	2	15	30	298	0	0	0
oil_bioremediation	5	166	3	0	0	0	44	158	22	15	18	29	57	9	42	0	1	0
nitrification	133	28	26	0	0	0	12	14	1	206	64	23	0	0	0	0	0	0
aerobic_nitrite_oxidation	127	23	19	0	0	0	12	14	1	203	58	17	0	0	0	0	0	0
ligninolysis	17	48	27	1	0	4	7	6	0	95	37	19	13	14	52	2	2	0
nitrate_denitrification	56	18	40	3	1	4	40	17	0	60	24	7	10	28	0	0	2	0
anoxygenic_photoautotrophy_S_oxidizing	53	18	40	1	0	0	3	8	0	55	24	7	0	6	0	0	1	0
anoxygenic_photoautotrophy	53	18	40	1	0	0	3	8	0	55	24	7	0	6	0	0	1	0
iron_respiration	4	4	8	0	0	0	1	0	0	5	2	8	2	0	0	0	0	1
aerobic_ammonia_oxidation	6	5	7	0	0	0	0	0	0	3	6	6	0	0	0	0	0	0
knallgas_bacteria	4	4	2	0	0	0	1	0	0	5	2	5	0	0	4	0	0	0
chlorate_reducers	1	0	0	0	0	0	19	0	0	5	1	1	0	0	0	0	0	0
fumarate_respiration	4	4	2	0	0	0	1	0	0	5	2	5	0	0	0	0	0	0

## Sheet: Source data Fig. 4h
Functional groups	V2BS_1	V2BS_2	V2BS_3	V2L_1	V2L_2	V2L_3	V2R_1	V2R_2	V2R_3	V2RhS_1	V2RhS_2	V2RhS_3	V2Rh_1	V2Rh_2	V2Rh_3	V2S_1	V2S_2	V2S_3
chemoheterotrophy	20220	22243	14103	42281	31566	24014	29740	13220	43642	19766	21314	18071	34191	22535	28068	12486	29251	28680
aerobic_chemoheterotrophy	18525	19801	12257	25651	22528	10203	27403	12247	41810	17425	18950	15434	29100	20401	25824	11092	25604	27795
ureolysis	1192	1465	565	17277	9547	14463	1491	1631	358	1521	1658	953	6661	1553	1773	3638	5654	1660
methylotrophy	161	63	69	15632	7780	13640	1559	345	167	334	145	55	534	645	956	1368	3405	567
methanol_oxidation	161	61	67	15632	7780	13640	1559	344	167	329	132	54	534	645	956	1368	3405	567
nitrate_reduction	750	1277	640	1215	2292	1147	1065	1384	2385	1026	1341	869	10943	2682	3427	1839	2945	4759
plant_pathogen	178	176	47	5657	2608	1571	1055	184	841	111	119	126	3835	1336	1900	1613	4636	5816
animal_parasites_or_symbionts	1887	1497	1549	623	1240	709	1967	1347	2035	2348	2151	1689	4852	1880	2421	192	425	572
fermentation	1559	1415	1847	288	1251	188	403	391	2161	1712	1725	2200	5761	1758	1546	27	244	300
human_pathogens_all	1878	1482	1540	559	140	678	1869	1266	839	2338	2146	1673	4006	1444	1937	190	298	427
aromatic_compound_degradation	1536	3010	1162	439	173	652	606	841	761	1626	1766	1334	4403	1338	1918	692	551	874
nitrogen_respiration	250	437	120	311	311	478	432	288	659	332	237	323	5496	1382	1880	628	1116	617
nitrate_respiration	220	363	102	307	307	476	422	267	583	282	146	166	5303	1260	1819	627	1110	616
dark_oxidation_of_sulfur_compounds	192	191	80	3918	1296	917	168	143	662	159	420	505	1476	545	590	106	2651	279
plastic_degradation	66	84	51	147	1180	87	793	174	583	89	163	168	1091	884	1124	960	1011	5578
nitrogen_fixation	134	155	189	902	1595	431	292	560	165	382	244	157	5569	271	390	1700	558	397
manganese_oxidation	1914	1851	1961	20	19	22	86	95	55	2293	1861	2042	77	374	505	7	579	98
phototrophy	685	488	304	3933	1264	889	630	175	59	631	402	383	487	313	715	187	2034	164
human_pathogens_pneumonia	1098	970	1392	17	28	5	1523	1135	223	1955	1708	1123	390	743	789	3	38	9
photoheterotrophy	521	392	206	3933	1264	887	627	167	59	345	267	316	486	298	715	186	2033	164
dark_thiosulfate_oxidation	10	5	10	3907	1283	912	55	38	486	7	6	7	1217	239	274	101	2083	184
chitinolysis	303	758	134	293	8	459	714	388	956	262	347	379	3480	495	1055	106	49	73
aerobic_anoxygenic_phototrophy	9	2	4	3901	1264	885	5	61	11	8	13	16	107	46	50	182	2029	154
predatory_or_exoparasitic	763	423	631	186	250	447	860	1008	40	914	585	512	88	216	43	86	386	124
xylanolysis	1458	799	749	756	84	22	155	102	17	1002	680	878	52	244	0	3	80	7
cellulolysis	1415	834	835	7	15	9	82	105	4	835	633	843	42	325	43	4	4	14
human_gut	9	2	9	55	1082	32	97	78	1196	9	5	16	814	382	459	2	127	142
mammal_gut	9	2	9	55	1082	32	97	78	1196	9	5	16	814	382	459	2	127	142
nitrite_respiration	101	128	84	21	286	21	70	61	103	221	141	180	481	622	122	2	67	66
hydrocarbon_degradation	33	327	121	26	47	26	45	85	215	87	231	109	464	321	185	5	16	17
aromatic_hydrocarbon_degradation	33	324	119	26	47	26	45	83	215	82	213	77	391	321	185	5	16	17
intracellular_parasites	269	121	122	8	47	6	229	172	1	155	130	97	68	161	133	9	31	0
arsenite_oxidation_detoxification	85	78	44	4	4	2	40	67	116	110	102	159	208	152	359	1	6	1
dissimilatory_arsenite_oxidation	85	78	44	4	4	2	40	67	116	110	102	159	208	152	359	1	6	1
nitrate_ammonification	15	36	25	13	281	15	20	22	27	88	26	15	278	465	61	1	59	65
nitrite_ammonification	15	36	25	13	281	15	20	22	27	88	26	15	278	465	61	1	59	65
nitrite_denitrification	86	92	58	7	5	6	50	38	76	110	115	164	203	150	61	1	8	1
nitrous_oxide_denitrification	86	92	58	7	5	6	50	38	76	110	115	164	203	150	61	1	8	1
denitrification	86	92	58	7	5	6	50	38	76	110	115	164	203	150	61	1	8	1
photoautotrophy	217	114	138	1	0	2	6	16	0	341	159	74	1	21	0	1	2	0
dark_sulfide_oxidation	33	99	30	4	4	2	12	27	76	71	174	172	193	122	61	1	7	1
dark_hydrogen_oxidation	95	12	15	19	30	9	186	77	24	29	24	19	105	134	52	87	16	41
aliphatic_non_methane_hydrocarbon_degradation	20	320	89	2	0	6	5	13	1	67	173	74	16	86	48	2	4	4
cyanobacteria	164	96	98	0	0	2	3	8	0	286	135	67	1	15	0	1	1	0
oxygenic_photoautotrophy	164	96	98	0	0	2	3	8	0	286	135	67	1	15	0	1	1	0
arsenate_detoxification	55	4	26	0	0	0	30	46	40	60	11	2	15	30	298	0	0	0
dissimilatory_arsenate_reduction	55	4	26	0	0	0	30	46	40	60	11	2	15	30	298	0	0	0
oil_bioremediation	5	166	3	0	0	0	44	158	22	15	18	29	57	9	42	0	1	0
nitrification	133	28	26	0	0	0	12	14	1	206	64	23	0	0	0	0	0	0
aerobic_nitrite_oxidation	127	23	19	0	0	0	12	14	1	203	58	17	0	0	0	0	0	0
ligninolysis	17	48	27	1	0	4	7	6	0	95	37	19	13	14	52	2	2	0
nitrate_denitrification	56	18	40	3	1	4	40	17	0	60	24	7	10	28	0	0	2	0
anoxygenic_photoautotrophy_S_oxidizing	53	18	40	1	0	0	3	8	0	55	24	7	0	6	0	0	1	0
anoxygenic_photoautotrophy	53	18	40	1	0	0	3	8	0	55	24	7	0	6	0	0	1	0
iron_respiration	4	4	8	0	0	0	1	0	0	5	2	8	2	0	0	0	0	1
aerobic_ammonia_oxidation	6	5	7	0	0	0	0	0	0	3	6	6	0	0	0	0	0	0
knallgas_bacteria	4	4	2	0	0	0	1	0	0	5	2	5	0	0	4	0	0	0
chlorate_reducers	1	0	0	0	0	0	19	0	0	5	1	1	0	0	0	0	0	0
fumarate_respiration	4	4	2	0	0	0	1	0	0	5	2	5	0	0	0	0	0	0

## Sheet: Source data Fig. 4i
Guild	V1BS	V1L	V1R	V1Rh	V1RhS	V1S	V2BS	V2L	V2R	V2Rh	V2RhS	V2S
Animal Endosymbiont-Animal Pathogen-Endophyte-Plant Pathogen-Undefined Saprotroph	10	0	0	0	4	0	0.666667	1.33333	2.33333	0	0	0
Animal Parasite-Fungal Parasite	9	0	0	0	2.33333	0	6	0	0	0	11.3333	0
Animal Pathogen	45.3333	21.6667	25.3333	124.667	32.6667	3	526.667	7.66667	10.3333	0	8.66667	2
Animal Pathogen-Dung Saprotroph-Endophyte-Epiphyte-Plant Saprotroph-Wood Saprotroph	2591.33	0	0	0	297.667	0	2048.33	0	7	2	5444.67	0
Animal Pathogen-Dung Saprotroph-Endophyte-Lichen Parasite-Plant Pathogen-Undefined Saprotroph	10.3333	0	0	0	2.66667	0	0	0	0	0	0.666667	0
Animal Pathogen-Endophyte-Epiphyte-Plant Pathogen-Undefined Saprotroph	3.66667	2.33333	0	0	0	0	0	1.66667	0.666667	0	0	1.66667
Animal Pathogen-Endophyte-Fungal Parasite-Plant Pathogen-Wood Saprotroph	20.3333	6	4	6.66667	54.3333	1.66667	9	1.33333	1.33333	0	140.667	1
Animal Pathogen-Endophyte-Fungal Parasite-Plant Pathogen=Wood Saprotroph	112.667	6	91	396.333	952	1.66667	31	0.333333	2	7	79.3333	0
Animal Pathogen-Endophyte-Lichen Parasite-Plant Pathogen-Soil Saprotroph-Wood Saprotroph	558	355	439.667	724.333	3337.67	82	393.667	107.667	85.6667	5.33333	393	949.333
Animal Pathogen-Endophyte-Lichen Parasite-Plant Pathogen-Wood Saprotroph	226.333	424.333	89.6667	5.66667	190.667	32.6667	252.667	320	68.3333	3.66667	476	596.667
Animal Pathogen-Endophyte-Plant Pathogen-Undefined Saprotroph	3.33333	0	0	0	1.33333	0	81.6667	0	0.333333	1.66667	592.667	0
Animal Pathogen-Endophyte-Plant Pathogen-Wood Saprotroph	133.667	793	691.333	13	78.3333	49.3333	52.3333	430.333	77	1.33333	52	491
Animal Pathogen-Fungal Parasite-Undefined Saprotroph	15.3333	0	25.3333	254.333	43.6667	0	0	0	197	1	23.3333	0.666667
Animal Pathogen-Plant Pathogen-Soil Saprotroph-Undefined Saprotroph	0	0	0	0	0	0	0	0	0	0	0.666667	0
Animal Pathogen-Plant Pathogen-Undefined Saprotroph	21.6667	50	18.3333	0.666667	0.666667	2.33333	57.6667	44.3333	21.3333	0	23.6667	75
Animal Pathogen-Soil Saprotroph	213	0	0	0	115.667	0.333333	1276.67	0	0	0	5292	3.33333
Animal Pathogen-Undefined Saprotroph	21	43.6667	14	3	5.33333	4	214.333	130	11.6667	0.333333	28.3333	267.667
Arbuscular Mycorrhizal	0	0	0	0	2.66667	0	0.666667	0	0	0	1	0
Bryophyte Parasite-Litter Saprotroph-Wood Saprotroph	0.333333	0	0	0	0	0	0	0	0	0	0	0
Dung Saprotroph	1586.33	3	62.6667	55	361.667	0	46	0	45.6667	0	301.667	1.66667
Dung Saprotroph-Ectomycorrhizal-Litter Saprotroph-Undefined Saprotroph	0.666667	0.333333	0.666667	251.333	10	0	0	0	0	0	4	0
Dung Saprotroph-Ectomycorrhizal-Soil Saprotroph-Wood Saprotroph	17.6667	0	0	0	0.666667	0	225	0	2.33333	0	378.333	0
Dung Saprotroph-Endophyte-Litter Saprotroph-Undefined Saprotroph	4.33333	0	0	0	4.33333	0	10	0	0	0	28	0
Dung Saprotroph-Endophyte-Undefined Saprotroph	0.333333	0	0	0	6.33333	0	1.33333	0	0	0	10.6667	0
Dung Saprotroph-Endophyte-Wood Saprotroph	1	0	0	0	1	0	0.666667	0	0	0	0.333333	0
Dung Saprotroph-Plant Parasite-Soil Saprotroph-Undefined Saprotroph-Wood Saprotroph	0	0.333333	0	0	0	0.666667	0	0	0	0	0	0
Dung Saprotroph-Plant Saprotroph	8	0	0	0	0	0	0	0	0	0	0.333333	0
Dung Saprotroph-Plant Saprotroph-Wood Saprotroph	79.6667	7.33333	1.33333	0.333333	74	2	22.3333	17.6667	0	5.66667	11.3333	7.66667
Dung Saprotroph-Soil Saprotroph	0.666667	0	0	0	0.333333	0	16.3333	0	3	0	125.667	0
Dung Saprotroph-Undefined Saprotroph	9	0	0	0	9.33333	0	1275.33	0	0	1	1511	0
Dung Saprotroph-Wood Saprotroph	540.333	0	0	0	0	0	515.667	0	4	0	703.333	0
Ectomycorrhizal	37	0	3.33333	0	18	0	0	0	0	0	0.333333	0
Ectomycorrhizal-Fungal Parasite-Soil Saprotroph-Undefined Saprotroph	0	0	0	0	0	0	0	0	0	0	67.6667	0
Ectomycorrhizal-Undefined Saprotroph	0	0	0	0	0	0	0	0	0	0	0.333333	0
Endomycorrhizal-Plant Pathogen-Undefined Saprotroph	0	0	0	0	0	0	0	1.33333	0	0	0	3.66667
Endophyte	2	0	0	0	1.66667	0	0	0	0	0	1	0
Endophyte-Dung Saprotroph-Lichen Parasite-Litter Saprotroph-Plant Pathogen-Soil Saprotroph-Wood Saprotroph	0	0	0	0	4.33333	0	0	0.333333	2	0	0	0
Endophyte-Fungal Parasite-Plant Pathogen	0	0	0	0	4.66667	0	0.333333	0	0	0	0	0
Endophyte-Lichen Parasite-Plant Pathogen-Undefined Saprotroph	22	24	9	0	26	0.333333	35.3333	25.3333	21	0.333333	4.33333	23.6667
Endophyte-Lichen Parasite-Undefined Saprotroph	2.33333	0	0	0	3.66667	0	553	0.666667	15	0	716	0.666667
Endophyte-Litter Saprotroph-Soil Saprotroph-Undefined Saprotroph	337	0	26	12	171.667	0	1721	0	20.3333	1	2424	0
Endophyte-Plant Pathogen	120	54.3333	118	14	81	45.6667	29.3333	11.6667	8.33333	0	11.3333	9.66667
Endophyte-Plant Pathogen-Undefined Saprotroph	0	0	0	0	0	0	0.333333	0	0	0	0	0
Endophyte-Plant Pathogen-Wood Saprotroph	14.6667	28	14	2.33333	39.6667	4.33333	3.33333	24	10	0	19.6667	9.66667
Endophyte-Undefined Saprotroph	0	0	0	0	0.333333	0	0	0	0	0	0.666667	0
Endophyte-Wood Saprotroph-Animal Pathogen	1.66667	0	0	0	1.33333	0	0	0	0	0	0	0
Epiphyte	0	1.33333	0	0	0	0.333333	0	7.33333	0	0	0	0
Ericoid Mycorrhizal	21.6667	0	0	0	3.33333	0	0	0	0	0	0	0
Fungal Parasite	6.33333	0.666667	0	0.666667	20	1.33333	16.6667	51	9.33333	0	22.6667	9
Fungal Parasite-Litter Saprotroph	0	1.33333	0	0	0	0	1	11.3333	0.333333	0	0	3.66667
Fungal Parasite-Plant Pathogen-Plant Saprotroph	9.33333	77	31.6667	0	9	2.33333	123.667	1266	91.3333	10	40.6667	182.667
Fungal Parasite-Plant Pathogen-Undefined Saprotroph	0	0.666667	0	0	0	0	0	0	0	0	0.333333	0
Fungal Parasite-Undefined Saprotroph	75	427	145	15.3333	91.6667	97	87.6667	735.333	80.3333	1.33333	16.3333	802
Leaf Saprotroph	0	0	0	0	0	0	0	0	0	0	8	0
Lichenized-Wood Saprotroph	5	0	0	0	0	0	2	0	0	0	7.33333	0
Litter Saprotroph-Soil Saprotroph-Wood Saprotroph	0	0	0	0	0	0	0.666667	0	0	0	0	0
Orchid Mycorrhizal	0	0	0	0	0	0	0.666667	0	0	0	0	0
Orchid Mycorrhizal-Plant Pathogen-Wood Saprotroph	1.33333	1	0	156.333	4.33333	0	0	0	0.333333	0	0.333333	0
Plant Pathogen	2678	4014.67	740	6574.33	12728.7	1307.67	2396	123.667	371.667	17.3333	796	702.667
Plant Pathogen-Plant Saprotroph	0	0	0	0	3	0	0	0	0	0	0.666667	0
Plant Pathogen-Undefined Parasite-Undefined Saprotroph	0	0	0	0	0	0	0	0	0	0	18	0
Plant Pathogen-Undefined Saprotroph	9.66667	244	18.3333	1.66667	11.6667	10.6667	1.66667	300.333	18.6667	0	10.6667	97.6667
Plant Pathogen-Wood Saprotroph	8.66667	43.6667	9.33333	0.333333	5.66667	5	1.33333	12	1.33333	0.333333	9.66667	6.66667
Plant Saprotroph	0.666667	0.666667	0	0	1	0	0	0.666667	4.66667	0	0	1
Plant Saprotroph-Wood Saprotroph	0	0	0	0	0	0	1	0	0	0	0	0
Soil Saprotroph	18	1.66667	335.667	23.6667	7.66667	0.666667	959.333	0.666667	30	3.66667	156.333	2
Undefined Saprotroph	6380.67	474.333	8312	7849.67	9599.67	94.3333	11550.3	743.333	509.333	11.3333	17012	342
Undefined Saprotroph-Wood Saprotroph	53.3333	0	0	0	61.6667	0	960.667	0	1	0	389	0
Wood Saprotroph	10.6667	1.33333	1.66667	0.666667	23.6667	0	6	2	0.666667	0	12.3333	0.666667
unknown	29802.7	38752.3	34633.7	29374.7	17348.3	44111.7	20345.7	41481.7	44125.3	45786.7	8472.67	41266
