# Supplementary material for: Metabolome-driven microbiome assembly in ginger (Zingiber officinale) enhances nutrient cycling and crop yield through keystone taxa
Source: Commun Biol. 2025 Nov 10;8:1547. doi: 10.1038/s42003-025-08910-2 (PMC12603305; doi:10.1038/s42003-025-08910-2)
Supplement: Supplementary file 7 — Supplementary Data Set 5 [file 42003_2025_8910_MOESM7_ESM.xls]

## Sheet: Source data Fig. 5a
Variety One
Node1_Name	Node2_Name	Coefficient	P_value		node_name	degree	clustering		Node_ID	Node_Name	Degree_Centrality	Closeness_Centrality	Betweenness_Centrality
g__Amphobotrys	g__Lophiotrema	1	0		g__Myrmecridium	48	0.76596		1	g__Apinisia	0.11284	0.24365	0.09019
g__Amphobotrys	g__Biatriospora	1	0		g__Pseudorobillarda	46	0.8		2	g__Podospora	0.0856	0.24288	0.09911
g__Amphobotrys	g__Plenodomus	1	0		g__Duddingtonia	46	0.76522		3	g__Talaromyces	0.10117	0.2416	0.06904
g__Arthrinium	g__Pyricularia	1	0		g__Trichocladium	45	0.80505		4	g__Aspergillus	0.11673	0.24034	0.21953
g__Arthrinium	g__Rasamsonia	1	0		g__Rhizophlyctis	45	0.77172		5	g__Articulospora	0.12062	0.23909	0.3349
g__Arthrinium	g__Neodevriesia	1	0		g__Chalara	45	0.77778		6	g__Lophotrichus	0.01556	0.23662	0.06364
g__Arthrinium	g__Chaetosphaeronema	1	0		g__Spizellomyces	44	0.85941		7	g__Choanephora	0.11673	0.2335	0.00881
g__Ascocoryne	g__Pithya	1	0		g__Pyrenochaeta	44	0.85624		8	g__Geomyces	0.11673	0.2335	0.00881
g__Auriculibuller	g__Lepista	1	0		g__Arnium	44	0.87421		9	g__Apodus	0.11284	0.23326	0.00514
g__Auriculibuller	g__Cristinia	1	0		g__Striaticonidium	44	0.73784		10	g__Leuconeurospora	0.11284	0.23326	0.00514
g__Auriculibuller	g__Arthrinium	1	0		g__Chaetomium	43	0.92359		11	g__Hydropisphaera	0.11284	0.23326	0.00514
g__Auriculibuller	g__Pyricularia	1	0		g__Setophoma	43	0.88815		12	g__Pyxidiophora	0.11284	0.23326	0.00514
g__Auriculibuller	g__Rasamsonia	1	0		g__Thelebolus	43	0.87375		13	g__Calocybe	0.11284	0.23326	0.00514
g__Auriculibuller	g__Neodevriesia	1	0		g__Neocosmospora	42	0.95354		14	g__Phallus	0.11284	0.23326	0.00514
g__Auriculibuller	g__Chaetosphaeronema	1	0		g__Exserohilum	42	0.95354		15	g__Bjerkandera	0.11284	0.23326	0.00514
g__Beauveria	g__Natantispora	1	0		g__Ustilago	42	0.95354		16	g__Podoscypha	0.11284	0.23326	0.00514
g__Biatriospora	g__Plenodomus	1	0		g__Fusicolla	42	0.95354		17	g__Serendipita	0.11284	0.23326	0.00514
g__Bjerkandera	g__Phallus	1	0		g__Naganishia	42	0.95354		18	g__Wallemia	0.11284	0.23326	0.00514
g__Bjerkandera	g__Calocybe	1	0		g__Syncephalis	42	0.95354		19	g__Desmococcus	0.11284	0.23326	0.00514
g__Bjerkandera	g__Pyxidiophora	1	0		g__Pseudeurotium	42	0.95354		20	g__Gymnoascus	0.11284	0.23326	0.00514
g__Bjerkandera	g__Hydropisphaera	1	0		g__Solicoccozyma	42	0.95354		21	g__Iodophanus	0.11284	0.23326	0.00514
g__Botryotrichum	g__Corynascella	1	0		g__Robbauera	42	0.95354		22	g__Vishniacozyma	0.11284	0.23326	0.00514
g__Calocybe	g__Pyxidiophora	1	0		g__Flavodon	42	0.95354		23	g__Gibellulopsis	0.11284	0.23326	0.00514
g__Calocybe	g__Hydropisphaera	1	0		g__Entoloma	42	0.95354		24	g__Geastrum	0.11284	0.23326	0.00514
g__Clitopilus	g__Remersonia	1	0		g__Wardomyces	42	0.95354		25	g__Titaea	0.11284	0.23326	0.00514
g__Clitopilus	g__Humicola	1	0		g__Pithoascus	42	0.95354		26	g__Paraphysoderma	0.11284	0.23326	0.00514
g__Clitopilus	g__Scedosporium	1	0		g__Hirsutella	42	0.95354		27	g__Plectosphaerella	0.11284	0.23326	0.00514
g__Clitopilus	g__Roussoella	1	0		g__Stephanonectria	42	0.95354		28	g__Sagenomella	0.11284	0.23326	0.00514
g__Clitopilus	g__Paraconiothyrium	1	0		g__Paracremonium	42	0.95354		29	g__Mortierella	0.0428	0.23302	0.01868
g__Coniella	g__Amphobotrys	1	0		g__Scutellinia	42	0.95354		30	g__Acaulium	0.08949	0.23138	0.01616
g__Coniella	g__Lophiotrema	1	0		g__Peziza	42	0.95354		31	g__Emericellopsis	0.11673	0.23115	0.01974
g__Coniella	g__Biatriospora	1	0		g__Oidiodendron	42	0.95354		32	g__Thielavia	0.10895	0.23069	0.00508
g__Coniella	g__Plenodomus	1	0		g__Rhytidhysteron	42	0.95354		33	g__Stachybotrys	0.10895	0.23069	0.00508
g__Cristinia	g__Arthrinium	1	0		g__Scolecobasidium	42	0.95354		34	g__Tilletiopsis	0.01946	0.22817	0.19298
g__Cristinia	g__Pyricularia	1	0		g__Nectriella	42	0.95354		35	g__Rhodosporidiobolus	0.01556	0.22794	0.13477
g__Cristinia	g__Rasamsonia	1	0		g__Acrostalagmus	42	0.95354		36	g__Chordomyces	0.0428	0.22749	0.15454
g__Cristinia	g__Neodevriesia	1	0		g__Thelonectria	42	0.95354		37	g__Cercophora	0.0856	0.22482	0.00977
g__Cristinia	g__Chaetosphaeronema	1	0		g__Trichoderma	41	0.94512		38	g__Aphanoascus	0.09339	0.22416	0.02552
g__Cutaneotrichosporon	g__Phoma	1	0		g__Westerdykella	41	0.84024		39	g__Penicillium	0.0856	0.22372	0.01092
g__Cutaneotrichosporon	g__Starmerella	1	0		g__Bipolaris	37	0.97898		40	g__Chalara	0.1751	0.22199	0.03006
g__Desmococcus	g__Wallemia	1	0		g__Alternaria	34	0.72549		41	g__Myrmecridium	0.18677	0.21987	0.03469
g__Desmococcus	g__Serendipita	1	0		g__Phlyctochytrium	34	0.83779		42	g__Cephaliophora	0.08171	0.21966	0.01285
g__Desmococcus	g__Podoscypha	1	0		g__Diutina	32	0.84879		43	g__Microdochium	0.10895	0.21924	6e-05
g__Desmococcus	g__Bjerkandera	1	0		g__Naohidea	32	0.84879		44	g__Pseudorobillarda	0.17899	0.21882	0.02903
g__Desmococcus	g__Phallus	1	0		g__Pseudocercospora	32	0.85081		45	g__Edenia	0.06615	0.21799	0.10786
g__Desmococcus	g__Calocybe	1	0		g__Sporidiobolus	32	0.85081		46	g__Sporobolomyces	0.11673	0.21799	0.27408
g__Desmococcus	g__Pyxidiophora	1	0		g__Articulospora	31	0.81075		47	g__Hyphodontia	0.08171	0.21778	0.00053
g__Desmococcus	g__Hydropisphaera	1	0		g__Dioszegia	31	0.62151		48	g__Arachniotus	0.08171	0.21778	0.00053
g__Dichotomopilus	g__Kernia	1	0		g__Neosetophoma	31	0.64086		49	g__Roussoella	0.07782	0.21758	0.00021
g__Dichotomopilus	g__Verticillium	1	0		g__Phaeosphaeriopsis	31	0.85806		50	g__Paraconiothyrium	0.07782	0.21758	0.00021
g__Dichotomopilus	g__Nigrograna	1	0		g__Saitozyma	31	0.85806		51	g__Scedosporium	0.07782	0.21758	0.00021
g__Dichotomopilus	g__Lecythophora	1	0		g__Cladosporium	31	0.85591		52	g__Humicola	0.07782	0.21758	0.00021
g__Diutina	g__Naohidea	1	0		g__Hannaella	31	0.89892		53	g__Remersonia	0.07782	0.21758	0.00021
g__Entoloma	g__Wardomyces	1	0		g__Epicoccum	31	0.89892		54	g__Clitopilus	0.07782	0.21758	0.00021
g__Entoloma	g__Hirsutella	1	0		g__Strelitziana	31	0.88387		55	g__Rugosomyces	0.07782	0.21758	0.00021
g__Entoloma	g__Stephanonectria	1	0		g__Golubevia	31	0.89892		56	g__Peniophora	0.07782	0.21758	0.00021
g__Entoloma	g__Paracremonium	1	0		g__Pseudopithomyces	31	0.85591		57	g__Gaertneriomyces	0.07782	0.21758	0.00021
g__Entoloma	g__Scutellinia	1	0		g__Schizophyllum	31	1		58	g__Hapsidospora	0.07782	0.21758	0.00021
g__Entoloma	g__Peziza	1	0		g__Erythrobasidium	30	0.62299		59	g__Conocybe	0.07782	0.21758	0.00021
g__Entoloma	g__Oidiodendron	1	0		g__Sporobolomyces	30	0.62069		60	g__Microascus	0.07782	0.21758	0.00021
g__Entoloma	g__Rhytidhysteron	1	0		g__Ophiosphaerella	30	0.94023		61	g__Duddingtonia	0.17899	0.21696	0.03586
g__Entoloma	g__Acrostalagmus	1	0		g__Setophaeosphaeria	30	0.94023		62	g__Striaticonidium	0.17121	0.21594	0.01768
g__Entoloma	g__Thelonectria	1	0		g__Aspergillus	30	0.8023		63	g__Lectera	0.02724	0.21513	0.04962
g__Eutypella	g__Kodamaea	1	0		g__Emericellopsis	30	0.86667		64	g__Powellomyces	0.07782	0.21353	0.00891
g__Eutypella	g__Sphaeronaemella	1	0		g__Geomyces	30	0.92184		65	g__Acremonium	0.10895	0.21274	0.02889
g__Flavodon	g__Entoloma	1	0		g__Choanephora	30	0.92184		66	g__Pseudaleuria	0.07782	0.21274	0.03295
g__Flavodon	g__Wardomyces	1	0		g__Filobasidium	29	0.66995		67	g__Westerdykella	0.15953	0.21274	0.02766
g__Flavodon	g__Hirsutella	1	0		g__Cercospora	29	0.69212		68	g__Kondoa	0.09339	0.21137	0.05474
g__Flavodon	g__Stephanonectria	1	0		g__Septoria	29	0.92118		69	g__Alfaria	0.01556	0.21041	0.00027
g__Flavodon	g__Paracremonium	1	0		g__Papiliotrema	29	0.87192		70	g__Thermomyces	0.06615	0.21002	0.00349
g__Flavodon	g__Scutellinia	1	0		g__Ceratobasidium	29	0.92611		71	g__Thelebolus	0.16732	0.20983	0.01983
g__Flavodon	g__Peziza	1	0		g__Moesziomyces	29	0.97537		72	g__Subplenodomus	0.01167	0.20793	0
g__Flavodon	g__Oidiodendron	1	0		g__Dirkmeia	29	0.97537		73	g__Clonostachys	0.06615	0.20755	0.00361
g__Flavodon	g__Rhytidhysteron	1	0		g__Coniella	29	0.97537		74	g__Trichocladium	0.1751	0.2057	0.01204
g__Flavodon	g__Acrostalagmus	1	0		g__Amphobotrys	29	0.97537		75	g__Rhizophlyctis	0.1751	0.20551	0.01229
g__Hirsutella	g__Stephanonectria	1	0		g__Lophiotrema	29	0.97537		76	g__Stilbella	0.02724	0.20243	0.05191
g__Hirsutella	g__Paracremonium	1	0		g__Biatriospora	29	0.97537		77	g__Arthrobotrys	0.08171	0.19997	0.05321
g__Hirsutella	g__Scutellinia	1	0		g__Plenodomus	29	0.97537		78	g__Dioszegia	0.12062	0.19655	0.01505
g__Hirsutella	g__Peziza	1	0		g__Sagenomella	29	0.98522		79	g__Filobasidium	0.11284	0.19621	0.02954
g__Hirsutella	g__Oidiodendron	1	0		g__Plectosphaerella	29	0.98522		80	g__Cercospora	0.11284	0.19604	0.01339
g__Hirsutella	g__Rhytidhysteron	1	0		g__Paraphysoderma	29	0.98522		81	g__Fusariella	0.01167	0.19554	0.04867
g__Hirsutella	g__Acrostalagmus	1	0		g__Titaea	29	0.98522		82	g__Pyrenochaetopsis	0.01167	0.19554	0.04867
g__Holtermanniella	g__Gyrothrix	1	0		g__Geastrum	29	0.98522		83	g__Neosetophoma	0.12062	0.19538	0.12114
g__Humicola	g__Scedosporium	1	0		g__Gibellulopsis	29	0.98522		84	g__Lophiostoma	0.10117	0.19538	0.01041
g__Humicola	g__Roussoella	1	0		g__Vishniacozyma	29	0.98522		85	g__Cheilymenia	0.03113	0.19488	0.01942
g__Humicola	g__Paraconiothyrium	1	0		g__Iodophanus	29	0.98522		86	g__Auricularia	0.07393	0.19438	0.00858
g__Hydnophlebia	g__Botryotrichum	1	0		g__Gymnoascus	29	0.98522		87	g__Occultifur	0.05837	0.1934	0.03551
g__Hydnophlebia	g__Corynascella	1	0		g__Desmococcus	29	0.98522		88	g__Schizothecium	0.01946	0.19308	4e-05
g__Kernia	g__Verticillium	1	0		g__Wallemia	29	0.98522		89	g__Spizellomyces	0.17121	0.19308	0.0014
g__Kernia	g__Nigrograna	1	0		g__Serendipita	29	0.98522		90	g__Arnium	0.17121	0.19292	0.00178
g__Kernia	g__Lecythophora	1	0		g__Podoscypha	29	0.98522		91	g__Pyrenochaeta	0.17121	0.19292	0.00177
g__Kodamaea	g__Sphaeronaemella	1	0		g__Bjerkandera	29	0.98522		92	g__Setophoma	0.16732	0.19259	0.0012
g__Lepista	g__Cristinia	1	0		g__Phallus	29	0.98522		93	g__Trichoderma	0.15953	0.19211	0.00102
g__Lepista	g__Arthrinium	1	0		g__Calocybe	29	0.98522		94	g__Tremateia	0.10506	0.19131	0.00411
g__Lepista	g__Pyricularia	1	0		g__Pyxidiophora	29	0.98522		95	g__Chaetomium	0.16732	0.19067	0.00043
g__Lepista	g__Rasamsonia	1	0		g__Hydropisphaera	29	0.98522		96	g__Thelonectria	0.16342	0.19052	0.00032
g__Lepista	g__Neodevriesia	1	0		g__Leuconeurospora	29	0.98522		97	g__Acrostalagmus	0.16342	0.19052	0.00032
g__Lepista	g__Chaetosphaeronema	1	0		g__Apodus	29	0.98522		98	g__Nectriella	0.16342	0.19052	0.00032
g__Lophiotrema	g__Biatriospora	1	0		g__Apinisia	29	0.92857		99	g__Scolecobasidium	0.16342	0.19052	0.00032
g__Lophiotrema	g__Plenodomus	1	0		g__Fusarium	28	0.98942		100	g__Rhytidhysteron	0.16342	0.19052	0.00032
g__Meira	g__Lecanicillium	1	0		g__Neocucurbitaria	28	0.98942		101	g__Oidiodendron	0.16342	0.19052	0.00032
g__Meira	g__Sporormiella	1	0		g__Leptospora	28	0.95238		102	g__Peziza	0.16342	0.19052	0.00032
g__Mycosphaerella	g__Stemphylium	1	0		g__Malassezia	28	1		103	g__Scutellinia	0.16342	0.19052	0.00032
g__Mycothermus	g__Oliveonia	1	0		g__Acremonium	28	0.54233		104	g__Paracremonium	0.16342	0.19052	0.00032
g__Neodevriesia	g__Chaetosphaeronema	1	0		g__Microdochium	28	0.98942		105	g__Stephanonectria	0.16342	0.19052	0.00032
g__Nigrograna	g__Lecythophora	1	0		g__Stachybotrys	28	0.99471		106	g__Hirsutella	0.16342	0.19052	0.00032
g__Oidiodendron	g__Rhytidhysteron	1	0		g__Thielavia	28	0.99471		107	g__Pithoascus	0.16342	0.19052	0.00032
g__Oidiodendron	g__Acrostalagmus	1	0		g__Tremateia	27	0.77778		108	g__Wardomyces	0.16342	0.19052	0.00032
g__Ovatospora	g__Dichotomopilus	1	0		g__Lophiostoma	26	0.73846		109	g__Entoloma	0.16342	0.19052	0.00032
g__Ovatospora	g__Kernia	1	0		g__Deniquelata	26	0.92308		110	g__Flavodon	0.16342	0.19052	0.00032
g__Ovatospora	g__Verticillium	1	0		g__Talaromyces	26	0.91692		111	g__Robbauera	0.16342	0.19052	0.00032
g__Ovatospora	g__Nigrograna	1	0		g__Mycosphaerella	25	0.82333		112	g__Solicoccozyma	0.16342	0.19052	0.00032
g__Ovatospora	g__Lecythophora	1	0		g__Stemphylium	25	0.82333		113	g__Pseudeurotium	0.16342	0.19052	0.00032
g__Paraconiothyrium	g__Roussoella	1	0		g__Symmetrospora	25	0.87		114	g__Syncephalis	0.16342	0.19052	0.00032
g__Paracremonium	g__Scutellinia	1	0		g__Corynespora	24	0.88406		115	g__Naganishia	0.16342	0.19052	0.00032
g__Paracremonium	g__Peziza	1	0		g__Kondoa	24	0.83333		116	g__Fusicolla	0.16342	0.19052	0.00032
g__Paracremonium	g__Oidiodendron	1	0		g__Keissleriella	24	0.92029		117	g__Ustilago	0.16342	0.19052	0.00032
g__Paracremonium	g__Rhytidhysteron	1	0		g__Phyllozyma	24	0.92754		118	g__Exserohilum	0.16342	0.19052	0.00032
g__Paracremonium	g__Acrostalagmus	1	0		g__Aphanoascus	24	0.71014		119	g__Neocosmospora	0.16342	0.19052	0.00032
g__Perenniporia	g__Eutypella	1	0		g__Auriculibuller	23	0.97628		120	g__Phlyctochytrium	0.1323	0.18926	0.01464
g__Perenniporia	g__Kodamaea	1	0		g__Lepista	23	0.97628		121	g__Eleutherascus	0.07782	0.18911	0.00276
g__Perenniporia	g__Sphaeronaemella	1	0		g__Cristinia	23	0.97628		122	g__Pseudogymnoascus	0.07782	0.18911	0.00276
g__Peziza	g__Oidiodendron	1	0		g__Arthrinium	23	0.97628		123	g__Sordaria	0.07782	0.18911	0.00276
g__Peziza	g__Rhytidhysteron	1	0		g__Pyricularia	23	0.97628		124	g__Heydenia	0.07782	0.18911	0.00276
g__Peziza	g__Acrostalagmus	1	0		g__Rasamsonia	23	0.97628		125	g__Erythrobasidium	0.11673	0.18879	0.03797
g__Peziza	g__Thelonectria	1	0		g__Cladophialophora	23	0.97628		126	g__Peroneutypa	0.01556	0.18802	0.09827
g__Phallus	g__Calocybe	1	0		g__Neodevriesia	23	0.97628		127	g__Stemphylium	0.09728	0.18787	0.01306
g__Phallus	g__Pyxidiophora	1	0		g__Chaetosphaeronema	23	0.97628		128	g__Mycosphaerella	0.09728	0.18787	0.01306
g__Phallus	g__Hydropisphaera	1	0		g__Acaulium	23	0.78261		129	g__Ochroconis	0.00778	0.18756	0
g__Phoma	g__Starmerella	1	0		g__Cercophora	22	0.84416		130	g__Symmetrospora	0.09728	0.1871	0.00322
g__Pithoascus	g__Scolecobasidium	1	0		g__Penicillium	22	0.84848		131	g__Corynespora	0.09339	0.18695	0.00312
g__Pithoascus	g__Nectriella	1	0		g__Podospora	22	0.76623		132	g__Phyllozyma	0.09339	0.1868	0.00053
g__Podoscypha	g__Bjerkandera	1	0		g__Hyalorbilia	21	0.82381		133	g__Keissleriella	0.09339	0.1868	8e-05
g__Podoscypha	g__Phallus	1	0		g__Arachniotus	21	0.91905		134	g__Chaetosphaeronema	0.08949	0.18665	2e-05
g__Podoscypha	g__Calocybe	1	0		g__Hyphodontia	21	0.91905		135	g__Neodevriesia	0.08949	0.18665	2e-05
g__Podoscypha	g__Pyxidiophora	1	0		g__Cephaliophora	21	0.9		136	g__Cladophialophora	0.08949	0.18665	2e-05
g__Podoscypha	g__Hydropisphaera	1	0		g__Arthrobotrys	21	0.81905		137	g__Rasamsonia	0.08949	0.18665	2e-05
g__Pyricularia	g__Rasamsonia	1	0		g__Powellomyces	20	0.74211		138	g__Pyricularia	0.08949	0.18665	2e-05
g__Pyricularia	g__Neodevriesia	1	0		g__Pseudaleuria	20	0.63158		139	g__Arthrinium	0.08949	0.18665	2e-05
g__Pyricularia	g__Chaetosphaeronema	1	0		g__Cystofilobasidium	20	0.82105		140	g__Cristinia	0.08949	0.18665	2e-05
g__Pyxidiophora	g__Hydropisphaera	1	0		g__Microascus	20	0.99474		141	g__Lepista	0.08949	0.18665	2e-05
g__Rasamsonia	g__Neodevriesia	1	0		g__Conocybe	20	0.99474		142	g__Auriculibuller	0.08949	0.18665	2e-05
g__Rasamsonia	g__Chaetosphaeronema	1	0		g__Hapsidospora	20	0.99474		143	g__Bipolaris	0.14397	0.18634	0.00011
g__Remersonia	g__Humicola	1	0		g__Gaertneriomyces	20	0.99474		144	g__Natantispora	0.00778	0.18604	0
g__Remersonia	g__Scedosporium	1	0		g__Peniophora	20	0.99474		145	g__Beauveria	0.00778	0.18604	0
g__Remersonia	g__Roussoella	1	0		g__Rugosomyces	20	0.99474		146	g__Hyalorbilia	0.08171	0.18544	0.01646
g__Remersonia	g__Paraconiothyrium	1	0		g__Clitopilus	20	0.99474		147	g__Nigrospora	0.03891	0.18499	0.00099
g__Rhizopus	g__Lecanicillium	1	0		g__Remersonia	20	0.99474		148	g__Cystobasidium	0.01946	0.18455	0.00124
g__Rhizopus	g__Meira	1	0		g__Humicola	20	0.99474		149	g__Periconia	0.07004	0.18455	0
g__Rhizopus	g__Sporormiella	1	0		g__Scedosporium	20	0.99474		150	g__Cystofilobasidium	0.07782	0.18425	0.01161
g__Rhytidhysteron	g__Acrostalagmus	1	0		g__Paraconiothyrium	20	0.99474		151	g__Myrothecium	0.01167	0.18352	0.00728
g__Robbauera	g__Flavodon	1	0		g__Roussoella	20	0.99474		152	g__Schizophyllum	0.12062	0.18293	0
g__Robbauera	g__Entoloma	1	0		g__Heydenia	20	0.91053		153	g__Tausonia	0.07782	0.18264	0.00409
g__Robbauera	g__Wardomyces	1	0		g__Tausonia	20	0.90526		154	g__Coniothyrium	0.02335	0.18264	0.00736
g__Robbauera	g__Hirsutella	1	0		g__Sordaria	20	0.91053		155	g__Exophiala	0.05837	0.18106	0.04627
g__Robbauera	g__Stephanonectria	1	0		g__Pseudogymnoascus	20	0.91053		156	g__Volutella	0.05837	0.18106	0.04627
g__Robbauera	g__Paracremonium	1	0		g__Eleutherascus	20	0.91053		157	g__Leucothecium	0.03113	0.18092	0.01536
g__Robbauera	g__Scutellinia	1	0		g__Auricularia	19	0.90058		158	g__Alternaria	0.1323	0.17797	0.03332
g__Robbauera	g__Peziza	1	0		g__Gamsia	19	0.99415		159	g__Naohidea	0.12451	0.1777	0.01001
g__Robbauera	g__Oidiodendron	1	0		g__Psathyrella	19	0.99415		160	g__Diutina	0.12451	0.1777	0.01001
g__Robbauera	g__Rhytidhysteron	1	0		g__Mucor	19	0.99415		161	g__Ascobolus	0.0428	0.17742	0.01895
g__Robbauera	g__Acrostalagmus	1	0		g__Uncinocarpus	19	0.99415		162	g__Lecythophora	0.07393	0.17486	0
g__Rugosomyces	g__Clitopilus	1	0		g__Olpidium	19	0.99415		163	g__Nigrograna	0.07393	0.17486	0
g__Rugosomyces	g__Remersonia	1	0		g__Ovatospora	19	0.99415		164	g__Verticillium	0.07393	0.17486	0
g__Rugosomyces	g__Humicola	1	0		g__Dichotomopilus	19	0.99415		165	g__Kernia	0.07393	0.17486	0
g__Rugosomyces	g__Scedosporium	1	0		g__Kernia	19	0.99415		166	g__Dichotomopilus	0.07393	0.17486	0
g__Rugosomyces	g__Roussoella	1	0		g__Verticillium	19	0.99415		167	g__Ovatospora	0.07393	0.17486	0
g__Rugosomyces	g__Paraconiothyrium	1	0		g__Nigrograna	19	0.99415		168	g__Olpidium	0.07393	0.17486	0
g__Scedosporium	g__Roussoella	1	0		g__Lecythophora	19	0.99415		169	g__Uncinocarpus	0.07393	0.17486	0
g__Scedosporium	g__Paraconiothyrium	1	0		g__Periconia	18	1		170	g__Mucor	0.07393	0.17486	0
g__Scolecobasidium	g__Nectriella	1	0		g__Thermomyces	17	0.66176		171	g__Psathyrella	0.07393	0.17486	0
g__Scutellinia	g__Peziza	1	0		g__Edenia	17	0.44118		172	g__Gamsia	0.07393	0.17486	0
g__Scutellinia	g__Oidiodendron	1	0		g__Clonostachys	17	0.73529		173	g__Sporidiobolus	0.12451	0.17446	0.00305
g__Scutellinia	g__Rhytidhysteron	1	0		g__Sphaerellopsis	15	0.59048		174	g__Pseudocercospora	0.12451	0.17446	0.00305
g__Scutellinia	g__Acrostalagmus	1	0		g__Occultifur	15	0.53333		175	g__Pseudopithomyces	0.12062	0.17419	0.00253
g__Serendipita	g__Podoscypha	1	0		g__Immersiella	15	0.87619		176	g__Golubevia	0.12062	0.17419	0.00224
g__Serendipita	g__Bjerkandera	1	0		g__Hansfordia	15	0.87619		177	g__Epicoccum	0.12062	0.17419	0.00224
g__Serendipita	g__Phallus	1	0		g__Volutella	15	0.87619		178	g__Hannaella	0.12062	0.17419	0.00224
g__Serendipita	g__Calocybe	1	0		g__Exophiala	15	0.87619		179	g__Hansfordia	0.05837	0.17327	0.03484
g__Serendipita	g__Pyxidiophora	1	0		g__Coprinopsis	15	0.86667		180	g__Immersiella	0.05837	0.17327	0.03484
g__Serendipita	g__Hydropisphaera	1	0		g__Aureobasidium	14	1		181	g__Strelitziana	0.12062	0.17301	0.00605
g__Sporormiella	g__Lecanicillium	1	0		g__Cornuvesica	14	1		182	g__Cladosporium	0.12062	0.17301	0.01053
g__Stephanonectria	g__Paracremonium	1	0		g__Dichotomophthora	14	1		183	g__Saitozyma	0.12062	0.17301	0.00684
g__Stephanonectria	g__Scutellinia	1	0		g__Metarhizium	14	1		184	g__Phaeosphaeriopsis	0.12062	0.17301	0.00684
g__Stephanonectria	g__Peziza	1	0		g__Cyphellophora	14	1		185	g__Setophaeosphaeria	0.11673	0.17288	0.00086
g__Stephanonectria	g__Oidiodendron	1	0		g__Holtermanniella	14	1		186	g__Ophiosphaerella	0.11673	0.17288	0.00086
g__Stephanonectria	g__Rhytidhysteron	1	0		g__Perenniporia	14	1		187	g__Plenodomus	0.11284	0.17275	0.00076
g__Stephanonectria	g__Acrostalagmus	1	0		g__Gyrothrix	14	1		188	g__Biatriospora	0.11284	0.17275	0.00076
g__Trichosporon	g__Cutaneotrichosporon	1	0		g__Eutypella	14	1		189	g__Lophiotrema	0.11284	0.17275	0.00076
g__Trichosporon	g__Phoma	1	0		g__Kodamaea	14	1		190	g__Amphobotrys	0.11284	0.17275	0.00076
g__Trichosporon	g__Starmerella	1	0		g__Sphaeronaemella	14	1		191	g__Coniella	0.11284	0.17275	0.00076
g__Verticillium	g__Nigrograna	1	0		g__Hormographiella	12	0.45455		192	g__Dirkmeia	0.11284	0.17275	0.00076
g__Verticillium	g__Lecythophora	1	0		g__Cryptococcus_f__Tremellaceae	12	0.36364		193	g__Moesziomyces	0.11284	0.17275	0.00076
g__Wallemia	g__Serendipita	1	0		g__Mortierella	11	0.41818		194	g__Leptospora	0.10895	0.17249	0.00056
g__Wallemia	g__Podoscypha	1	0		g__Chordomyces	11	0.6		195	g__Diaporthe	0.01556	0.17185	0.0757
g__Wallemia	g__Bjerkandera	1	0		g__Ascobolus	11	0.41818		196	g__Septoria	0.11284	0.17121	0.07256
g__Wallemia	g__Phallus	1	0		g__Stagonosporopsis	10	0.53333		197	g__Cryptococcus_f__Tremellaceae	0.04669	0.16734	0.01205
g__Wallemia	g__Calocybe	1	0		g__Nigrospora	10	0.82222		198	g__Aureobasidium	0.05447	0.16722	0
g__Wallemia	g__Pyxidiophora	1	0		g__Cheilymenia	8	0.46429		199	g__Bullera	0.02335	0.16698	0.00219
g__Wallemia	g__Hydropisphaera	1	0		g__Leucothecium	8	0.71429		200	g__Sphaerellopsis	0.05837	0.16649	0.00353
g__Wardomyces	g__Hirsutella	1	0		g__Meyerozyma	7	0.71429		201	g__Malassezia	0.10895	0.16377	0
g__Wardomyces	g__Stephanonectria	1	0		g__Dissoconium	7	0.7619		202	g__Trechispora	0.00778	0.16353	0
g__Wardomyces	g__Paracremonium	1	0		g__Neosulcatispora	7	0.71429		203	g__Corynascella	0.02724	0.16318	1e-05
g__Wardomyces	g__Scutellinia	1	0		g__Lectera	7	0.57143		204	g__Botryotrichum	0.02724	0.16318	1e-05
g__Wardomyces	g__Peziza	1	0		g__Stilbella	7	0.33333		205	g__Hydnophlebia	0.02724	0.16318	1e-05
g__Wardomyces	g__Oidiodendron	1	0		g__Lyomyces	7	0.7619		206	g__Lyomyces	0.02724	0.16318	6e-05
g__Wardomyces	g__Rhytidhysteron	1	0		g__Hydnophlebia	7	0.90476		207	g__Candida	0.02335	0.16307	0
g__Wardomyces	g__Acrostalagmus	1	0		g__Botryotrichum	7	0.90476		208	g__Coprinopsis	0.05837	0.16284	0.00736
g__Wickerhamomyces	g__Ascocoryne	1	0		g__Corynascella	7	0.90476		209	g__Chrysosporium	0.01167	0.16272	1e-05
g__Wickerhamomyces	g__Pithya	1	0		g__Setosphaeria	7	1		210	g__Sphaeronaemella	0.05447	0.16272	0
g__Entoloma	g__Pithoascus	1	1.16043e-126		g__Sarocladium	7	1		211	g__Kodamaea	0.05447	0.16272	0
g__Entoloma	g__Scolecobasidium	1	1.16043e-126		g__Curvularia	7	1		212	g__Eutypella	0.05447	0.16272	0
g__Entoloma	g__Nectriella	1	1.16043e-126		g__Simplicillium	7	1		213	g__Gyrothrix	0.05447	0.16272	0
g__Peziza	g__Scolecobasidium	1	1.16043e-126		g__Trichosporon	7	1		214	g__Perenniporia	0.05447	0.16272	0
g__Peziza	g__Nectriella	1	1.16043e-126		g__Cutaneotrichosporon	7	1		215	g__Holtermanniella	0.05447	0.16272	0
g__Pithoascus	g__Peziza	1	1.16043e-126		g__Phoma	7	1		216	g__Cyphellophora	0.05447	0.16272	0
g__Acrostalagmus	g__Thelonectria	1	2.97071e-124		g__Starmerella	7	1		217	g__Metarhizium	0.05447	0.16272	0
g__Arthrinium	g__Cladophialophora	1	2.97071e-124		g__Wickerhamomyces	6	0.93333		218	g__Dichotomophthora	0.05447	0.16272	0
g__Auriculibuller	g__Cladophialophora	1	2.97071e-124		g__Ascocoryne	6	0.93333		219	g__Cornuvesica	0.05447	0.16272	0
g__Cladophialophora	g__Neodevriesia	1	2.97071e-124		g__Pithya	6	0.93333		220	g__Papiliotrema	0.11284	0.16101	0.00184
g__Cladophialophora	g__Chaetosphaeronema	1	2.97071e-124		g__Phaeosphaeria	6	0.86667		221	g__Ceratobasidium	0.11284	0.1609	0.00104
g__Cristinia	g__Cladophialophora	1	2.97071e-124		g__Coniothyrium	6	0.66667		222	g__Neocucurbitaria	0.10895	0.16079	1e-05
g__Flavodon	g__Thelonectria	1	2.97071e-124		g__Bullera	6	0.6		223	g__Fusarium	0.10895	0.16079	1e-05
g__Hirsutella	g__Thelonectria	1	2.97071e-124		g__Candida	6	1		224	g__Deniquelata	0.10117	0.16011	0.00736
g__Lepista	g__Cladophialophora	1	2.97071e-124		g__Uwebraunia	5	1		225	g__Stagonosporopsis	0.03891	0.16011	0.0093
g__Nectriella	g__Thelonectria	1	2.97071e-124		g__Tilletiopsis	5	0.5		226	g__Neosulcatispora	0.02724	0.15978	0.00183
g__Oidiodendron	g__Thelonectria	1	2.97071e-124		g__Cystobasidium	5	0.7		227	g__Phaeosphaeria	0.02335	0.15967	5e-05
g__Olpidium	g__Ovatospora	1	2.97071e-124		g__Schizothecium	5	0.9		228	g__Hormographiella	0.04669	0.15923	0.02499
g__Olpidium	g__Dichotomopilus	1	2.97071e-124		g__Rhodosporidiobolus	4	0.66667		229	g__Meyerozyma	0.02724	0.15835	0.00736
g__Olpidium	g__Kernia	1	2.97071e-124		g__Diaporthe	4	0.16667		230	g__Paraphoma	0.00389	0.15318	0
g__Olpidium	g__Verticillium	1	2.97071e-124		g__Peroneutypa	4	0.33333		231	g__Colletotrichum	0.00778	0.14719	0.00018
g__Olpidium	g__Nigrograna	1	2.97071e-124		g__Alfaria	4	0.66667		232	g__Gaeumannomyces	0.01167	0.14672	0
g__Olpidium	g__Lecythophora	1	2.97071e-124		g__Lophotrichus	4	0.16667		233	g__Microdiplodia	0.01167	0.14663	0
g__Paracremonium	g__Thelonectria	1	2.97071e-124		g__Subplenodomus	3	1		234	g__Phomatospora	0.00778	0.14644	0
g__Peniophora	g__Rugosomyces	1	2.97071e-124		g__Gaeumannomyces	3	1		235	g__Torula	0.00389	0.14635	0
g__Peniophora	g__Clitopilus	1	2.97071e-124		g__Microdiplodia	3	1		236	g__Coprinellus	0.00389	0.14551	0
g__Peniophora	g__Remersonia	1	2.97071e-124		g__Pyrenochaetopsis	3	0.66667		237	g__Trametes	0.00389	0.139	0
g__Peniophora	g__Humicola	1	2.97071e-124		g__Fusariella	3	0.66667		238	g__Dissoconium	0.02724	0.13775	8e-05
g__Peniophora	g__Scedosporium	1	2.97071e-124		g__Myrothecium	3	0.33333		239	g__Pithya	0.02335	0.13766	2e-05
g__Peniophora	g__Roussoella	1	2.97071e-124		g__Chrysosporium	3	0.66667		240	g__Ascocoryne	0.02335	0.13766	2e-05
g__Peniophora	g__Paraconiothyrium	1	2.97071e-124		g__Rhizopus	3	1		241	g__Wickerhamomyces	0.02335	0.13766	2e-05
g__Pithoascus	g__Thelonectria	1	2.97071e-124		g__Meira	3	1		242	g__Sampaiozyma	0.00389	0.13701	0
g__Pyricularia	g__Cladophialophora	1	2.97071e-124		g__Sporormiella	3	1		243	g__Uwebraunia	0.01946	0.13668	0
g__Rasamsonia	g__Cladophialophora	1	2.97071e-124		g__Lecanicillium	3	1		244	g__Irpex	0.00389	0.13571	0
g__Rhytidhysteron	g__Thelonectria	1	2.97071e-124		g__Colletotrichum	2	0		245	g__Starmerella	0.02724	0.02724	0
g__Robbauera	g__Thelonectria	1	2.97071e-124		g__Phomatospora	2	1		246	g__Phoma	0.02724	0.02724	0
g__Scolecobasidium	g__Thelonectria	1	2.97071e-124		g__Beauveria	2	1		247	g__Cutaneotrichosporon	0.02724	0.02724	0
g__Scutellinia	g__Thelonectria	1	2.97071e-124		g__Natantispora	2	1		248	g__Trichosporon	0.02724	0.02724	0
g__Stephanonectria	g__Thelonectria	1	2.97071e-124		g__Ochroconis	2	1		249	g__Simplicillium	0.02724	0.02724	0
g__Wardomyces	g__Thelonectria	1	2.97071e-124		g__Trechispora	2	1		250	g__Curvularia	0.02724	0.02724	0
g__Flavodon	g__Pithoascus	1	7.61361e-123		g__Irpex	1	0		251	g__Sarocladium	0.02724	0.02724	0
g__Flavodon	g__Scolecobasidium	1	7.61361e-123		g__Coprinellus	1	0		252	g__Setosphaeria	0.02724	0.02724	0
g__Flavodon	g__Nectriella	1	7.61361e-123		g__Sampaiozyma	1	0		253	g__Lecanicillium	0.01167	0.01167	0
g__Gyrothrix	g__Eutypella	1	7.61361e-123		g__Torula	1	0		254	g__Sporormiella	0.01167	0.01167	0
g__Gyrothrix	g__Kodamaea	1	7.61361e-123		g__Paraphoma	1	0		255	g__Meira	0.01167	0.01167	0
g__Gyrothrix	g__Sphaeronaemella	1	7.61361e-123		g__Trametes	1	0		256	g__Rhizopus	0.01167	0.01167	0
g__Hirsutella	g__Scolecobasidium	1	7.61361e-123		g__Mycothermus	1	0		257	g__Oliveonia	0.00389	0.00389	0
g__Hirsutella	g__Nectriella	1	7.61361e-123		g__Oliveonia	1	0		258	g__Mycothermus	0.00389	0.00389	0
g__Holtermanniella	g__Perenniporia	1	7.61361e-123
g__Holtermanniella	g__Eutypella	1	7.61361e-123
g__Holtermanniella	g__Kodamaea	1	7.61361e-123
g__Holtermanniella	g__Sphaeronaemella	1	7.61361e-123
g__Nectriella	g__Acrostalagmus	1	7.61361e-123
g__Oidiodendron	g__Scolecobasidium	1	7.61361e-123
g__Oidiodendron	g__Nectriella	1	7.61361e-123
g__Paracremonium	g__Scolecobasidium	1	7.61361e-123
g__Paracremonium	g__Nectriella	1	7.61361e-123
g__Perenniporia	g__Gyrothrix	1	7.61361e-123
g__Pithoascus	g__Hirsutella	1	7.61361e-123
g__Pithoascus	g__Stephanonectria	1	7.61361e-123
g__Pithoascus	g__Paracremonium	1	7.61361e-123
g__Pithoascus	g__Scutellinia	1	7.61361e-123
g__Pithoascus	g__Oidiodendron	1	7.61361e-123
g__Pithoascus	g__Rhytidhysteron	1	7.61361e-123
g__Pithoascus	g__Acrostalagmus	1	7.61361e-123
g__Rhytidhysteron	g__Scolecobasidium	1	7.61361e-123
g__Rhytidhysteron	g__Nectriella	1	7.61361e-123
g__Robbauera	g__Pithoascus	1	7.61361e-123
g__Robbauera	g__Scolecobasidium	1	7.61361e-123
g__Robbauera	g__Nectriella	1	7.61361e-123
g__Scolecobasidium	g__Acrostalagmus	1	7.61361e-123
g__Scutellinia	g__Scolecobasidium	1	7.61361e-123
g__Scutellinia	g__Nectriella	1	7.61361e-123
g__Stephanonectria	g__Scolecobasidium	1	7.61361e-123
g__Stephanonectria	g__Nectriella	1	7.61361e-123
g__Wardomyces	g__Pithoascus	1	7.61361e-123
g__Wardomyces	g__Scolecobasidium	1	7.61361e-123
g__Wardomyces	g__Nectriella	1	7.61361e-123
g__Gaertneriomyces	g__Peniophora	0.99999	3.35282e-39
g__Gaertneriomyces	g__Rugosomyces	0.99999	3.35282e-39
g__Gaertneriomyces	g__Clitopilus	0.99999	3.35282e-39
g__Gaertneriomyces	g__Remersonia	0.99999	3.35282e-39
g__Gaertneriomyces	g__Humicola	0.99999	3.35282e-39
g__Gaertneriomyces	g__Scedosporium	0.99999	3.35282e-39
g__Gaertneriomyces	g__Roussoella	0.99999	3.35282e-39
g__Gaertneriomyces	g__Paraconiothyrium	0.99999	3.35282e-39
g__Hapsidospora	g__Peniophora	0.99992	1.33816e-31
g__Hapsidospora	g__Rugosomyces	0.99992	1.33816e-31
g__Hapsidospora	g__Clitopilus	0.99992	1.33816e-31
g__Hapsidospora	g__Remersonia	0.99992	1.33816e-31
g__Hapsidospora	g__Humicola	0.99992	1.33816e-31
g__Hapsidospora	g__Scedosporium	0.99992	1.33816e-31
g__Hapsidospora	g__Roussoella	0.99992	1.33816e-31
g__Hapsidospora	g__Paraconiothyrium	0.99992	1.33816e-31
g__Hapsidospora	g__Gaertneriomyces	0.99991	2.00438e-31
g__Solicoccozyma	g__Entoloma	0.99954	9.44339e-26
g__Solicoccozyma	g__Pithoascus	0.99954	9.44339e-26
g__Solicoccozyma	g__Peziza	0.99954	9.44339e-26
g__Solicoccozyma	g__Scolecobasidium	0.99954	9.44339e-26
g__Solicoccozyma	g__Nectriella	0.99954	9.44339e-26
g__Solicoccozyma	g__Thelonectria	0.99954	9.44339e-26
g__Solicoccozyma	g__Robbauera	0.99954	9.44339e-26
g__Solicoccozyma	g__Flavodon	0.99954	9.44339e-26
g__Solicoccozyma	g__Wardomyces	0.99954	9.44339e-26
g__Solicoccozyma	g__Hirsutella	0.99954	9.44339e-26
g__Solicoccozyma	g__Stephanonectria	0.99954	9.44339e-26
g__Solicoccozyma	g__Paracremonium	0.99954	9.44339e-26
g__Solicoccozyma	g__Scutellinia	0.99954	9.44339e-26
g__Solicoccozyma	g__Oidiodendron	0.99954	9.44339e-26
g__Solicoccozyma	g__Rhytidhysteron	0.99954	9.44339e-26
g__Solicoccozyma	g__Acrostalagmus	0.99954	9.44339e-26
g__Cephaliophora	g__Peniophora	0.99926	4.49123e-24
g__Cephaliophora	g__Rugosomyces	0.99926	4.49123e-24
g__Cephaliophora	g__Clitopilus	0.99926	4.49123e-24
g__Cephaliophora	g__Remersonia	0.99926	4.49123e-24
g__Cephaliophora	g__Humicola	0.99926	4.49123e-24
g__Cephaliophora	g__Scedosporium	0.99926	4.49123e-24
g__Cephaliophora	g__Roussoella	0.99926	4.49123e-24
g__Cephaliophora	g__Paraconiothyrium	0.99926	4.49123e-24
g__Cyphellophora	g__Sphaeronaemella	0.99926	4.6301e-24
g__Cyphellophora	g__Holtermanniella	0.99926	4.6301e-24
g__Cyphellophora	g__Perenniporia	0.99926	4.6301e-24
g__Cyphellophora	g__Gyrothrix	0.99926	4.6301e-24
g__Cyphellophora	g__Eutypella	0.99926	4.6301e-24
g__Cyphellophora	g__Kodamaea	0.99926	4.6301e-24
g__Cephaliophora	g__Gaertneriomyces	0.99924	5.55832e-24
g__Cephaliophora	g__Hapsidospora	0.99922	6.81474e-24
g__Simplicillium	g__Trichosporon	0.99905	3.19888e-23
g__Simplicillium	g__Cutaneotrichosporon	0.99905	3.19888e-23
g__Simplicillium	g__Phoma	0.99905	3.19888e-23
g__Simplicillium	g__Starmerella	0.99905	3.19888e-23
g__Metarhizium	g__Holtermanniella	0.99894	8.05997e-23
g__Metarhizium	g__Perenniporia	0.99894	8.05997e-23
g__Metarhizium	g__Gyrothrix	0.99894	8.05997e-23
g__Metarhizium	g__Eutypella	0.99894	8.05997e-23
g__Metarhizium	g__Kodamaea	0.99894	8.05997e-23
g__Metarhizium	g__Sphaeronaemella	0.99894	8.05997e-23
g__Uncinocarpus	g__Olpidium	0.99887	1.37275e-22
g__Uncinocarpus	g__Ovatospora	0.99887	1.37275e-22
g__Uncinocarpus	g__Dichotomopilus	0.99887	1.37275e-22
g__Uncinocarpus	g__Kernia	0.99887	1.37275e-22
g__Uncinocarpus	g__Verticillium	0.99887	1.37275e-22
g__Uncinocarpus	g__Nigrograna	0.99887	1.37275e-22
g__Uncinocarpus	g__Lecythophora	0.99887	1.37275e-22
g__Naganishia	g__Syncephalis	0.99885	1.58561e-22
g__Pseudeurotium	g__Robbauera	0.99847	1.47989e-21
g__Pseudeurotium	g__Flavodon	0.99847	1.47989e-21
g__Pseudeurotium	g__Entoloma	0.99847	1.47989e-21
g__Pseudeurotium	g__Wardomyces	0.99847	1.47989e-21
g__Pseudeurotium	g__Pithoascus	0.99847	1.47989e-21
g__Pseudeurotium	g__Hirsutella	0.99847	1.47989e-21
g__Pseudeurotium	g__Stephanonectria	0.99847	1.47989e-21
g__Pseudeurotium	g__Paracremonium	0.99847	1.47989e-21
g__Pseudeurotium	g__Scutellinia	0.99847	1.47989e-21
g__Pseudeurotium	g__Peziza	0.99847	1.47989e-21
g__Pseudeurotium	g__Oidiodendron	0.99847	1.47989e-21
g__Pseudeurotium	g__Rhytidhysteron	0.99847	1.47989e-21
g__Pseudeurotium	g__Scolecobasidium	0.99847	1.47989e-21
g__Pseudeurotium	g__Nectriella	0.99847	1.47989e-21
g__Pseudeurotium	g__Acrostalagmus	0.99847	1.47989e-21
g__Pseudeurotium	g__Thelonectria	0.99847	1.47989e-21
g__Metarhizium	g__Cyphellophora	0.99841	2.00931e-21
g__Pseudeurotium	g__Solicoccozyma	0.99841	2.03105e-21
g__Dirkmeia	g__Coniella	0.99839	2.2804e-21
g__Dirkmeia	g__Amphobotrys	0.99839	2.2804e-21
g__Dirkmeia	g__Lophiotrema	0.99839	2.2804e-21
g__Dirkmeia	g__Biatriospora	0.99839	2.2804e-21
g__Dirkmeia	g__Plenodomus	0.99839	2.2804e-21
g__Phyllozyma	g__Auriculibuller	0.9972	1.89091e-19
g__Phyllozyma	g__Lepista	0.9972	1.89091e-19
g__Phyllozyma	g__Cristinia	0.9972	1.89091e-19
g__Phyllozyma	g__Arthrinium	0.9972	1.89091e-19
g__Phyllozyma	g__Pyricularia	0.9972	1.89091e-19
g__Phyllozyma	g__Rasamsonia	0.9972	1.89091e-19
g__Phyllozyma	g__Cladophialophora	0.9972	1.89091e-19
g__Phyllozyma	g__Neodevriesia	0.9972	1.89091e-19
g__Phyllozyma	g__Chaetosphaeronema	0.9972	1.89091e-19
g__Naganishia	g__Robbauera	0.99704	2.95126e-19
g__Naganishia	g__Flavodon	0.99704	2.95126e-19
g__Naganishia	g__Entoloma	0.99704	2.95126e-19
g__Naganishia	g__Wardomyces	0.99704	2.95126e-19
g__Naganishia	g__Pithoascus	0.99704	2.95126e-19
g__Naganishia	g__Hirsutella	0.99704	2.95126e-19
g__Naganishia	g__Stephanonectria	0.99704	2.95126e-19
g__Naganishia	g__Paracremonium	0.99704	2.95126e-19
g__Naganishia	g__Scutellinia	0.99704	2.95126e-19
g__Naganishia	g__Peziza	0.99704	2.95126e-19
g__Naganishia	g__Oidiodendron	0.99704	2.95126e-19
g__Naganishia	g__Rhytidhysteron	0.99704	2.95126e-19
g__Naganishia	g__Scolecobasidium	0.99704	2.95126e-19
g__Naganishia	g__Nectriella	0.99704	2.95126e-19
g__Naganishia	g__Acrostalagmus	0.99704	2.95126e-19
g__Naganishia	g__Thelonectria	0.99704	2.95126e-19
g__Gymnoascus	g__Desmococcus	0.99688	4.50769e-19
g__Gymnoascus	g__Wallemia	0.99688	4.50769e-19
g__Gymnoascus	g__Serendipita	0.99688	4.50769e-19
g__Gymnoascus	g__Podoscypha	0.99688	4.50769e-19
g__Gymnoascus	g__Bjerkandera	0.99688	4.50769e-19
g__Gymnoascus	g__Phallus	0.99688	4.50769e-19
g__Gymnoascus	g__Calocybe	0.99688	4.50769e-19
g__Gymnoascus	g__Pyxidiophora	0.99688	4.50769e-19
g__Gymnoascus	g__Hydropisphaera	0.99688	4.50769e-19
g__Conocybe	g__Gaertneriomyces	0.99684	4.90058e-19
g__Conocybe	g__Hapsidospora	0.9967	6.95811e-19
g__Iodophanus	g__Leuconeurospora	0.99664	7.99713e-19
g__Conocybe	g__Peniophora	0.99664	8.07355e-19
g__Conocybe	g__Rugosomyces	0.99664	8.07355e-19
g__Conocybe	g__Clitopilus	0.99664	8.07355e-19
g__Conocybe	g__Remersonia	0.99664	8.07355e-19
g__Conocybe	g__Humicola	0.99664	8.07355e-19
g__Conocybe	g__Scedosporium	0.99664	8.07355e-19
g__Conocybe	g__Roussoella	0.99664	8.07355e-19
g__Conocybe	g__Paraconiothyrium	0.99664	8.07355e-19
g__Mucor	g__Olpidium	0.99656	9.71575e-19
g__Mucor	g__Ovatospora	0.99656	9.71575e-19
g__Mucor	g__Dichotomopilus	0.99656	9.71575e-19
g__Mucor	g__Kernia	0.99656	9.71575e-19
g__Mucor	g__Verticillium	0.99656	9.71575e-19
g__Mucor	g__Nigrograna	0.99656	9.71575e-19
g__Mucor	g__Lecythophora	0.99656	9.71575e-19
g__Naganishia	g__Solicoccozyma	0.99632	1.66281e-18
g__Naganishia	g__Pseudeurotium	0.99615	2.38319e-18
g__Curvularia	g__Simplicillium	0.99611	2.61025e-18
g__Iodophanus	g__Desmococcus	0.99586	4.2543e-18
g__Iodophanus	g__Wallemia	0.99586	4.2543e-18
g__Iodophanus	g__Serendipita	0.99586	4.2543e-18
g__Iodophanus	g__Podoscypha	0.99586	4.2543e-18
g__Iodophanus	g__Bjerkandera	0.99586	4.2543e-18
g__Iodophanus	g__Phallus	0.99586	4.2543e-18
g__Iodophanus	g__Calocybe	0.99586	4.2543e-18
g__Iodophanus	g__Pyxidiophora	0.99586	4.2543e-18
g__Iodophanus	g__Hydropisphaera	0.99586	4.2543e-18
g__Ustilago	g__Pseudeurotium	0.99566	6.29263e-18
g__Conocybe	g__Cephaliophora	0.9955	8.32351e-18
g__Ustilago	g__Robbauera	0.99507	1.73521e-17
g__Ustilago	g__Flavodon	0.99507	1.73521e-17
g__Ustilago	g__Entoloma	0.99507	1.73521e-17
g__Ustilago	g__Wardomyces	0.99507	1.73521e-17
g__Ustilago	g__Pithoascus	0.99507	1.73521e-17
g__Ustilago	g__Hirsutella	0.99507	1.73521e-17
g__Ustilago	g__Stephanonectria	0.99507	1.73521e-17
g__Ustilago	g__Paracremonium	0.99507	1.73521e-17
g__Ustilago	g__Scutellinia	0.99507	1.73521e-17
g__Ustilago	g__Peziza	0.99507	1.73521e-17
g__Ustilago	g__Oidiodendron	0.99507	1.73521e-17
g__Ustilago	g__Rhytidhysteron	0.99507	1.73521e-17
g__Ustilago	g__Scolecobasidium	0.99507	1.73521e-17
g__Ustilago	g__Nectriella	0.99507	1.73521e-17
g__Ustilago	g__Acrostalagmus	0.99507	1.73521e-17
g__Ustilago	g__Thelonectria	0.99507	1.73521e-17
g__Gibellulopsis	g__Desmococcus	0.99503	1.83477e-17
g__Gibellulopsis	g__Wallemia	0.99503	1.83477e-17
g__Gibellulopsis	g__Serendipita	0.99503	1.83477e-17
g__Gibellulopsis	g__Podoscypha	0.99503	1.83477e-17
g__Gibellulopsis	g__Bjerkandera	0.99503	1.83477e-17
g__Gibellulopsis	g__Phallus	0.99503	1.83477e-17
g__Gibellulopsis	g__Calocybe	0.99503	1.83477e-17
g__Gibellulopsis	g__Pyxidiophora	0.99503	1.83477e-17
g__Gibellulopsis	g__Hydropisphaera	0.99503	1.83477e-17
g__Chaetomium	g__Pseudeurotium	0.995	1.94826e-17
g__Mucor	g__Uncinocarpus	0.99493	2.15043e-17
g__Fusicolla	g__Robbauera	0.99459	3.65381e-17
g__Fusicolla	g__Flavodon	0.99459	3.65381e-17
g__Fusicolla	g__Entoloma	0.99459	3.65381e-17
g__Fusicolla	g__Wardomyces	0.99459	3.65381e-17
g__Fusicolla	g__Pithoascus	0.99459	3.65381e-17
g__Fusicolla	g__Hirsutella	0.99459	3.65381e-17
g__Fusicolla	g__Stephanonectria	0.99459	3.65381e-17
g__Fusicolla	g__Paracremonium	0.99459	3.65381e-17
g__Fusicolla	g__Scutellinia	0.99459	3.65381e-17
g__Fusicolla	g__Peziza	0.99459	3.65381e-17
g__Fusicolla	g__Oidiodendron	0.99459	3.65381e-17
g__Fusicolla	g__Rhytidhysteron	0.99459	3.65381e-17
g__Fusicolla	g__Scolecobasidium	0.99459	3.65381e-17
g__Fusicolla	g__Nectriella	0.99459	3.65381e-17
g__Fusicolla	g__Acrostalagmus	0.99459	3.65381e-17
g__Fusicolla	g__Thelonectria	0.99459	3.65381e-17
g__Stachybotrys	g__Thielavia	0.99428	5.64325e-17
g__Gibellulopsis	g__Vishniacozyma	0.99419	6.41402e-17
g__Ustilago	g__Solicoccozyma	0.99415	6.76603e-17
g__Cercospora	g__Dioszegia	0.99406	7.6341e-17
g__Chaetomium	g__Naganishia	0.9938	1.08084e-16
g__Fusicolla	g__Solicoccozyma	0.99352	1.53883e-16
g__Pyrenochaeta	g__Arnium	0.99329	2.01353e-16
g__Chaetomium	g__Syncephalis	0.99304	2.71932e-16
g__Neocosmospora	g__Exserohilum	0.99296	2.9587e-16
g__Iodophanus	g__Gymnoascus	0.99272	3.8642e-16
g__Chaetomium	g__Arnium	0.99265	4.1979e-16
g__Curvularia	g__Trichosporon	0.99264	4.25009e-16
g__Curvularia	g__Cutaneotrichosporon	0.99264	4.25009e-16
g__Curvularia	g__Phoma	0.99264	4.25009e-16
g__Curvularia	g__Starmerella	0.99264	4.25009e-16
g__Neocosmospora	g__Chaetomium	0.9926	4.39876e-16
g__Fusicolla	g__Pseudeurotium	0.99249	4.95901e-16
g__Neocosmospora	g__Naganishia	0.99246	5.14534e-16
g__Neocosmospora	g__Pseudeurotium	0.99245	5.21082e-16
g__Gibellulopsis	g__Gymnoascus	0.99222	6.57402e-16
g__Syncephalis	g__Robbauera	0.99219	6.78341e-16
g__Syncephalis	g__Flavodon	0.99219	6.78341e-16
g__Syncephalis	g__Entoloma	0.99219	6.78341e-16
g__Syncephalis	g__Wardomyces	0.99219	6.78341e-16
g__Syncephalis	g__Pithoascus	0.99219	6.78341e-16
g__Syncephalis	g__Hirsutella	0.99219	6.78341e-16
g__Syncephalis	g__Stephanonectria	0.99219	6.78341e-16
g__Syncephalis	g__Paracremonium	0.99219	6.78341e-16
g__Syncephalis	g__Scutellinia	0.99219	6.78341e-16
g__Syncephalis	g__Peziza	0.99219	6.78341e-16
g__Syncephalis	g__Oidiodendron	0.99219	6.78341e-16
g__Syncephalis	g__Rhytidhysteron	0.99219	6.78341e-16
g__Syncephalis	g__Scolecobasidium	0.99219	6.78341e-16
g__Syncephalis	g__Nectriella	0.99219	6.78341e-16
g__Syncephalis	g__Acrostalagmus	0.99219	6.78341e-16
g__Syncephalis	g__Thelonectria	0.99219	6.78341e-16
g__Fusicolla	g__Naganishia	0.99186	9.42687e-16
g__Syncephalis	g__Pseudeurotium	0.99171	1.09294e-15
g__Ustilago	g__Naganishia	0.99146	1.38044e-15
g__Gibellulopsis	g__Iodophanus	0.99137	1.51168e-15
g__Syncephalis	g__Solicoccozyma	0.99132	1.58272e-15
g__Pseudeurotium	g__Arnium	0.99112	1.89157e-15
g__Neocosmospora	g__Syncephalis	0.99074	2.63855e-15
g__Neocosmospora	g__Solicoccozyma	0.99065	2.85606e-15
g__Neocosmospora	g__Robbauera	0.99043	3.43294e-15
g__Neocosmospora	g__Flavodon	0.99043	3.43294e-15
g__Neocosmospora	g__Entoloma	0.99043	3.43294e-15
g__Neocosmospora	g__Wardomyces	0.99043	3.43294e-15
g__Neocosmospora	g__Pithoascus	0.99043	3.43294e-15
g__Neocosmospora	g__Hirsutella	0.99043	3.43294e-15
g__Neocosmospora	g__Stephanonectria	0.99043	3.43294e-15
g__Neocosmospora	g__Paracremonium	0.99043	3.43294e-15
g__Neocosmospora	g__Scutellinia	0.99043	3.43294e-15
g__Neocosmospora	g__Peziza	0.99043	3.43294e-15
g__Neocosmospora	g__Oidiodendron	0.99043	3.43294e-15
g__Neocosmospora	g__Rhytidhysteron	0.99043	3.43294e-15
g__Neocosmospora	g__Scolecobasidium	0.99043	3.43294e-15
g__Neocosmospora	g__Nectriella	0.99043	3.43294e-15
g__Neocosmospora	g__Acrostalagmus	0.99043	3.43294e-15
g__Neocosmospora	g__Thelonectria	0.99043	3.43294e-15
g__Chaetomium	g__Robbauera	0.99023	4.03756e-15
g__Chaetomium	g__Flavodon	0.99023	4.03756e-15
g__Chaetomium	g__Entoloma	0.99023	4.03756e-15
g__Chaetomium	g__Wardomyces	0.99023	4.03756e-15
g__Chaetomium	g__Pithoascus	0.99023	4.03756e-15
g__Chaetomium	g__Hirsutella	0.99023	4.03756e-15
g__Chaetomium	g__Stephanonectria	0.99023	4.03756e-15
g__Chaetomium	g__Paracremonium	0.99023	4.03756e-15
g__Chaetomium	g__Scutellinia	0.99023	4.03756e-15
g__Chaetomium	g__Peziza	0.99023	4.03756e-15
g__Chaetomium	g__Oidiodendron	0.99023	4.03756e-15
g__Chaetomium	g__Rhytidhysteron	0.99023	4.03756e-15
g__Chaetomium	g__Scolecobasidium	0.99023	4.03756e-15
g__Chaetomium	g__Nectriella	0.99023	4.03756e-15
g__Chaetomium	g__Acrostalagmus	0.99023	4.03756e-15
g__Chaetomium	g__Thelonectria	0.99023	4.03756e-15
g__Chaetomium	g__Solicoccozyma	0.99018	4.21238e-15
g__Symmetrospora	g__Phyllozyma	0.98994	5.1209e-15
g__Vishniacozyma	g__Gymnoascus	0.98978	5.81726e-15
g__Dissoconium	g__Wickerhamomyces	0.98974	5.95859e-15
g__Dissoconium	g__Ascocoryne	0.98974	5.95859e-15
g__Dissoconium	g__Pithya	0.98974	5.95859e-15
g__Microascus	g__Hapsidospora	0.98964	6.4759e-15
g__Vishniacozyma	g__Desmococcus	0.98963	6.50987e-15
g__Vishniacozyma	g__Wallemia	0.98963	6.50987e-15
g__Vishniacozyma	g__Serendipita	0.98963	6.50987e-15
g__Vishniacozyma	g__Podoscypha	0.98963	6.50987e-15
g__Vishniacozyma	g__Bjerkandera	0.98963	6.50987e-15
g__Vishniacozyma	g__Phallus	0.98963	6.50987e-15
g__Vishniacozyma	g__Calocybe	0.98963	6.50987e-15
g__Vishniacozyma	g__Pyxidiophora	0.98963	6.50987e-15
g__Vishniacozyma	g__Hydropisphaera	0.98963	6.50987e-15
g__Exserohilum	g__Naganishia	0.98946	7.40401e-15
g__Auricularia	g__Gamsia	0.9891	9.67908e-15
g__Microascus	g__Gaertneriomyces	0.98889	1.13032e-14
g__Exserohilum	g__Solicoccozyma	0.98888	1.13263e-14
g__Exserohilum	g__Robbauera	0.98886	1.15103e-14
g__Exserohilum	g__Flavodon	0.98886	1.15103e-14
g__Exserohilum	g__Entoloma	0.98886	1.15103e-14
g__Exserohilum	g__Wardomyces	0.98886	1.15103e-14
g__Exserohilum	g__Pithoascus	0.98886	1.15103e-14
g__Exserohilum	g__Hirsutella	0.98886	1.15103e-14
g__Exserohilum	g__Stephanonectria	0.98886	1.15103e-14
g__Exserohilum	g__Paracremonium	0.98886	1.15103e-14
g__Exserohilum	g__Scutellinia	0.98886	1.15103e-14
g__Exserohilum	g__Peziza	0.98886	1.15103e-14
g__Exserohilum	g__Oidiodendron	0.98886	1.15103e-14
g__Exserohilum	g__Rhytidhysteron	0.98886	1.15103e-14
g__Exserohilum	g__Scolecobasidium	0.98886	1.15103e-14
g__Exserohilum	g__Nectriella	0.98886	1.15103e-14
g__Exserohilum	g__Acrostalagmus	0.98886	1.15103e-14
g__Exserohilum	g__Thelonectria	0.98886	1.15103e-14
g__Microascus	g__Peniophora	0.98881	1.19554e-14
g__Microascus	g__Rugosomyces	0.98881	1.19554e-14
g__Microascus	g__Clitopilus	0.98881	1.19554e-14
g__Microascus	g__Remersonia	0.98881	1.19554e-14
g__Microascus	g__Humicola	0.98881	1.19554e-14
g__Microascus	g__Scedosporium	0.98881	1.19554e-14
g__Microascus	g__Roussoella	0.98881	1.19554e-14
g__Microascus	g__Paraconiothyrium	0.98881	1.19554e-14
g__Exophiala	g__Cyphellophora	0.98869	1.29732e-14
g__Tremateia	g__Lophiostoma	0.9886	1.38287e-14
g__Paraphysoderma	g__Leuconeurospora	0.98857	1.41453e-14
g__Exserohilum	g__Pseudeurotium	0.98855	1.43537e-14
g__Cercophora	g__Microascus	0.9884	1.58861e-14
g__Exophiala	g__Holtermanniella	0.9883	1.69992e-14
g__Exophiala	g__Perenniporia	0.9883	1.69992e-14
g__Exophiala	g__Gyrothrix	0.9883	1.69992e-14
g__Exophiala	g__Eutypella	0.9883	1.69992e-14
g__Exophiala	g__Kodamaea	0.9883	1.69992e-14
g__Exophiala	g__Sphaeronaemella	0.9883	1.69992e-14
g__Exophiala	g__Metarhizium	0.98814	1.89045e-14
g__Microascus	g__Cephaliophora	0.98806	1.99976e-14
g__Bjerkandera	g__Leuconeurospora	0.98787	2.26914e-14
g__Calocybe	g__Leuconeurospora	0.98787	2.26914e-14
g__Desmococcus	g__Leuconeurospora	0.98787	2.26914e-14
g__Hydropisphaera	g__Leuconeurospora	0.98787	2.26914e-14
g__Phallus	g__Leuconeurospora	0.98787	2.26914e-14
g__Podoscypha	g__Leuconeurospora	0.98787	2.26914e-14
g__Pyxidiophora	g__Leuconeurospora	0.98787	2.26914e-14
g__Serendipita	g__Leuconeurospora	0.98787	2.26914e-14
g__Wallemia	g__Leuconeurospora	0.98787	2.26914e-14
g__Ustilago	g__Fusicolla	0.98783	2.32814e-14
g__Exserohilum	g__Fusicolla	0.9877	2.53785e-14
g__Paraphysoderma	g__Thielavia	0.98724	3.38493e-14
g__Fusicolla	g__Syncephalis	0.98718	3.52352e-14
g__Trichocladium	g__Pyrenochaeta	0.98701	3.92397e-14
g__Neocosmospora	g__Ustilago	0.987	3.93536e-14
g__Exserohilum	g__Syncephalis	0.98686	4.2825e-14
g__Titaea	g__Thielavia	0.98667	4.82153e-14
g__Myrothecium	g__Trechispora	0.9866	5.01202e-14
g__Ophiosphaerella	g__Hannaella	0.98652	5.26721e-14
g__Dichotomophthora	g__Cyphellophora	0.98651	5.27184e-14
g__Chaetomium	g__Ustilago	0.98647	5.4074e-14
g__Solicoccozyma	g__Arnium	0.98644	5.51894e-14
g__Geastrum	g__Gibellulopsis	0.98641	5.59433e-14
g__Ustilago	g__Syncephalis	0.98623	6.21609e-14
g__Hyalorbilia	g__Cystofilobasidium	0.98619	6.35587e-14
g__Acrostalagmus	g__Arnium	0.98618	6.42292e-14
g__Entoloma	g__Arnium	0.98618	6.42292e-14
g__Flavodon	g__Arnium	0.98618	6.42292e-14
g__Hirsutella	g__Arnium	0.98618	6.42292e-14
g__Nectriella	g__Arnium	0.98618	6.42292e-14
g__Oidiodendron	g__Arnium	0.98618	6.42292e-14
g__Paracremonium	g__Arnium	0.98618	6.42292e-14
g__Peziza	g__Arnium	0.98618	6.42292e-14
g__Pithoascus	g__Arnium	0.98618	6.42292e-14
g__Rhytidhysteron	g__Arnium	0.98618	6.42292e-14
g__Robbauera	g__Arnium	0.98618	6.42292e-14
g__Scolecobasidium	g__Arnium	0.98618	6.42292e-14
g__Scutellinia	g__Arnium	0.98618	6.42292e-14
g__Stephanonectria	g__Arnium	0.98618	6.42292e-14
g__Thelonectria	g__Arnium	0.98618	6.42292e-14
g__Wardomyces	g__Arnium	0.98618	6.42292e-14
g__Sordaria	g__Pseudogymnoascus	0.98611	6.67508e-14
g__Gymnoascus	g__Leuconeurospora	0.98608	6.80413e-14
g__Chaetomium	g__Exserohilum	0.98561	8.85702e-14
g__Microascus	g__Conocybe	0.98542	9.81955e-14
g__Neocosmospora	g__Fusicolla	0.9851	1.16715e-13
g__Pseudogymnoascus	g__Eleutherascus	0.98509	1.17424e-13
g__Gibellulopsis	g__Leuconeurospora	0.98474	1.4087e-13
g__Chaetomium	g__Fusicolla	0.98449	1.60438e-13
g__Pseudocercospora	g__Sporidiobolus	0.98408	1.97467e-13
g__Moesziomyces	g__Dirkmeia	0.98384	2.22147e-13
g__Vishniacozyma	g__Iodophanus	0.98369	2.39311e-13
g__Geastrum	g__Iodophanus	0.98355	2.55614e-13
g__Geastrum	g__Leuconeurospora	0.98349	2.63784e-13
g__Exserohilum	g__Ustilago	0.98349	2.64133e-13
g__Sporidiobolus	g__Hannaella	0.98342	2.73121e-13
g__Paraphysoderma	g__Stachybotrys	0.9832	3.02042e-13
g__Pseudorobillarda	g__Chalara	0.98289	3.5013e-13
g__Arachniotus	g__Podospora	0.98285	3.56478e-13
g__Cercophora	g__Conocybe	0.98279	3.65803e-13
g__Hyphodontia	g__Microascus	0.9825	4.18989e-13
g__Naganishia	g__Arnium	0.98246	4.26719e-13
g__Neocosmospora	g__Arnium	0.98179	5.73756e-13
g__Geastrum	g__Vishniacozyma	0.98168	6.03294e-13
g__Ophiosphaerella	g__Coniella	0.98164	6.13116e-13
g__Ophiosphaerella	g__Amphobotrys	0.98164	6.13116e-13
g__Ophiosphaerella	g__Lophiotrema	0.98164	6.13116e-13
g__Ophiosphaerella	g__Biatriospora	0.98164	6.13116e-13
g__Ophiosphaerella	g__Plenodomus	0.98164	6.13116e-13
g__Sporobolomyces	g__Filobasidium	0.98161	6.19941e-13
g__Moesziomyces	g__Coniella	0.98156	6.34498e-13
g__Moesziomyces	g__Amphobotrys	0.98156	6.34498e-13
g__Moesziomyces	g__Lophiotrema	0.98156	6.34498e-13
g__Moesziomyces	g__Biatriospora	0.98156	6.34498e-13
g__Moesziomyces	g__Plenodomus	0.98156	6.34498e-13
g__Plectosphaerella	g__Paraphysoderma	0.98143	6.71577e-13
g__Iodophanus	g__Apodus	0.98142	6.74534e-13
g__Plectosphaerella	g__Leuconeurospora	0.98138	6.86157e-13
g__Dichotomophthora	g__Holtermanniella	0.98136	6.90859e-13
g__Dichotomophthora	g__Perenniporia	0.98136	6.90859e-13
g__Dichotomophthora	g__Gyrothrix	0.98136	6.90859e-13
g__Dichotomophthora	g__Eutypella	0.98136	6.90859e-13
g__Dichotomophthora	g__Kodamaea	0.98136	6.90859e-13
g__Dichotomophthora	g__Sphaeronaemella	0.98136	6.90859e-13
g__Fusicolla	g__Arnium	0.98132	7.0418e-13
g__Gibellulopsis	g__Apodus	0.98114	7.58118e-13
g__Cercospora	g__Tremateia	0.98114	7.58987e-13
g__Tausonia	g__Mucor	0.981	8.04925e-13
g__Ophiosphaerella	g__Dirkmeia	0.98082	8.67176e-13
g__Geastrum	g__Desmococcus	0.98074	8.97591e-13
g__Geastrum	g__Wallemia	0.98074	8.97591e-13
g__Geastrum	g__Serendipita	0.98074	8.97591e-13
g__Geastrum	g__Podoscypha	0.98074	8.97591e-13
g__Geastrum	g__Bjerkandera	0.98074	8.97591e-13
g__Geastrum	g__Phallus	0.98074	8.97591e-13
g__Geastrum	g__Calocybe	0.98074	8.97591e-13
g__Geastrum	g__Pyxidiophora	0.98074	8.97591e-13
g__Geastrum	g__Hydropisphaera	0.98074	8.97591e-13
g__Cercophora	g__Hapsidospora	0.98067	9.22597e-13
g__Paraphysoderma	g__Titaea	0.98045	1.00779e-12
g__Titaea	g__Desmococcus	0.9802	1.11811e-12
g__Titaea	g__Wallemia	0.9802	1.11811e-12
g__Titaea	g__Serendipita	0.9802	1.11811e-12
g__Titaea	g__Podoscypha	0.9802	1.11811e-12
g__Titaea	g__Bjerkandera	0.9802	1.11811e-12
g__Titaea	g__Phallus	0.9802	1.11811e-12
g__Titaea	g__Calocybe	0.9802	1.11811e-12
g__Titaea	g__Pyxidiophora	0.9802	1.11811e-12
g__Titaea	g__Hydropisphaera	0.9802	1.11811e-12
g__Acaulium	g__Cercophora	0.9801	1.16392e-12
g__Trichocladium	g__Rhizophlyctis	0.97991	1.25445e-12
g__Ustilago	g__Arnium	0.9799	1.25933e-12
g__Dichotomophthora	g__Metarhizium	0.97983	1.29362e-12
g__Cercophora	g__Gaertneriomyces	0.97964	1.39103e-12
g__Plectosphaerella	g__Titaea	0.97961	1.40935e-12
g__Symmetrospora	g__Auriculibuller	0.97919	1.65776e-12
g__Symmetrospora	g__Lepista	0.97919	1.65776e-12
g__Symmetrospora	g__Cristinia	0.97919	1.65776e-12
g__Symmetrospora	g__Arthrinium	0.97919	1.65776e-12
g__Symmetrospora	g__Pyricularia	0.97919	1.65776e-12
g__Symmetrospora	g__Rasamsonia	0.97919	1.65776e-12
g__Symmetrospora	g__Cladophialophora	0.97919	1.65776e-12
g__Symmetrospora	g__Neodevriesia	0.97919	1.65776e-12
g__Symmetrospora	g__Chaetosphaeronema	0.97919	1.65776e-12
g__Uncinocarpus	g__Pseudogymnoascus	0.97902	1.76614e-12
g__Cercophora	g__Peniophora	0.97901	1.77344e-12
g__Cercophora	g__Rugosomyces	0.97901	1.77344e-12
g__Cercophora	g__Clitopilus	0.97901	1.77344e-12
g__Cercophora	g__Remersonia	0.97901	1.77344e-12
g__Cercophora	g__Humicola	0.97901	1.77344e-12
g__Cercophora	g__Scedosporium	0.97901	1.77344e-12
g__Cercophora	g__Paraconiothyrium	0.97901	1.77344e-12
g__Cercophora	g__Roussoella	0.97901	1.77344e-12
g__Plectosphaerella	g__Geastrum	0.97886	1.8752e-12
g__Leuconeurospora	g__Apodus	0.97882	1.90882e-12
g__Bjerkandera	g__Apodus	0.97844	2.19438e-12
g__Calocybe	g__Apodus	0.97844	2.19438e-12
g__Desmococcus	g__Apodus	0.97844	2.19438e-12
g__Hydropisphaera	g__Apodus	0.97844	2.19438e-12
g__Phallus	g__Apodus	0.97844	2.19438e-12
g__Podoscypha	g__Apodus	0.97844	2.19438e-12
g__Pyxidiophora	g__Apodus	0.97844	2.19438e-12
g__Serendipita	g__Apodus	0.97844	2.19438e-12
g__Wallemia	g__Apodus	0.97844	2.19438e-12
g__Ophiosphaerella	g__Moesziomyces	0.97836	2.25657e-12
g__Spizellomyces	g__Pyrenochaeta	0.97825	2.34966e-12
g__Chaetomium	g__Pyrenochaeta	0.9781	2.484e-12
g__Microdochium	g__Gibellulopsis	0.97799	2.58148e-12
g__Titaea	g__Leuconeurospora	0.97777	2.79623e-12
g__Cercophora	g__Cephaliophora	0.97774	2.82816e-12
g__Titaea	g__Gibellulopsis	0.97764	2.93289e-12
g__Titaea	g__Gymnoascus	0.97757	3.00458e-12
g__Sagenomella	g__Leuconeurospora	0.97755	3.02186e-12
g__Syncephalis	g__Arnium	0.97718	3.43876e-12
g__Hannaella	g__Moesziomyces	0.97708	3.5606e-12
g__Uncinocarpus	g__Eleutherascus	0.9768	3.91938e-12
g__Exserohilum	g__Arnium	0.97664	4.14546e-12
g__Alternaria	g__Diutina	0.9766	4.2007e-12
g__Alternaria	g__Naohidea	0.9766	4.2007e-12
g__Tausonia	g__Olpidium	0.97634	4.57927e-12
g__Tausonia	g__Ovatospora	0.97634	4.57927e-12
g__Tausonia	g__Dichotomopilus	0.97634	4.57927e-12
g__Tausonia	g__Kernia	0.97634	4.57927e-12
g__Tausonia	g__Verticillium	0.97634	4.57927e-12
g__Tausonia	g__Nigrograna	0.97634	4.57927e-12
g__Tausonia	g__Lecythophora	0.97634	4.57927e-12
g__Titaea	g__Microdochium	0.97634	4.59172e-12
g__Titaea	g__Geastrum	0.9763	4.65352e-12
g__Plectosphaerella	g__Gibellulopsis	0.97623	4.76087e-12
g__Phaeosphaeriopsis	g__Saitozyma	0.97604	5.05963e-12
g__Paraphysoderma	g__Iodophanus	0.97576	5.55678e-12
g__Gymnoascus	g__Apodus	0.97563	5.80127e-12
g__Tausonia	g__Uncinocarpus	0.97562	5.80906e-12
g__Psathyrella	g__Tausonia	0.9756	5.84689e-12
g__Vishniacozyma	g__Leuconeurospora	0.97547	6.11237e-12
g__Geastrum	g__Gymnoascus	0.97543	6.17618e-12
g__Exophiala	g__Dichotomophthora	0.97536	6.32854e-12
g__Microdochium	g__Desmococcus	0.97508	6.91229e-12
g__Microdochium	g__Wallemia	0.97508	6.91229e-12
g__Microdochium	g__Serendipita	0.97508	6.91229e-12
g__Microdochium	g__Podoscypha	0.97508	6.91229e-12
g__Microdochium	g__Bjerkandera	0.97508	6.91229e-12
g__Microdochium	g__Phallus	0.97508	6.91229e-12
g__Microdochium	g__Calocybe	0.97508	6.91229e-12
g__Microdochium	g__Pyxidiophora	0.97508	6.91229e-12
g__Microdochium	g__Hydropisphaera	0.97508	6.91229e-12
g__Trichoderma	g__Neocosmospora	0.97507	6.94242e-12
g__Titaea	g__Iodophanus	0.97502	7.0564e-12
g__Neosetophoma	g__Diutina	0.97494	7.23931e-12
g__Neosetophoma	g__Naohidea	0.97494	7.23931e-12
g__Myrmecridium	g__Trichocladium	0.9747	7.79161e-12
g__Tausonia	g__Pseudogymnoascus	0.97443	8.47647e-12
g__Sordaria	g__Eleutherascus	0.97443	8.48735e-12
g__Filobasidium	g__Dioszegia	0.97438	8.60416e-12
g__Paraphysoderma	g__Geastrum	0.97421	9.07271e-12
g__Plectosphaerella	g__Iodophanus	0.97381	1.02396e-11
g__Hannaella	g__Epicoccum	0.97348	1.13174e-11
g__Setophaeosphaeria	g__Moesziomyces	0.97308	1.27275e-11
g__Sporidiobolus	g__Moesziomyces	0.97285	1.36287e-11
g__Spizellomyces	g__Arnium	0.97274	1.40779e-11
g__Cercospora	g__Lophiostoma	0.9727	1.42486e-11
g__Titaea	g__Vishniacozyma	0.97263	1.45413e-11
g__Rhizophlyctis	g__Pyrenochaeta	0.97254	1.49086e-11
g__Plectosphaerella	g__Microdochium	0.9725	1.50959e-11
g__Plectosphaerella	g__Thielavia	0.97218	1.65434e-11
g__Sporobolomyces	g__Dioszegia	0.9721	1.69258e-11
g__Plectosphaerella	g__Gymnoascus	0.97195	1.76517e-11
g__Thermomyces	g__Acremonium	0.97162	1.93691e-11
g__Dioszegia	g__Tremateia	0.97129	2.11838e-11
g__Microdochium	g__Gymnoascus	0.97101	2.29312e-11
g__Hannaella	g__Coniella	0.97087	2.3768e-11
g__Hannaella	g__Amphobotrys	0.97087	2.3768e-11
g__Hannaella	g__Lophiotrema	0.97087	2.3768e-11
g__Hannaella	g__Biatriospora	0.97087	2.3768e-11
g__Hannaella	g__Plenodomus	0.97087	2.3768e-11
g__Hannaella	g__Dirkmeia	0.97086	2.38632e-11
g__Trichocladium	g__Arnium	0.97026	2.80347e-11
g__Dichotomopilus	g__Pseudogymnoascus	0.97021	2.83914e-11
g__Kernia	g__Pseudogymnoascus	0.97021	2.83914e-11
g__Lecythophora	g__Pseudogymnoascus	0.97021	2.83914e-11
g__Nigrograna	g__Pseudogymnoascus	0.97021	2.83914e-11
g__Olpidium	g__Pseudogymnoascus	0.97021	2.83914e-11
g__Ovatospora	g__Pseudogymnoascus	0.97021	2.83914e-11
g__Verticillium	g__Pseudogymnoascus	0.97021	2.83914e-11
g__Phaeosphaeriopsis	g__Cladosporium	0.97008	2.93738e-11
g__Ophiosphaerella	g__Setophaeosphaeria	0.96979	3.17069e-11
g__Pseudeurotium	g__Pyrenochaeta	0.96978	3.17928e-11
g__Dichotomopilus	g__Eleutherascus	0.96966	3.27829e-11
g__Kernia	g__Eleutherascus	0.96966	3.27829e-11
g__Lecythophora	g__Eleutherascus	0.96966	3.27829e-11
g__Nigrograna	g__Eleutherascus	0.96966	3.27829e-11
g__Olpidium	g__Eleutherascus	0.96966	3.27829e-11
g__Ovatospora	g__Eleutherascus	0.96966	3.27829e-11
g__Verticillium	g__Eleutherascus	0.96966	3.27829e-11
g__Cercophora	g__Penicillium	0.9694	3.50967e-11
g__Mucor	g__Pseudogymnoascus	0.96922	3.68113e-11
g__Plectosphaerella	g__Desmococcus	0.9692	3.69547e-11
g__Plectosphaerella	g__Wallemia	0.9692	3.69547e-11
g__Plectosphaerella	g__Serendipita	0.9692	3.69547e-11
g__Plectosphaerella	g__Podoscypha	0.9692	3.69547e-11
g__Plectosphaerella	g__Bjerkandera	0.9692	3.69547e-11
g__Plectosphaerella	g__Phallus	0.9692	3.69547e-11
g__Plectosphaerella	g__Calocybe	0.9692	3.69547e-11
g__Plectosphaerella	g__Pyxidiophora	0.9692	3.69547e-11
g__Plectosphaerella	g__Hydropisphaera	0.9692	3.69547e-11
g__Sagenomella	g__Paraphysoderma	0.96896	3.9358e-11
g__Fusarium	g__Moesziomyces	0.96864	4.26267e-11
g__Trichoderma	g__Syncephalis	0.96846	4.45816e-11
g__Choanephora	g__Gymnoascus	0.9683	4.64166e-11
g__Microdochium	g__Iodophanus	0.96748	5.68192e-11
g__Hannaella	g__Setophaeosphaeria	0.96742	5.76196e-11
g__Myrmecridium	g__Pseudorobillarda	0.96722	6.04108e-11
g__Setophaeosphaeria	g__Dirkmeia	0.96645	7.26199e-11
g__Trichoderma	g__Chaetomium	0.96599	8.09573e-11
g__Trichoderma	g__Exserohilum	0.96598	8.11036e-11
g__Choanephora	g__Gibellulopsis	0.9657	8.65195e-11
g__Titaea	g__Stachybotrys	0.96527	9.54144e-11
g__Plectosphaerella	g__Vishniacozyma	0.96512	9.8734e-11
g__Trichocladium	g__Spizellomyces	0.96496	1.02297e-10
g__Microdochium	g__Vishniacozyma	0.96496	1.02474e-10
g__Mucor	g__Eleutherascus	0.9649	1.03645e-10
g__Saitozyma	g__Dirkmeia	0.96483	1.05322e-10
g__Alternaria	g__Golubevia	0.9642	1.21201e-10
g__Neosetophoma	g__Alternaria	0.96403	1.25785e-10
g__Ustilago	g__Thelebolus	0.96397	1.27581e-10
g__Diutina	g__Golubevia	0.96387	1.30237e-10
g__Naohidea	g__Golubevia	0.96387	1.30237e-10
g__Psathyrella	g__Eleutherascus	0.96362	1.37675e-10
g__Arachniotus	g__Hapsidospora	0.96327	1.48356e-10
g__Microdochium	g__Leuconeurospora	0.96313	1.5294e-10
g__Erythrobasidium	g__Mycosphaerella	0.96306	1.55319e-10
g__Erythrobasidium	g__Stemphylium	0.96306	1.55319e-10
g__Paraphysoderma	g__Desmococcus	0.96297	1.58241e-10
g__Paraphysoderma	g__Wallemia	0.96297	1.58241e-10
g__Paraphysoderma	g__Serendipita	0.96297	1.58241e-10
g__Paraphysoderma	g__Podoscypha	0.96297	1.58241e-10
g__Paraphysoderma	g__Bjerkandera	0.96297	1.58241e-10
g__Paraphysoderma	g__Phallus	0.96297	1.58241e-10
g__Paraphysoderma	g__Calocybe	0.96297	1.58241e-10
g__Paraphysoderma	g__Pyxidiophora	0.96297	1.58241e-10
g__Paraphysoderma	g__Hydropisphaera	0.96297	1.58241e-10
g__Microdochium	g__Geastrum	0.96295	1.58882e-10
g__Cercophora	g__Hyphodontia	0.96286	1.62149e-10
g__Choanephora	g__Vishniacozyma	0.96268	1.68327e-10
g__Sagenomella	g__Iodophanus	0.96261	1.70653e-10
g__Vishniacozyma	g__Apodus	0.96241	1.78008e-10
g__Rhizophlyctis	g__Striaticonidium	0.96237	1.79484e-10
g__Uncinocarpus	g__Sordaria	0.96235	1.80461e-10
g__Chaetomium	g__Trichocladium	0.96234	1.80903e-10
g__Sagenomella	g__Plectosphaerella	0.96232	1.81527e-10
g__Saitozyma	g__Ophiosphaerella	0.96209	1.90605e-10
g__Leuconeurospora	g__Thielavia	0.96203	1.92867e-10
g__Plectosphaerella	g__Apodus	0.96187	1.99322e-10
g__Microdochium	g__Apodus	0.9618	2.02066e-10
g__Trichoderma	g__Naganishia	0.96173	2.05236e-10
g__Hannaella	g__Strelitziana	0.96157	2.11904e-10
g__Paraphysoderma	g__Gibellulopsis	0.96146	2.17016e-10
g__Chaetomium	g__Spizellomyces	0.96145	2.17257e-10
g__Saitozyma	g__Coniella	0.96121	2.2827e-10
g__Saitozyma	g__Amphobotrys	0.96121	2.2827e-10
g__Saitozyma	g__Lophiotrema	0.96121	2.2827e-10
g__Saitozyma	g__Biatriospora	0.96121	2.2827e-10
g__Saitozyma	g__Plenodomus	0.96121	2.2827e-10
g__Solicoccozyma	g__Pyrenochaeta	0.96116	2.30406e-10
g__Choanephora	g__Desmococcus	0.96102	2.37256e-10
g__Choanephora	g__Wallemia	0.96102	2.37256e-10
g__Choanephora	g__Serendipita	0.96102	2.37256e-10
g__Choanephora	g__Podoscypha	0.96102	2.37256e-10
g__Choanephora	g__Bjerkandera	0.96102	2.37256e-10
g__Choanephora	g__Phallus	0.96102	2.37256e-10
g__Choanephora	g__Calocybe	0.96102	2.37256e-10
g__Choanephora	g__Pyxidiophora	0.96102	2.37256e-10
g__Choanephora	g__Hydropisphaera	0.96102	2.37256e-10
g__Filobasidium	g__Cercospora	0.96087	2.44454e-10
g__Pseudorobillarda	g__Trichocladium	0.96083	2.46513e-10
g__Acrostalagmus	g__Pyrenochaeta	0.9604	2.68256e-10
g__Arachniotus	g__Peniophora	0.9604	2.68256e-10
g__Arachniotus	g__Rugosomyces	0.9604	2.68256e-10
g__Arachniotus	g__Clitopilus	0.9604	2.68256e-10
g__Arachniotus	g__Remersonia	0.9604	2.68256e-10
g__Arachniotus	g__Humicola	0.9604	2.68256e-10
g__Arachniotus	g__Scedosporium	0.9604	2.68256e-10
g__Arachniotus	g__Roussoella	0.9604	2.68256e-10
g__Arachniotus	g__Paraconiothyrium	0.9604	2.68256e-10
g__Entoloma	g__Pyrenochaeta	0.9604	2.68256e-10
g__Flavodon	g__Pyrenochaeta	0.9604	2.68256e-10
g__Hirsutella	g__Pyrenochaeta	0.9604	2.68256e-10
g__Nectriella	g__Pyrenochaeta	0.9604	2.68256e-10
g__Oidiodendron	g__Pyrenochaeta	0.9604	2.68256e-10
g__Paracremonium	g__Pyrenochaeta	0.9604	2.68256e-10
g__Peziza	g__Pyrenochaeta	0.9604	2.68256e-10
g__Pithoascus	g__Pyrenochaeta	0.9604	2.68256e-10
g__Rhytidhysteron	g__Pyrenochaeta	0.9604	2.68256e-10
g__Robbauera	g__Pyrenochaeta	0.9604	2.68256e-10
g__Scolecobasidium	g__Pyrenochaeta	0.9604	2.68256e-10
g__Scutellinia	g__Pyrenochaeta	0.9604	2.68256e-10
g__Stephanonectria	g__Pyrenochaeta	0.9604	2.68256e-10
g__Thelonectria	g__Pyrenochaeta	0.9604	2.68256e-10
g__Wardomyces	g__Pyrenochaeta	0.9604	2.68256e-10
g__Geastrum	g__Apodus	0.96034	2.71647e-10
g__Paraphysoderma	g__Gymnoascus	0.96033	2.72332e-10
g__Arachniotus	g__Gaertneriomyces	0.96032	2.72827e-10
g__Symmetrospora	g__Keissleriella	0.96018	2.80298e-10
g__Arachniotus	g__Conocybe	0.95977	3.04029e-10
g__Neocosmospora	g__Pyrenochaeta	0.95971	3.07548e-10
g__Plectosphaerella	g__Stachybotrys	0.95937	3.28443e-10
g__Titaea	g__Apodus	0.95936	3.29481e-10
g__Rhizophlyctis	g__Spizellomyces	0.95922	3.38658e-10
g__Fusarium	g__Dirkmeia	0.9591	3.45999e-10
g__Arachniotus	g__Cephaliophora	0.95902	3.51297e-10
g__Alternaria	g__Epicoccum	0.95895	3.56506e-10
g__Hannaella	g__Golubevia	0.95892	3.5823e-10
g__Ophiosphaerella	g__Sporidiobolus	0.95869	3.74664e-10
g__Myrmecridium	g__Spizellomyces	0.95866	3.76869e-10
g__Setophaeosphaeria	g__Coniella	0.95811	4.18147e-10
g__Setophaeosphaeria	g__Amphobotrys	0.95811	4.18147e-10
g__Setophaeosphaeria	g__Lophiotrema	0.95811	4.18147e-10
g__Setophaeosphaeria	g__Biatriospora	0.95811	4.18147e-10
g__Setophaeosphaeria	g__Plenodomus	0.95811	4.18147e-10
g__Immersiella	g__Hansfordia	0.9579	4.34656e-10
g__Paraphysoderma	g__Apodus	0.95772	4.49246e-10
g__Saitozyma	g__Setophaeosphaeria	0.95759	4.60709e-10
g__Penicillium	g__Microascus	0.95744	4.73602e-10
g__Psathyrella	g__Mucor	0.95736	4.80965e-10
g__Sporidiobolus	g__Dirkmeia	0.9573	4.85755e-10
g__Geastrum	g__Thielavia	0.9572	4.94713e-10
g__Pseudeurotium	g__Thelebolus	0.95709	5.04777e-10
g__Sagenomella	g__Apinisia	0.9568	5.32916e-10
g__Epicoccum	g__Strelitziana	0.95679	5.33158e-10
g__Erythrobasidium	g__Sphaerellopsis	0.95678	5.34038e-10
g__Tausonia	g__Eleutherascus	0.95672	5.40459e-10
g__Sporidiobolus	g__Golubevia	0.95662	5.49708e-10
g__Sporidiobolus	g__Coniella	0.95631	5.82076e-10
g__Sporidiobolus	g__Amphobotrys	0.95631	5.82076e-10
g__Sporidiobolus	g__Lophiotrema	0.95631	5.82076e-10
g__Sporidiobolus	g__Biatriospora	0.95631	5.82076e-10
g__Sporidiobolus	g__Plenodomus	0.95631	5.82076e-10
g__Naganishia	g__Pyrenochaeta	0.95622	5.91283e-10
g__Thermomyces	g__Striaticonidium	0.9562	5.93336e-10
g__Saitozyma	g__Hannaella	0.95614	5.99626e-10
g__Ophiosphaerella	g__Epicoccum	0.95612	6.02387e-10
g__Fusicolla	g__Pyrenochaeta	0.95601	6.1377e-10
g__Sphaerellopsis	g__Mycosphaerella	0.95572	6.46204e-10
g__Sphaerellopsis	g__Stemphylium	0.95572	6.46204e-10
g__Cercophora	g__Arachniotus	0.95544	6.79446e-10
g__Epicoccum	g__Pseudopithomyces	0.95523	7.05325e-10
g__Acremonium	g__Acaulium	0.9552	7.08345e-10
g__Penicillium	g__Arachniotus	0.95519	7.09393e-10
g__Choanephora	g__Iodophanus	0.95502	7.31701e-10
g__Pseudeurotium	g__Spizellomyces	0.95501	7.33041e-10
g__Erythrobasidium	g__Tremateia	0.9549	7.46913e-10
g__Psathyrella	g__Olpidium	0.95464	7.81644e-10
g__Psathyrella	g__Ovatospora	0.95464	7.81644e-10
g__Psathyrella	g__Dichotomopilus	0.95464	7.81644e-10
g__Psathyrella	g__Kernia	0.95464	7.81644e-10
g__Psathyrella	g__Verticillium	0.95464	7.81644e-10
g__Psathyrella	g__Nigrograna	0.95464	7.81644e-10
g__Psathyrella	g__Lecythophora	0.95464	7.81644e-10
g__Stagonosporopsis	g__Neosulcatispora	0.95393	8.82523e-10
g__Rhizophlyctis	g__Thermomyces	0.95353	9.44075e-10
g__Ustilago	g__Pyrenochaeta	0.95329	9.83846e-10
g__Geomyces	g__Gymnoascus	0.95309	1.01704e-09
g__Fusarium	g__Coniella	0.95281	1.06561e-09
g__Fusarium	g__Amphobotrys	0.95281	1.06561e-09
g__Fusarium	g__Lophiotrema	0.95281	1.06561e-09
g__Fusarium	g__Biatriospora	0.95281	1.06561e-09
g__Fusarium	g__Plenodomus	0.95281	1.06561e-09
g__Ceratobasidium	g__Coniella	0.95274	1.07812e-09
g__Ceratobasidium	g__Amphobotrys	0.95274	1.07812e-09
g__Ceratobasidium	g__Lophiotrema	0.95274	1.07812e-09
g__Ceratobasidium	g__Biatriospora	0.95274	1.07812e-09
g__Ceratobasidium	g__Plenodomus	0.95274	1.07812e-09
g__Dioszegia	g__Lophiostoma	0.95248	1.12621e-09
g__Choanephora	g__Leuconeurospora	0.95247	1.12731e-09
g__Psathyrella	g__Uncinocarpus	0.95226	1.16733e-09
g__Ophiosphaerella	g__Ceratobasidium	0.95217	1.18456e-09
g__Exserohilum	g__Pyrenochaeta	0.95214	1.19039e-09
g__Saitozyma	g__Moesziomyces	0.95213	1.19316e-09
g__Penicillium	g__Hapsidospora	0.95197	1.22407e-09
g__Pseudaleuria	g__Striaticonidium	0.95183	1.25206e-09
g__Sagenomella	g__Gymnoascus	0.95179	1.26093e-09
g__Paraphysoderma	g__Microdochium	0.95168	1.28256e-09
g__Paraphysoderma	g__Vishniacozyma	0.95156	1.30787e-09
g__Penicillium	g__Conocybe	0.95155	1.31012e-09
g__Ophiosphaerella	g__Strelitziana	0.95143	1.33746e-09
g__Pseudocercospora	g__Golubevia	0.95116	1.39494e-09
g__Acaulium	g__Penicillium	0.95097	1.43967e-09
g__Syncephalis	g__Pyrenochaeta	0.95073	1.49459e-09
g__Myrmecridium	g__Duddingtonia	0.9507	1.50233e-09
g__Ceratobasidium	g__Dirkmeia	0.95013	1.64481e-09
g__Sporidiobolus	g__Setophaeosphaeria	0.94994	1.69354e-09
g__Trichoderma	g__Pseudeurotium	0.94975	1.74516e-09
g__Thelebolus	g__Westerdykella	0.9497	1.75947e-09
g__Setophoma	g__Thelebolus	0.94966	1.77029e-09
g__Penicillium	g__Gaertneriomyces	0.94951	1.81141e-09
g__Pseudorobillarda	g__Pyrenochaeta	0.9495	1.81359e-09
g__Keissleriella	g__Phyllozyma	0.94944	1.83093e-09
g__Neocosmospora	g__Thelebolus	0.94942	1.83681e-09
g__Papiliotrema	g__Ceratobasidium	0.94923	1.89209e-09
g__Penicillium	g__Peniophora	0.94916	1.91258e-09
g__Penicillium	g__Rugosomyces	0.94916	1.91258e-09
g__Penicillium	g__Clitopilus	0.94916	1.91258e-09
g__Penicillium	g__Remersonia	0.94916	1.91258e-09
g__Penicillium	g__Humicola	0.94916	1.91258e-09
g__Penicillium	g__Scedosporium	0.94916	1.91258e-09
g__Penicillium	g__Paraconiothyrium	0.94916	1.91258e-09
g__Penicillium	g__Roussoella	0.94916	1.91258e-09
g__Myrmecridium	g__Pyrenochaeta	0.94895	1.97641e-09
g__Hyphodontia	g__Hapsidospora	0.94882	2.01377e-09
g__Penicillium	g__Cephaliophora	0.94879	2.02367e-09
g__Chaetomium	g__Thelebolus	0.94868	2.05693e-09
g__Diutina	g__Ophiosphaerella	0.94868	2.05709e-09
g__Naohidea	g__Ophiosphaerella	0.94868	2.05709e-09
g__Microdochium	g__Thielavia	0.94861	2.08088e-09
g__Sagenomella	g__Apodus	0.94833	2.17111e-09
g__Dichotomopilus	g__Sordaria	0.94831	2.17651e-09
g__Kernia	g__Sordaria	0.94831	2.17651e-09
g__Lecythophora	g__Sordaria	0.94831	2.17651e-09
g__Nigrograna	g__Sordaria	0.94831	2.17651e-09
g__Olpidium	g__Sordaria	0.94831	2.17651e-09
g__Ovatospora	g__Sordaria	0.94831	2.17651e-09
g__Verticillium	g__Sordaria	0.94831	2.17651e-09
g__Choanephora	g__Sagenomella	0.94813	2.23899e-09
g__Sporobolomyces	g__Cercospora	0.9481	2.24954e-09
g__Immersiella	g__Cyphellophora	0.94785	2.33274e-09
g__Solicoccozyma	g__Thelebolus	0.94782	2.34466e-09
g__Aspergillus	g__Apinisia	0.94763	2.41192e-09
g__Alternaria	g__Strelitziana	0.94762	2.41585e-09
g__Tilletiopsis	g__Rhodosporidiobolus	0.94732	2.52833e-09
g__Coprinopsis	g__Cyphellophora	0.94707	2.62263e-09
g__Cornuvesica	g__Holtermanniella	0.94694	2.67197e-09
g__Cornuvesica	g__Perenniporia	0.94694	2.67197e-09
g__Cornuvesica	g__Gyrothrix	0.94694	2.67197e-09
g__Cornuvesica	g__Eutypella	0.94694	2.67197e-09
g__Cornuvesica	g__Kodamaea	0.94694	2.67197e-09
g__Cornuvesica	g__Sphaeronaemella	0.94694	2.67197e-09
g__Gamsia	g__Olpidium	0.94694	2.67197e-09
g__Gamsia	g__Ovatospora	0.94694	2.67197e-09
g__Gamsia	g__Dichotomopilus	0.94694	2.67197e-09
g__Gamsia	g__Kernia	0.94694	2.67197e-09
g__Gamsia	g__Verticillium	0.94694	2.67197e-09
g__Gamsia	g__Nigrograna	0.94694	2.67197e-09
g__Gamsia	g__Lecythophora	0.94694	2.67197e-09
g__Hyphodontia	g__Peniophora	0.94694	2.67197e-09
g__Hyphodontia	g__Rugosomyces	0.94694	2.67197e-09
g__Hyphodontia	g__Clitopilus	0.94694	2.67197e-09
g__Hyphodontia	g__Remersonia	0.94694	2.67197e-09
g__Hyphodontia	g__Humicola	0.94694	2.67197e-09
g__Hyphodontia	g__Scedosporium	0.94694	2.67197e-09
g__Hyphodontia	g__Roussoella	0.94694	2.67197e-09
g__Hyphodontia	g__Paraconiothyrium	0.94694	2.67197e-09
g__Immersiella	g__Holtermanniella	0.94694	2.67197e-09
g__Immersiella	g__Perenniporia	0.94694	2.67197e-09
g__Immersiella	g__Gyrothrix	0.94694	2.67197e-09
g__Immersiella	g__Eutypella	0.94694	2.67197e-09
g__Immersiella	g__Kodamaea	0.94694	2.67197e-09
g__Immersiella	g__Sphaeronaemella	0.94694	2.67197e-09
g__Neocucurbitaria	g__Coniella	0.94694	2.67197e-09
g__Neocucurbitaria	g__Amphobotrys	0.94694	2.67197e-09
g__Neocucurbitaria	g__Lophiotrema	0.94694	2.67197e-09
g__Neocucurbitaria	g__Biatriospora	0.94694	2.67197e-09
g__Neocucurbitaria	g__Plenodomus	0.94694	2.67197e-09
g__Iodophanus	g__Thielavia	0.9469	2.69041e-09
g__Hyphodontia	g__Gaertneriomyces	0.94685	2.7103e-09
g__Psathyrella	g__Pseudogymnoascus	0.94676	2.74329e-09
g__Leuconeurospora	g__Stachybotrys	0.94667	2.7811e-09
g__Cornuvesica	g__Cyphellophora	0.94648	2.85917e-09
g__Trichoderma	g__Robbauera	0.94632	2.92626e-09
g__Trichoderma	g__Flavodon	0.94632	2.92626e-09
g__Trichoderma	g__Entoloma	0.94632	2.92626e-09
g__Trichoderma	g__Wardomyces	0.94632	2.92626e-09
g__Trichoderma	g__Pithoascus	0.94632	2.92626e-09
g__Trichoderma	g__Hirsutella	0.94632	2.92626e-09
g__Trichoderma	g__Stephanonectria	0.94632	2.92626e-09
g__Trichoderma	g__Paracremonium	0.94632	2.92626e-09
g__Trichoderma	g__Scutellinia	0.94632	2.92626e-09
g__Trichoderma	g__Peziza	0.94632	2.92626e-09
g__Trichoderma	g__Oidiodendron	0.94632	2.92626e-09
g__Trichoderma	g__Rhytidhysteron	0.94632	2.92626e-09
g__Trichoderma	g__Scolecobasidium	0.94632	2.92626e-09
g__Trichoderma	g__Nectriella	0.94632	2.92626e-09
g__Trichoderma	g__Acrostalagmus	0.94632	2.92626e-09
g__Trichoderma	g__Thelonectria	0.94632	2.92626e-09
g__Coprinopsis	g__Holtermanniella	0.94616	2.99756e-09
g__Coprinopsis	g__Perenniporia	0.94616	2.99756e-09
g__Coprinopsis	g__Gyrothrix	0.94616	2.99756e-09
g__Coprinopsis	g__Eutypella	0.94616	2.99756e-09
g__Coprinopsis	g__Kodamaea	0.94616	2.99756e-09
g__Coprinopsis	g__Sphaeronaemella	0.94616	2.99756e-09
g__Solicoccozyma	g__Spizellomyces	0.94608	3.03069e-09
g__Acrostalagmus	g__Thelebolus	0.94606	3.03962e-09
g__Entoloma	g__Thelebolus	0.94606	3.03962e-09
g__Flavodon	g__Thelebolus	0.94606	3.03962e-09
g__Hirsutella	g__Thelebolus	0.94606	3.03962e-09
g__Nectriella	g__Thelebolus	0.94606	3.03962e-09
g__Oidiodendron	g__Thelebolus	0.94606	3.03962e-09
g__Paracremonium	g__Thelebolus	0.94606	3.03962e-09
g__Peziza	g__Thelebolus	0.94606	3.03962e-09
g__Pithoascus	g__Thelebolus	0.94606	3.03962e-09
g__Rhytidhysteron	g__Thelebolus	0.94606	3.03962e-09
g__Robbauera	g__Thelebolus	0.94606	3.03962e-09
g__Scolecobasidium	g__Thelebolus	0.94606	3.03962e-09
g__Scutellinia	g__Thelebolus	0.94606	3.03962e-09
g__Stephanonectria	g__Thelebolus	0.94606	3.03962e-09
g__Thelonectria	g__Thelebolus	0.94606	3.03962e-09
g__Wardomyces	g__Thelebolus	0.94606	3.03962e-09
g__Arachniotus	g__Microascus	0.94572	3.19274e-09
g__Immersiella	g__Metarhizium	0.94571	3.19789e-09
g__Trichoderma	g__Solicoccozyma	0.94558	3.25864e-09
g__Hyphodontia	g__Cephaliophora	0.94547	3.31075e-09
g__Hannaella	g__Ceratobasidium	0.94542	3.33681e-09
g__Choanephora	g__Apodus	0.94533	3.37643e-09
g__Diutina	g__Hannaella	0.94529	3.39605e-09
g__Naohidea	g__Hannaella	0.94529	3.39605e-09
g__Sporidiobolus	g__Epicoccum	0.94528	3.40334e-09
g__Leucothecium	g__Hydnophlebia	0.94527	3.40452e-09
g__Leucothecium	g__Botryotrichum	0.94527	3.40452e-09
g__Leucothecium	g__Corynascella	0.94527	3.40452e-09
g__Saitozyma	g__Fusarium	0.94521	3.43511e-09
g__Cornuvesica	g__Metarhizium	0.94512	3.48175e-09
g__Gamsia	g__Uncinocarpus	0.94491	3.5852e-09
g__Sagenomella	g__Geastrum	0.94442	3.84385e-09
g__Neocosmospora	g__Spizellomyces	0.94427	3.924e-09
g__Phlyctochytrium	g__Cystofilobasidium	0.94387	4.14938e-09
g__Myrmecridium	g__Rhizophlyctis	0.94374	4.22687e-09
g__Symmetrospora	g__Sporobolomyces	0.94373	4.23389e-09
g__Coprinopsis	g__Metarhizium	0.9436	4.31e-09
g__Exserohilum	g__Spizellomyces	0.94349	4.37333e-09
g__Leuconeurospora	g__Apinisia	0.94324	4.52843e-09
g__Neocucurbitaria	g__Dirkmeia	0.94306	4.64067e-09
g__Sagenomella	g__Desmococcus	0.94304	4.65594e-09
g__Sagenomella	g__Wallemia	0.94304	4.65594e-09
g__Sagenomella	g__Serendipita	0.94304	4.65594e-09
g__Sagenomella	g__Podoscypha	0.94304	4.65594e-09
g__Sagenomella	g__Bjerkandera	0.94304	4.65594e-09
g__Sagenomella	g__Phallus	0.94304	4.65594e-09
g__Sagenomella	g__Calocybe	0.94304	4.65594e-09
g__Sagenomella	g__Pyxidiophora	0.94304	4.65594e-09
g__Sagenomella	g__Hydropisphaera	0.94304	4.65594e-09
g__Bjerkandera	g__Thielavia	0.94287	4.76716e-09
g__Calocybe	g__Thielavia	0.94287	4.76716e-09
g__Desmococcus	g__Thielavia	0.94287	4.76716e-09
g__Hydropisphaera	g__Thielavia	0.94287	4.76716e-09
g__Phallus	g__Thielavia	0.94287	4.76716e-09
g__Podoscypha	g__Thielavia	0.94287	4.76716e-09
g__Pyxidiophora	g__Thielavia	0.94287	4.76716e-09
g__Serendipita	g__Thielavia	0.94287	4.76716e-09
g__Wallemia	g__Thielavia	0.94287	4.76716e-09
g__Pseudorobillarda	g__Thelebolus	0.94284	4.78625e-09
g__Deniquelata	g__Sampaiozyma	0.94281	4.80578e-09
g__Sporidiobolus	g__Pseudopithomyces	0.9428	4.81442e-09
g__Sagenomella	g__Gibellulopsis	0.94277	4.83073e-09
g__Setophaeosphaeria	g__Golubevia	0.94265	4.91023e-09
g__Gibellulopsis	g__Thielavia	0.94247	5.03149e-09
g__Pseudocercospora	g__Hannaella	0.94217	5.24078e-09
g__Acaulium	g__Conocybe	0.94213	5.2737e-09
g__Acrostalagmus	g__Spizellomyces	0.94204	5.33366e-09
g__Entoloma	g__Spizellomyces	0.94204	5.33366e-09
g__Flavodon	g__Spizellomyces	0.94204	5.33366e-09
g__Hirsutella	g__Spizellomyces	0.94204	5.33366e-09
g__Nectriella	g__Spizellomyces	0.94204	5.33366e-09
g__Oidiodendron	g__Spizellomyces	0.94204	5.33366e-09
g__Paracremonium	g__Spizellomyces	0.94204	5.33366e-09
g__Peziza	g__Spizellomyces	0.94204	5.33366e-09
g__Pithoascus	g__Spizellomyces	0.94204	5.33366e-09
g__Rhytidhysteron	g__Spizellomyces	0.94204	5.33366e-09
g__Robbauera	g__Spizellomyces	0.94204	5.33366e-09
g__Scolecobasidium	g__Spizellomyces	0.94204	5.33366e-09
g__Scutellinia	g__Spizellomyces	0.94204	5.33366e-09
g__Stephanonectria	g__Spizellomyces	0.94204	5.33366e-09
g__Thelonectria	g__Spizellomyces	0.94204	5.33366e-09
g__Wardomyces	g__Spizellomyces	0.94204	5.33366e-09
g__Myrmecridium	g__Chalara	0.9418	5.50764e-09
g__Epicoccum	g__Moesziomyces	0.94172	5.56726e-09
g__Fusarium	g__Setophaeosphaeria	0.94171	5.57654e-09
g__Mucor	g__Sordaria	0.94171	5.57698e-09
g__Choanephora	g__Plectosphaerella	0.94092	6.19781e-09
g__Choanephora	g__Geastrum	0.94082	6.2782e-09
g__Naganishia	g__Thelebolus	0.94081	6.28925e-09
g__Paraphysoderma	g__Apinisia	0.94078	6.30725e-09
g__Trichoderma	g__Ustilago	0.94069	6.38463e-09
g__Geastrum	g__Stachybotrys	0.94061	6.45503e-09
g__Volutella	g__Holtermanniella	0.94059	6.46775e-09
g__Volutella	g__Perenniporia	0.94059	6.46775e-09
g__Volutella	g__Gyrothrix	0.94059	6.46775e-09
g__Volutella	g__Eutypella	0.94059	6.46775e-09
g__Volutella	g__Kodamaea	0.94059	6.46775e-09
g__Volutella	g__Sphaeronaemella	0.94059	6.46775e-09
g__Gymnoascus	g__Thielavia	0.94059	6.46795e-09
g__Fusarium	g__Ophiosphaerella	0.94049	6.55766e-09
g__Hyphodontia	g__Conocybe	0.9404	6.63641e-09
g__Gamsia	g__Mucor	0.94032	6.70132e-09
g__Stagonosporopsis	g__Phaeosphaeria	0.94019	6.82012e-09
g__Chaetomium	g__Myrmecridium	0.94003	6.96574e-09
g__Geomyces	g__Leuconeurospora	0.93983	7.14269e-09
g__Pseudorobillarda	g__Setophoma	0.93983	7.14556e-09
g__Pseudeurotium	g__Trichocladium	0.93981	7.16602e-09
g__Trichoderma	g__Arnium	0.93971	7.25351e-09
g__Rhizophlyctis	g__Arnium	0.93968	7.28251e-09
g__Pseudorobillarda	g__Arnium	0.93966	7.30103e-09
g__Volutella	g__Cyphellophora	0.93957	7.3873e-09
g__Dissoconium	g__Hormographiella	0.93957	7.39025e-09
g__Acaulium	g__Microascus	0.93943	7.52721e-09
g__Geomyces	g__Iodophanus	0.93941	7.54344e-09
g__Erythrobasidium	g__Lophiostoma	0.93909	7.86273e-09
g__Trichoderma	g__Fusicolla	0.93902	7.93393e-09
g__Hannaella	g__Pseudopithomyces	0.93865	8.31663e-09
g__Pyrenochaetopsis	g__Fusariella	0.93865	8.31983e-09
g__Exophiala	g__Cornuvesica	0.93847	8.50902e-09
g__Volutella	g__Metarhizium	0.93844	8.53938e-09
g__Neocosmospora	g__Trichocladium	0.9381	8.91381e-09
g__Alternaria	g__Hannaella	0.93804	8.98006e-09
g__Keissleriella	g__Auriculibuller	0.93772	9.35596e-09
g__Keissleriella	g__Lepista	0.93772	9.35596e-09
g__Keissleriella	g__Cristinia	0.93772	9.35596e-09
g__Keissleriella	g__Arthrinium	0.93772	9.35596e-09
g__Keissleriella	g__Pyricularia	0.93772	9.35596e-09
g__Keissleriella	g__Rasamsonia	0.93772	9.35596e-09
g__Keissleriella	g__Cladophialophora	0.93772	9.35596e-09
g__Keissleriella	g__Neodevriesia	0.93772	9.35596e-09
g__Keissleriella	g__Chaetosphaeronema	0.93772	9.35596e-09
g__Corynespora	g__Mycosphaerella	0.93769	9.39152e-09
g__Corynespora	g__Stemphylium	0.93769	9.39152e-09
g__Diutina	g__Strelitziana	0.93769	9.39152e-09
g__Naohidea	g__Strelitziana	0.93769	9.39152e-09
g__Epicoccum	g__Golubevia	0.93758	9.52036e-09
g__Choanephora	g__Titaea	0.93757	9.52486e-09
g__Neocosmospora	g__Setophoma	0.93753	9.58044e-09
g__Geomyces	g__Vishniacozyma	0.9373	9.85303e-09
g__Penicillium	g__Hyphodontia	0.93724	9.93374e-09
g__Ceratobasidium	g__Strelitziana	0.93717	1.00108e-08
g__Epicoccum	g__Setophaeosphaeria	0.93711	1.00952e-08
g__Naganishia	g__Spizellomyces	0.93692	1.03275e-08
g__Geomyces	g__Plectosphaerella	0.9369	1.03528e-08
g__Myrmecridium	g__Thelebolus	0.93683	1.04466e-08
g__Spizellomyces	g__Duddingtonia	0.9368	1.04826e-08
g__Exserohilum	g__Thelebolus	0.93654	1.08294e-08
g__Volutella	g__Exophiala	0.93642	1.09842e-08
g__Thelebolus	g__Arnium	0.93587	1.17545e-08
g__Volutella	g__Cornuvesica	0.9357	1.20003e-08
g__Papiliotrema	g__Pseudopithomyces	0.93565	1.20735e-08
g__Moesziomyces	g__Golubevia	0.93563	1.21034e-08
g__Myrmecridium	g__Arnium	0.93561	1.21272e-08
g__Neosetophoma	g__Golubevia	0.93521	1.27253e-08
g__Vishniacozyma	g__Thielavia	0.93513	1.28452e-08
g__Fusicolla	g__Spizellomyces	0.93493	1.31561e-08
g__Ustilago	g__Setophoma	0.93489	1.32303e-08
g__Fusicolla	g__Thelebolus	0.93479	1.33795e-08
g__Syncephalis	g__Thelebolus	0.9347	1.35352e-08
g__Sagenomella	g__Titaea	0.93439	1.4037e-08
g__Diutina	g__Epicoccum	0.93393	1.48226e-08
g__Naohidea	g__Epicoccum	0.93393	1.48226e-08
g__Immersiella	g__Exophiala	0.93389	1.48916e-08
g__Bipolaris	g__Fusicolla	0.9337	1.52224e-08
g__Neosulcatispora	g__Phaeosphaeria	0.93359	1.54245e-08
g__Heydenia	g__Eleutherascus	0.93346	1.56547e-08
g__Ustilago	g__Spizellomyces	0.93326	1.60323e-08
g__Sagenomella	g__Thielavia	0.93322	1.61147e-08
g__Geomyces	g__Desmococcus	0.93305	1.64321e-08
g__Geomyces	g__Wallemia	0.93305	1.64321e-08
g__Geomyces	g__Serendipita	0.93305	1.64321e-08
g__Geomyces	g__Podoscypha	0.93305	1.64321e-08
g__Geomyces	g__Bjerkandera	0.93305	1.64321e-08
g__Geomyces	g__Phallus	0.93305	1.64321e-08
g__Geomyces	g__Calocybe	0.93305	1.64321e-08
g__Geomyces	g__Pyxidiophora	0.93305	1.64321e-08
g__Geomyces	g__Hydropisphaera	0.93305	1.64321e-08
g__Candida	g__Hydnophlebia	0.9328	1.69111e-08
g__Candida	g__Botryotrichum	0.9328	1.69111e-08
g__Candida	g__Corynascella	0.9328	1.69111e-08
g__Ophiosphaerella	g__Golubevia	0.93275	1.70175e-08
g__Penicillium	g__Podospora	0.9325	1.75089e-08
g__Sporobolomyces	g__Keissleriella	0.93242	1.76649e-08
g__Aspergillus	g__Sagenomella	0.93231	1.78999e-08
g__Saitozyma	g__Cladosporium	0.93206	1.8419e-08
g__Symmetrospora	g__Dioszegia	0.93191	1.87444e-08
g__Acaulium	g__Hapsidospora	0.93187	1.88184e-08
g__Ceratobasidium	g__Moesziomyces	0.93182	1.89244e-08
g__Diutina	g__Setophaeosphaeria	0.9318	1.89773e-08
g__Naohidea	g__Setophaeosphaeria	0.9318	1.89773e-08
g__Filobasidium	g__Tremateia	0.93179	1.89896e-08
g__Leptospora	g__Aureobasidium	0.93171	1.91725e-08
g__Chaetomium	g__Pseudorobillarda	0.93168	1.92378e-08
g__Sagenomella	g__Vishniacozyma	0.93167	1.9262e-08
g__Choanephora	g__Microdochium	0.93157	1.94823e-08
g__Apodus	g__Thielavia	0.93132	2.00351e-08
g__Trichocladium	g__Striaticonidium	0.93131	2.00606e-08
g__Epicoccum	g__Leptospora	0.93119	2.03435e-08
g__Papiliotrema	g__Hannaella	0.93094	2.09179e-08
g__Syncephalis	g__Spizellomyces	0.93091	2.09907e-08
g__Geomyces	g__Sagenomella	0.93074	2.1381e-08
g__Acaulium	g__Arachniotus	0.93054	2.18779e-08
g__Pseudocercospora	g__Moesziomyces	0.93046	2.20635e-08
g__Acaulium	g__Gaertneriomyces	0.93041	2.22092e-08
g__Thelebolus	g__Spizellomyces	0.93037	2.23023e-08
g__Alternaria	g__Leptospora	0.92965	2.41608e-08
g__Symmetrospora	g__Filobasidium	0.92956	2.4395e-08
g__Pseudorobillarda	g__Rhizophlyctis	0.92928	2.51709e-08
g__Hyalorbilia	g__Tausonia	0.92921	2.53531e-08
g__Phlyctochytrium	g__Hyalorbilia	0.9291	2.5659e-08
g__Acaulium	g__Peniophora	0.92905	2.58124e-08
g__Acaulium	g__Rugosomyces	0.92905	2.58124e-08
g__Acaulium	g__Clitopilus	0.92905	2.58124e-08
g__Acaulium	g__Remersonia	0.92905	2.58124e-08
g__Acaulium	g__Humicola	0.92905	2.58124e-08
g__Acaulium	g__Scedosporium	0.92905	2.58124e-08
g__Acaulium	g__Paraconiothyrium	0.92905	2.58124e-08
g__Acaulium	g__Roussoella	0.92905	2.58124e-08
g__Sagenomella	g__Stachybotrys	0.92895	2.61007e-08
g__Arthrobotrys	g__Gamsia	0.92873	2.67344e-08
g__Tausonia	g__Sordaria	0.92843	2.76163e-08
g__Saitozyma	g__Sporidiobolus	0.92832	2.79288e-08
g__Acaulium	g__Cephaliophora	0.92815	2.84644e-08
g__Keissleriella	g__Filobasidium	0.92807	2.87161e-08
g__Articulospora	g__Vishniacozyma	0.92806	2.87322e-08
g__Pseudocercospora	g__Pseudopithomyces	0.92802	2.88478e-08
g__Septoria	g__Ceratobasidium	0.92802	2.88605e-08
g__Geomyces	g__Gibellulopsis	0.92796	2.90481e-08
g__Naganishia	g__Trichocladium	0.92741	3.08207e-08
g__Iodophanus	g__Apinisia	0.92717	3.16079e-08
g__Syncephalis	g__Trichocladium	0.92705	3.20204e-08
g__Fusarium	g__Cladosporium	0.92704	3.20738e-08
g__Exophiala	g__Coprinopsis	0.92701	3.2145e-08
g__Geomyces	g__Paraphysoderma	0.92657	3.36837e-08
g__Sarocladium	g__Curvularia	0.92643	3.41952e-08
g__Diutina	g__Leptospora	0.92602	3.57073e-08
g__Naohidea	g__Leptospora	0.92602	3.57073e-08
g__Mycosphaerella	g__Symmetrospora	0.92597	3.58959e-08
g__Stemphylium	g__Symmetrospora	0.92597	3.58959e-08
g__Trichoderma	g__Setophoma	0.92585	3.63389e-08
g__Papiliotrema	g__Sporidiobolus	0.92578	3.66164e-08
g__Septoria	g__Coniella	0.9256	3.7313e-08
g__Septoria	g__Amphobotrys	0.9256	3.7313e-08
g__Septoria	g__Lophiotrema	0.9256	3.7313e-08
g__Septoria	g__Biatriospora	0.9256	3.7313e-08
g__Septoria	g__Plenodomus	0.9256	3.7313e-08
g__Phaeosphaeriopsis	g__Fusarium	0.92555	3.75038e-08
g__Heydenia	g__Psathyrella	0.92542	3.80299e-08
g__Epicoccum	g__Ceratobasidium	0.92522	3.88288e-08
g__Corynespora	g__Symmetrospora	0.92519	3.89184e-08
g__Cystofilobasidium	g__Tausonia	0.92511	3.92652e-08
g__Articulospora	g__Desmococcus	0.92502	3.96307e-08
g__Articulospora	g__Wallemia	0.92502	3.96307e-08
g__Articulospora	g__Serendipita	0.92502	3.96307e-08
g__Articulospora	g__Podoscypha	0.92502	3.96307e-08
g__Articulospora	g__Bjerkandera	0.92502	3.96307e-08
g__Articulospora	g__Phallus	0.92502	3.96307e-08
g__Articulospora	g__Calocybe	0.92502	3.96307e-08
g__Articulospora	g__Pyxidiophora	0.92502	3.96307e-08
g__Articulospora	g__Hydropisphaera	0.92502	3.96307e-08
g__Heydenia	g__Pseudogymnoascus	0.92435	4.24401e-08
g__Iodophanus	g__Stachybotrys	0.92431	4.26509e-08
g__Solicoccozyma	g__Trichocladium	0.9243	4.26801e-08
g__Pseudorobillarda	g__Spizellomyces	0.92427	4.282e-08
g__Edenia	g__Acremonium	0.92419	4.3173e-08
g__Septoria	g__Dirkmeia	0.92403	4.3881e-08
g__Ustilago	g__Pseudorobillarda	0.92401	4.39534e-08
g__Moesziomyces	g__Neocucurbitaria	0.92396	4.41927e-08
g__Symmetrospora	g__Kondoa	0.92395	4.42545e-08
g__Septoria	g__Ophiosphaerella	0.92392	4.43549e-08
g__Cornuvesica	g__Dichotomophthora	0.92369	4.54177e-08
g__Immersiella	g__Dichotomophthora	0.92369	4.54177e-08
g__Acrostalagmus	g__Trichocladium	0.92352	4.62098e-08
g__Entoloma	g__Trichocladium	0.92352	4.62098e-08
g__Flavodon	g__Trichocladium	0.92352	4.62098e-08
g__Hirsutella	g__Trichocladium	0.92352	4.62098e-08
g__Oidiodendron	g__Trichocladium	0.92352	4.62098e-08
g__Paracremonium	g__Trichocladium	0.92352	4.62098e-08
g__Peziza	g__Trichocladium	0.92352	4.62098e-08
g__Rhytidhysteron	g__Trichocladium	0.92352	4.62098e-08
g__Robbauera	g__Trichocladium	0.92352	4.62098e-08
g__Scutellinia	g__Trichocladium	0.92352	4.62098e-08
g__Stephanonectria	g__Trichocladium	0.92352	4.62098e-08
g__Wardomyces	g__Trichocladium	0.92352	4.62098e-08
g__Nectriella	g__Trichocladium	0.92352	4.62098e-08
g__Pithoascus	g__Trichocladium	0.92352	4.62098e-08
g__Scolecobasidium	g__Trichocladium	0.92352	4.62098e-08
g__Thelonectria	g__Trichocladium	0.92352	4.62098e-08
g__Arthrobotrys	g__Auricularia	0.92338	4.68862e-08
g__Articulospora	g__Gibellulopsis	0.92301	4.86395e-08
g__Strelitziana	g__Golubevia	0.92292	4.91082e-08
g__Pseudeurotium	g__Pseudorobillarda	0.92269	5.02492e-08
g__Ophiosphaerella	g__Neocucurbitaria	0.92246	5.14073e-08
g__Septoria	g__Moesziomyces	0.92235	5.19612e-08
g__Exserohilum	g__Trichocladium	0.9223	5.22396e-08
g__Saitozyma	g__Ceratobasidium	0.92196	5.40311e-08
g__Volutella	g__Dichotomophthora	0.92186	5.4575e-08
g__Ustilago	g__Trichocladium	0.92131	5.76135e-08
g__Chaetomium	g__Setophoma	0.9213	5.76608e-08
g__Erythrobasidium	g__Cercospora	0.92124	5.79965e-08
g__Articulospora	g__Iodophanus	0.92091	5.99278e-08
g__Trichoderma	g__Trichocladium	0.92088	6.00899e-08
g__Coprinopsis	g__Dichotomophthora	0.92076	6.08364e-08
g__Neocosmospora	g__Myrmecridium	0.92064	6.15201e-08
g__Trichocladium	g__Chalara	0.92059	6.18689e-08
g__Geomyces	g__Titaea	0.92053	6.22083e-08
g__Pseudeurotium	g__Setophoma	0.9205	6.23608e-08
g__Microdochium	g__Stachybotrys	0.92045	6.26646e-08
g__Bipolaris	g__Exserohilum	0.92045	6.26808e-08
g__Alternaria	g__Ophiosphaerella	0.92014	6.46196e-08
g__Symmetrospora	g__Tremateia	0.9201	6.48527e-08
g__Pseudaleuria	g__Mortierella	0.91987	6.63399e-08
g__Gamsia	g__Tausonia	0.91976	6.70393e-08
g__Trichoderma	g__Pyrenochaeta	0.91974	6.71643e-08
g__Epicoccum	g__Coniella	0.91907	7.16048e-08
g__Epicoccum	g__Amphobotrys	0.91907	7.16048e-08
g__Epicoccum	g__Lophiotrema	0.91907	7.16048e-08
g__Epicoccum	g__Biatriospora	0.91907	7.16048e-08
g__Epicoccum	g__Plenodomus	0.91907	7.16048e-08
g__Geomyces	g__Geastrum	0.91884	7.32373e-08
g__Fusicolla	g__Trichocladium	0.91836	7.66168e-08
g__Articulospora	g__Gymnoascus	0.91835	7.67078e-08
g__Fusarium	g__Hannaella	0.91818	7.79681e-08
g__Papiliotrema	g__Strelitziana	0.91816	7.80962e-08
g__Sarocladium	g__Simplicillium	0.91784	8.04657e-08
g__Septoria	g__Fusarium	0.91754	8.27853e-08
g__Pseudeurotium	g__Myrmecridium	0.91752	8.29215e-08
g__Sporobolomyces	g__Phyllozyma	0.9172	8.54213e-08
g__Saitozyma	g__Strelitziana	0.91704	8.67343e-08
g__Phaeosphaeriopsis	g__Dirkmeia	0.91679	8.87814e-08
g__Choanephora	g__Paraphysoderma	0.91666	8.98862e-08
g__Geomyces	g__Apodus	0.91631	9.28394e-08
g__Epicoccum	g__Dirkmeia	0.91619	9.38841e-08
g__Kondoa	g__Phyllozyma	0.91576	9.76794e-08
g__Phaeosphaeriopsis	g__Coniella	0.91559	9.91855e-08
g__Phaeosphaeriopsis	g__Amphobotrys	0.91559	9.91855e-08
g__Phaeosphaeriopsis	g__Lophiotrema	0.91559	9.91855e-08
g__Phaeosphaeriopsis	g__Biatriospora	0.91559	9.91855e-08
g__Phaeosphaeriopsis	g__Plenodomus	0.91559	9.91855e-08
g__Aphanoascus	g__Hyphodontia	0.91537	1.01164e-07
g__Gibellulopsis	g__Stachybotrys	0.91515	1.03254e-07
g__Volutella	g__Coprinopsis	0.91448	1.09699e-07
g__Fusarium	g__Ceratobasidium	0.91447	1.09802e-07
g__Emericellopsis	g__Plectosphaerella	0.91436	1.109e-07
g__Gamsia	g__Pseudogymnoascus	0.91419	1.12607e-07
g__Neocosmospora	g__Pseudorobillarda	0.91398	1.14718e-07
g__Thelebolus	g__Pyrenochaeta	0.91345	1.20338e-07
g__Symmetrospora	g__Cercospora	0.91342	1.2069e-07
g__Sagenomella	g__Microdochium	0.91339	1.21007e-07
g__Hannaella	g__Neocucurbitaria	0.91297	1.25643e-07
g__Diutina	g__Moesziomyces	0.91296	1.25696e-07
g__Naohidea	g__Moesziomyces	0.91296	1.25696e-07
g__Phaeosphaeriopsis	g__Ophiosphaerella	0.91293	1.26064e-07
g__Sporobolomyces	g__Tremateia	0.91261	1.29657e-07
g__Saitozyma	g__Epicoccum	0.91253	1.30524e-07
g__Bjerkandera	g__Stachybotrys	0.91236	1.32504e-07
g__Calocybe	g__Stachybotrys	0.91236	1.32504e-07
g__Desmococcus	g__Stachybotrys	0.91236	1.32504e-07
g__Hydropisphaera	g__Stachybotrys	0.91236	1.32504e-07
g__Phallus	g__Stachybotrys	0.91236	1.32504e-07
g__Podoscypha	g__Stachybotrys	0.91236	1.32504e-07
g__Pyxidiophora	g__Stachybotrys	0.91236	1.32504e-07
g__Serendipita	g__Stachybotrys	0.91236	1.32504e-07
g__Wallemia	g__Stachybotrys	0.91236	1.32504e-07
g__Erythrobasidium	g__Dioszegia	0.91208	1.3589e-07
g__Phaeosphaeriopsis	g__Moesziomyces	0.91204	1.36343e-07
g__Sarocladium	g__Trichosporon	0.91199	1.36976e-07
g__Sarocladium	g__Cutaneotrichosporon	0.91199	1.36976e-07
g__Sarocladium	g__Phoma	0.91199	1.36976e-07
g__Sarocladium	g__Starmerella	0.91199	1.36976e-07
g__Exserohilum	g__Setophoma	0.91192	1.37803e-07
g__Articulospora	g__Leuconeurospora	0.91152	1.42693e-07
g__Pyrenochaeta	g__Striaticonidium	0.91146	1.43479e-07
g__Septoria	g__Setophaeosphaeria	0.91127	1.45787e-07
g__Gamsia	g__Eleutherascus	0.91115	1.47318e-07
g__Mycosphaerella	g__Tremateia	0.91114	1.47436e-07
g__Stemphylium	g__Tremateia	0.91114	1.47436e-07
g__Diutina	g__Sporidiobolus	0.91092	1.50355e-07
g__Naohidea	g__Sporidiobolus	0.91092	1.50355e-07
g__Ascobolus	g__Cheilymenia	0.91089	1.50632e-07
g__Cercophora	g__Podospora	0.91086	1.51038e-07
g__Bipolaris	g__Neocosmospora	0.91084	1.51397e-07
g__Keissleriella	g__Dioszegia	0.91082	1.51595e-07
g__Chaetomium	g__Rhizophlyctis	0.91034	1.57979e-07
g__Acrostalagmus	g__Setophoma	0.91022	1.59673e-07
g__Entoloma	g__Setophoma	0.91022	1.59673e-07
g__Flavodon	g__Setophoma	0.91022	1.59673e-07
g__Hirsutella	g__Setophoma	0.91022	1.59673e-07
g__Nectriella	g__Setophoma	0.91022	1.59673e-07
g__Oidiodendron	g__Setophoma	0.91022	1.59673e-07
g__Paracremonium	g__Setophoma	0.91022	1.59673e-07
g__Peziza	g__Setophoma	0.91022	1.59673e-07
g__Pithoascus	g__Setophoma	0.91022	1.59673e-07
g__Rhytidhysteron	g__Setophoma	0.91022	1.59673e-07
g__Robbauera	g__Setophoma	0.91022	1.59673e-07
g__Scolecobasidium	g__Setophoma	0.91022	1.59673e-07
g__Scutellinia	g__Setophoma	0.91022	1.59673e-07
g__Stephanonectria	g__Setophoma	0.91022	1.59673e-07
g__Thelonectria	g__Setophoma	0.91022	1.59673e-07
g__Wardomyces	g__Setophoma	0.91022	1.59673e-07
g__Naganishia	g__Setophoma	0.90999	1.62892e-07
g__Gymnoascus	g__Stachybotrys	0.90986	1.64637e-07
g__Erythrobasidium	g__Symmetrospora	0.90937	1.71622e-07
g__Filobasidium	g__Lophiostoma	0.90933	1.72217e-07
g__Setophaeosphaeria	g__Ceratobasidium	0.90923	1.73766e-07
g__Articulospora	g__Geastrum	0.90918	1.74451e-07
g__Solicoccozyma	g__Setophoma	0.90873	1.81273e-07
g__Corynespora	g__Phyllozyma	0.90863	1.82793e-07
g__Sphaerellopsis	g__Hormographiella	0.90833	1.87429e-07
g__Sporidiobolus	g__Ceratobasidium	0.9081	1.91074e-07
g__Bipolaris	g__Robbauera	0.90773	1.97111e-07
g__Bipolaris	g__Flavodon	0.90773	1.97111e-07
g__Bipolaris	g__Entoloma	0.90773	1.97111e-07
g__Bipolaris	g__Wardomyces	0.90773	1.97111e-07
g__Bipolaris	g__Pithoascus	0.90773	1.97111e-07
g__Bipolaris	g__Hirsutella	0.90773	1.97111e-07
g__Bipolaris	g__Stephanonectria	0.90773	1.97111e-07
g__Bipolaris	g__Paracremonium	0.90773	1.97111e-07
g__Bipolaris	g__Scutellinia	0.90773	1.97111e-07
g__Bipolaris	g__Peziza	0.90773	1.97111e-07
g__Bipolaris	g__Oidiodendron	0.90773	1.97111e-07
g__Bipolaris	g__Rhytidhysteron	0.90773	1.97111e-07
g__Bipolaris	g__Scolecobasidium	0.90773	1.97111e-07
g__Bipolaris	g__Nectriella	0.90773	1.97111e-07
g__Bipolaris	g__Acrostalagmus	0.90773	1.97111e-07
g__Bipolaris	g__Thelonectria	0.90773	1.97111e-07
g__Bipolaris	g__Arnium	0.90755	2.00115e-07
g__Diutina	g__Saitozyma	0.90751	2.00828e-07
g__Naohidea	g__Saitozyma	0.90751	2.00828e-07
g__Apodus	g__Stachybotrys	0.90748	2.01208e-07
g__Alternaria	g__Sporidiobolus	0.90729	2.04561e-07
g__Syncephalis	g__Setophoma	0.90711	2.07627e-07
g__Articulospora	g__Plectosphaerella	0.90699	2.09692e-07
g__Sporidiobolus	g__Strelitziana	0.90698	2.09721e-07
g__Bipolaris	g__Pseudeurotium	0.90687	2.11689e-07
g__Myrmecridium	g__Setophoma	0.90677	2.13452e-07
g__Geastrum	g__Apinisia	0.90676	2.13569e-07
g__Vishniacozyma	g__Stachybotrys	0.90663	2.15968e-07
g__Setophaeosphaeria	g__Strelitziana	0.90612	2.25282e-07
g__Duddingtonia	g__Chordomyces	0.906	2.2743e-07
g__Papiliotrema	g__Epicoccum	0.90593	2.28647e-07
g__Bipolaris	g__Naganishia	0.9059	2.2924e-07
g__Acaulium	g__Hyphodontia	0.90589	2.29568e-07
g__Alternaria	g__Setophaeosphaeria	0.9056	2.34969e-07
g__Apodus	g__Apinisia	0.90548	2.37256e-07
g__Geomyces	g__Microdochium	0.90548	2.37272e-07
g__Bipolaris	g__Solicoccozyma	0.9054	2.38811e-07
g__Plectosphaerella	g__Apinisia	0.9053	2.40727e-07
g__Saitozyma	g__Golubevia	0.90525	2.41705e-07
g__Moesziomyces	g__Pseudopithomyces	0.90493	2.48124e-07
g__Moesziomyces	g__Strelitziana	0.90482	2.50367e-07
g__Setophaeosphaeria	g__Neocucurbitaria	0.9045	2.56786e-07
g__Bipolaris	g__Chaetomium	0.90422	2.62708e-07
g__Ustilago	g__Myrmecridium	0.90409	2.65395e-07
g__Phaeosphaeriopsis	g__Setophaeosphaeria	0.9039	2.69514e-07
g__Hapsidospora	g__Podospora	0.90389	2.69875e-07
g__Arachniotus	g__Hyphodontia	0.90385	2.70609e-07
g__Pseudocercospora	g__Epicoccum	0.90372	2.73402e-07
g__Mycosphaerella	g__Lophiostoma	0.90356	2.76926e-07
g__Stemphylium	g__Lophiostoma	0.90356	2.76926e-07
g__Acrostalagmus	g__Pseudorobillarda	0.90354	2.77368e-07
g__Amphobotrys	g__Strelitziana	0.90354	2.77368e-07
g__Biatriospora	g__Strelitziana	0.90354	2.77368e-07
g__Coniella	g__Strelitziana	0.90354	2.77368e-07
g__Corynespora	g__Keissleriella	0.90354	2.77368e-07
g__Corynespora	g__Auriculibuller	0.90354	2.77368e-07
g__Corynespora	g__Lepista	0.90354	2.77368e-07
g__Corynespora	g__Cristinia	0.90354	2.77368e-07
g__Corynespora	g__Arthrinium	0.90354	2.77368e-07
g__Corynespora	g__Pyricularia	0.90354	2.77368e-07
g__Corynespora	g__Rasamsonia	0.90354	2.77368e-07
g__Corynespora	g__Cladophialophora	0.90354	2.77368e-07
g__Corynespora	g__Neodevriesia	0.90354	2.77368e-07
g__Corynespora	g__Chaetosphaeronema	0.90354	2.77368e-07
g__Entoloma	g__Pseudorobillarda	0.90354	2.77368e-07
g__Flavodon	g__Pseudorobillarda	0.90354	2.77368e-07
g__Hirsutella	g__Pseudorobillarda	0.90354	2.77368e-07
g__Lophiotrema	g__Strelitziana	0.90354	2.77368e-07
g__Lyomyces	g__Hydnophlebia	0.90354	2.77368e-07
g__Lyomyces	g__Botryotrichum	0.90354	2.77368e-07
g__Lyomyces	g__Corynascella	0.90354	2.77368e-07
g__Nectriella	g__Pseudorobillarda	0.90354	2.77368e-07
g__Oidiodendron	g__Pseudorobillarda	0.90354	2.77368e-07
g__Paracremonium	g__Pseudorobillarda	0.90354	2.77368e-07
g__Peziza	g__Pseudorobillarda	0.90354	2.77368e-07
g__Pithoascus	g__Pseudorobillarda	0.90354	2.77368e-07
g__Plenodomus	g__Strelitziana	0.90354	2.77368e-07
g__Rhytidhysteron	g__Pseudorobillarda	0.90354	2.77368e-07
g__Robbauera	g__Pseudorobillarda	0.90354	2.77368e-07
g__Scolecobasidium	g__Pseudorobillarda	0.90354	2.77368e-07
g__Scutellinia	g__Pseudorobillarda	0.90354	2.77368e-07
g__Stephanonectria	g__Pseudorobillarda	0.90354	2.77368e-07
g__Thelonectria	g__Pseudorobillarda	0.90354	2.77368e-07
g__Wardomyces	g__Pseudorobillarda	0.90354	2.77368e-07
g__Pseudocercospora	g__Bullera	0.90354	2.77426e-07
g__Pseudorobillarda	g__Duddingtonia	0.9035	2.7833e-07
g__Solicoccozyma	g__Pseudorobillarda	0.90341	2.80246e-07
g__Pseudocercospora	g__Setophaeosphaeria	0.90337	2.81255e-07
g__Setophoma	g__Arnium	0.90294	2.909e-07
g__Articulospora	g__Titaea	0.90261	2.98757e-07
g__Phaeosphaeriopsis	g__Hannaella	0.90254	3.00284e-07
g__Ceratobasidium	g__Pseudopithomyces	0.90208	3.11376e-07
g__Exserohilum	g__Myrmecridium	0.90206	3.11937e-07
g__Bipolaris	g__Syncephalis	0.90204	3.12381e-07
g__Pseudocercospora	g__Ophiosphaerella	0.90191	3.15441e-07
g__Geomyces	g__Thielavia	0.90152	3.25393e-07
g__Neosulcatispora	g__Cryptococcus_f__Tremellaceae	0.90131	3.30781e-07
g__Striaticonidium	g__Acremonium	0.90126	3.31977e-07
g__Occultifur	g__Pseudocercospora	0.90124	3.32526e-07
g__Thelebolus	g__Duddingtonia	0.90091	3.41216e-07
g__Ophiosphaerella	g__Pseudopithomyces	0.90085	3.42607e-07
g__Cystofilobasidium	g__Psathyrella	0.90085	3.42803e-07
g__Dirkmeia	g__Strelitziana	0.90084	3.42892e-07
g__Articulospora	g__Microdochium	0.90081	3.43794e-07
g__Syncephalis	g__Myrmecridium	0.90079	3.44349e-07
g__Trichoderma	g__Myrmecridium	0.90075	3.45476e-07
g__Acaulium	g__Podospora	0.90042	3.54235e-07
g__Rhizophlyctis	g__Duddingtonia	0.90015	3.6173e-07
g__Cladosporium	g__Moesziomyces	0.90013	3.62327e-07
g__Rhizophlyctis	g__Chalara	0.90008	3.63667e-07
g__Naganishia	g__Myrmecridium	0.90006	3.6419e-07
g__Thermomyces	g__Edenia	0.89959	3.77689e-07
g__Acremonium	g__Cercophora	0.89959	3.7772e-07
g__Hyalorbilia	g__Psathyrella	0.8991	3.91848e-07
g__Bipolaris	g__Ustilago	0.89901	3.9475e-07
g__Cephaliophora	g__Podospora	0.899	3.94828e-07
g__Mycosphaerella	g__Phyllozyma	0.89899	3.95399e-07
g__Stemphylium	g__Phyllozyma	0.89899	3.95399e-07
g__Thelebolus	g__Trichocladium	0.89886	3.9915e-07
g__Clitopilus	g__Podospora	0.89883	3.99937e-07
g__Humicola	g__Podospora	0.89883	3.99937e-07
g__Paraconiothyrium	g__Podospora	0.89883	3.99937e-07
g__Peniophora	g__Podospora	0.89883	3.99937e-07
g__Remersonia	g__Podospora	0.89883	3.99937e-07
g__Roussoella	g__Podospora	0.89883	3.99937e-07
g__Rugosomyces	g__Podospora	0.89883	3.99937e-07
g__Scedosporium	g__Podospora	0.89883	3.99937e-07
g__Saitozyma	g__Neocucurbitaria	0.89881	4.00648e-07
g__Gaertneriomyces	g__Podospora	0.89867	4.05055e-07
g__Articulospora	g__Apodus	0.89846	4.11446e-07
g__Phyllozyma	g__Filobasidium	0.89837	4.14259e-07
g__Conocybe	g__Podospora	0.89836	4.14425e-07
g__Leucothecium	g__Candida	0.89835	4.14982e-07
g__Trichoderma	g__Spizellomyces	0.89809	4.23067e-07
g__Kondoa	g__Sporobolomyces	0.89787	4.30235e-07
g__Naganishia	g__Pseudorobillarda	0.89786	4.30532e-07
g__Fusicolla	g__Setophoma	0.89779	4.32838e-07
g__Immersiella	g__Volutella	0.89768	4.36415e-07
g__Setophoma	g__Chalara	0.89751	4.41905e-07
g__Solicoccozyma	g__Myrmecridium	0.89706	4.57032e-07
g__Psathyrella	g__Sordaria	0.89661	4.72451e-07
g__Choanephora	g__Thielavia	0.89654	4.7492e-07
g__Strelitziana	g__Pseudopithomyces	0.89618	4.87879e-07
g__Pseudocercospora	g__Dirkmeia	0.8961	4.90556e-07
g__Hyalorbilia	g__Heydenia	0.8961	4.90794e-07
g__Sporidiobolus	g__Neocucurbitaria	0.89604	4.92715e-07
g__Fusarium	g__Sporidiobolus	0.89598	4.94877e-07
g__Sporobolomyces	g__Auriculibuller	0.89594	4.96606e-07
g__Sporobolomyces	g__Lepista	0.89594	4.96606e-07
g__Sporobolomyces	g__Cristinia	0.89594	4.96606e-07
g__Sporobolomyces	g__Arthrinium	0.89594	4.96606e-07
g__Sporobolomyces	g__Pyricularia	0.89594	4.96606e-07
g__Sporobolomyces	g__Rasamsonia	0.89594	4.96606e-07
g__Sporobolomyces	g__Cladophialophora	0.89594	4.96606e-07
g__Sporobolomyces	g__Neodevriesia	0.89594	4.96606e-07
g__Sporobolomyces	g__Chaetosphaeronema	0.89594	4.96606e-07
g__Choanephora	g__Talaromyces	0.89565	5.07218e-07
g__Papiliotrema	g__Pseudocercospora	0.89558	5.09762e-07
g__Trichoderma	g__Thelebolus	0.89541	5.16236e-07
g__Fusicolla	g__Pseudorobillarda	0.89532	5.19569e-07
g__Heydenia	g__Tausonia	0.89528	5.21007e-07
g__Keissleriella	g__Cercospora	0.89525	5.2212e-07
g__Gamsia	g__Psathyrella	0.89525	5.22263e-07
g__Golubevia	g__Pseudopithomyces	0.8949	5.3591e-07
g__Trichocladium	g__Thermomyces	0.89482	5.38745e-07
g__Neosetophoma	g__Leptospora	0.89477	5.4095e-07
g__Acrostalagmus	g__Myrmecridium	0.89457	5.48885e-07
g__Entoloma	g__Myrmecridium	0.89457	5.48885e-07
g__Flavodon	g__Myrmecridium	0.89457	5.48885e-07
g__Hirsutella	g__Myrmecridium	0.89457	5.48885e-07
g__Nectriella	g__Myrmecridium	0.89457	5.48885e-07
g__Oidiodendron	g__Myrmecridium	0.89457	5.48885e-07
g__Paracremonium	g__Myrmecridium	0.89457	5.48885e-07
g__Peziza	g__Myrmecridium	0.89457	5.48885e-07
g__Pithoascus	g__Myrmecridium	0.89457	5.48885e-07
g__Rhytidhysteron	g__Myrmecridium	0.89457	5.48885e-07
g__Robbauera	g__Myrmecridium	0.89457	5.48885e-07
g__Scolecobasidium	g__Myrmecridium	0.89457	5.48885e-07
g__Scutellinia	g__Myrmecridium	0.89457	5.48885e-07
g__Stephanonectria	g__Myrmecridium	0.89457	5.48885e-07
g__Thelonectria	g__Myrmecridium	0.89457	5.48885e-07
g__Wardomyces	g__Myrmecridium	0.89457	5.48885e-07
g__Dirkmeia	g__Golubevia	0.8945	5.51509e-07
g__Duddingtonia	g__Clonostachys	0.89382	5.79527e-07
g__Ceratobasidium	g__Neocucurbitaria	0.89379	5.80599e-07
g__Kondoa	g__Keissleriella	0.89365	5.8663e-07
g__Papiliotrema	g__Ophiosphaerella	0.89361	5.88087e-07
g__Chalara	g__Duddingtonia	0.89347	5.94225e-07
g__Duddingtonia	g__Westerdykella	0.89347	5.94225e-07
g__Pseudocercospora	g__Coniella	0.89327	6.02607e-07
g__Pseudocercospora	g__Amphobotrys	0.89327	6.02607e-07
g__Pseudocercospora	g__Lophiotrema	0.89327	6.02607e-07
g__Pseudocercospora	g__Biatriospora	0.89327	6.02607e-07
g__Pseudocercospora	g__Plenodomus	0.89327	6.02607e-07
g__Microascus	g__Podospora	0.8928	6.23507e-07
g__Bipolaris	g__Pyrenochaeta	0.89258	6.33145e-07
g__Heydenia	g__Sordaria	0.89252	6.36183e-07
g__Trichocladium	g__Duddingtonia	0.89248	6.37959e-07
g__Gamsia	g__Sordaria	0.89227	6.47417e-07
g__Alternaria	g__Pseudopithomyces	0.89194	6.62837e-07
g__Emericellopsis	g__Stachybotrys	0.89181	6.68914e-07
g__Symmetrospora	g__Lophiostoma	0.89171	6.73452e-07
g__Syncephalis	g__Pseudorobillarda	0.89161	6.78443e-07
g__Geomyces	g__Choanephora	0.89155	6.81419e-07
g__Papiliotrema	g__Coniella	0.89143	6.87066e-07
g__Papiliotrema	g__Amphobotrys	0.89143	6.87066e-07
g__Papiliotrema	g__Lophiotrema	0.89143	6.87066e-07
g__Papiliotrema	g__Biatriospora	0.89143	6.87066e-07
g__Papiliotrema	g__Plenodomus	0.89143	6.87066e-07
g__Kondoa	g__Cystobasidium	0.89129	6.93997e-07
g__Erythrobasidium	g__Corynespora	0.89111	7.02412e-07
g__Fusarium	g__Epicoccum	0.89098	7.09322e-07
g__Papiliotrema	g__Dirkmeia	0.89059	7.28486e-07
g__Apinisia	g__Stachybotrys	0.89047	7.3496e-07
g__Immersiella	g__Cornuvesica	0.89024	7.46512e-07
g__Papiliotrema	g__Moesziomyces	0.89024	7.46665e-07
g__Arthrobotrys	g__Tausonia	0.88981	7.69471e-07
g__Fusicolla	g__Myrmecridium	0.88957	7.82312e-07
g__Subplenodomus	g__Rhodosporidiobolus	0.88943	7.89695e-07
g__Ascocoryne	g__Hormographiella	0.8893	7.9714e-07
g__Auricularia	g__Nigrograna	0.8893	7.9714e-07
g__Auricularia	g__Olpidium	0.8893	7.9714e-07
g__Auricularia	g__Ovatospora	0.8893	7.9714e-07
g__Auricularia	g__Kernia	0.8893	7.9714e-07
g__Auricularia	g__Verticillium	0.8893	7.9714e-07
g__Auricularia	g__Dichotomopilus	0.8893	7.9714e-07
g__Auricularia	g__Lecythophora	0.8893	7.9714e-07
g__Bjerkandera	g__Apinisia	0.8893	7.9714e-07
g__Calocybe	g__Apinisia	0.8893	7.9714e-07
g__Deniquelata	g__Coniella	0.8893	7.9714e-07
g__Deniquelata	g__Amphobotrys	0.8893	7.9714e-07
g__Deniquelata	g__Lophiotrema	0.8893	7.9714e-07
g__Deniquelata	g__Biatriospora	0.8893	7.9714e-07
g__Deniquelata	g__Plenodomus	0.8893	7.9714e-07
g__Desmococcus	g__Apinisia	0.8893	7.9714e-07
g__Diutina	g__Coniella	0.8893	7.9714e-07
g__Diutina	g__Amphobotrys	0.8893	7.9714e-07
g__Diutina	g__Lophiotrema	0.8893	7.9714e-07
g__Diutina	g__Biatriospora	0.8893	7.9714e-07
g__Diutina	g__Plenodomus	0.8893	7.9714e-07
g__Hydropisphaera	g__Apinisia	0.8893	7.9714e-07
g__Mycosphaerella	g__Auriculibuller	0.8893	7.9714e-07
g__Mycosphaerella	g__Lepista	0.8893	7.9714e-07
g__Mycosphaerella	g__Cristinia	0.8893	7.9714e-07
g__Mycosphaerella	g__Arthrinium	0.8893	7.9714e-07
g__Mycosphaerella	g__Pyricularia	0.8893	7.9714e-07
g__Mycosphaerella	g__Rasamsonia	0.8893	7.9714e-07
g__Mycosphaerella	g__Cladophialophora	0.8893	7.9714e-07
g__Mycosphaerella	g__Neodevriesia	0.8893	7.9714e-07
g__Mycosphaerella	g__Chaetosphaeronema	0.8893	7.9714e-07
g__Naohidea	g__Coniella	0.8893	7.9714e-07
g__Naohidea	g__Amphobotrys	0.8893	7.9714e-07
g__Naohidea	g__Lophiotrema	0.8893	7.9714e-07
g__Naohidea	g__Biatriospora	0.8893	7.9714e-07
g__Naohidea	g__Plenodomus	0.8893	7.9714e-07
g__Phallus	g__Apinisia	0.8893	7.9714e-07
g__Pithya	g__Hormographiella	0.8893	7.9714e-07
g__Podoscypha	g__Apinisia	0.8893	7.9714e-07
g__Pyxidiophora	g__Apinisia	0.8893	7.9714e-07
g__Serendipita	g__Apinisia	0.8893	7.9714e-07
g__Setosphaeria	g__Trichosporon	0.8893	7.9714e-07
g__Setosphaeria	g__Cutaneotrichosporon	0.8893	7.9714e-07
g__Setosphaeria	g__Phoma	0.8893	7.9714e-07
g__Setosphaeria	g__Starmerella	0.8893	7.9714e-07
g__Stemphylium	g__Auriculibuller	0.8893	7.9714e-07
g__Stemphylium	g__Lepista	0.8893	7.9714e-07
g__Stemphylium	g__Cristinia	0.8893	7.9714e-07
g__Stemphylium	g__Arthrinium	0.8893	7.9714e-07
g__Stemphylium	g__Pyricularia	0.8893	7.9714e-07
g__Stemphylium	g__Rasamsonia	0.8893	7.9714e-07
g__Stemphylium	g__Cladophialophora	0.8893	7.9714e-07
g__Stemphylium	g__Neodevriesia	0.8893	7.9714e-07
g__Stemphylium	g__Chaetosphaeronema	0.8893	7.9714e-07
g__Uwebraunia	g__Wickerhamomyces	0.8893	7.9714e-07
g__Uwebraunia	g__Ascocoryne	0.8893	7.9714e-07
g__Uwebraunia	g__Pithya	0.8893	7.9714e-07
g__Wallemia	g__Apinisia	0.8893	7.9714e-07
g__Wickerhamomyces	g__Hormographiella	0.8893	7.9714e-07
g__Pseudeurotium	g__Rhizophlyctis	0.88925	7.99515e-07
g__Pyrenochaeta	g__Chalara	0.8892	8.02501e-07
g__Setosphaeria	g__Curvularia	0.8891	8.08191e-07
g__Amphobotrys	g__Golubevia	0.8888	8.24724e-07
g__Biatriospora	g__Golubevia	0.8888	8.24724e-07
g__Coniella	g__Golubevia	0.8888	8.24724e-07
g__Lophiotrema	g__Golubevia	0.8888	8.24724e-07
g__Plenodomus	g__Golubevia	0.8888	8.24724e-07
g__Kondoa	g__Auriculibuller	0.88789	8.77879e-07
g__Kondoa	g__Lepista	0.88789	8.77879e-07
g__Kondoa	g__Cristinia	0.88789	8.77879e-07
g__Kondoa	g__Arthrinium	0.88789	8.77879e-07
g__Kondoa	g__Pyricularia	0.88789	8.77879e-07
g__Kondoa	g__Rasamsonia	0.88789	8.77879e-07
g__Kondoa	g__Cladophialophora	0.88789	8.77879e-07
g__Kondoa	g__Neodevriesia	0.88789	8.77879e-07
g__Kondoa	g__Chaetosphaeronema	0.88789	8.77879e-07
g__Hannaella	g__Leptospora	0.88787	8.79159e-07
g__Deniquelata	g__Dirkmeia	0.88777	8.85182e-07
g__Diutina	g__Dirkmeia	0.88777	8.85182e-07
g__Naohidea	g__Dirkmeia	0.88777	8.85182e-07
g__Alternaria	g__Pseudocercospora	0.88741	9.06957e-07
g__Edenia	g__Pyrenochaetopsis	0.88738	9.08602e-07
g__Exserohilum	g__Pseudorobillarda	0.88732	9.12296e-07
g__Alternaria	g__Moesziomyces	0.88732	9.12666e-07
g__Setosphaeria	g__Simplicillium	0.88721	9.19098e-07
g__Gibellulopsis	g__Apinisia	0.88714	9.23722e-07
g__Auricularia	g__Uncinocarpus	0.88693	9.3706e-07
g__Phaeosphaeriopsis	g__Sporidiobolus	0.88679	9.4587e-07
g__Setophoma	g__Trichocladium	0.8867	9.51412e-07
g__Phaeosphaeriopsis	g__Microdiplodia	0.88651	9.64058e-07
g__Setophaeosphaeria	g__Pseudopithomyces	0.88643	9.69229e-07
g__Gymnoascus	g__Apinisia	0.88637	9.72993e-07
g__Articulospora	g__Choanephora	0.88629	9.78292e-07
g__Thelebolus	g__Chalara	0.88623	9.8224e-07
g__Articulospora	g__Paraphysoderma	0.88608	9.91712e-07
g__Setophaeosphaeria	g__Leptospora	0.88583	1.00868e-06
g__Fusarium	g__Neocucurbitaria	0.88572	1.01636e-06
g__Septoria	g__Hannaella	0.88562	1.02305e-06
g__Duddingtonia	g__Phlyctochytrium	0.88539	1.03891e-06
g__Spizellomyces	g__Striaticonidium	0.88532	1.04363e-06
g__Hormographiella	g__Stagonosporopsis	0.88498	1.0671e-06
g__Coprinopsis	g__Cornuvesica	0.88474	1.08468e-06
g__Immersiella	g__Coprinopsis	0.88474	1.08468e-06
g__Corynespora	g__Sphaerellopsis	0.88456	1.09763e-06
g__Emericellopsis	g__Thielavia	0.88432	1.11491e-06
g__Sporobolomyces	g__Lophiostoma	0.88421	1.12346e-06
g__Keissleriella	g__Periconia	0.8838	1.15397e-06
g__Geomyces	g__Stachybotrys	0.88321	1.19907e-06
g__Setophoma	g__Pyrenochaeta	0.8831	1.20768e-06
g__Arthrobotrys	g__Mucor	0.88308	1.2094e-06
g__Hyalorbilia	g__Pseudogymnoascus	0.88295	1.21965e-06
g__Myrmecridium	g__Striaticonidium	0.8827	1.2397e-06
g__Auricularia	g__Mucor	0.88145	1.34358e-06
g__Stilbella	g__Sordaria	0.88143	1.34577e-06
g__Geomyces	g__Apinisia	0.88121	1.36479e-06
g__Ophiosphaerella	g__Leptospora	0.88107	1.37685e-06
g__Arthrinium	g__Filobasidium	0.88096	1.38703e-06
g__Auriculibuller	g__Filobasidium	0.88096	1.38703e-06
g__Chaetosphaeronema	g__Filobasidium	0.88096	1.38703e-06
g__Cladophialophora	g__Filobasidium	0.88096	1.38703e-06
g__Cristinia	g__Filobasidium	0.88096	1.38703e-06
g__Lepista	g__Filobasidium	0.88096	1.38703e-06
g__Neodevriesia	g__Filobasidium	0.88096	1.38703e-06
g__Pyricularia	g__Filobasidium	0.88096	1.38703e-06
g__Rasamsonia	g__Filobasidium	0.88096	1.38703e-06
g__Bipolaris	g__Malassezia	0.88022	1.45376e-06
g__Neosetophoma	g__Strelitziana	0.88011	1.46358e-06
g__Amphobotrys	g__Pseudopithomyces	0.87957	1.51446e-06
g__Biatriospora	g__Pseudopithomyces	0.87957	1.51446e-06
g__Coniella	g__Pseudopithomyces	0.87957	1.51446e-06
g__Lophiotrema	g__Pseudopithomyces	0.87957	1.51446e-06
g__Plenodomus	g__Pseudopithomyces	0.87957	1.51446e-06
g__Phyllozyma	g__Dioszegia	0.87953	1.51855e-06
g__Diaporthe	g__Hansfordia	0.8792	1.55006e-06
g__Cladosporium	g__Epicoccum	0.87899	1.57163e-06
g__Filobasidium	g__Neosetophoma	0.87885	1.5847e-06
g__Hyalorbilia	g__Arthrobotrys	0.8786	1.60977e-06
g__Apinisia	g__Thielavia	0.87839	1.63099e-06
g__Dirkmeia	g__Pseudopithomyces	0.87819	1.65147e-06
g__Cladosporium	g__Ophiosphaerella	0.87816	1.65526e-06
g__Epicoccum	g__Aureobasidium	0.87802	1.6697e-06
g__Golubevia	g__Leptospora	0.87795	1.67669e-06
g__Edenia	g__Acaulium	0.87794	1.67736e-06
g__Neocosmospora	g__Rhizophlyctis	0.87791	1.68075e-06
g__Emericellopsis	g__Geastrum	0.87745	1.72937e-06
g__Diutina	g__Pseudocercospora	0.87692	1.7873e-06
g__Naohidea	g__Pseudocercospora	0.87692	1.7873e-06
g__Emericellopsis	g__Paraphysoderma	0.8769	1.78985e-06
g__Phaeosphaeriopsis	g__Ceratobasidium	0.87632	1.85452e-06
g__Saitozyma	g__Septoria	0.87627	1.86016e-06
g__Chalara	g__Powellomyces	0.87534	1.9691e-06
g__Cladosporium	g__Hannaella	0.87528	1.9759e-06
g__Pyrenochaeta	g__Duddingtonia	0.87522	1.98355e-06
g__Rhizophlyctis	g__Pseudaleuria	0.87454	2.06732e-06
g__Stilbella	g__Leucothecium	0.87429	2.09809e-06
g__Neosetophoma	g__Epicoccum	0.87428	2.09964e-06
g__Cheilymenia	g__Leucothecium	0.87425	2.10374e-06
g__Uwebraunia	g__Dissoconium	0.87413	2.11921e-06
g__Aspergillus	g__Paraphysoderma	0.87411	2.12151e-06
g__Cercophora	g__Aphanoascus	0.87404	2.13022e-06
g__Acaulium	g__Aphanoascus	0.87386	2.15384e-06
g__Septoria	g__Sporidiobolus	0.87325	2.23352e-06
g__Solicoccozyma	g__Rhizophlyctis	0.87304	2.26175e-06
g__Phaeosphaeriopsis	g__Epicoccum	0.87272	2.30608e-06
g__Septoria	g__Epicoccum	0.87262	2.31882e-06
g__Westerdykella	g__Phlyctochytrium	0.87245	2.34376e-06
g__Cladosporium	g__Setophaeosphaeria	0.87194	2.4144e-06
g__Papiliotrema	g__Gaeumannomyces	0.87107	2.54171e-06
g__Pseudaleuria	g__Thermomyces	0.87101	2.55052e-06
g__Vishniacozyma	g__Apinisia	0.87078	2.58579e-06
g__Neocucurbitaria	g__Pseudopithomyces	0.87076	2.58838e-06
g__Pseudorobillarda	g__Striaticonidium	0.87062	2.61081e-06
g__Acrostalagmus	g__Rhizophlyctis	0.87057	2.61782e-06
g__Entoloma	g__Rhizophlyctis	0.87057	2.61782e-06
g__Flavodon	g__Rhizophlyctis	0.87057	2.61782e-06
g__Hirsutella	g__Rhizophlyctis	0.87057	2.61782e-06
g__Nectriella	g__Rhizophlyctis	0.87057	2.61782e-06
g__Oidiodendron	g__Rhizophlyctis	0.87057	2.61782e-06
g__Paracremonium	g__Rhizophlyctis	0.87057	2.61782e-06
g__Peziza	g__Rhizophlyctis	0.87057	2.61782e-06
g__Pithoascus	g__Rhizophlyctis	0.87057	2.61782e-06
g__Rhytidhysteron	g__Rhizophlyctis	0.87057	2.61782e-06
g__Robbauera	g__Rhizophlyctis	0.87057	2.61782e-06
g__Scolecobasidium	g__Rhizophlyctis	0.87057	2.61782e-06
g__Scutellinia	g__Rhizophlyctis	0.87057	2.61782e-06
g__Stephanonectria	g__Rhizophlyctis	0.87057	2.61782e-06
g__Thelonectria	g__Rhizophlyctis	0.87057	2.61782e-06
g__Wardomyces	g__Rhizophlyctis	0.87057	2.61782e-06
g__Beauveria	g__Emericellopsis	0.8705	2.62828e-06
g__Natantispora	g__Emericellopsis	0.8705	2.62828e-06
g__Schizophyllum	g__Setophoma	0.87047	2.63345e-06
g__Neosetophoma	g__Hannaella	0.87042	2.64043e-06
g__Trichoderma	g__Pseudorobillarda	0.8696	2.77044e-06
g__Duddingtonia	g__Powellomyces	0.86951	2.78393e-06
g__Arthrobotrys	g__Nigrograna	0.86903	2.86312e-06
g__Arthrobotrys	g__Olpidium	0.86903	2.86312e-06
g__Arthrobotrys	g__Ovatospora	0.86903	2.86312e-06
g__Arthrobotrys	g__Kernia	0.86903	2.86312e-06
g__Arthrobotrys	g__Verticillium	0.86903	2.86312e-06
g__Arthrobotrys	g__Dichotomopilus	0.86903	2.86312e-06
g__Arthrobotrys	g__Lecythophora	0.86903	2.86312e-06
g__Septoria	g__Neocucurbitaria	0.86889	2.887e-06
g__Occultifur	g__Golubevia	0.86817	3.00907e-06
g__Alternaria	g__Saitozyma	0.86802	3.03532e-06
g__Saitozyma	g__Pseudocercospora	0.86776	3.07913e-06
g__Exserohilum	g__Rhizophlyctis	0.86737	3.14895e-06
g__Cladosporium	g__Dirkmeia	0.86733	3.15729e-06
g__Neosetophoma	g__Ophiosphaerella	0.86698	3.21997e-06
g__Kondoa	g__Dioszegia	0.86678	3.25782e-06
g__Fusicolla	g__Rhizophlyctis	0.86664	3.28323e-06
g__Arnium	g__Striaticonidium	0.86641	3.32514e-06
g__Titaea	g__Apinisia	0.86603	3.399e-06
g__Thermomyces	g__Acaulium	0.86555	3.49096e-06
g__Naganishia	g__Rhizophlyctis	0.86539	3.52212e-06
g__Choanephora	g__Stachybotrys	0.86527	3.54647e-06
g__Articulospora	g__Thielavia	0.86518	3.56517e-06
g__Bipolaris	g__Spizellomyces	0.86493	3.61392e-06
g__Arthrobotrys	g__Uncinocarpus	0.86491	3.61894e-06
g__Cladosporium	g__Coniella	0.86489	3.62321e-06
[truncated: 852 more rows]

## Sheet: Source data Fig. 5b
Variety Two
Node1_Name	Node2_Name	Coefficient	P_value		node_name	degree	clustering		Node_ID	Node_Name	Degree_Centrality	Closeness_Centrality	Betweenness_Centrality
g__Stylonectria	g__Staphylotrichum	0.97823	2.37e-12		g__Chaetomium	53	0.64441		40	g__Stachybotrys	0.18868	0.33399	0.03149
g__Stylonectria	g__Paraphoma	0.97823	2.37e-12		g__Microascus	50	0.64245		18	g__Ustilago	0.1434	0.32634	0.08661
g__Stylonectria	g__Torula	0.97823	2.37e-12		g__Microascus	50	0.69388		10	g__Chrysosporium	0.08302	0.32534	0.01572
g__Stylonectria	g__Microascus	0.88724	9.18e-07		g__Ganoderma	49	0.71599		41	g__Ganoderma	0.18491	0.32485	0.01906
g__Stylonectria	g__Trichocladium	0.92308	4.83e-08		g__Talaromyces	49	0.72619		42	g__Chaetomium	0.2	0.32387	0.01994
g__Stylonectria	g__Cephaliophora	0.91133	1.45e-07		g__Leucothecium	48	0.77128		48	g__Peroneutypa	0.18113	0.31761	0.02499
g__Stylonectria	g__Myrothecium	0.92097	5.96e-08		g__Peroneutypa	48	0.72163		5	g__Microascus	0.18868	0.31527	0.02652
g__Stylonectria	g__Ascobolus	0.89038	7.39e-07		g__Wallemia	47	0.71878		6	g__Trichocladium	0.08679	0.31388	0.01334
g__Stylonectria	g__Chrysosporium	0.80418	5.76e-05		g__Gymnostellatospora	45	0.84949		9	g__Ascobolus	0.15472	0.31296	0.02794
g__Stylonectria	g__Alfaria	0.90355	2.77e-07		g__Bipolaris	45	0.77879		49	g__Volutella	0.16604	0.31296	0.01775
g__Stylonectria	g__Gibellulopsis	0.77005	0.00018544		g__Volutella	44	0.80655		148	g__Wallemia	0.17736	0.31296	0.02392
g__Stylonectria	g__Plectosphaerella	0.84619	9.61e-06		g__Aphanoascus	44	0.88689		19	g__Powellomyces	0.15472	0.31159	0.01779
g__Stylonectria	g__Fusarium	0.89904	3.94e-07		g__Spizellomyces	44	0.88689		79	g__Cheilymenia	0.08302	0.31114	0.06493
g__Stylonectria	g__Schizothecium	0.89397	5.73e-07		g__Conocybe	44	0.88689		55	g__Aspergillus	0.16604	0.31068	0.01474
g__Stylonectria	g__Paraphaeosphaeria	0.96145	2.17e-10		g__Phlyctochytrium	44	0.88689		56	g__Scedosporium	0.16604	0.31068	0.01474
g__Stylonectria	g__Peziza	0.96145	2.17e-10		g__Aspergillus	44	0.87104		43	g__Talaromyces	0.18491	0.30889	0.0068
g__Stylonectria	g__Ustilago	0.75813	0.00026667		g__Scedosporium	44	0.87104		54	g__Oidiodendron	0.15849	0.30756	0.01228
g__Stylonectria	g__Powellomyces	0.87958	1.51e-06		g__Westerdykella	44	0.64482		16	g__Paraphaeosphaeria	0.14717	0.30711	0.00826
g__Stylonectria	g__Natantispora	0.83379	1.71e-05		g__Tetracladium	43	0.90698		17	g__Peziza	0.14717	0.30711	0.00826
g__Stylonectria	g__Olpidium	0.82205	2.85e-05		g__Geomyces	43	0.72204		44	g__Leucothecium	0.18113	0.30667	0.00482
g__Stylonectria	g__Actinomucor	0.82205	2.85e-05		g__Oidiodendron	42	0.90128		46	g__Bipolaris	0.16981	0.30667	0.01961
g__Stylonectria	g__Ramicandelaber	0.82205	2.85e-05		g__Stylonectria	41	0.6439		15	g__Schizothecium	0.14717	0.30623	0.00693
g__Stylonectria	g__Scopuloides	0.82205	2.85e-05		g__Ascobolus	41	0.5939		47	g__Mortierella	0.11321	0.3058	0.02399
g__Stylonectria	g__Melanophyllum	0.82205	2.85e-05		g__Powellomyces	41	0.65854		14	g__Fusarium	0.15094	0.30536	0.01081
g__Stylonectria	g__Nemania	0.82205	2.85e-05		g__Sagenomella	41	0.97561		151	g__Geomyces	0.16226	0.30406	0.02092
g__Stylonectria	g__Sordaria	0.82205	2.85e-05		g__Chordomyces	41	0.97561		155	g__Westerdykella	0.16604	0.30362	0.05682
g__Stylonectria	g__Humicola	0.82205	2.85e-05		g__Lecythophora	41	0.97561		45	g__Gymnostellatospora	0.16981	0.30276	0.00176
g__Stylonectria	g__Pyricularia	0.82205	2.85e-05		g__Holtermanniella	41	0.97561		13	g__Plectosphaerella	0.13208	0.30191	0.00426
g__Stylonectria	g__Trichothecium	0.82205	2.85e-05		g__Phanerochaete	41	0.97561		39	g__Nigrospora	0.13208	0.30148	0.0052
g__Stylonectria	g__Hydropisphaera	0.82205	2.85e-05		g__Hydnophlebia	41	0.97561		50	g__Aphanoascus	0.16604	0.30148	0.00139
g__Stylonectria	g__Sodiomyces	0.82205	2.85e-05		g__Flavodon	41	0.97561		51	g__Spizellomyces	0.16604	0.30148	0.00139
g__Stylonectria	g__Lectera	0.82205	2.85e-05		g__Lepista	41	0.97561		52	g__Conocybe	0.16604	0.30148	0.00139
g__Stylonectria	g__Malbranchea	0.82205	2.85e-05		g__Basidiobolus	41	0.97561		53	g__Phlyctochytrium	0.16604	0.30148	0.00139
g__Stylonectria	g__Ramichloridium	0.82205	2.85e-05		g__Eutypella	41	0.97561		77	g__Tetracladium	0.16226	0.30063	0.00363
g__Stylonectria	g__Trichophyton	0.82205	2.85e-05		g__Thielavia	41	0.97561		11	g__Alfaria	0.08302	0.30021	0.0048
g__Stylonectria	g__Exserohilum	0.83565	1.58e-05		g__Dichotomopilus	41	0.97561		1	g__Stylonectria	0.15472	0.29812	0.02207
g__Stylonectria	g__Setosphaeria	0.85407	6.47e-06		g__Corynascella	41	0.97561		37	g__Exserohilum	0.1283	0.29729	0.00521
g__Stylonectria	g__Nigrospora	0.86657	3.3e-06		g__Thyronectria	41	0.97561		57	g__Sagenomella	0.15472	0.29646	0.0003
g__Stylonectria	g__Stachybotrys	0.78754	0.00010455		g__Collarina	41	0.97561		58	g__Chordomyces	0.15472	0.29646	0.0003
g__Stylonectria	g__Ganoderma	0.767	0.00020392		g__Coniochaeta	41	0.97561		59	g__Lecythophora	0.15472	0.29646	0.0003
g__Stylonectria	g__Chaetomium	0.79485	8.1e-05		g__Badarisama	41	0.97561		60	g__Holtermanniella	0.15472	0.29646	0.0003
g__Staphylotrichum	g__Paraphoma	1	2.97e-124		g__Amauroascus	41	0.97561		61	g__Phanerochaete	0.15472	0.29646	0.0003
g__Staphylotrichum	g__Torula	1	0		g__Aureobasidium	41	0.97561		62	g__Hydnophlebia	0.15472	0.29646	0.0003
g__Staphylotrichum	g__Microascus	0.9431	4.62e-09		g__Bradymyces	41	0.97561		63	g__Flavodon	0.15472	0.29646	0.0003
g__Staphylotrichum	g__Trichocladium	0.92674	3.31e-08		g__Fusarium	40	0.69744		64	g__Lepista	0.15472	0.29646	0.0003
g__Staphylotrichum	g__Cephaliophora	0.92975	2.39e-08		g__Schizothecium	39	0.7193		65	g__Basidiobolus	0.15472	0.29646	0.0003
g__Staphylotrichum	g__Myrothecium	0.91951	6.87e-08		g__Paraphaeosphaeria	39	0.7112		66	g__Eutypella	0.15472	0.29646	0.0003
g__Staphylotrichum	g__Ascobolus	0.83206	1.85e-05		g__Peziza	39	0.7112		67	g__Thielavia	0.15472	0.29646	0.0003
g__Staphylotrichum	g__Chrysosporium	0.7899	9.64e-05		g__Ustilago	38	0.69417		68	g__Dichotomopilus	0.15472	0.29646	0.0003
g__Staphylotrichum	g__Alfaria	0.89331	6.01e-07		g__Myrmecridium	37	0.66967		69	g__Corynascella	0.15472	0.29646	0.0003
g__Staphylotrichum	g__Fusarium	0.80792	5e-05		g__Coprinopsis	36	0.70476		70	g__Thyronectria	0.15472	0.29646	0.0003
g__Staphylotrichum	g__Schizothecium	0.79671	7.58e-05		g__Hapsidospora	36	0.70952		71	g__Collarina	0.15472	0.29646	0.0003
g__Staphylotrichum	g__Paraphaeosphaeria	0.88345	1.18e-06		g__Lophotrichus	36	0.52698		72	g__Coniochaeta	0.15472	0.29646	0.0003
g__Staphylotrichum	g__Peziza	0.88345	1.18e-06		g__Plectosphaerella	35	0.82185		73	g__Badarisama	0.15472	0.29646	0.0003
g__Staphylotrichum	g__Powellomyces	0.76638	0.00020784		g__Nigrospora	35	0.82185		74	g__Amauroascus	0.15472	0.29646	0.0003
g__Staphylotrichum	g__Stachybotrys	0.89338	5.98e-07		g__Stephanonectria	35	0.72773		75	g__Aureobasidium	0.15472	0.29646	0.0003
g__Staphylotrichum	g__Ganoderma	0.88345	1.18e-06		g__Metarhizium	35	0.70756		76	g__Bradymyces	0.15472	0.29646	0.0003
g__Staphylotrichum	g__Chaetomium	0.88991	7.64e-07		g__Exserohilum	34	0.84135		38	g__Setosphaeria	0.12453	0.29524	0.00177
g__Staphylotrichum	g__Talaromyces	0.81604	3.64e-05		g__Thelebolus	34	0.73619		143	g__Trichoderma	0.08679	0.29483	0.0103
g__Staphylotrichum	g__Leucothecium	0.76596	0.00021052		g__Scolecobasidium	34	0.70766		144	g__Sarocladium	0.08302	0.29402	0.00654
g__Staphylotrichum	g__Gymnostellatospora	0.76249	0.00023402		g__Setosphaeria	33	0.88826		20	g__Natantispora	0.11698	0.29281	0.00043
g__Staphylotrichum	g__Bipolaris	0.77516	0.00015763		g__Leuconeurospora	33	0.77652		21	g__Olpidium	0.11698	0.29281	0.00043
g__Paraphoma	g__Torula	1	2.97e-124		g__Thelonectria	33	0.77652		22	g__Actinomucor	0.11698	0.29281	0.00043
g__Paraphoma	g__Microascus	0.9431	4.62e-09		g__Ochroconis	33	0.57955		23	g__Ramicandelaber	0.11698	0.29281	0.00043
g__Paraphoma	g__Trichocladium	0.92674	3.31e-08		g__Rhizophlyctis	32	0.71573		24	g__Scopuloides	0.11698	0.29281	0.00043
g__Paraphoma	g__Cephaliophora	0.92975	2.39e-08		g__Keissleriella	32	1		25	g__Melanophyllum	0.11698	0.29281	0.00043
g__Paraphoma	g__Myrothecium	0.91951	6.87e-08		g__Acremonium	32	0.76815		26	g__Nemania	0.11698	0.29281	0.00043
g__Paraphoma	g__Ascobolus	0.83206	1.85e-05		g__Neocosmospora	32	0.77823		27	g__Sordaria	0.11698	0.29281	0.00043
g__Paraphoma	g__Chrysosporium	0.7899	9.64e-05		g__Exophiala	32	0.78831		28	g__Humicola	0.11698	0.29281	0.00043
g__Paraphoma	g__Alfaria	0.89331	6.01e-07		g__Gibellulopsis	31	0.89032		29	g__Pyricularia	0.11698	0.29281	0.00043
g__Paraphoma	g__Fusarium	0.80792	5e-05		g__Natantispora	31	0.98065		30	g__Trichothecium	0.11698	0.29281	0.00043
g__Paraphoma	g__Schizothecium	0.79671	7.58e-05		g__Olpidium	31	0.98065		31	g__Hydropisphaera	0.11698	0.29281	0.00043
g__Paraphoma	g__Paraphaeosphaeria	0.88345	1.18e-06		g__Actinomucor	31	0.98065		32	g__Sodiomyces	0.11698	0.29281	0.00043
g__Paraphoma	g__Peziza	0.88345	1.18e-06		g__Ramicandelaber	31	0.98065		33	g__Lectera	0.11698	0.29281	0.00043
g__Paraphoma	g__Powellomyces	0.76638	0.00020784		g__Scopuloides	31	0.98065		34	g__Malbranchea	0.11698	0.29281	0.00043
g__Paraphoma	g__Stachybotrys	0.89338	5.98e-07		g__Melanophyllum	31	0.98065		35	g__Ramichloridium	0.11698	0.29281	0.00043
g__Paraphoma	g__Ganoderma	0.88345	1.18e-06		g__Nemania	31	0.98065		36	g__Trichophyton	0.11698	0.29281	0.00043
g__Paraphoma	g__Chaetomium	0.88991	7.64e-07		g__Sordaria	31	0.98065		91	g__Phaeosphaeriopsis	0.11321	0.29161	0.10454
g__Paraphoma	g__Talaromyces	0.81604	3.64e-05		g__Humicola	31	0.98065		99	g__Myrmecridium	0.13962	0.29042	0.01116
g__Paraphoma	g__Leucothecium	0.76596	0.00021052		g__Pyricularia	31	0.98065		2	g__Staphylotrichum	0.08302	0.29003	0.0033
g__Paraphoma	g__Gymnostellatospora	0.76249	0.00023402		g__Trichothecium	31	0.98065		3	g__Paraphoma	0.08302	0.29003	0.0033
g__Paraphoma	g__Bipolaris	0.77516	0.00015763		g__Hydropisphaera	31	0.98065		4	g__Torula	0.08302	0.29003	0.0033
g__Torula	g__Microascus	0.9431	4.62e-09		g__Sodiomyces	31	0.98065		78	g__Titaea	0.07547	0.28964	0.01611
g__Torula	g__Trichocladium	0.92674	3.31e-08		g__Lectera	31	0.98065		8	g__Myrothecium	0.07925	0.28846	0.00238
g__Torula	g__Cephaliophora	0.92975	2.39e-08		g__Malbranchea	31	0.98065		134	g__Pseudogymnoascus	0.11698	0.28769	0.02211
g__Torula	g__Myrothecium	0.91951	6.87e-08		g__Ramichloridium	31	0.98065		135	g__Coprinellus	0.11321	0.2873	0.01957
g__Torula	g__Ascobolus	0.83206	1.85e-05		g__Trichophyton	31	0.98065		7	g__Cephaliophora	0.06415	0.28653	0.00066
g__Torula	g__Chrysosporium	0.7899	9.64e-05		g__Clonostachys	31	0.75484		81	g__Dactylaria	0.04528	0.28274	0.01426
g__Torula	g__Alfaria	0.89331	6.01e-07		g__Setophoma	31	0.75699		82	g__Syncephalis	0.04528	0.28274	0.01426
g__Torula	g__Fusarium	0.80792	5e-05		g__Arthrobotrys	31	0.71613		105	g__Rhizophlyctis	0.12075	0.28274	0.01112
g__Torula	g__Schizothecium	0.79671	7.58e-05		g__Pseudogymnoascus	31	0.6086		109	g__Arthrobotrys	0.11698	0.28162	0.03999
g__Torula	g__Paraphaeosphaeria	0.88345	1.18e-06		g__Mortierella	30	0.51724		12	g__Gibellulopsis	0.11698	0.28125	0.00155
g__Torula	g__Peziza	0.88345	1.18e-06		g__Articulospora	30	0.74253		140	g__Eleutherascus	0.06415	0.27905	0.0063
g__Torula	g__Powellomyces	0.76638	0.00020784		g__Phaeosphaeriopsis	30	0.82069		80	g__Podospora	0.04906	0.27868	0.00516
g__Torula	g__Stachybotrys	0.89338	5.98e-07		g__Pseudaleuria	30	0.65747		100	g__Edenia	0.07547	0.27796	0.0257
g__Torula	g__Ganoderma	0.88345	1.18e-06		g__Rhizopus	30	0.68276		114	g__Lyomyces	0.10566	0.2776	0.01394
g__Torula	g__Chaetomium	0.88991	7.64e-07		g__Heydenia	30	0.62069		101	g__Clonostachys	0.11698	0.27616	0.02308
g__Torula	g__Talaromyces	0.81604	3.64e-05		g__Coprinellus	30	0.6092		102	g__Pseudaleuria	0.11321	0.27616	0.00686
g__Torula	g__Leucothecium	0.76596	0.00021052		g__Colletotrichum	29	0.79557		149	g__Schizophyllum	0.04151	0.27616	0.07771
g__Torula	g__Gymnostellatospora	0.76249	0.00023402		g__Phaeosphaeria	29	0.85222		225	g__Hapsidospora	0.13585	0.27616	0.00316
g__Torula	g__Bipolaris	0.77516	0.00015763		g__Pyrenochaetopsis	29	0.79803		106	g__Coprinopsis	0.13585	0.27545	0.00323
g__Microascus	g__Trichocladium	0.94779	2.36e-09		g__Geastrum	29	0.67488		130	g__Apiospora	0.10189	0.2751	0.00418
g__Microascus	g__Cephaliophora	0.95463	7.82e-10		g__Phyllozyma	29	0.89163		228	g__Solicoccozyma	0.10566	0.2751	0.00544
g__Microascus	g__Myrothecium	0.92718	3.16e-08		g__Dichotomophthora	29	0.89163		237	g__Lophotrichus	0.13585	0.27369	0.04493
g__Microascus	g__Ascobolus	0.78718	0.00010586		g__Pyrenochaeta	29	0.83251		232	g__Metarhizium	0.13208	0.27299	0.00515
g__Microascus	g__Chrysosporium	0.85704	5.55e-06		g__Acaulium	29	0.633		132	g__Geastrum	0.10943	0.27264	0.01074
g__Microascus	g__Alfaria	0.8751	2e-06		g__Striaticonidium	28	0.68519		231	g__Scolecobasidium	0.1283	0.27264	0.00494
g__Microascus	g__Paraphaeosphaeria	0.75341	0.00030621		g__Lyomyces	28	0.66138		142	g__Bjerkandera	0.10566	0.27229	0.01121
g__Microascus	g__Peziza	0.75341	0.00030621		g__Bjerkandera	28	0.70106		84	g__Curvularia	0.01509	0.27126	0.03886
g__Microascus	g__Stachybotrys	0.9541	8.58e-10		g__Saitozyma	28	0.94709		141	g__Purpureocillium	0.06038	0.27023	0.01229
g__Microascus	g__Ganoderma	0.91296	1.26e-07		g__Golubevia	28	0.94709		236	g__Gymnoascus	0.09811	0.27023	0.00356
g__Microascus	g__Chaetomium	0.96162	2.1e-10		g__Strelitziana	28	0.94709		220	g__Thelebolus	0.1283	0.26989	0.00636
g__Microascus	g__Talaromyces	0.9059	2.29e-07		g__Coniothyrium	28	0.94709		233	g__Paracremonium	0.09434	0.26989	0.00297
g__Microascus	g__Leucothecium	0.8468	9.33e-06		g__Stagonosporopsis	28	0.94709		219	g__Acremonium	0.12075	0.26921	0.00507
g__Microascus	g__Gymnostellatospora	0.82927	2.09e-05		g__Rhizoctonia	28	0.94709		224	g__Neocosmospora	0.12075	0.26921	0.00494
g__Microascus	g__Bipolaris	0.81675	3.54e-05		g__Bullera	28	0.94709		234	g__Scutellinia	0.08302	0.26887	0.00223
g__Microascus	g__Mortierella	0.87554	1.95e-06		g__Meira	28	0.94709		235	g__Acrostalagmus	0.08302	0.26887	0.00223
g__Microascus	g__Peroneutypa	0.76035	0.0002496		g__Thanatephorus	28	0.94709		127	g__Arthroderma	0.09811	0.26853	0.00309
g__Microascus	g__Volutella	0.79709	7.47e-05		g__Sphaeronaemella	28	0.94709		128	g__Arthrinium	0.09811	0.26853	0.00309
g__Microascus	g__Aphanoascus	0.83098	1.94e-05		g__Hanseniaspora	28	0.94709		129	g__Apodus	0.09811	0.26853	0.00309
g__Microascus	g__Spizellomyces	0.81908	3.22e-05		g__Ascocoryne	28	0.94709		221	g__Pyrenochaeta	0.10943	0.26819	0.00397
g__Microascus	g__Conocybe	0.7939	8.38e-05		g__Latorua	28	0.94709		118	g__Trechispora	0.09434	0.26786	0.00218
g__Microascus	g__Phlyctochytrium	0.7777	0.0001452		g__Subplenodomus	28	0.94709		119	g__Perenniporia	0.09434	0.26786	0.00218
g__Microascus	g__Oidiodendron	0.79142	9.14e-05		g__Dissoconium	28	0.94709		120	g__Hyphodontia	0.09434	0.26786	0.00218
g__Microascus	g__Aspergillus	0.79988	6.76e-05		g__Uwebraunia	28	0.94709		121	g__Phylloporia	0.09434	0.26786	0.00218
g__Microascus	g__Scedosporium	0.78526	0.00011299		g__Cercophora	28	0.83069		122	g__Auricularia	0.09434	0.26786	0.00218
g__Microascus	g__Sagenomella	0.79045	9.45e-05		g__Fusariella	28	0.8545		123	g__Melanoleuca	0.09434	0.26786	0.00218
g__Microascus	g__Chordomyces	0.78764	0.00010418		g__Solicoccozyma	28	0.67989		124	g__Clitopilus	0.09434	0.26786	0.00218
g__Microascus	g__Lecythophora	0.77859	0.00014108		g__Pseudeurotium	28	0.73016		125	g__Septoria	0.09434	0.26786	0.00218
g__Microascus	g__Holtermanniella	0.77085	0.00018084		g__Neosulcatispora	27	0.86325		126	g__Lepiota	0.09434	0.26786	0.00218
g__Microascus	g__Phanerochaete	0.77085	0.00018084		g__Preussia	27	0.78917		222	g__Cercophora	0.10566	0.26786	0.00341
g__Microascus	g__Hydnophlebia	0.77085	0.00018084		g__Apiospora	27	0.81197		113	g__Preussia	0.10189	0.26686	0.01505
g__Microascus	g__Flavodon	0.77085	0.00018084		g__Erythrobasidium	27	0.97151		223	g__Fusariella	0.10566	0.26686	0.00376
g__Microascus	g__Lepista	0.77085	0.00018084		g__Mucor	26	0.74154		154	g__Keissleriella	0.12075	0.26652	0
g__Microascus	g__Basidiobolus	0.77085	0.00018084		g__Arthroderma	26	0.85538		156	g__Bovista	0.0566	0.26487	0.00381
g__Microascus	g__Eutypella	0.77085	0.00018084		g__Arthrinium	26	0.85538		104	g__Setophoma	0.11698	0.26454	0.00545
g__Microascus	g__Thielavia	0.77085	0.00018084		g__Apodus	26	0.85538		103	g__Pyrenochaetopsis	0.10943	0.26324	0.00523
g__Microascus	g__Dichotomopilus	0.77085	0.00018084		g__Gymnoascus	26	0.72		94	g__Isthmolongispora	0.01132	0.26035	0.02884
g__Microascus	g__Corynascella	0.77085	0.00018084		g__Emericellopsis	26	0.79692		115	g__Penicillium	0.06415	0.26004	0.00508
g__Microascus	g__Thyronectria	0.77085	0.00018084		g__Trechispora	25	0.88667		157	g__Roussoella	0.03774	0.25847	0.02339
g__Microascus	g__Collarina	0.77085	0.00018084		g__Perenniporia	25	0.88667		158	g__Desmococcus	0.03774	0.25847	0.02339
g__Microascus	g__Coniochaeta	0.77085	0.00018084		g__Hyphodontia	25	0.88667		133	g__Heydenia	0.11321	0.25815	0.00377
g__Microascus	g__Badarisama	0.77085	0.00018084		g__Phylloporia	25	0.88667		131	g__Rhizopus	0.11321	0.25722	0.00348
g__Microascus	g__Amauroascus	0.77085	0.00018084		g__Auricularia	25	0.88667		116	g__Diaporthe	0.07925	0.25568	0.00986
g__Microascus	g__Aureobasidium	0.77085	0.00018084		g__Melanoleuca	25	0.88667		226	g__Stephanonectria	0.13208	0.25568	0.00182
g__Microascus	g__Bradymyces	0.77085	0.00018084		g__Clitopilus	25	0.88667		110	g__Microdochium	0.03019	0.25447	0.00701
g__Microascus	g__Tetracladium	0.81198	4.27e-05		g__Septoria	25	0.88667		112	g__Lycoperdon	0.0717	0.25416	0.00606
g__Trichocladium	g__Cephaliophora	0.97039	2.71e-11		g__Lepiota	25	0.88667		98	g__Stemphylium	0.02642	0.25266	0.00192
g__Trichocladium	g__Myrothecium	0.959	3.53e-10		g__Filobasidium	25	0.99333		90	g__Alternaria	0.02642	0.25206	0.01195
g__Trichocladium	g__Ascobolus	0.92768	2.99e-08		g__Cercospora	25	0.99333		96	g__Mucor	0.09811	0.24913	0.0226
g__Trichocladium	g__Chrysosporium	0.90871	1.82e-07		g__Cryptococcus_f__Tremellaceae	25	0.86		117	g__Psathyrella	0.0566	0.24913	0.04659
g__Trichocladium	g__Alfaria	0.91588	9.66e-08		g__Paracremonium	25	0.72333		136	g__Cephalotrichum	0.08302	0.24884	0.00153
g__Trichocladium	g__Fusarium	0.86559	3.48e-06		g__Fusicolla	25	0.97667		229	g__Leuconeurospora	0.12453	0.24429	0.00101
g__Trichocladium	g__Schizothecium	0.78195	0.00012627		g__Monosporascus	25	0.97667		230	g__Thelonectria	0.12453	0.24429	0.00101
g__Trichocladium	g__Paraphaeosphaeria	0.856	5.86e-06		g__Kernia	25	0.97667		227	g__Exophiala	0.12075	0.24401	0.00049
g__Trichocladium	g__Peziza	0.856	5.86e-06		g__Gaeumannomyces	25	0.97667		245	g__Ochroconis	0.12453	0.24345	0.01614
g__Trichocladium	g__Ustilago	0.75458	0.00029602		g__Uncinocarpus	25	0.97667		95	g__Striaticonidium	0.10566	0.24262	0.01318
g__Trichocladium	g__Powellomyces	0.79095	9.29e-05		g__Pyxidiophora	25	0.97667		89	g__Epicoccum	0.02264	0.24125	0.09905
g__Trichocladium	g__Nigrospora	0.751	0.00032825		g__Mycothermus	24	0.92391		238	g__Fusicolla	0.09434	0.23697	5e-05
g__Trichocladium	g__Stachybotrys	0.85613	5.82e-06		g__Hyalorbilia	24	0.9058		239	g__Monosporascus	0.09434	0.23697	5e-05
g__Trichocladium	g__Ganoderma	0.78146	0.00012833		g__Trichocladium	23	0.62846		240	g__Kernia	0.09434	0.23697	5e-05
g__Trichocladium	g__Chaetomium	0.85694	5.57e-06		g__Trichoderma	23	0.54545		241	g__Gaeumannomyces	0.09434	0.23697	5e-05
g__Trichocladium	g__Talaromyces	0.75575	0.000286		g__Iodophanus	23	1		242	g__Uncinocarpus	0.09434	0.23697	5e-05
g__Trichocladium	g__Titaea	0.75809	0.00026699		g__Tausonia	23	0.97233		243	g__Pyxidiophora	0.09434	0.23697	5e-05
g__Trichocladium	g__Cheilymenia	0.77244	0.00017197		g__Volvariella	23	0.97233		147	g__Saturnispora	0.0717	0.23645	0.0135
g__Cephaliophora	g__Myrothecium	0.97886	1.88e-12		g__Choanephora	23	0.97233		146	g__Nectriella	0.06415	0.23567	0
g__Cephaliophora	g__Ascobolus	0.82983	2.04e-05		g__Rugosomyces	23	0.97233		248	g__Emericellopsis	0.09811	0.23515	0.00848
g__Cephaliophora	g__Chrysosporium	0.81146	4.36e-05		g__Hormographiella	23	0.97233		152	g__Peniophora	0.01509	0.23463	0
g__Cephaliophora	g__Alfaria	0.81739	3.44e-05		g__Pluteus	23	0.97233		153	g__Irpex	0.01509	0.23463	0
g__Cephaliophora	g__Fusarium	0.8147	3.84e-05		g__Wardomyces	23	0.97233		88	g__Tremateia	0.01509	0.23209	0.00057
g__Cephaliophora	g__Paraphaeosphaeria	0.82549	2.46e-05		g__Stilbella	23	0.97233		161	g__Dirkmeia	0.01132	0.23133	0.07321
g__Cephaliophora	g__Peziza	0.82549	2.46e-05		g__Verticillium	23	0.97233		266	g__Paraphysoderma	0.08302	0.22764	0.00694
g__Cephaliophora	g__Ganoderma	0.81728	3.46e-05		g__Byssonectria	23	0.97233		83	g__Cladosporium	0.01132	0.22739	0.0346
g__Cephaliophora	g__Talaromyces	0.76954	0.00018844		g__Vermispora	23	0.97233		244	g__Sporormiella	0.0717	0.22524	0
g__Cephaliophora	g__Stachybotrys	0.88118	1.37e-06		g__Duddingtonia	23	0.97233		246	g__Acaulium	0.10943	0.22524	0.00367
g__Cephaliophora	g__Chaetomium	0.84484	1.03e-05		g__Biappendiculispora	23	0.97233		137	g__Thermomyces	0.03019	0.22382	2e-05
g__Myrothecium	g__Stachybotrys	0.82778	2.23e-05		g__Arthropsis	23	0.97233		138	g__Lecanicillium	0.03019	0.22382	2e-05
g__Myrothecium	g__Ascobolus	0.85036	7.82e-06		g__Staphylotrichum	22	0.68831		139	g__Gamsia	0.03019	0.22382	2e-05
g__Myrothecium	g__Chrysosporium	0.84005	1.29e-05		g__Paraphoma	22	0.68831		247	g__Pseudeurotium	0.10566	0.22289	0.00151
g__Myrothecium	g__Alfaria	0.82904	2.11e-05		g__Torula	22	0.68831		265	g__Ciliophora	0.02642	0.22289	0.00062
g__Myrothecium	g__Gibellulopsis	0.75332	0.00030702		g__Chrysosporium	22	0.5974		85	g__Articulospora	0.11321	0.21923	0.05585
g__Myrothecium	g__Plectosphaerella	0.75412	0.00029995		g__Alfaria	22	0.69264		249	g__Hyalorbilia	0.09057	0.21923	0.00022
g__Myrothecium	g__Fusarium	0.86177	4.3e-06		g__Cheilymenia	22	0.50216		250	g__Tausonia	0.08679	0.21901	6e-05
g__Myrothecium	g__Schizothecium	0.82989	2.04e-05		g__Cephalotrichum	22	0.70996		251	g__Volvariella	0.08679	0.21901	6e-05
g__Myrothecium	g__Paraphaeosphaeria	0.86084	4.53e-06		g__Sarocladium	22	0.58442		252	g__Choanephora	0.08679	0.21901	6e-05
g__Myrothecium	g__Peziza	0.86084	4.53e-06		g__Scutellinia	22	0.75758		253	g__Rugosomyces	0.08679	0.21901	6e-05
g__Myrothecium	g__Powellomyces	0.7684	0.00019525		g__Acrostalagmus	22	0.75758		254	g__Hormographiella	0.08679	0.21901	6e-05
g__Myrothecium	g__Ganoderma	0.76384	0.00022463		g__Paraphysoderma	22	0.79221		255	g__Pluteus	0.08679	0.21901	6e-05
g__Myrothecium	g__Nigrospora	0.75433	0.00029815		g__Myrothecium	21	0.73333		256	g__Wardomyces	0.08679	0.21901	6e-05
g__Myrothecium	g__Chaetomium	0.81262	4.17e-05		g__Diaporthe	21	0.52857		257	g__Stilbella	0.08679	0.21901	6e-05
g__Ascobolus	g__Chrysosporium	0.91051	1.56e-07		g__Titaea	20	0.56316		258	g__Verticillium	0.08679	0.21901	6e-05
g__Ascobolus	g__Alfaria	0.9369	1.04e-08		g__Edenia	20	0.77895		259	g__Byssonectria	0.08679	0.21901	6e-05
g__Ascobolus	g__Plectosphaerella	0.82545	2.47e-05		g__Poaceascoma	20	1		260	g__Vermispora	0.08679	0.21901	6e-05
g__Ascobolus	g__Fusarium	0.93281	1.69e-08		g__Lycoperdon	19	0.83041		261	g__Duddingtonia	0.08679	0.21901	6e-05
g__Ascobolus	g__Schizothecium	0.86506	3.59e-06		g__Saturnispora	19	0.88889		262	g__Biappendiculispora	0.08679	0.21901	6e-05
g__Ascobolus	g__Paraphaeosphaeria	0.90766	1.98e-07		g__Sporormiella	19	1		263	g__Arthropsis	0.08679	0.21901	6e-05
g__Ascobolus	g__Peziza	0.90766	1.98e-07		g__Occultifur	18	1		97	g__Deniquelata	0.01132	0.21701	0
g__Ascobolus	g__Ustilago	0.90695	2.1e-07		g__Cephaliophora	17	0.82353		111	g__Ophiosphaerella	0.00755	0.21701	0
g__Ascobolus	g__Powellomyces	0.92396	4.42e-08		g__Penicillium	17	0.52941		86	g__Colletotrichum	0.10943	0.21613	0.05096
g__Ascobolus	g__Natantispora	0.84505	1.02e-05		g__Eleutherascus	17	0.53676		87	g__Periconia	0.01509	0.21439	0.00463
g__Ascobolus	g__Olpidium	0.83879	1.37e-05		g__Nectriella	17	1		93	g__Phaeosphaeria	0.10943	0.21439	0.05213
g__Ascobolus	g__Actinomucor	0.83879	1.37e-05		g__Purpureocillium	16	0.475		92	g__Neosulcatispora	0.10189	0.21396	0.04688
g__Ascobolus	g__Ramicandelaber	0.83879	1.37e-05		g__Psathyrella	15	0.75238		264	g__Poaceascoma	0.07547	0.20915	0
g__Ascobolus	g__Scopuloides	0.83879	1.37e-05		g__Bovista	15	0.74286		145	g__Papiliotrema	0.00377	0.19921	0
g__Ascobolus	g__Melanophyllum	0.83879	1.37e-05		g__Podospora	13	0.58974		166	g__Phyllozyma	0.10943	0.19379	0.00367
g__Ascobolus	g__Nemania	0.83879	1.37e-05		g__Dactylaria	12	0.48485		168	g__Dichotomophthora	0.10943	0.19379	0.00367
g__Ascobolus	g__Sordaria	0.83879	1.37e-05		g__Syncephalis	12	0.48485		163	g__Saitozyma	0.10566	0.19326	0.00082
g__Ascobolus	g__Humicola	0.83879	1.37e-05		g__Schizophyllum	11	0.63636		165	g__Golubevia	0.10566	0.19326	0.00082
g__Ascobolus	g__Pyricularia	0.83879	1.37e-05		g__Roussoella	10	0.53333		167	g__Strelitziana	0.10566	0.19326	0.00082
g__Ascobolus	g__Trichothecium	0.83879	1.37e-05		g__Desmococcus	10	0.53333		169	g__Coniothyrium	0.10566	0.19326	0.00082
g__Ascobolus	g__Hydropisphaera	0.83879	1.37e-05		g__Microdochium	8	0.39286		170	g__Stagonosporopsis	0.10566	0.19326	0.00082
g__Ascobolus	g__Sodiomyces	0.83879	1.37e-05		g__Thermomyces	8	0.92857		171	g__Rhizoctonia	0.10566	0.19326	0.00082
g__Ascobolus	g__Lectera	0.83879	1.37e-05		g__Lecanicillium	8	0.92857		172	g__Bullera	0.10566	0.19326	0.00082
g__Ascobolus	g__Malbranchea	0.83879	1.37e-05		g__Gamsia	8	0.92857		173	g__Meira	0.10566	0.19326	0.00082
g__Ascobolus	g__Ramichloridium	0.83879	1.37e-05		g__Dioszegia	8	0.42857		174	g__Thanatephorus	0.10566	0.19326	0.00082
g__Ascobolus	g__Trichophyton	0.83879	1.37e-05		g__Alternaria	7	0.52381		175	g__Sphaeronaemella	0.10566	0.19326	0.00082
g__Ascobolus	g__Exserohilum	0.87369	2.18e-06		g__Stemphylium	7	0.61905		176	g__Hanseniaspora	0.10566	0.19326	0.00082
g__Ascobolus	g__Setosphaeria	0.88233	1.27e-06		g__Ciliophora	7	0.7619		177	g__Ascocoryne	0.10566	0.19326	0.00082
g__Ascobolus	g__Nigrospora	0.8769	1.79e-06		g__Epicoccum	6	0.4		178	g__Latorua	0.10566	0.19326	0.00082
g__Ascobolus	g__Cheilymenia	0.83391	1.71e-05		g__Symmetrospora	6	0.53333		179	g__Subplenodomus	0.10566	0.19326	0.00082
g__Ascobolus	g__Podospora	0.77721	0.00014754		g__Sporobolomyces	5	0.7		180	g__Dissoconium	0.10566	0.19326	0.00082
g__Ascobolus	g__Dactylaria	0.83421	1.68e-05		g__Curvularia	4	0.5		181	g__Uwebraunia	0.10566	0.19326	0.00082
g__Ascobolus	g__Syncephalis	0.83421	1.68e-05		g__Periconia	4	0.5		164	g__Erythrobasidium	0.10189	0.19309	0.00048
g__Chrysosporium	g__Alfaria	0.94734	2.52e-09		g__Tremateia	4	0.83333		182	g__Filobasidium	0.09434	0.19274	0.00046
g__Chrysosporium	g__Plectosphaerella	0.75625	0.00028191		g__Peniophora	4	1		183	g__Cercospora	0.09434	0.19274	0.00046
g__Chrysosporium	g__Fusarium	0.83738	1.46e-05		g__Irpex	4	1		160	g__Mycothermus	0.09057	0.19188	0.00038
g__Chrysosporium	g__Schizothecium	0.76039	0.00024927		g__Kondoa	4	0.5		162	g__Iodophanus	0.08679	0.1917	0
g__Chrysosporium	g__Paraphaeosphaeria	0.7689	0.00019222		g__Magnaporthe	4	1		150	g__Oliveonia	0.00755	0.18767	0.00678
g__Chrysosporium	g__Peziza	0.7689	0.00019222		g__Lophiostoma	4	1		185	g__Cryptococcus_f__Tremellaceae	0.09434	0.17813	0.01585
g__Chrysosporium	g__Ustilago	0.7516	0.00032268		g__Cladophialophora	4	1		159	g__Cladorrhinum	0.01132	0.17665	0
g__Chrysosporium	g__Powellomyces	0.76443	0.00022068		g__Cladosporium	3	0.33333		186	g__Dioszegia	0.03019	0.17564	0.02426
g__Chrysosporium	g__Chaetomium	0.80636	5.31e-05		g__Isthmolongispora	3	0.33333		184	g__Occultifur	0.06792	0.16157	0
g__Chrysosporium	g__Mortierella	0.8247	2.55e-05		g__Deniquelata	3	1		198	g__Pseudoclathrosphaerina	0.00377	0.15534	0
g__Chrysosporium	g__Titaea	0.76303	0.00023023		g__Cladorrhinum	3	1		188	g__Symmetrospora	0.02264	0.14979	0.01565
g__Chrysosporium	g__Cheilymenia	0.84557	9.9e-06		g__Dirkmeia	3	0.33333		189	g__Sporobolomyces	0.01887	0.14772	0.00452
g__Chrysosporium	g__Podospora	0.82042	3.04e-05		g__Arnium	3	1		187	g__Cystobasidium	0.00377	0.14701	0
g__Alfaria	g__Plectosphaerella	0.78843	0.00010141		g__Pestalotiopsis	3	1		216	g__Magnaporthe	0.01509	0.12869	0
g__Alfaria	g__Fusarium	0.85423	6.42e-06		g__Beauveria	3	1		217	g__Lophiostoma	0.01509	0.12869	0
g__Alfaria	g__Schizothecium	0.80466	5.66e-05		g__Haptocillium	3	1		218	g__Cladophialophora	0.01509	0.12869	0
g__Alfaria	g__Paraphaeosphaeria	0.85621	5.79e-06		g__Moesziomyces	3	1		211	g__Kondoa	0.01509	0.01509	9e-05
g__Alfaria	g__Peziza	0.85621	5.79e-06		g__Cyphellophora	3	1		212	g__Sporidiobolus	0.01132	0.01208	0
g__Alfaria	g__Powellomyces	0.83008	2.02e-05		g__Lophiotrema	3	1		214	g__Plenodomus	0.01132	0.01208	0
g__Alfaria	g__Exserohilum	0.75919	0.00025839		g__Neosetophoma	3	1		215	g__Sphaerellopsis	0.01132	0.01208	0
g__Alfaria	g__Setosphaeria	0.7747	0.00016001		g__Cortinarius	3	1		190	g__Arnium	0.01132	0.01132	0
g__Alfaria	g__Nigrospora	0.77232	0.00017262		g__Diutina	3	1		191	g__Pestalotiopsis	0.01132	0.01132	0
g__Alfaria	g__Stachybotrys	0.76551	0.0002135		g__Chalara	3	1		192	g__Beauveria	0.01132	0.01132	0
g__Alfaria	g__Chaetomium	0.84605	9.67e-06		g__Nakaseomyces	3	1		193	g__Haptocillium	0.01132	0.01132	0
g__Alfaria	g__Mortierella	0.75437	0.00029784		g__Issatchenkia	3	1		194	g__Moesziomyces	0.01132	0.01132	0
g__Gibellulopsis	g__Plectosphaerella	0.90502	2.46e-07		g__Ophiobolopsis	3	1		195	g__Cyphellophora	0.01132	0.01132	0
g__Gibellulopsis	g__Fusarium	0.84453	1.04e-05		g__Pichia	3	1		196	g__Lophiotrema	0.01132	0.01132	0
g__Gibellulopsis	g__Schizothecium	0.94816	2.23e-09		g__Tilletiopsis	3	1		197	g__Neosetophoma	0.01132	0.01132	0
g__Gibellulopsis	g__Paraphaeosphaeria	0.84101	1.23e-05		g__Sporidiobolus	3	1		203	g__Cortinarius	0.01132	0.01132	0
g__Gibellulopsis	g__Peziza	0.84101	1.23e-05		g__Plenodomus	3	1		204	g__Diutina	0.01132	0.01132	0
g__Gibellulopsis	g__Ustilago	0.77295	0.0001692		g__Sphaerellopsis	3	1		205	g__Chalara	0.01132	0.01132	0
g__Gibellulopsis	g__Powellomyces	0.8391	1.35e-05		g__Malassezia	2	0		206	g__Nakaseomyces	0.01132	0.01132	0
g__Gibellulopsis	g__Natantispora	0.84399	1.07e-05		g__Ophiosphaerella	2	1		207	g__Issatchenkia	0.01132	0.01132	0
g__Gibellulopsis	g__Olpidium	0.84144	1.21e-05		g__Oliveonia	2	0		208	g__Ophiobolopsis	0.01132	0.01132	0
g__Gibellulopsis	g__Actinomucor	0.84144	1.21e-05		g__Trichosporon	2	1		209	g__Pichia	0.01132	0.01132	0
g__Gibellulopsis	g__Ramicandelaber	0.84144	1.21e-05		g__Meyerozyma	2	1		210	g__Tilletiopsis	0.01132	0.01132	0
g__Gibellulopsis	g__Scopuloides	0.84144	1.21e-05		g__Cutaneotrichosporon	2	1		213	g__Rhodosporidiobolus	0.00377	0.00863	0
g__Gibellulopsis	g__Melanophyllum	0.84144	1.21e-05		g__Pseudopithomyces	1	0		108	g__Malassezia	0.00755	0.00755	3e-05
g__Gibellulopsis	g__Nemania	0.84144	1.21e-05		g__Papiliotrema	1	0		200	g__Trichosporon	0.00755	0.00755	0
g__Gibellulopsis	g__Sordaria	0.84144	1.21e-05		g__Cystobasidium	1	0		201	g__Meyerozyma	0.00755	0.00755	0
g__Gibellulopsis	g__Humicola	0.84144	1.21e-05		g__Pseudoclathrosphaerina	1	0		202	g__Cutaneotrichosporon	0.00755	0.00755	0
g__Gibellulopsis	g__Pyricularia	0.84144	1.21e-05		g__Apiotrichum	1	0		107	g__Pseudopithomyces	0.00377	0.00503	0
g__Gibellulopsis	g__Trichothecium	0.84144	1.21e-05		g__Rhodosporidiobolus	1	0		199	g__Apiotrichum	0.00377	0.00503	0
g__Gibellulopsis	g__Hydropisphaera	0.84144	1.21e-05
g__Gibellulopsis	g__Sodiomyces	0.84144	1.21e-05
g__Gibellulopsis	g__Lectera	0.84144	1.21e-05
g__Gibellulopsis	g__Malbranchea	0.84144	1.21e-05
g__Gibellulopsis	g__Ramichloridium	0.84144	1.21e-05
g__Gibellulopsis	g__Trichophyton	0.84144	1.21e-05
g__Gibellulopsis	g__Exserohilum	0.83777	1.43e-05
g__Gibellulopsis	g__Setosphaeria	0.83609	1.54e-05
g__Gibellulopsis	g__Nigrospora	0.84331	1.1e-05
g__Gibellulopsis	g__Arthrobotrys	0.77919	0.0001383
g__Gibellulopsis	g__Microdochium	0.84574	9.82e-06
g__Plectosphaerella	g__Fusarium	0.9477	2.39e-09
g__Plectosphaerella	g__Schizothecium	0.95939	3.28e-10
g__Plectosphaerella	g__Paraphaeosphaeria	0.93744	9.68e-09
g__Plectosphaerella	g__Peziza	0.93744	9.68e-09
g__Plectosphaerella	g__Ustilago	0.88403	1.14e-06
g__Plectosphaerella	g__Powellomyces	0.94696	2.67e-09
g__Plectosphaerella	g__Natantispora	0.95473	7.69e-10
g__Plectosphaerella	g__Olpidium	0.95211	1.2e-09
g__Plectosphaerella	g__Actinomucor	0.95211	1.2e-09
g__Plectosphaerella	g__Ramicandelaber	0.95211	1.2e-09
g__Plectosphaerella	g__Scopuloides	0.95211	1.2e-09
g__Plectosphaerella	g__Melanophyllum	0.95211	1.2e-09
g__Plectosphaerella	g__Nemania	0.95211	1.2e-09
g__Plectosphaerella	g__Sordaria	0.95211	1.2e-09
g__Plectosphaerella	g__Humicola	0.95211	1.2e-09
g__Plectosphaerella	g__Pyricularia	0.95211	1.2e-09
g__Plectosphaerella	g__Trichothecium	0.95211	1.2e-09
g__Plectosphaerella	g__Hydropisphaera	0.95211	1.2e-09
g__Plectosphaerella	g__Sodiomyces	0.95211	1.2e-09
g__Plectosphaerella	g__Lectera	0.95211	1.2e-09
g__Plectosphaerella	g__Malbranchea	0.95211	1.2e-09
g__Plectosphaerella	g__Ramichloridium	0.95211	1.2e-09
g__Plectosphaerella	g__Trichophyton	0.95211	1.2e-09
g__Plectosphaerella	g__Exserohilum	0.94918	1.91e-09
g__Plectosphaerella	g__Setosphaeria	0.94838	2.15e-09
g__Plectosphaerella	g__Nigrospora	0.95682	5.31e-10
g__Plectosphaerella	g__Phaeosphaeriopsis	0.84509	1.01e-05
g__Plectosphaerella	g__Arthrobotrys	0.90919	1.74e-07
g__Plectosphaerella	g__Microdochium	0.86049	4.61e-06
g__Fusarium	g__Schizothecium	0.94313	4.6e-09
g__Fusarium	g__Paraphaeosphaeria	0.95921	3.39e-10
g__Fusarium	g__Peziza	0.95921	3.39e-10
g__Fusarium	g__Ustilago	0.93924	7.71e-09
g__Fusarium	g__Powellomyces	0.96392	1.29e-10
g__Fusarium	g__Natantispora	0.9425	5.01e-09
g__Fusarium	g__Olpidium	0.93541	1.24e-08
g__Fusarium	g__Actinomucor	0.93541	1.24e-08
g__Fusarium	g__Ramicandelaber	0.93541	1.24e-08
g__Fusarium	g__Scopuloides	0.93541	1.24e-08
g__Fusarium	g__Melanophyllum	0.93541	1.24e-08
g__Fusarium	g__Nemania	0.93541	1.24e-08
g__Fusarium	g__Sordaria	0.93541	1.24e-08
g__Fusarium	g__Humicola	0.93541	1.24e-08
g__Fusarium	g__Pyricularia	0.93541	1.24e-08
g__Fusarium	g__Trichothecium	0.93541	1.24e-08
g__Fusarium	g__Hydropisphaera	0.93541	1.24e-08
g__Fusarium	g__Sodiomyces	0.93541	1.24e-08
g__Fusarium	g__Lectera	0.93541	1.24e-08
g__Fusarium	g__Malbranchea	0.93541	1.24e-08
g__Fusarium	g__Ramichloridium	0.93541	1.24e-08
g__Fusarium	g__Trichophyton	0.93541	1.24e-08
g__Fusarium	g__Exserohilum	0.95421	8.41e-10
g__Fusarium	g__Setosphaeria	0.94762	2.42e-09
g__Fusarium	g__Nigrospora	0.95969	3.09e-10
g__Fusarium	g__Alternaria	0.77483	0.00015932
g__Fusarium	g__Phaeosphaeriopsis	0.87418	2.11e-06
g__Fusarium	g__Arthrobotrys	0.8111	4.42e-05
g__Schizothecium	g__Paraphaeosphaeria	0.9626	1.71e-10
g__Schizothecium	g__Peziza	0.9626	1.71e-10
g__Schizothecium	g__Ustilago	0.88656	9.61e-07
g__Schizothecium	g__Powellomyces	0.95672	5.4e-10
g__Schizothecium	g__Natantispora	0.95167	1.29e-09
g__Schizothecium	g__Olpidium	0.94836	2.16e-09
g__Schizothecium	g__Actinomucor	0.94836	2.16e-09
g__Schizothecium	g__Ramicandelaber	0.94836	2.16e-09
g__Schizothecium	g__Scopuloides	0.94836	2.16e-09
g__Schizothecium	g__Melanophyllum	0.94836	2.16e-09
g__Schizothecium	g__Nemania	0.94836	2.16e-09
g__Schizothecium	g__Sordaria	0.94836	2.16e-09
g__Schizothecium	g__Humicola	0.94836	2.16e-09
g__Schizothecium	g__Pyricularia	0.94836	2.16e-09
g__Schizothecium	g__Trichothecium	0.94836	2.16e-09
g__Schizothecium	g__Hydropisphaera	0.94836	2.16e-09
g__Schizothecium	g__Sodiomyces	0.94836	2.16e-09
g__Schizothecium	g__Lectera	0.94836	2.16e-09
g__Schizothecium	g__Malbranchea	0.94836	2.16e-09
g__Schizothecium	g__Ramichloridium	0.94836	2.16e-09
g__Schizothecium	g__Trichophyton	0.94836	2.16e-09
g__Schizothecium	g__Exserohilum	0.94735	2.52e-09
g__Schizothecium	g__Setosphaeria	0.9526	1.1e-09
g__Schizothecium	g__Nigrospora	0.95783	4.4e-10
g__Schizothecium	g__Phaeosphaeriopsis	0.81474	3.83e-05
g__Schizothecium	g__Arthrobotrys	0.78703	0.00010639
g__Schizothecium	g__Microdochium	0.79265	8.75e-05
g__Paraphaeosphaeria	g__Peziza	1	0
g__Paraphaeosphaeria	g__Ustilago	0.88345	1.18e-06
g__Paraphaeosphaeria	g__Powellomyces	0.9703	2.77e-11
g__Paraphaeosphaeria	g__Natantispora	0.95333	9.76e-10
g__Paraphaeosphaeria	g__Olpidium	0.94694	2.67e-09
g__Paraphaeosphaeria	g__Actinomucor	0.94694	2.67e-09
g__Paraphaeosphaeria	g__Ramicandelaber	0.94694	2.67e-09
g__Paraphaeosphaeria	g__Scopuloides	0.94694	2.67e-09
g__Paraphaeosphaeria	g__Melanophyllum	0.94694	2.67e-09
g__Paraphaeosphaeria	g__Nemania	0.94694	2.67e-09
g__Paraphaeosphaeria	g__Sordaria	0.94694	2.67e-09
g__Paraphaeosphaeria	g__Humicola	0.94694	2.67e-09
g__Paraphaeosphaeria	g__Pyricularia	0.94694	2.67e-09
g__Paraphaeosphaeria	g__Trichothecium	0.94694	2.67e-09
g__Paraphaeosphaeria	g__Hydropisphaera	0.94694	2.67e-09
g__Paraphaeosphaeria	g__Sodiomyces	0.94694	2.67e-09
g__Paraphaeosphaeria	g__Lectera	0.94694	2.67e-09
g__Paraphaeosphaeria	g__Malbranchea	0.94694	2.67e-09
g__Paraphaeosphaeria	g__Ramichloridium	0.94694	2.67e-09
g__Paraphaeosphaeria	g__Trichophyton	0.94694	2.67e-09
g__Paraphaeosphaeria	g__Exserohilum	0.95123	1.38e-09
g__Paraphaeosphaeria	g__Setosphaeria	0.96122	2.28e-10
g__Paraphaeosphaeria	g__Nigrospora	0.96904	3.85e-11
g__Paraphaeosphaeria	g__Phaeosphaeriopsis	0.83761	1.44e-05
g__Peziza	g__Ustilago	0.88345	1.18e-06
g__Peziza	g__Powellomyces	0.9703	2.77e-11
g__Peziza	g__Natantispora	0.95333	9.76e-10
g__Peziza	g__Olpidium	0.94694	2.67e-09
g__Peziza	g__Actinomucor	0.94694	2.67e-09
g__Peziza	g__Ramicandelaber	0.94694	2.67e-09
g__Peziza	g__Scopuloides	0.94694	2.67e-09
g__Peziza	g__Melanophyllum	0.94694	2.67e-09
g__Peziza	g__Nemania	0.94694	2.67e-09
g__Peziza	g__Sordaria	0.94694	2.67e-09
g__Peziza	g__Humicola	0.94694	2.67e-09
g__Peziza	g__Pyricularia	0.94694	2.67e-09
g__Peziza	g__Trichothecium	0.94694	2.67e-09
g__Peziza	g__Hydropisphaera	0.94694	2.67e-09
g__Peziza	g__Sodiomyces	0.94694	2.67e-09
g__Peziza	g__Lectera	0.94694	2.67e-09
g__Peziza	g__Malbranchea	0.94694	2.67e-09
g__Peziza	g__Ramichloridium	0.94694	2.67e-09
g__Peziza	g__Trichophyton	0.94694	2.67e-09
g__Peziza	g__Exserohilum	0.95123	1.38e-09
g__Peziza	g__Setosphaeria	0.96122	2.28e-10
g__Peziza	g__Nigrospora	0.96904	3.85e-11
g__Peziza	g__Phaeosphaeriopsis	0.83761	1.44e-05
g__Ustilago	g__Powellomyces	0.95579	6.39e-10
g__Ustilago	g__Natantispora	0.94141	5.81e-09
g__Ustilago	g__Olpidium	0.94324	4.53e-09
g__Ustilago	g__Actinomucor	0.94324	4.53e-09
g__Ustilago	g__Ramicandelaber	0.94324	4.53e-09
g__Ustilago	g__Scopuloides	0.94324	4.53e-09
g__Ustilago	g__Melanophyllum	0.94324	4.53e-09
g__Ustilago	g__Nemania	0.94324	4.53e-09
g__Ustilago	g__Sordaria	0.94324	4.53e-09
g__Ustilago	g__Humicola	0.94324	4.53e-09
g__Ustilago	g__Pyricularia	0.94324	4.53e-09
g__Ustilago	g__Trichothecium	0.94324	4.53e-09
g__Ustilago	g__Hydropisphaera	0.94324	4.53e-09
g__Ustilago	g__Sodiomyces	0.94324	4.53e-09
g__Ustilago	g__Lectera	0.94324	4.53e-09
g__Ustilago	g__Malbranchea	0.94324	4.53e-09
g__Ustilago	g__Ramichloridium	0.94324	4.53e-09
g__Ustilago	g__Trichophyton	0.94324	4.53e-09
g__Ustilago	g__Exserohilum	0.95162	1.3e-09
g__Ustilago	g__Setosphaeria	0.94871	2.05e-09
g__Ustilago	g__Nigrospora	0.94287	4.77e-09
g__Ustilago	g__Cheilymenia	0.75941	0.00025672
g__Ustilago	g__Dactylaria	0.8125	4.19e-05
g__Ustilago	g__Syncephalis	0.8125	4.19e-05
g__Ustilago	g__Phaeosphaeriopsis	0.80571	5.44e-05
g__Ustilago	g__Isthmolongispora	0.8125	4.19e-05
g__Ustilago	g__Stemphylium	0.77396	0.00016385
g__Ustilago	g__Arthrobotrys	0.78534	0.00011269
g__Powellomyces	g__Natantispora	0.98315	3.09e-13
g__Powellomyces	g__Olpidium	0.98114	7.6e-13
g__Powellomyces	g__Actinomucor	0.98114	7.6e-13
g__Powellomyces	g__Ramicandelaber	0.98114	7.6e-13
g__Powellomyces	g__Scopuloides	0.98114	7.6e-13
g__Powellomyces	g__Melanophyllum	0.98114	7.6e-13
g__Powellomyces	g__Nemania	0.98114	7.6e-13
g__Powellomyces	g__Sordaria	0.98114	7.6e-13
g__Powellomyces	g__Humicola	0.98114	7.6e-13
g__Powellomyces	g__Pyricularia	0.98114	7.6e-13
g__Powellomyces	g__Trichothecium	0.98114	7.6e-13
g__Powellomyces	g__Hydropisphaera	0.98114	7.6e-13
g__Powellomyces	g__Sodiomyces	0.98114	7.6e-13
g__Powellomyces	g__Lectera	0.98114	7.6e-13
g__Powellomyces	g__Malbranchea	0.98114	7.6e-13
g__Powellomyces	g__Ramichloridium	0.98114	7.6e-13
g__Powellomyces	g__Trichophyton	0.98114	7.6e-13
g__Powellomyces	g__Exserohilum	0.99001	4.82e-15
g__Powellomyces	g__Setosphaeria	0.9924	5.49e-16
g__Powellomyces	g__Nigrospora	0.9907	2.73e-15
g__Powellomyces	g__Dactylaria	0.77201	0.00017435
g__Powellomyces	g__Syncephalis	0.77201	0.00017435
g__Powellomyces	g__Phaeosphaeriopsis	0.86071	4.56e-06
g__Powellomyces	g__Stemphylium	0.77444	0.00016134
g__Powellomyces	g__Arthrobotrys	0.79849	7.11e-05
g__Natantispora	g__Olpidium	0.99952	1.53e-25
g__Natantispora	g__Actinomucor	0.99952	1.53e-25
g__Natantispora	g__Ramicandelaber	0.99952	1.53e-25
g__Natantispora	g__Scopuloides	0.99952	1.53e-25
g__Natantispora	g__Melanophyllum	0.99952	1.53e-25
g__Natantispora	g__Nemania	0.99952	1.53e-25
g__Natantispora	g__Sordaria	0.99952	1.53e-25
g__Natantispora	g__Humicola	0.99952	1.53e-25
g__Natantispora	g__Pyricularia	0.99952	1.53e-25
g__Natantispora	g__Trichothecium	0.99952	1.53e-25
g__Natantispora	g__Hydropisphaera	0.99952	1.53e-25
g__Natantispora	g__Sodiomyces	0.99952	1.53e-25
g__Natantispora	g__Lectera	0.99952	1.53e-25
g__Natantispora	g__Malbranchea	0.99952	1.53e-25
g__Natantispora	g__Ramichloridium	0.99952	1.53e-25
g__Natantispora	g__Trichophyton	0.99952	1.53e-25
g__Natantispora	g__Exserohilum	0.9949	2.25e-17
g__Natantispora	g__Setosphaeria	0.99287	3.3e-16
g__Natantispora	g__Nigrospora	0.99602	3.11e-18
g__Natantispora	g__Phaeosphaeriopsis	0.88208	1.29e-06
g__Natantispora	g__Arthrobotrys	0.79533	7.96e-05
g__Olpidium	g__Actinomucor	1	0
g__Olpidium	g__Ramicandelaber	1	0
g__Olpidium	g__Scopuloides	1	0
g__Olpidium	g__Melanophyllum	1	0
g__Olpidium	g__Nemania	1	0
g__Olpidium	g__Sordaria	1	2.97e-124
g__Olpidium	g__Humicola	1	0
g__Olpidium	g__Pyricularia	1	0
g__Olpidium	g__Trichothecium	1	0
g__Olpidium	g__Hydropisphaera	1	0
g__Olpidium	g__Sodiomyces	1	0
g__Olpidium	g__Lectera	1	0
g__Olpidium	g__Malbranchea	1	0
g__Olpidium	g__Ramichloridium	1	0
g__Olpidium	g__Trichophyton	1	7.61e-123
g__Olpidium	g__Exserohilum	0.99299	2.86e-16
g__Olpidium	g__Setosphaeria	0.99214	7.15e-16
g__Olpidium	g__Nigrospora	0.99372	1.19e-16
g__Olpidium	g__Phaeosphaeriopsis	0.87219	2.38e-06
g__Olpidium	g__Arthrobotrys	0.79813	7.2e-05
g__Actinomucor	g__Ramicandelaber	1	0
g__Actinomucor	g__Scopuloides	1	0
g__Actinomucor	g__Melanophyllum	1	0
g__Actinomucor	g__Nemania	1	0
g__Actinomucor	g__Sordaria	1	2.97e-124
g__Actinomucor	g__Humicola	1	0
g__Actinomucor	g__Pyricularia	1	0
g__Actinomucor	g__Trichothecium	1	0
g__Actinomucor	g__Hydropisphaera	1	0
g__Actinomucor	g__Sodiomyces	1	0
g__Actinomucor	g__Lectera	1	0
g__Actinomucor	g__Malbranchea	1	0
g__Actinomucor	g__Ramichloridium	1	0
g__Actinomucor	g__Trichophyton	1	7.61e-123
g__Actinomucor	g__Exserohilum	0.99299	2.86e-16
g__Actinomucor	g__Setosphaeria	0.99214	7.15e-16
g__Actinomucor	g__Nigrospora	0.99372	1.19e-16
g__Actinomucor	g__Phaeosphaeriopsis	0.87219	2.38e-06
g__Actinomucor	g__Arthrobotrys	0.79813	7.2e-05
g__Ramicandelaber	g__Scopuloides	1	0
g__Ramicandelaber	g__Melanophyllum	1	0
g__Ramicandelaber	g__Nemania	1	0
g__Ramicandelaber	g__Sordaria	1	2.97e-124
g__Ramicandelaber	g__Humicola	1	0
g__Ramicandelaber	g__Pyricularia	1	0
g__Ramicandelaber	g__Trichothecium	1	0
g__Ramicandelaber	g__Hydropisphaera	1	0
g__Ramicandelaber	g__Sodiomyces	1	0
g__Ramicandelaber	g__Lectera	1	0
g__Ramicandelaber	g__Malbranchea	1	0
g__Ramicandelaber	g__Ramichloridium	1	0
g__Ramicandelaber	g__Trichophyton	1	7.61e-123
g__Ramicandelaber	g__Exserohilum	0.99299	2.86e-16
g__Ramicandelaber	g__Setosphaeria	0.99214	7.15e-16
g__Ramicandelaber	g__Nigrospora	0.99372	1.19e-16
g__Ramicandelaber	g__Phaeosphaeriopsis	0.87219	2.38e-06
g__Ramicandelaber	g__Arthrobotrys	0.79813	7.2e-05
g__Scopuloides	g__Melanophyllum	1	0
g__Scopuloides	g__Nemania	1	0
g__Scopuloides	g__Sordaria	1	2.97e-124
g__Scopuloides	g__Humicola	1	0
g__Scopuloides	g__Pyricularia	1	0
g__Scopuloides	g__Trichothecium	1	0
g__Scopuloides	g__Hydropisphaera	1	0
g__Scopuloides	g__Sodiomyces	1	0
g__Scopuloides	g__Lectera	1	0
g__Scopuloides	g__Malbranchea	1	0
g__Scopuloides	g__Ramichloridium	1	0
g__Scopuloides	g__Trichophyton	1	7.61e-123
g__Scopuloides	g__Exserohilum	0.99299	2.86e-16
g__Scopuloides	g__Setosphaeria	0.99214	7.15e-16
g__Scopuloides	g__Nigrospora	0.99372	1.19e-16
g__Scopuloides	g__Phaeosphaeriopsis	0.87219	2.38e-06
g__Scopuloides	g__Arthrobotrys	0.79813	7.2e-05
g__Melanophyllum	g__Nemania	1	0
g__Melanophyllum	g__Sordaria	1	2.97e-124
g__Melanophyllum	g__Humicola	1	0
g__Melanophyllum	g__Pyricularia	1	0
g__Melanophyllum	g__Trichothecium	1	0
g__Melanophyllum	g__Hydropisphaera	1	0
g__Melanophyllum	g__Sodiomyces	1	0
g__Melanophyllum	g__Lectera	1	0
g__Melanophyllum	g__Malbranchea	1	0
g__Melanophyllum	g__Ramichloridium	1	0
g__Melanophyllum	g__Trichophyton	1	7.61e-123
g__Melanophyllum	g__Exserohilum	0.99299	2.86e-16
g__Melanophyllum	g__Setosphaeria	0.99214	7.15e-16
g__Melanophyllum	g__Nigrospora	0.99372	1.19e-16
g__Melanophyllum	g__Phaeosphaeriopsis	0.87219	2.38e-06
g__Melanophyllum	g__Arthrobotrys	0.79813	7.2e-05
g__Nemania	g__Sordaria	1	2.97e-124
g__Nemania	g__Humicola	1	0
g__Nemania	g__Pyricularia	1	0
g__Nemania	g__Trichothecium	1	0
g__Nemania	g__Hydropisphaera	1	0
g__Nemania	g__Sodiomyces	1	0
g__Nemania	g__Lectera	1	0
g__Nemania	g__Malbranchea	1	0
g__Nemania	g__Ramichloridium	1	0
g__Nemania	g__Trichophyton	1	7.61e-123
g__Nemania	g__Exserohilum	0.99299	2.86e-16
g__Nemania	g__Setosphaeria	0.99214	7.15e-16
g__Nemania	g__Nigrospora	0.99372	1.19e-16
g__Nemania	g__Phaeosphaeriopsis	0.87219	2.38e-06
g__Nemania	g__Arthrobotrys	0.79813	7.2e-05
g__Sordaria	g__Humicola	1	2.97e-124
g__Sordaria	g__Pyricularia	1	1.16e-126
g__Sordaria	g__Trichothecium	1	2.97e-124
g__Sordaria	g__Hydropisphaera	1	2.97e-124
g__Sordaria	g__Sodiomyces	1	2.97e-124
g__Sordaria	g__Lectera	1	2.97e-124
g__Sordaria	g__Malbranchea	1	2.97e-124
g__Sordaria	g__Ramichloridium	1	2.97e-124
g__Sordaria	g__Trichophyton	1	1.16e-126
g__Sordaria	g__Exserohilum	0.99299	2.86e-16
g__Sordaria	g__Setosphaeria	0.99214	7.15e-16
g__Sordaria	g__Nigrospora	0.99372	1.19e-16
g__Sordaria	g__Phaeosphaeriopsis	0.87219	2.38e-06
g__Sordaria	g__Arthrobotrys	0.79813	7.2e-05
g__Humicola	g__Pyricularia	1	0
g__Humicola	g__Trichothecium	1	0
g__Humicola	g__Hydropisphaera	1	0
g__Humicola	g__Sodiomyces	1	0
g__Humicola	g__Lectera	1	0
g__Humicola	g__Malbranchea	1	0
g__Humicola	g__Ramichloridium	1	0
g__Humicola	g__Trichophyton	1	7.61e-123
g__Humicola	g__Exserohilum	0.99299	2.86e-16
g__Humicola	g__Setosphaeria	0.99214	7.15e-16
g__Humicola	g__Nigrospora	0.99372	1.19e-16
g__Humicola	g__Phaeosphaeriopsis	0.87219	2.38e-06
g__Humicola	g__Arthrobotrys	0.79813	7.2e-05
g__Pyricularia	g__Trichothecium	1	0
g__Pyricularia	g__Hydropisphaera	1	0
g__Pyricularia	g__Sodiomyces	1	0
g__Pyricularia	g__Lectera	1	0
g__Pyricularia	g__Malbranchea	1	0
g__Pyricularia	g__Ramichloridium	1	0
g__Pyricularia	g__Trichophyton	1	1.16e-126
g__Pyricularia	g__Exserohilum	0.99299	2.86e-16
g__Pyricularia	g__Setosphaeria	0.99214	7.15e-16
g__Pyricularia	g__Nigrospora	0.99372	1.19e-16
g__Pyricularia	g__Phaeosphaeriopsis	0.87219	2.38e-06
g__Pyricularia	g__Arthrobotrys	0.79813	7.2e-05
g__Trichothecium	g__Hydropisphaera	1	0
g__Trichothecium	g__Sodiomyces	1	0
g__Trichothecium	g__Lectera	1	0
g__Trichothecium	g__Malbranchea	1	0
g__Trichothecium	g__Ramichloridium	1	0
g__Trichothecium	g__Trichophyton	1	7.61e-123
g__Trichothecium	g__Exserohilum	0.99299	2.86e-16
g__Trichothecium	g__Setosphaeria	0.99214	7.15e-16
g__Trichothecium	g__Nigrospora	0.99372	1.19e-16
g__Trichothecium	g__Phaeosphaeriopsis	0.87219	2.38e-06
g__Trichothecium	g__Arthrobotrys	0.79813	7.2e-05
g__Hydropisphaera	g__Sodiomyces	1	0
g__Hydropisphaera	g__Lectera	1	0
g__Hydropisphaera	g__Malbranchea	1	0
g__Hydropisphaera	g__Ramichloridium	1	0
g__Hydropisphaera	g__Trichophyton	1	7.61e-123
g__Hydropisphaera	g__Exserohilum	0.99299	2.86e-16
g__Hydropisphaera	g__Setosphaeria	0.99214	7.15e-16
g__Hydropisphaera	g__Nigrospora	0.99372	1.19e-16
g__Hydropisphaera	g__Phaeosphaeriopsis	0.87219	2.38e-06
g__Hydropisphaera	g__Arthrobotrys	0.79813	7.2e-05
g__Sodiomyces	g__Lectera	1	0
g__Sodiomyces	g__Malbranchea	1	0
g__Sodiomyces	g__Ramichloridium	1	0
g__Sodiomyces	g__Trichophyton	1	7.61e-123
g__Sodiomyces	g__Exserohilum	0.99299	2.86e-16
g__Sodiomyces	g__Setosphaeria	0.99214	7.15e-16
g__Sodiomyces	g__Nigrospora	0.99372	1.19e-16
g__Sodiomyces	g__Phaeosphaeriopsis	0.87219	2.38e-06
g__Sodiomyces	g__Arthrobotrys	0.79813	7.2e-05
g__Lectera	g__Malbranchea	1	0
g__Lectera	g__Ramichloridium	1	0
g__Lectera	g__Trichophyton	1	7.61e-123
g__Lectera	g__Exserohilum	0.99299	2.86e-16
g__Lectera	g__Setosphaeria	0.99214	7.15e-16
g__Lectera	g__Nigrospora	0.99372	1.19e-16
g__Lectera	g__Phaeosphaeriopsis	0.87219	2.38e-06
g__Lectera	g__Arthrobotrys	0.79813	7.2e-05
g__Malbranchea	g__Ramichloridium	1	0
g__Malbranchea	g__Trichophyton	1	7.61e-123
g__Malbranchea	g__Exserohilum	0.99299	2.86e-16
g__Malbranchea	g__Setosphaeria	0.99214	7.15e-16
g__Malbranchea	g__Nigrospora	0.99372	1.19e-16
g__Malbranchea	g__Phaeosphaeriopsis	0.87219	2.38e-06
g__Malbranchea	g__Arthrobotrys	0.79813	7.2e-05
g__Ramichloridium	g__Trichophyton	1	7.61e-123
g__Ramichloridium	g__Exserohilum	0.99299	2.86e-16
g__Ramichloridium	g__Setosphaeria	0.99214	7.15e-16
g__Ramichloridium	g__Nigrospora	0.99372	1.19e-16
g__Ramichloridium	g__Phaeosphaeriopsis	0.87219	2.38e-06
g__Ramichloridium	g__Arthrobotrys	0.79813	7.2e-05
g__Trichophyton	g__Exserohilum	0.99299	2.86e-16
g__Trichophyton	g__Setosphaeria	0.99214	7.15e-16
g__Trichophyton	g__Nigrospora	0.99372	1.19e-16
g__Trichophyton	g__Phaeosphaeriopsis	0.87219	2.38e-06
g__Trichophyton	g__Arthrobotrys	0.79813	7.2e-05
g__Exserohilum	g__Setosphaeria	0.99258	4.49e-16
g__Exserohilum	g__Nigrospora	0.99545	9.04e-18
g__Exserohilum	g__Alternaria	0.75936	0.0002571
g__Exserohilum	g__Phaeosphaeriopsis	0.90336	2.81e-07
g__Exserohilum	g__Stemphylium	0.76175	0.00023932
g__Exserohilum	g__Arthrobotrys	0.79501	8.05e-05
g__Setosphaeria	g__Nigrospora	0.99295	2.99e-16
g__Setosphaeria	g__Phaeosphaeriopsis	0.86274	4.08e-06
g__Setosphaeria	g__Stemphylium	0.75806	0.00026718
g__Setosphaeria	g__Arthrobotrys	0.79349	8.5e-05
g__Nigrospora	g__Alternaria	0.75078	0.00033029
g__Nigrospora	g__Phaeosphaeriopsis	0.8895	7.86e-07
g__Nigrospora	g__Arthrobotrys	0.79263	8.76e-05
g__Stachybotrys	g__Wallemia	0.80181	6.29e-05
g__Stachybotrys	g__Keissleriella	0.75312	0.0003088
g__Stachybotrys	g__Westerdykella	0.76872	0.00019328
g__Stachybotrys	g__Ganoderma	0.98431	1.75e-13
g__Stachybotrys	g__Chaetomium	0.97172	1.88e-11
g__Stachybotrys	g__Talaromyces	0.95779	4.44e-10
g__Stachybotrys	g__Leucothecium	0.94214	5.26e-09
g__Stachybotrys	g__Gymnostellatospora	0.95056	1.54e-09
g__Stachybotrys	g__Bipolaris	0.87893	1.58e-06
g__Stachybotrys	g__Mortierella	0.81786	3.38e-05
g__Stachybotrys	g__Peroneutypa	0.81755	3.42e-05
g__Stachybotrys	g__Volutella	0.91765	8.2e-08
g__Stachybotrys	g__Aphanoascus	0.9317	1.92e-08
g__Stachybotrys	g__Spizellomyces	0.92482	4.04e-08
g__Stachybotrys	g__Conocybe	0.91324	1.23e-07
g__Stachybotrys	g__Phlyctochytrium	0.89542	5.16e-07
g__Stachybotrys	g__Oidiodendron	0.92072	6.11e-08
g__Stachybotrys	g__Aspergillus	0.93024	2.26e-08
g__Stachybotrys	g__Scedosporium	0.92104	5.92e-08
g__Stachybotrys	g__Sagenomella	0.92892	2.62e-08
g__Stachybotrys	g__Chordomyces	0.92598	3.58e-08
g__Stachybotrys	g__Lecythophora	0.92069	6.12e-08
g__Stachybotrys	g__Holtermanniella	0.91577	9.75e-08
g__Stachybotrys	g__Phanerochaete	0.91577	9.75e-08
g__Stachybotrys	g__Hydnophlebia	0.91577	9.75e-08
g__Stachybotrys	g__Flavodon	0.91577	9.75e-08
g__Stachybotrys	g__Lepista	0.91577	9.75e-08
g__Stachybotrys	g__Basidiobolus	0.91577	9.75e-08
g__Stachybotrys	g__Eutypella	0.91577	9.75e-08
g__Stachybotrys	g__Thielavia	0.91577	9.75e-08
g__Stachybotrys	g__Dichotomopilus	0.91577	9.75e-08
g__Stachybotrys	g__Corynascella	0.91577	9.75e-08
g__Stachybotrys	g__Thyronectria	0.91577	9.75e-08
g__Stachybotrys	g__Collarina	0.91577	9.75e-08
g__Stachybotrys	g__Coniochaeta	0.91577	9.75e-08
g__Stachybotrys	g__Badarisama	0.91577	9.75e-08
g__Stachybotrys	g__Amauroascus	0.91577	9.75e-08
g__Stachybotrys	g__Aureobasidium	0.91577	9.75e-08
g__Stachybotrys	g__Bradymyces	0.91577	9.75e-08
g__Stachybotrys	g__Tetracladium	0.94106	6.08e-09
g__Stachybotrys	g__Curvularia	0.7568	0.00027737
g__Ganoderma	g__Wallemia	0.83293	1.78e-05
g__Ganoderma	g__Geomyces	0.75999	0.00025233
g__Ganoderma	g__Keissleriella	0.79018	9.54e-05
g__Ganoderma	g__Chaetomium	0.95707	5.06e-10
g__Ganoderma	g__Talaromyces	0.96001	2.9e-10
g__Ganoderma	g__Leucothecium	0.96902	3.87e-11
g__Ganoderma	g__Gymnostellatospora	0.97676	3.98e-12
g__Ganoderma	g__Bipolaris	0.90525	2.42e-07
g__Ganoderma	g__Mortierella	0.78238	0.00012445
g__Ganoderma	g__Peroneutypa	0.84749	9.01e-06
g__Ganoderma	g__Volutella	0.89862	4.07e-07
g__Ganoderma	g__Aphanoascus	0.95623	5.9e-10
g__Ganoderma	g__Spizellomyces	0.94786	2.33e-09
g__Ganoderma	g__Conocybe	0.94395	4.1e-09
g__Ganoderma	g__Phlyctochytrium	0.92742	3.08e-08
g__Ganoderma	g__Oidiodendron	0.91949	6.88e-08
g__Ganoderma	g__Aspergillus	0.93769	9.38e-09
g__Ganoderma	g__Scedosporium	0.9353	1.26e-08
g__Ganoderma	g__Sagenomella	0.95422	8.4e-10
g__Ganoderma	g__Chordomyces	0.95589	6.27e-10
g__Ganoderma	g__Lecythophora	0.95125	1.38e-09
g__Ganoderma	g__Holtermanniella	0.94694	2.67e-09
g__Ganoderma	g__Phanerochaete	0.94694	2.67e-09
g__Ganoderma	g__Hydnophlebia	0.94694	2.67e-09
g__Ganoderma	g__Flavodon	0.94694	2.67e-09
g__Ganoderma	g__Lepista	0.94694	2.67e-09
g__Ganoderma	g__Basidiobolus	0.94694	2.67e-09
g__Ganoderma	g__Eutypella	0.94694	2.67e-09
g__Ganoderma	g__Thielavia	0.94694	2.67e-09
g__Ganoderma	g__Dichotomopilus	0.94694	2.67e-09
g__Ganoderma	g__Corynascella	0.94694	2.67e-09
g__Ganoderma	g__Thyronectria	0.94694	2.67e-09
g__Ganoderma	g__Collarina	0.94694	2.67e-09
g__Ganoderma	g__Coniochaeta	0.94694	2.67e-09
g__Ganoderma	g__Badarisama	0.94694	2.67e-09
g__Ganoderma	g__Amauroascus	0.94694	2.67e-09
g__Ganoderma	g__Aureobasidium	0.94694	2.67e-09
g__Ganoderma	g__Bradymyces	0.94694	2.67e-09
g__Ganoderma	g__Tetracladium	0.96073	2.51e-10
g__Ganoderma	g__Curvularia	0.76665	0.00020612
g__Chaetomium	g__Trichoderma	0.75588	0.00028491
g__Chaetomium	g__Sarocladium	0.77415	0.00016286
g__Chaetomium	g__Wallemia	0.84912	8.32e-06
g__Chaetomium	g__Geomyces	0.76296	0.00023075
g__Chaetomium	g__Westerdykella	0.79847	7.11e-05
g__Chaetomium	g__Talaromyces	0.9765	4.35e-12
g__Chaetomium	g__Leucothecium	0.93526	1.27e-08
g__Chaetomium	g__Gymnostellatospora	0.91453	1.09e-07
g__Chaetomium	g__Bipolaris	0.87229	2.37e-06
g__Chaetomium	g__Mortierella	0.90573	2.32e-07
g__Chaetomium	g__Peroneutypa	0.86607	3.39e-06
g__Chaetomium	g__Volutella	0.88926	7.99e-07
g__Chaetomium	g__Aphanoascus	0.92569	3.7e-08
g__Chaetomium	g__Spizellomyces	0.9162	9.38e-08
g__Chaetomium	g__Conocybe	0.89937	3.84e-07
g__Chaetomium	g__Phlyctochytrium	0.88917	8.04e-07
g__Chaetomium	g__Oidiodendron	0.86136	4.4e-06
g__Chaetomium	g__Aspergillus	0.8878	8.83e-07
g__Chaetomium	g__Scedosporium	0.88022	1.45e-06
g__Chaetomium	g__Sagenomella	0.89309	6.1e-07
g__Chaetomium	g__Chordomyces	0.88815	8.63e-07
g__Chaetomium	g__Lecythophora	0.88117	1.37e-06
g__Chaetomium	g__Holtermanniella	0.87585	1.91e-06
g__Chaetomium	g__Phanerochaete	0.87585	1.91e-06
g__Chaetomium	g__Hydnophlebia	0.87585	1.91e-06
g__Chaetomium	g__Flavodon	0.87585	1.91e-06
g__Chaetomium	g__Lepista	0.87585	1.91e-06
g__Chaetomium	g__Basidiobolus	0.87585	1.91e-06
g__Chaetomium	g__Eutypella	0.87585	1.91e-06
g__Chaetomium	g__Thielavia	0.87585	1.91e-06
g__Chaetomium	g__Dichotomopilus	0.87585	1.91e-06
g__Chaetomium	g__Corynascella	0.87585	1.91e-06
g__Chaetomium	g__Thyronectria	0.87585	1.91e-06
g__Chaetomium	g__Collarina	0.87585	1.91e-06
g__Chaetomium	g__Coniochaeta	0.87585	1.91e-06
g__Chaetomium	g__Badarisama	0.87585	1.91e-06
g__Chaetomium	g__Amauroascus	0.87585	1.91e-06
g__Chaetomium	g__Aureobasidium	0.87585	1.91e-06
g__Chaetomium	g__Bradymyces	0.87585	1.91e-06
g__Chaetomium	g__Tetracladium	0.91565	9.86e-08
g__Chaetomium	g__Titaea	0.75068	0.00033126
g__Talaromyces	g__Eleutherascus	0.82145	2.92e-05
g__Talaromyces	g__Trichoderma	0.80492	5.6e-05
g__Talaromyces	g__Sarocladium	0.81811	3.34e-05
g__Talaromyces	g__Wallemia	0.90283	2.94e-07
g__Talaromyces	g__Geomyces	0.87499	2.01e-06
g__Talaromyces	g__Westerdykella	0.80203	6.24e-05
g__Talaromyces	g__Leucothecium	0.97845	2.18e-12
g__Talaromyces	g__Gymnostellatospora	0.95238	1.14e-09
g__Talaromyces	g__Bipolaris	0.88103	1.38e-06
g__Talaromyces	g__Mortierella	0.89947	3.81e-07
g__Talaromyces	g__Peroneutypa	0.9122	1.34e-07
g__Talaromyces	g__Volutella	0.91507	1.04e-07
g__Talaromyces	g__Aphanoascus	0.9678	5.25e-11
g__Talaromyces	g__Spizellomyces	0.96152	2.14e-10
g__Talaromyces	g__Conocybe	0.95125	1.38e-09
g__Talaromyces	g__Phlyctochytrium	0.94531	3.39e-09
g__Talaromyces	g__Oidiodendron	0.91418	1.13e-07
g__Talaromyces	g__Aspergillus	0.94079	6.3e-09
g__Talaromyces	g__Scedosporium	0.94044	6.6e-09
g__Talaromyces	g__Sagenomella	0.94093	6.18e-09
g__Talaromyces	g__Chordomyces	0.93835	8.64e-09
g__Talaromyces	g__Lecythophora	0.93429	1.42e-08
g__Talaromyces	g__Holtermanniella	0.93109	2.06e-08
g__Talaromyces	g__Phanerochaete	0.93109	2.06e-08
g__Talaromyces	g__Hydnophlebia	0.93109	2.06e-08
g__Talaromyces	g__Flavodon	0.93109	2.06e-08
g__Talaromyces	g__Lepista	0.93109	2.06e-08
g__Talaromyces	g__Basidiobolus	0.93109	2.06e-08
g__Talaromyces	g__Eutypella	0.93109	2.06e-08
g__Talaromyces	g__Thielavia	0.93109	2.06e-08
g__Talaromyces	g__Dichotomopilus	0.93109	2.06e-08
g__Talaromyces	g__Corynascella	0.93109	2.06e-08
g__Talaromyces	g__Thyronectria	0.93109	2.06e-08
g__Talaromyces	g__Collarina	0.93109	2.06e-08
g__Talaromyces	g__Coniochaeta	0.93109	2.06e-08
g__Talaromyces	g__Badarisama	0.93109	2.06e-08
g__Talaromyces	g__Amauroascus	0.93109	2.06e-08
g__Talaromyces	g__Aureobasidium	0.93109	2.06e-08
g__Talaromyces	g__Bradymyces	0.93109	2.06e-08
g__Talaromyces	g__Tetracladium	0.951	1.43e-09
g__Leucothecium	g__Eleutherascus	0.7702	0.00018457
g__Leucothecium	g__Trichoderma	0.79143	9.14e-05
g__Leucothecium	g__Sarocladium	0.81239	4.2e-05
g__Leucothecium	g__Wallemia	0.93014	2.29e-08
g__Leucothecium	g__Geomyces	0.86129	4.42e-06
g__Leucothecium	g__Keissleriella	0.77964	0.00013627
g__Leucothecium	g__Westerdykella	0.7704	0.0001834
g__Leucothecium	g__Gymnostellatospora	0.98773	2.48e-14
g__Leucothecium	g__Bipolaris	0.90139	3.29e-07
g__Leucothecium	g__Mortierella	0.82795	2.22e-05
g__Leucothecium	g__Peroneutypa	0.93514	1.28e-08
g__Leucothecium	g__Volutella	0.91843	7.61e-08
g__Leucothecium	g__Aphanoascus	0.99607	2.82e-18
g__Leucothecium	g__Spizellomyces	0.99283	3.43e-16
g__Leucothecium	g__Conocybe	0.99131	1.59e-15
g__Leucothecium	g__Phlyctochytrium	0.98659	5.03e-14
g__Leucothecium	g__Oidiodendron	0.9507	1.5e-09
g__Leucothecium	g__Aspergillus	0.97179	1.84e-11
g__Leucothecium	g__Scedosporium	0.97551	6.03e-12
g__Leucothecium	g__Sagenomella	0.98086	8.53e-13
g__Leucothecium	g__Chordomyces	0.98301	3.32e-13
g__Leucothecium	g__Lecythophora	0.98109	7.76e-13
g__Leucothecium	g__Holtermanniella	0.97943	1.51e-12
g__Leucothecium	g__Phanerochaete	0.97943	1.51e-12
g__Leucothecium	g__Hydnophlebia	0.97943	1.51e-12
g__Leucothecium	g__Flavodon	0.97943	1.51e-12
g__Leucothecium	g__Lepista	0.97943	1.51e-12
g__Leucothecium	g__Basidiobolus	0.97943	1.51e-12
g__Leucothecium	g__Eutypella	0.97943	1.51e-12
g__Leucothecium	g__Thielavia	0.97943	1.51e-12
g__Leucothecium	g__Dichotomopilus	0.97943	1.51e-12
g__Leucothecium	g__Corynascella	0.97943	1.51e-12
g__Leucothecium	g__Thyronectria	0.97943	1.51e-12
g__Leucothecium	g__Collarina	0.97943	1.51e-12
g__Leucothecium	g__Coniochaeta	0.97943	1.51e-12
g__Leucothecium	g__Badarisama	0.97943	1.51e-12
g__Leucothecium	g__Amauroascus	0.97943	1.51e-12
g__Leucothecium	g__Aureobasidium	0.97943	1.51e-12
g__Leucothecium	g__Bradymyces	0.97943	1.51e-12
g__Leucothecium	g__Tetracladium	0.97789	2.68e-12
g__Gymnostellatospora	g__Wallemia	0.88063	1.42e-06
g__Gymnostellatospora	g__Geomyces	0.80122	6.43e-05
g__Gymnostellatospora	g__Keissleriella	0.79708	7.48e-05
g__Gymnostellatospora	g__Westerdykella	0.78861	0.00010076
g__Gymnostellatospora	g__Bipolaris	0.89546	5.14e-07
g__Gymnostellatospora	g__Mortierella	0.75125	0.00032595
g__Gymnostellatospora	g__Peroneutypa	0.88511	1.06e-06
g__Gymnostellatospora	g__Volutella	0.93956	7.4e-09
g__Gymnostellatospora	g__Aphanoascus	0.98579	8e-14
g__Gymnostellatospora	g__Spizellomyces	0.98399	2.06e-13
g__Gymnostellatospora	g__Conocybe	0.98643	5.53e-14
g__Gymnostellatospora	g__Phlyctochytrium	0.97592	5.28e-12
g__Gymnostellatospora	g__Oidiodendron	0.96811	4.87e-11
g__Gymnostellatospora	g__Aspergillus	0.98348	2.65e-13
g__Gymnostellatospora	g__Scedosporium	0.98476	1.39e-13
g__Gymnostellatospora	g__Sagenomella	0.99551	8.19e-18
g__Gymnostellatospora	g__Chordomyces	0.99652	1.07e-18
g__Gymnostellatospora	g__Lecythophora	0.99525	1.28e-17
g__Gymnostellatospora	g__Holtermanniella	0.99382	1.04e-16
g__Gymnostellatospora	g__Phanerochaete	0.99382	1.04e-16
g__Gymnostellatospora	g__Hydnophlebia	0.99382	1.04e-16
g__Gymnostellatospora	g__Flavodon	0.99382	1.04e-16
g__Gymnostellatospora	g__Lepista	0.99382	1.04e-16
g__Gymnostellatospora	g__Basidiobolus	0.99382	1.04e-16
g__Gymnostellatospora	g__Eutypella	0.99382	1.04e-16
g__Gymnostellatospora	g__Thielavia	0.99382	1.04e-16
g__Gymnostellatospora	g__Dichotomopilus	0.99382	1.04e-16
g__Gymnostellatospora	g__Corynascella	0.99382	1.04e-16
g__Gymnostellatospora	g__Thyronectria	0.99382	1.04e-16
g__Gymnostellatospora	g__Collarina	0.99382	1.04e-16
g__Gymnostellatospora	g__Coniochaeta	0.99382	1.04e-16
g__Gymnostellatospora	g__Badarisama	0.99382	1.04e-16
g__Gymnostellatospora	g__Amauroascus	0.99382	1.04e-16
g__Gymnostellatospora	g__Aureobasidium	0.99382	1.04e-16
g__Gymnostellatospora	g__Bradymyces	0.99382	1.04e-16
g__Gymnostellatospora	g__Tetracladium	0.99251	4.87e-16
g__Bipolaris	g__Sarocladium	0.7945	8.2e-05
g__Bipolaris	g__Wallemia	0.82616	2.39e-05
g__Bipolaris	g__Schizophyllum	0.80695	5.19e-05
g__Bipolaris	g__Keissleriella	0.9165	9.12e-08
g__Bipolaris	g__Peroneutypa	0.83732	1.46e-05
g__Bipolaris	g__Volutella	0.8075	5.08e-05
g__Bipolaris	g__Aphanoascus	0.89623	4.86e-07
g__Bipolaris	g__Spizellomyces	0.89027	7.45e-07
g__Bipolaris	g__Conocybe	0.88695	9.36e-07
g__Bipolaris	g__Phlyctochytrium	0.87891	1.58e-06
g__Bipolaris	g__Oidiodendron	0.83936	1.33e-05
g__Bipolaris	g__Aspergillus	0.86255	4.12e-06
g__Bipolaris	g__Scedosporium	0.85867	5.09e-06
g__Bipolaris	g__Sagenomella	0.87716	1.76e-06
g__Bipolaris	g__Chordomyces	0.88764	8.93e-07
g__Bipolaris	g__Lecythophora	0.87786	1.69e-06
g__Bipolaris	g__Holtermanniella	0.87408	2.12e-06
g__Bipolaris	g__Phanerochaete	0.87408	2.12e-06
g__Bipolaris	g__Hydnophlebia	0.87408	2.12e-06
g__Bipolaris	g__Flavodon	0.87408	2.12e-06
g__Bipolaris	g__Lepista	0.87408	2.12e-06
g__Bipolaris	g__Basidiobolus	0.87408	2.12e-06
g__Bipolaris	g__Eutypella	0.87408	2.12e-06
g__Bipolaris	g__Thielavia	0.87408	2.12e-06
g__Bipolaris	g__Dichotomopilus	0.87408	2.12e-06
g__Bipolaris	g__Corynascella	0.87408	2.12e-06
g__Bipolaris	g__Thyronectria	0.87408	2.12e-06
g__Bipolaris	g__Collarina	0.87408	2.12e-06
g__Bipolaris	g__Coniochaeta	0.87408	2.12e-06
g__Bipolaris	g__Badarisama	0.87408	2.12e-06
g__Bipolaris	g__Amauroascus	0.87408	2.12e-06
g__Bipolaris	g__Aureobasidium	0.87408	2.12e-06
g__Bipolaris	g__Bradymyces	0.87408	2.12e-06
g__Bipolaris	g__Tetracladium	0.87839	1.63e-06
g__Bipolaris	g__Curvularia	0.79179	9.02e-05
g__Mortierella	g__Geastrum	0.80936	4.73e-05
g__Mortierella	g__Pseudogymnoascus	0.80114	6.45e-05
g__Mortierella	g__Coprinellus	0.88337	1.19e-06
g__Mortierella	g__Eleutherascus	0.83894	1.36e-05
g__Mortierella	g__Purpureocillium	0.80085	6.52e-05
g__Mortierella	g__Bjerkandera	0.75472	0.00029482
g__Mortierella	g__Trichoderma	0.90436	2.6e-07
g__Mortierella	g__Sarocladium	0.87802	1.67e-06
g__Mortierella	g__Wallemia	0.87313	2.25e-06
g__Mortierella	g__Geomyces	0.78472	0.00011505
g__Mortierella	g__Peroneutypa	0.88467	1.09e-06
g__Mortierella	g__Volutella	0.75353	0.00030517
g__Mortierella	g__Aphanoascus	0.82699	2.31e-05
g__Mortierella	g__Spizellomyces	0.82149	2.91e-05
g__Mortierella	g__Conocybe	0.79226	8.88e-05
g__Mortierella	g__Phlyctochytrium	0.80164	6.33e-05
g__Mortierella	g__Aspergillus	0.76121	0.00024322
g__Mortierella	g__Scedosporium	0.75539	0.00028908
g__Mortierella	g__Tetracladium	0.75208	0.00031823
g__Mortierella	g__Lyomyces	0.82238	2.81e-05
g__Mortierella	g__Penicillium	0.76827	0.00019602
g__Peroneutypa	g__Geastrum	0.76061	0.00024768
g__Peroneutypa	g__Pseudogymnoascus	0.79956	6.83e-05
g__Peroneutypa	g__Coprinellus	0.81797	3.36e-05
g__Peroneutypa	g__Eleutherascus	0.78931	9.84e-05
g__Peroneutypa	g__Bjerkandera	0.77404	0.0001634
g__Peroneutypa	g__Trichoderma	0.94194	5.41e-09
g__Peroneutypa	g__Sarocladium	0.92471	4.09e-08
g__Peroneutypa	g__Wallemia	0.99756	6.19e-20
g__Peroneutypa	g__Schizophyllum	0.7886	0.0001008
g__Peroneutypa	g__Geomyces	0.82833	2.18e-05
g__Peroneutypa	g__Volutella	0.81999	3.1e-05
g__Peroneutypa	g__Aphanoascus	0.94934	1.86e-09
g__Peroneutypa	g__Spizellomyces	0.94985	1.72e-09
g__Peroneutypa	g__Conocybe	0.94256	4.97e-09
g__Peroneutypa	g__Phlyctochytrium	0.95626	5.87e-10
g__Peroneutypa	g__Oidiodendron	0.85914	4.96e-06
g__Peroneutypa	g__Aspergillus	0.88163	1.33e-06
g__Peroneutypa	g__Scedosporium	0.88754	8.99e-07
g__Peroneutypa	g__Sagenomella	0.88606	9.93e-07
g__Peroneutypa	g__Chordomyces	0.88994	7.62e-07
g__Peroneutypa	g__Lecythophora	0.88859	8.37e-07
g__Peroneutypa	g__Holtermanniella	0.88847	8.44e-07
g__Peroneutypa	g__Phanerochaete	0.88847	8.44e-07
g__Peroneutypa	g__Hydnophlebia	0.88847	8.44e-07
g__Peroneutypa	g__Flavodon	0.88847	8.44e-07
g__Peroneutypa	g__Lepista	0.88847	8.44e-07
g__Peroneutypa	g__Basidiobolus	0.88847	8.44e-07
g__Peroneutypa	g__Eutypella	0.88847	8.44e-07
g__Peroneutypa	g__Thielavia	0.88847	8.44e-07
g__Peroneutypa	g__Dichotomopilus	0.88847	8.44e-07
g__Peroneutypa	g__Corynascella	0.88847	8.44e-07
g__Peroneutypa	g__Thyronectria	0.88847	8.44e-07
g__Peroneutypa	g__Collarina	0.88847	8.44e-07
g__Peroneutypa	g__Coniochaeta	0.88847	8.44e-07
g__Peroneutypa	g__Badarisama	0.88847	8.44e-07
g__Peroneutypa	g__Amauroascus	0.88847	8.44e-07
g__Peroneutypa	g__Aureobasidium	0.88847	8.44e-07
g__Peroneutypa	g__Bradymyces	0.88847	8.44e-07
g__Peroneutypa	g__Tetracladium	0.87779	1.69e-06
g__Volutella	g__Wallemia	0.82199	2.85e-05
g__Volutella	g__Westerdykella	0.91127	1.46e-07
g__Volutella	g__Bovista	0.83311	1.77e-05
g__Volutella	g__Roussoella	0.77498	0.00015855
g__Volutella	g__Desmococcus	0.77498	0.00015855
g__Volutella	g__Aphanoascus	0.92937	2.49e-08
g__Volutella	g__Spizellomyces	0.93462	1.37e-08
g__Volutella	g__Conocybe	0.92994	2.34e-08
g__Volutella	g__Phlyctochytrium	0.921	5.94e-08
g__Volutella	g__Oidiodendron	0.95915	3.43e-10
g__Volutella	g__Aspergillus	0.96842	4.51e-11
g__Volutella	g__Scedosporium	0.96006	2.87e-10
g__Volutella	g__Sagenomella	0.95562	6.58e-10
g__Volutella	g__Chordomyces	0.9439	4.13e-09
g__Volutella	g__Lecythophora	0.94377	4.21e-09
g__Volutella	g__Holtermanniella	0.94365	4.28e-09
g__Volutella	g__Phanerochaete	0.94365	4.28e-09
g__Volutella	g__Hydnophlebia	0.94365	4.28e-09
g__Volutella	g__Flavodon	0.94365	4.28e-09
g__Volutella	g__Lepista	0.94365	4.28e-09
g__Volutella	g__Basidiobolus	0.94365	4.28e-09
g__Volutella	g__Eutypella	0.94365	4.28e-09
g__Volutella	g__Thielavia	0.94365	4.28e-09
g__Volutella	g__Dichotomopilus	0.94365	4.28e-09
g__Volutella	g__Corynascella	0.94365	4.28e-09
g__Volutella	g__Thyronectria	0.94365	4.28e-09
g__Volutella	g__Collarina	0.94365	4.28e-09
g__Volutella	g__Coniochaeta	0.94365	4.28e-09
g__Volutella	g__Badarisama	0.94365	4.28e-09
g__Volutella	g__Amauroascus	0.94365	4.28e-09
g__Volutella	g__Aureobasidium	0.94365	4.28e-09
g__Volutella	g__Bradymyces	0.94365	4.28e-09
g__Volutella	g__Tetracladium	0.96573	8.58e-11
g__Volutella	g__Titaea	0.82376	2.65e-05
g__Aphanoascus	g__Trichoderma	0.80752	5.08e-05
g__Aphanoascus	g__Sarocladium	0.81841	3.31e-05
g__Aphanoascus	g__Wallemia	0.94653	2.84e-09
g__Aphanoascus	g__Geomyces	0.83821	1.4e-05
g__Aphanoascus	g__Keissleriella	0.77656	0.00015069
g__Aphanoascus	g__Westerdykella	0.78416	0.00011726
g__Aphanoascus	g__Spizellomyces	0.99924	5.38e-24
g__Aphanoascus	g__Conocybe	0.99751	7.32e-20
g__Aphanoascus	g__Phlyctochytrium	0.99546	8.98e-18
g__Aphanoascus	g__Oidiodendron	0.95904	3.51e-10
g__Aphanoascus	g__Aspergillus	0.977	3.66e-12
g__Aphanoascus	g__Scedosporium	0.9795	1.47e-12
g__Aphanoascus	g__Sagenomella	0.98415	1.91e-13
g__Aphanoascus	g__Chordomyces	0.98541	9.86e-14
g__Aphanoascus	g__Lecythophora	0.9841	1.95e-13
g__Aphanoascus	g__Holtermanniella	0.98314	3.11e-13
g__Aphanoascus	g__Phanerochaete	0.98314	3.11e-13
g__Aphanoascus	g__Hydnophlebia	0.98314	3.11e-13
g__Aphanoascus	g__Flavodon	0.98314	3.11e-13
g__Aphanoascus	g__Lepista	0.98314	3.11e-13
g__Aphanoascus	g__Basidiobolus	0.98314	3.11e-13
g__Aphanoascus	g__Eutypella	0.98314	3.11e-13
g__Aphanoascus	g__Thielavia	0.98314	3.11e-13
g__Aphanoascus	g__Dichotomopilus	0.98314	3.11e-13
g__Aphanoascus	g__Corynascella	0.98314	3.11e-13
g__Aphanoascus	g__Thyronectria	0.98314	3.11e-13
g__Aphanoascus	g__Collarina	0.98314	3.11e-13
g__Aphanoascus	g__Coniochaeta	0.98314	3.11e-13
g__Aphanoascus	g__Badarisama	0.98314	3.11e-13
g__Aphanoascus	g__Amauroascus	0.98314	3.11e-13
g__Aphanoascus	g__Aureobasidium	0.98314	3.11e-13
g__Aphanoascus	g__Bradymyces	0.98314	3.11e-13
g__Aphanoascus	g__Tetracladium	0.97997	1.22e-12
g__Spizellomyces	g__Trichoderma	0.80823	4.94e-05
g__Spizellomyces	g__Sarocladium	0.81512	3.77e-05
g__Spizellomyces	g__Wallemia	0.9487	2.05e-09
g__Spizellomyces	g__Geomyces	0.83427	1.68e-05
g__Spizellomyces	g__Keissleriella	0.77319	0.00016789
g__Spizellomyces	g__Westerdykella	0.78734	0.00010524
g__Spizellomyces	g__Conocybe	0.9985	1.26e-21
g__Spizellomyces	g__Phlyctochytrium	0.99735	1.2e-19
g__Spizellomyces	g__Oidiodendron	0.96514	9.84e-11
g__Spizellomyces	g__Aspergillus	0.98084	8.61e-13
g__Spizellomyces	g__Scedosporium	0.98304	3.27e-13
g__Spizellomyces	g__Sagenomella	0.98525	1.07e-13
g__Spizellomyces	g__Chordomyces	0.98615	6.52e-14
g__Spizellomyces	g__Lecythophora	0.98533	1.03e-13
g__Spizellomyces	g__Holtermanniella	0.98478	1.38e-13
g__Spizellomyces	g__Phanerochaete	0.98478	1.38e-13
g__Spizellomyces	g__Hydnophlebia	0.98478	1.38e-13
g__Spizellomyces	g__Flavodon	0.98478	1.38e-13
g__Spizellomyces	g__Lepista	0.98478	1.38e-13
g__Spizellomyces	g__Basidiobolus	0.98478	1.38e-13
g__Spizellomyces	g__Eutypella	0.98478	1.38e-13
g__Spizellomyces	g__Thielavia	0.98478	1.38e-13
g__Spizellomyces	g__Dichotomopilus	0.98478	1.38e-13
g__Spizellomyces	g__Corynascella	0.98478	1.38e-13
g__Spizellomyces	g__Thyronectria	0.98478	1.38e-13
g__Spizellomyces	g__Collarina	0.98478	1.38e-13
g__Spizellomyces	g__Coniochaeta	0.98478	1.38e-13
g__Spizellomyces	g__Badarisama	0.98478	1.38e-13
g__Spizellomyces	g__Amauroascus	0.98478	1.38e-13
g__Spizellomyces	g__Aureobasidium	0.98478	1.38e-13
g__Spizellomyces	g__Bradymyces	0.98478	1.38e-13
g__Spizellomyces	g__Tetracladium	0.97961	1.41e-12
g__Conocybe	g__Trichoderma	0.79276	8.72e-05
g__Conocybe	g__Sarocladium	0.80284	6.06e-05
g__Conocybe	g__Wallemia	0.94258	4.96e-09
g__Conocybe	g__Geomyces	0.83378	1.71e-05
g__Conocybe	g__Keissleriella	0.77836	0.00014211
g__Conocybe	g__Westerdykella	0.78329	0.00012073
g__Conocybe	g__Phlyctochytrium	0.99849	1.37e-21
g__Conocybe	g__Oidiodendron	0.9641	1.24e-10
g__Conocybe	g__Aspergillus	0.9809	8.4e-13
g__Conocybe	g__Scedosporium	0.98474	1.41e-13
g__Conocybe	g__Sagenomella	0.98924	8.72e-15
g__Conocybe	g__Chordomyces	0.99089	2.32e-15
g__Conocybe	g__Lecythophora	0.99061	2.95e-15
g__Conocybe	g__Holtermanniella	0.99046	3.34e-15
g__Conocybe	g__Phanerochaete	0.99046	3.34e-15
g__Conocybe	g__Hydnophlebia	0.99046	3.34e-15
g__Conocybe	g__Flavodon	0.99046	3.34e-15
g__Conocybe	g__Lepista	0.99046	3.34e-15
g__Conocybe	g__Basidiobolus	0.99046	3.34e-15
g__Conocybe	g__Eutypella	0.99046	3.34e-15
g__Conocybe	g__Thielavia	0.99046	3.34e-15
g__Conocybe	g__Dichotomopilus	0.99046	3.34e-15
g__Conocybe	g__Corynascella	0.99046	3.34e-15
g__Conocybe	g__Thyronectria	0.99046	3.34e-15
g__Conocybe	g__Collarina	0.99046	3.34e-15
g__Conocybe	g__Coniochaeta	0.99046	3.34e-15
g__Conocybe	g__Badarisama	0.99046	3.34e-15
g__Conocybe	g__Amauroascus	0.99046	3.34e-15
g__Conocybe	g__Aureobasidium	0.99046	3.34e-15
g__Conocybe	g__Bradymyces	0.99046	3.34e-15
g__Conocybe	g__Tetracladium	0.9817	5.97e-13
g__Phlyctochytrium	g__Trichoderma	0.81974	3.13e-05
g__Phlyctochytrium	g__Sarocladium	0.82364	2.66e-05
g__Phlyctochytrium	g__Wallemia	0.95775	4.47e-10
g__Phlyctochytrium	g__Geomyces	0.83969	1.31e-05
g__Phlyctochytrium	g__Keissleriella	0.76741	0.00020131
g__Phlyctochytrium	g__Westerdykella	0.77666	0.00015018
g__Phlyctochytrium	g__Oidiodendron	0.95682	5.31e-10
g__Phlyctochytrium	g__Aspergillus	0.97401	9.64e-12
g__Phlyctochytrium	g__Scedosporium	0.97868	2.01e-12
g__Phlyctochytrium	g__Sagenomella	0.98109	7.76e-13
g__Phlyctochytrium	g__Chordomyces	0.98294	3.42e-13
g__Phlyctochytrium	g__Lecythophora	0.98298	3.36e-13
g__Phlyctochytrium	g__Holtermanniella	0.98325	2.95e-13
g__Phlyctochytrium	g__Phanerochaete	0.98325	2.95e-13
g__Phlyctochytrium	g__Hydnophlebia	0.98325	2.95e-13
g__Phlyctochytrium	g__Flavodon	0.98325	2.95e-13
g__Phlyctochytrium	g__Lepista	0.98325	2.95e-13
g__Phlyctochytrium	g__Basidiobolus	0.98325	2.95e-13
g__Phlyctochytrium	g__Eutypella	0.98325	2.95e-13
g__Phlyctochytrium	g__Thielavia	0.98325	2.95e-13
g__Phlyctochytrium	g__Dichotomopilus	0.98325	2.95e-13
g__Phlyctochytrium	g__Corynascella	0.98325	2.95e-13
g__Phlyctochytrium	g__Thyronectria	0.98325	2.95e-13
g__Phlyctochytrium	g__Collarina	0.98325	2.95e-13
g__Phlyctochytrium	g__Coniochaeta	0.98325	2.95e-13
g__Phlyctochytrium	g__Badarisama	0.98325	2.95e-13
g__Phlyctochytrium	g__Amauroascus	0.98325	2.95e-13
g__Phlyctochytrium	g__Aureobasidium	0.98325	2.95e-13
g__Phlyctochytrium	g__Bradymyces	0.98325	2.95e-13
g__Phlyctochytrium	g__Tetracladium	0.9721	1.69e-11
g__Oidiodendron	g__Wallemia	0.86138	4.4e-06
g__Oidiodendron	g__Geomyces	0.78013	0.00013408
g__Oidiodendron	g__Westerdykella	0.77432	0.00016194
g__Oidiodendron	g__Roussoella	0.82886	2.13e-05
g__Oidiodendron	g__Desmococcus	0.82886	2.13e-05
g__Oidiodendron	g__Aspergillus	0.99438	4.92e-17
g__Oidiodendron	g__Scedosporium	0.99121	1.74e-15
g__Oidiodendron	g__Sagenomella	0.97607	5.02e-12
g__Oidiodendron	g__Chordomyces	0.97421	9.07e-12
g__Oidiodendron	g__Lecythophora	0.97542	6.2e-12
g__Oidiodendron	g__Holtermanniella	0.97566	5.75e-12
g__Oidiodendron	g__Phanerochaete	0.97566	5.75e-12
g__Oidiodendron	g__Hydnophlebia	0.97566	5.75e-12
g__Oidiodendron	g__Flavodon	0.97566	5.75e-12
g__Oidiodendron	g__Lepista	0.97566	5.75e-12
g__Oidiodendron	g__Basidiobolus	0.97566	5.75e-12
g__Oidiodendron	g__Eutypella	0.97566	5.75e-12
g__Oidiodendron	g__Thielavia	0.97566	5.75e-12
g__Oidiodendron	g__Dichotomopilus	0.97566	5.75e-12
g__Oidiodendron	g__Corynascella	0.97566	5.75e-12
g__Oidiodendron	g__Thyronectria	0.97566	5.75e-12
g__Oidiodendron	g__Collarina	0.97566	5.75e-12
g__Oidiodendron	g__Coniochaeta	0.97566	5.75e-12
g__Oidiodendron	g__Badarisama	0.97566	5.75e-12
g__Oidiodendron	g__Amauroascus	0.97566	5.75e-12
g__Oidiodendron	g__Aureobasidium	0.97566	5.75e-12
g__Oidiodendron	g__Bradymyces	0.97566	5.75e-12
g__Oidiodendron	g__Tetracladium	0.96413	1.23e-10
g__Aspergillus	g__Wallemia	0.88303	1.21e-06
g__Aspergillus	g__Geomyces	0.81574	3.68e-05
g__Aspergillus	g__Keissleriella	0.76425	0.00022189
g__Aspergillus	g__Westerdykella	0.81231	4.22e-05
g__Aspergillus	g__Roussoella	0.77547	0.00015611
g__Aspergillus	g__Desmococcus	0.77547	0.00015611
g__Aspergillus	g__Scedosporium	0.99889	1.14e-22
g__Aspergillus	g__Sagenomella	0.99109	1.94e-15
g__Aspergillus	g__Chordomyces	0.98881	1.19e-14
g__Aspergillus	g__Lecythophora	0.98925	8.65e-15
g__Aspergillus	g__Holtermanniella	0.98928	8.49e-15
g__Aspergillus	g__Phanerochaete	0.98928	8.49e-15
g__Aspergillus	g__Hydnophlebia	0.98928	8.49e-15
g__Aspergillus	g__Flavodon	0.98928	8.49e-15
g__Aspergillus	g__Lepista	0.98928	8.49e-15
g__Aspergillus	g__Basidiobolus	0.98928	8.49e-15
g__Aspergillus	g__Eutypella	0.98928	8.49e-15
g__Aspergillus	g__Thielavia	0.98928	8.49e-15
g__Aspergillus	g__Dichotomopilus	0.98928	8.49e-15
g__Aspergillus	g__Corynascella	0.98928	8.49e-15
g__Aspergillus	g__Thyronectria	0.98928	8.49e-15
g__Aspergillus	g__Collarina	0.98928	8.49e-15
g__Aspergillus	g__Coniochaeta	0.98928	8.49e-15
g__Aspergillus	g__Badarisama	0.98928	8.49e-15
g__Aspergillus	g__Amauroascus	0.98928	8.49e-15
g__Aspergillus	g__Aureobasidium	0.98928	8.49e-15
g__Aspergillus	g__Bradymyces	0.98928	8.49e-15
g__Aspergillus	g__Tetracladium	0.98431	1.75e-13
g__Scedosporium	g__Wallemia	0.88975	7.73e-07
g__Scedosporium	g__Geomyces	0.83263	1.81e-05
g__Scedosporium	g__Keissleriella	0.76214	0.00023651
g__Scedosporium	g__Westerdykella	0.80352	5.9e-05
g__Scedosporium	g__Roussoella	0.75689	0.00027661
g__Scedosporium	g__Desmococcus	0.75689	0.00027661
g__Scedosporium	g__Sagenomella	0.99268	4.03e-16
g__Scedosporium	g__Chordomyces	0.99127	1.64e-15
g__Scedosporium	g__Lecythophora	0.99216	6.98e-16
g__Scedosporium	g__Holtermanniella	0.99244	5.25e-16
g__Scedosporium	g__Phanerochaete	0.99244	5.25e-16
g__Scedosporium	g__Hydnophlebia	0.99244	5.25e-16
g__Scedosporium	g__Flavodon	0.99244	5.25e-16
g__Scedosporium	g__Lepista	0.99244	5.25e-16
g__Scedosporium	g__Basidiobolus	0.99244	5.25e-16
g__Scedosporium	g__Eutypella	0.99244	5.25e-16
g__Scedosporium	g__Thielavia	0.99244	5.25e-16
g__Scedosporium	g__Dichotomopilus	0.99244	5.25e-16
g__Scedosporium	g__Corynascella	0.99244	5.25e-16
g__Scedosporium	g__Thyronectria	0.99244	5.25e-16
g__Scedosporium	g__Collarina	0.99244	5.25e-16
g__Scedosporium	g__Coniochaeta	0.99244	5.25e-16
g__Scedosporium	g__Badarisama	0.99244	5.25e-16
g__Scedosporium	g__Amauroascus	0.99244	5.25e-16
g__Scedosporium	g__Aureobasidium	0.99244	5.25e-16
g__Scedosporium	g__Bradymyces	0.99244	5.25e-16
g__Scedosporium	g__Tetracladium	0.98413	1.92e-13
g__Sagenomella	g__Wallemia	0.88582	1.01e-06
g__Sagenomella	g__Geomyces	0.80492	5.6e-05
g__Sagenomella	g__Keissleriella	0.78468	0.00011522
g__Sagenomella	g__Westerdykella	0.8192	3.2e-05
g__Sagenomella	g__Chordomyces	0.99906	3.09e-23
g__Sagenomella	g__Lecythophora	0.99902	4.23e-23
g__Sagenomella	g__Holtermanniella	0.99876	2.83e-22
g__Sagenomella	g__Phanerochaete	0.99876	2.83e-22
g__Sagenomella	g__Hydnophlebia	0.99876	2.83e-22
g__Sagenomella	g__Flavodon	0.99876	2.83e-22
g__Sagenomella	g__Lepista	0.99876	2.83e-22
g__Sagenomella	g__Basidiobolus	0.99876	2.83e-22
g__Sagenomella	g__Eutypella	0.99876	2.83e-22
g__Sagenomella	g__Thielavia	0.99876	2.83e-22
g__Sagenomella	g__Dichotomopilus	0.99876	2.83e-22
g__Sagenomella	g__Corynascella	0.99876	2.83e-22
g__Sagenomella	g__Thyronectria	0.99876	2.83e-22
g__Sagenomella	g__Collarina	0.99876	2.83e-22
g__Sagenomella	g__Coniochaeta	0.99876	2.83e-22
g__Sagenomella	g__Badarisama	0.99876	2.83e-22
g__Sagenomella	g__Amauroascus	0.99876	2.83e-22
g__Sagenomella	g__Aureobasidium	0.99876	2.83e-22
g__Sagenomella	g__Bradymyces	0.99876	2.83e-22
g__Sagenomella	g__Tetracladium	0.99617	2.28e-18
g__Chordomyces	g__Wallemia	0.88945	7.89e-07
g__Chordomyces	g__Geomyces	0.80691	5.2e-05
g__Chordomyces	g__Keissleriella	0.79825	7.17e-05
g__Chordomyces	g__Westerdykella	0.79673	7.57e-05
g__Chordomyces	g__Lecythophora	0.99974	1.02e-27
g__Chordomyces	g__Holtermanniella	0.99941	7.6e-25
g__Chordomyces	g__Phanerochaete	0.99941	7.6e-25
g__Chordomyces	g__Hydnophlebia	0.99941	7.6e-25
g__Chordomyces	g__Flavodon	0.99941	7.6e-25
g__Chordomyces	g__Lepista	0.99941	7.6e-25
g__Chordomyces	g__Basidiobolus	0.99941	7.6e-25
g__Chordomyces	g__Eutypella	0.99941	7.6e-25
g__Chordomyces	g__Thielavia	0.99941	7.6e-25
g__Chordomyces	g__Dichotomopilus	0.99941	7.6e-25
g__Chordomyces	g__Corynascella	0.99941	7.6e-25
g__Chordomyces	g__Thyronectria	0.99941	7.6e-25
g__Chordomyces	g__Collarina	0.99941	7.6e-25
g__Chordomyces	g__Coniochaeta	0.99941	7.6e-25
g__Chordomyces	g__Badarisama	0.99941	7.6e-25
g__Chordomyces	g__Amauroascus	0.99941	7.6e-25
g__Chordomyces	g__Aureobasidium	0.99941	7.6e-25
g__Chordomyces	g__Bradymyces	0.99941	7.6e-25
g__Chordomyces	g__Tetracladium	0.99275	3.75e-16
g__Lecythophora	g__Wallemia	0.88877	8.27e-07
g__Lecythophora	g__Geomyces	0.80758	5.06e-05
g__Lecythophora	g__Keissleriella	0.78872	0.00010039
g__Lecythophora	g__Westerdykella	0.79543	7.93e-05
g__Lecythophora	g__Holtermanniella	0.99991	3.29e-31
g__Lecythophora	g__Phanerochaete	0.99991	3.29e-31
g__Lecythophora	g__Hydnophlebia	0.99991	3.29e-31
g__Lecythophora	g__Flavodon	0.99991	3.29e-31
g__Lecythophora	g__Lepista	0.99991	3.29e-31
g__Lecythophora	g__Basidiobolus	0.99991	3.29e-31
g__Lecythophora	g__Eutypella	0.99991	3.29e-31
g__Lecythophora	g__Thielavia	0.99991	3.29e-31
g__Lecythophora	g__Dichotomopilus	0.99991	3.29e-31
g__Lecythophora	g__Corynascella	0.99991	3.29e-31
g__Lecythophora	g__Thyronectria	0.99991	3.29e-31
g__Lecythophora	g__Collarina	0.99991	3.29e-31
g__Lecythophora	g__Coniochaeta	0.99991	3.29e-31
g__Lecythophora	g__Badarisama	0.99991	3.29e-31
g__Lecythophora	g__Amauroascus	0.99991	3.29e-31
g__Lecythophora	g__Aureobasidium	0.99991	3.29e-31
g__Lecythophora	g__Bradymyces	0.99991	3.29e-31
g__Lecythophora	g__Tetracladium	0.99174	1.07e-15
g__Holtermanniella	g__Wallemia	0.8893	7.97e-07
g__Holtermanniella	g__Geomyces	0.80797	4.99e-05
g__Holtermanniella	g__Keissleriella	0.78614	0.00010966
g__Holtermanniella	g__Westerdykella	0.79586	7.81e-05
g__Holtermanniella	g__Phanerochaete	1	7.61e-123
g__Holtermanniella	g__Hydnophlebia	1	7.61e-123
g__Holtermanniella	g__Flavodon	1	7.61e-123
g__Holtermanniella	g__Lepista	1	7.61e-123
g__Holtermanniella	g__Basidiobolus	1	0
g__Holtermanniella	g__Eutypella	1	7.61e-123
g__Holtermanniella	g__Thielavia	1	0
g__Holtermanniella	g__Dichotomopilus	1	7.61e-123
g__Holtermanniella	g__Corynascella	1	7.61e-123
g__Holtermanniella	g__Thyronectria	1	7.61e-123
g__Holtermanniella	g__Collarina	1	7.61e-123
g__Holtermanniella	g__Coniochaeta	1	2.97e-124
g__Holtermanniella	g__Badarisama	1	7.61e-123
g__Holtermanniella	g__Amauroascus	1	7.61e-123
g__Holtermanniella	g__Aureobasidium	1	7.61e-123
g__Holtermanniella	g__Bradymyces	1	7.61e-123
g__Holtermanniella	g__Tetracladium	0.99089	2.32e-15
g__Phanerochaete	g__Wallemia	0.8893	7.97e-07
g__Phanerochaete	g__Geomyces	0.80797	4.99e-05
g__Phanerochaete	g__Keissleriella	0.78614	0.00010966
g__Phanerochaete	g__Westerdykella	0.79586	7.81e-05
g__Phanerochaete	g__Hydnophlebia	1	0
g__Phanerochaete	g__Flavodon	1	0
g__Phanerochaete	g__Lepista	1	0
g__Phanerochaete	g__Basidiobolus	1	2.97e-124
g__Phanerochaete	g__Eutypella	1	0
g__Phanerochaete	g__Thielavia	1	7.61e-123
g__Phanerochaete	g__Dichotomopilus	1	0
g__Phanerochaete	g__Corynascella	1	0
g__Phanerochaete	g__Thyronectria	1	0
g__Phanerochaete	g__Collarina	1	0
g__Phanerochaete	g__Coniochaeta	1	2.97e-124
g__Phanerochaete	g__Badarisama	1	0
g__Phanerochaete	g__Amauroascus	1	0
g__Phanerochaete	g__Aureobasidium	1	0
g__Phanerochaete	g__Bradymyces	1	0
g__Phanerochaete	g__Tetracladium	0.99089	2.32e-15
g__Hydnophlebia	g__Wallemia	0.8893	7.97e-07
g__Hydnophlebia	g__Geomyces	0.80797	4.99e-05
g__Hydnophlebia	g__Keissleriella	0.78614	0.00010966
g__Hydnophlebia	g__Westerdykella	0.79586	7.81e-05
g__Hydnophlebia	g__Flavodon	1	0
g__Hydnophlebia	g__Lepista	1	0
g__Hydnophlebia	g__Basidiobolus	1	2.97e-124
g__Hydnophlebia	g__Eutypella	1	0
g__Hydnophlebia	g__Thielavia	1	7.61e-123
g__Hydnophlebia	g__Dichotomopilus	1	0
g__Hydnophlebia	g__Corynascella	1	0
g__Hydnophlebia	g__Thyronectria	1	0
g__Hydnophlebia	g__Collarina	1	0
g__Hydnophlebia	g__Coniochaeta	1	2.97e-124
g__Hydnophlebia	g__Badarisama	1	0
g__Hydnophlebia	g__Amauroascus	1	0
g__Hydnophlebia	g__Aureobasidium	1	0
g__Hydnophlebia	g__Bradymyces	1	0
g__Hydnophlebia	g__Tetracladium	0.99089	2.32e-15
g__Flavodon	g__Wallemia	0.8893	7.97e-07
g__Flavodon	g__Geomyces	0.80797	4.99e-05
g__Flavodon	g__Keissleriella	0.78614	0.00010966
g__Flavodon	g__Westerdykella	0.79586	7.81e-05
g__Flavodon	g__Lepista	1	0
g__Flavodon	g__Basidiobolus	1	2.97e-124
g__Flavodon	g__Eutypella	1	0
g__Flavodon	g__Thielavia	1	7.61e-123
g__Flavodon	g__Dichotomopilus	1	0
g__Flavodon	g__Corynascella	1	0
g__Flavodon	g__Thyronectria	1	0
g__Flavodon	g__Collarina	1	0
g__Flavodon	g__Coniochaeta	1	2.97e-124
g__Flavodon	g__Badarisama	1	0
g__Flavodon	g__Amauroascus	1	0
g__Flavodon	g__Aureobasidium	1	0
g__Flavodon	g__Bradymyces	1	0
g__Flavodon	g__Tetracladium	0.99089	2.32e-15
g__Lepista	g__Wallemia	0.8893	7.97e-07
g__Lepista	g__Geomyces	0.80797	4.99e-05
g__Lepista	g__Keissleriella	0.78614	0.00010966
g__Lepista	g__Westerdykella	0.79586	7.81e-05
g__Lepista	g__Basidiobolus	1	2.97e-124
g__Lepista	g__Eutypella	1	0
g__Lepista	g__Thielavia	1	7.61e-123
g__Lepista	g__Dichotomopilus	1	0
g__Lepista	g__Corynascella	1	0
g__Lepista	g__Thyronectria	1	0
g__Lepista	g__Collarina	1	0
g__Lepista	g__Coniochaeta	1	2.97e-124
g__Lepista	g__Badarisama	1	0
g__Lepista	g__Amauroascus	1	0
g__Lepista	g__Aureobasidium	1	0
g__Lepista	g__Bradymyces	1	0
g__Lepista	g__Tetracladium	0.99089	2.32e-15
g__Basidiobolus	g__Wallemia	0.8893	7.97e-07
g__Basidiobolus	g__Geomyces	0.80797	4.99e-05
g__Basidiobolus	g__Keissleriella	0.78614	0.00010966
g__Basidiobolus	g__Westerdykella	0.79586	7.81e-05
g__Basidiobolus	g__Eutypella	1	2.97e-124
g__Basidiobolus	g__Thielavia	1	0
g__Basidiobolus	g__Dichotomopilus	1	2.97e-124
g__Basidiobolus	g__Corynascella	1	2.97e-124
g__Basidiobolus	g__Thyronectria	1	2.97e-124
g__Basidiobolus	g__Collarina	1	2.97e-124
g__Basidiobolus	g__Coniochaeta	1	0
g__Basidiobolus	g__Badarisama	1	2.97e-124
g__Basidiobolus	g__Amauroascus	1	2.97e-124
g__Basidiobolus	g__Aureobasidium	1	2.97e-124
g__Basidiobolus	g__Bradymyces	1	2.97e-124
g__Basidiobolus	g__Tetracladium	0.99089	2.32e-15
g__Eutypella	g__Wallemia	0.8893	7.97e-07
g__Eutypella	g__Geomyces	0.80797	4.99e-05
g__Eutypella	g__Keissleriella	0.78614	0.00010966
g__Eutypella	g__Westerdykella	0.79586	7.81e-05
g__Eutypella	g__Thielavia	1	7.61e-123
g__Eutypella	g__Dichotomopilus	1	0
g__Eutypella	g__Corynascella	1	0
g__Eutypella	g__Thyronectria	1	0
g__Eutypella	g__Collarina	1	0
g__Eutypella	g__Coniochaeta	1	2.97e-124
g__Eutypella	g__Badarisama	1	0
g__Eutypella	g__Amauroascus	1	0
g__Eutypella	g__Aureobasidium	1	0
g__Eutypella	g__Bradymyces	1	0
g__Eutypella	g__Tetracladium	0.99089	2.32e-15
g__Thielavia	g__Wallemia	0.8893	7.97e-07
g__Thielavia	g__Geomyces	0.80797	4.99e-05
g__Thielavia	g__Keissleriella	0.78614	0.00010966
g__Thielavia	g__Westerdykella	0.79586	7.81e-05
g__Thielavia	g__Dichotomopilus	1	7.61e-123
g__Thielavia	g__Corynascella	1	7.61e-123
g__Thielavia	g__Thyronectria	1	7.61e-123
g__Thielavia	g__Collarina	1	7.61e-123
g__Thielavia	g__Coniochaeta	1	2.97e-124
g__Thielavia	g__Badarisama	1	7.61e-123
g__Thielavia	g__Amauroascus	1	7.61e-123
g__Thielavia	g__Aureobasidium	1	7.61e-123
g__Thielavia	g__Bradymyces	1	7.61e-123
g__Thielavia	g__Tetracladium	0.99089	2.32e-15
g__Dichotomopilus	g__Wallemia	0.8893	7.97e-07
g__Dichotomopilus	g__Geomyces	0.80797	4.99e-05
g__Dichotomopilus	g__Keissleriella	0.78614	0.00010966
g__Dichotomopilus	g__Westerdykella	0.79586	7.81e-05
g__Dichotomopilus	g__Corynascella	1	0
g__Dichotomopilus	g__Thyronectria	1	0
g__Dichotomopilus	g__Collarina	1	0
g__Dichotomopilus	g__Coniochaeta	1	2.97e-124
g__Dichotomopilus	g__Badarisama	1	0
g__Dichotomopilus	g__Amauroascus	1	0
g__Dichotomopilus	g__Aureobasidium	1	0
g__Dichotomopilus	g__Bradymyces	1	0
g__Dichotomopilus	g__Tetracladium	0.99089	2.32e-15
g__Corynascella	g__Wallemia	0.8893	7.97e-07
g__Corynascella	g__Geomyces	0.80797	4.99e-05
g__Corynascella	g__Keissleriella	0.78614	0.00010966
g__Corynascella	g__Westerdykella	0.79586	7.81e-05
g__Corynascella	g__Thyronectria	1	0
g__Corynascella	g__Collarina	1	0
g__Corynascella	g__Coniochaeta	1	2.97e-124
g__Corynascella	g__Badarisama	1	0
g__Corynascella	g__Amauroascus	1	0
g__Corynascella	g__Aureobasidium	1	0
g__Corynascella	g__Bradymyces	1	0
g__Corynascella	g__Tetracladium	0.99089	2.32e-15
g__Thyronectria	g__Wallemia	0.8893	7.97e-07
g__Thyronectria	g__Geomyces	0.80797	4.99e-05
g__Thyronectria	g__Keissleriella	0.78614	0.00010966
g__Thyronectria	g__Westerdykella	0.79586	7.81e-05
g__Thyronectria	g__Collarina	1	0
g__Thyronectria	g__Coniochaeta	1	2.97e-124
g__Thyronectria	g__Badarisama	1	0
g__Thyronectria	g__Amauroascus	1	0
g__Thyronectria	g__Aureobasidium	1	0
g__Thyronectria	g__Bradymyces	1	0
g__Thyronectria	g__Tetracladium	0.99089	2.32e-15
g__Collarina	g__Wallemia	0.8893	7.97e-07
g__Collarina	g__Geomyces	0.80797	4.99e-05
g__Collarina	g__Keissleriella	0.78614	0.00010966
g__Collarina	g__Westerdykella	0.79586	7.81e-05
g__Collarina	g__Coniochaeta	1	2.97e-124
g__Collarina	g__Badarisama	1	0
g__Collarina	g__Amauroascus	1	0
g__Collarina	g__Aureobasidium	1	0
g__Collarina	g__Bradymyces	1	0
g__Collarina	g__Tetracladium	0.99089	2.32e-15
g__Coniochaeta	g__Wallemia	0.8893	7.97e-07
g__Coniochaeta	g__Geomyces	0.80797	4.99e-05
g__Coniochaeta	g__Keissleriella	0.78614	0.00010966
g__Coniochaeta	g__Westerdykella	0.79586	7.81e-05
g__Coniochaeta	g__Badarisama	1	2.97e-124
g__Coniochaeta	g__Amauroascus	1	2.97e-124
g__Coniochaeta	g__Aureobasidium	1	2.97e-124
g__Coniochaeta	g__Bradymyces	1	2.97e-124
g__Coniochaeta	g__Tetracladium	0.99089	2.32e-15
g__Badarisama	g__Wallemia	0.8893	7.97e-07
g__Badarisama	g__Geomyces	0.80797	4.99e-05
g__Badarisama	g__Keissleriella	0.78614	0.00010966
g__Badarisama	g__Westerdykella	0.79586	7.81e-05
g__Badarisama	g__Amauroascus	1	0
g__Badarisama	g__Aureobasidium	1	0
g__Badarisama	g__Bradymyces	1	0
g__Badarisama	g__Tetracladium	0.99089	2.32e-15
g__Amauroascus	g__Wallemia	0.8893	7.97e-07
g__Amauroascus	g__Geomyces	0.80797	4.99e-05
g__Amauroascus	g__Keissleriella	0.78614	0.00010966
g__Amauroascus	g__Westerdykella	0.79586	7.81e-05
g__Amauroascus	g__Aureobasidium	1	0
g__Amauroascus	g__Bradymyces	1	0
g__Amauroascus	g__Tetracladium	0.99089	2.32e-15
g__Aureobasidium	g__Wallemia	0.8893	7.97e-07
g__Aureobasidium	g__Geomyces	0.80797	4.99e-05
g__Aureobasidium	g__Keissleriella	0.78614	0.00010966
g__Aureobasidium	g__Westerdykella	0.79586	7.81e-05
g__Aureobasidium	g__Bradymyces	1	0
g__Aureobasidium	g__Tetracladium	0.99089	2.32e-15
g__Bradymyces	g__Wallemia	0.8893	7.97e-07
g__Bradymyces	g__Geomyces	0.80797	4.99e-05
g__Bradymyces	g__Keissleriella	0.78614	0.00010966
g__Bradymyces	g__Westerdykella	0.79586	7.81e-05
g__Bradymyces	g__Tetracladium	0.99089	2.32e-15
g__Tetracladium	g__Wallemia	0.8757	1.93e-06
g__Tetracladium	g__Geomyces	0.79622	7.71e-05
g__Tetracladium	g__Keissleriella	0.77976	0.00013575
g__Tetracladium	g__Westerdykella	0.85673	5.64e-06
g__Tetracladium	g__Bovista	0.76024	0.00025043
g__Titaea	g__Neocosmospora	0.78137	0.00012872
g__Titaea	g__Hapsidospora	0.83394	1.7e-05
g__Titaea	g__Stephanonectria	0.79296	8.66e-05
g__Titaea	g__Myrmecridium	0.93301	1.65e-08
g__Titaea	g__Solicoccozyma	0.82327	2.7e-05
g__Titaea	g__Pseudaleuria	0.79441	8.23e-05
g__Titaea	g__Thelebolus	0.87476	2.04e-06
g__Titaea	g__Pyrenochaeta	0.87176	2.44e-06
g__Titaea	g__Cheilymenia	0.83546	1.59e-05
g__Titaea	g__Coprinopsis	0.77013	0.00018498
g__Titaea	g__Acremonium	0.91675	8.91e-08
g__Titaea	g__Rhizophlyctis	0.76011	0.00025139
g__Titaea	g__Westerdykella	0.87036	2.65e-06
g__Titaea	g__Bovista	0.86225	4.19e-06
g__Titaea	g__Cercophora	0.93238	1.77e-08
g__Titaea	g__Fusariella	0.75156	0.00032304
g__Cheilymenia	g__Podospora	0.8978	4.32e-07
g__Cheilymenia	g__Dactylaria	0.80533	5.52e-05
g__Cheilymenia	g__Syncephalis	0.80533	5.52e-05
g__Cheilymenia	g__Solicoccozyma	0.82848	2.17e-05
g__Cheilymenia	g__Hapsidospora	0.75981	0.00025369
g__Cheilymenia	g__Myrmecridium	0.85509	6.14e-06
g__Cheilymenia	g__Edenia	0.79388	8.38e-05
g__Cheilymenia	g__Clonostachys	0.77993	0.00013497
g__Cheilymenia	g__Pseudaleuria	0.95025	1.61e-09
g__Cheilymenia	g__Scolecobasidium	0.75469	0.00029503
g__Cheilymenia	g__Metarhizium	0.77741	0.00014658
g__Cheilymenia	g__Paracremonium	0.76102	0.00024464
g__Cheilymenia	g__Coprinopsis	0.79798	7.24e-05
g__Cheilymenia	g__Acrostalagmus	0.75367	0.00030393
g__Cheilymenia	g__Gymnoascus	0.81581	3.67e-05
g__Cheilymenia	g__Lophotrichus	0.78946	9.79e-05
g__Cheilymenia	g__Scutellinia	0.75367	0.00030393
g__Podospora	g__Myrmecridium	0.75984	0.00025342
g__Podospora	g__Edenia	0.84539	9.99e-06
g__Podospora	g__Clonostachys	0.8876	8.96e-07
g__Podospora	g__Pseudaleuria	0.85525	6.09e-06
g__Podospora	g__Pyrenochaetopsis	0.80609	5.36e-05
g__Podospora	g__Setophoma	0.7673	0.00020201
g__Podospora	g__Dactylaria	0.91391	1.15e-07
g__Podospora	g__Syncephalis	0.91391	1.15e-07
g__Podospora	g__Rhizophlyctis	0.75509	0.00029165
g__Podospora	g__Coprinopsis	0.8117	4.32e-05
g__Dactylaria	g__Deniquelata	0.79057	9.42e-05
g__Dactylaria	g__Stemphylium	0.77396	0.00016385
g__Dactylaria	g__Pseudaleuria	0.75095	0.00032874
g__Dactylaria	g__Pyrenochaetopsis	0.79418	8.29e-05
g__Dactylaria	g__Setophoma	0.75932	0.00025744
g__Dactylaria	g__Syncephalis	1	0
g__Dactylaria	g__Rhizophlyctis	0.75982	0.00025358
g__Syncephalis	g__Deniquelata	0.79057	9.42e-05
g__Syncephalis	g__Stemphylium	0.77396	0.00016385
g__Syncephalis	g__Pseudaleuria	0.75095	0.00032874
g__Syncephalis	g__Pyrenochaetopsis	0.79418	8.29e-05
g__Syncephalis	g__Setophoma	0.75932	0.00025744
g__Syncephalis	g__Rhizophlyctis	0.75982	0.00025358
g__Cladosporium	g__Curvularia	0.78388	0.00011837
g__Cladosporium	g__Articulospora	0.75454	0.00029637
g__Cladosporium	g__Colletotrichum	0.7524	0.00031532
g__Articulospora	g__Cladorrhinum	0.75437	0.00029781
g__Articulospora	g__Mycothermus	0.8722	2.38e-06
g__Articulospora	g__Dirkmeia	0.78349	0.00011992
g__Articulospora	g__Iodophanus	0.77648	0.00015109
g__Articulospora	g__Saitozyma	0.87829	1.64e-06
g__Articulospora	g__Erythrobasidium	0.85444	6.35e-06
g__Articulospora	g__Golubevia	0.85922	4.94e-06
g__Articulospora	g__Phyllozyma	0.85618	5.8e-06
g__Articulospora	g__Strelitziana	0.89445	5.54e-07
g__Articulospora	g__Dichotomophthora	0.85922	4.94e-06
g__Articulospora	g__Coniothyrium	0.91343	1.21e-07
g__Articulospora	g__Stagonosporopsis	0.88439	1.11e-06
g__Articulospora	g__Rhizoctonia	0.85922	4.94e-06
g__Articulospora	g__Bullera	0.89918	3.9e-07
g__Articulospora	g__Meira	0.89918	3.9e-07
g__Articulospora	g__Thanatephorus	0.89918	3.9e-07
g__Articulospora	g__Sphaeronaemella	0.89918	3.9e-07
g__Articulospora	g__Hanseniaspora	0.89918	3.9e-07
g__Articulospora	g__Ascocoryne	0.89918	3.9e-07
g__Articulospora	g__Latorua	0.89918	3.9e-07
g__Articulospora	g__Subplenodomus	0.89918	3.9e-07
g__Articulospora	g__Dissoconium	0.89918	3.9e-07
g__Articulospora	g__Uwebraunia	0.89918	3.9e-07
g__Articulospora	g__Filobasidium	0.84553	9.92e-06
g__Articulospora	g__Cercospora	0.76635	0.00020802
g__Articulospora	g__Colletotrichum	0.98313	3.13e-13
g__Articulospora	g__Periconia	0.75348	0.00030558
g__Articulospora	g__Neosulcatispora	0.75061	0.00033194
g__Articulospora	g__Phaeosphaeria	0.8613	4.42e-06
g__Colletotrichum	g__Cladorrhinum	0.77089	0.00018063
g__Colletotrichum	g__Mycothermus	0.90181	3.18e-07
g__Colletotrichum	g__Dirkmeia	0.75882	0.00026127
g__Colletotrichum	g__Iodophanus	0.8101	4.6e-05
g__Colletotrichum	g__Saitozyma	0.91211	1.36e-07
g__Colletotrichum	g__Erythrobasidium	0.87299	2.27e-06
g__Colletotrichum	g__Golubevia	0.90536	2.4e-07
g__Colletotrichum	g__Phyllozyma	0.89358	5.89e-07
g__Colletotrichum	g__Strelitziana	0.90536	2.4e-07
g__Colletotrichum	g__Dichotomophthora	0.89147	6.85e-07
g__Colletotrichum	g__Coniothyrium	0.93077	2.13e-08
g__Colletotrichum	g__Stagonosporopsis	0.9193	7.01e-08
g__Colletotrichum	g__Rhizoctonia	0.89147	6.85e-07
g__Colletotrichum	g__Bullera	0.92805	2.88e-08
g__Colletotrichum	g__Meira	0.92805	2.88e-08
g__Colletotrichum	g__Thanatephorus	0.92805	2.88e-08
g__Colletotrichum	g__Sphaeronaemella	0.92805	2.88e-08
g__Colletotrichum	g__Hanseniaspora	0.92805	2.88e-08
g__Colletotrichum	g__Ascocoryne	0.92805	2.88e-08
g__Colletotrichum	g__Latorua	0.92805	2.88e-08
g__Colletotrichum	g__Subplenodomus	0.92805	2.88e-08
g__Colletotrichum	g__Dissoconium	0.92805	2.88e-08
g__Colletotrichum	g__Uwebraunia	0.92805	2.88e-08
g__Colletotrichum	g__Filobasidium	0.80008	6.71e-05
g__Colletotrichum	g__Cercospora	0.78846	0.00010129
g__Colletotrichum	g__Neosulcatispora	0.7625	0.00023395
g__Colletotrichum	g__Phaeosphaeria	0.86491	3.62e-06
g__Periconia	g__Tremateia	0.75315	0.00030852
g__Periconia	g__Epicoccum	0.78008	0.00013432
g__Periconia	g__Alternaria	0.82557	2.45e-05
g__Tremateia	g__Epicoccum	0.90762	1.99e-07
g__Tremateia	g__Alternaria	0.95108	1.41e-09
g__Tremateia	g__Phaeosphaeriopsis	0.88296	1.22e-06
g__Epicoccum	g__Alternaria	0.94839	2.15e-09
g__Epicoccum	g__Phaeosphaeriopsis	0.80409	5.78e-05
g__Epicoccum	g__Neosulcatispora	0.75923	0.00025813
g__Epicoccum	g__Phaeosphaeria	0.78824	0.00010206
g__Alternaria	g__Phaeosphaeriopsis	0.92322	4.76e-08
g__Neosulcatispora	g__Saitozyma	0.76588	0.00021107
g__Neosulcatispora	g__Erythrobasidium	0.83927	1.33e-05
g__Neosulcatispora	g__Golubevia	0.88886	8.21e-07
g__Neosulcatispora	g__Phyllozyma	0.91959	6.81e-08
g__Neosulcatispora	g__Strelitziana	0.80999	4.62e-05
g__Neosulcatispora	g__Dichotomophthora	0.87726	1.75e-06
g__Neosulcatispora	g__Coniothyrium	0.85415	6.45e-06
g__Neosulcatispora	g__Stagonosporopsis	0.86162	4.34e-06
g__Neosulcatispora	g__Rhizoctonia	0.78215	0.00012542
g__Neosulcatispora	g__Bullera	0.82839	2.17e-05
g__Neosulcatispora	g__Meira	0.82839	2.17e-05
g__Neosulcatispora	g__Thanatephorus	0.82839	2.17e-05
g__Neosulcatispora	g__Sphaeronaemella	0.82839	2.17e-05
g__Neosulcatispora	g__Hanseniaspora	0.82839	2.17e-05
g__Neosulcatispora	g__Ascocoryne	0.82839	2.17e-05
g__Neosulcatispora	g__Latorua	0.82839	2.17e-05
g__Neosulcatispora	g__Subplenodomus	0.82839	2.17e-05
g__Neosulcatispora	g__Dissoconium	0.82839	2.17e-05
g__Neosulcatispora	g__Uwebraunia	0.82839	2.17e-05
g__Neosulcatispora	g__Filobasidium	0.8548	6.23e-06
g__Neosulcatispora	g__Cercospora	0.8217	2.89e-05
g__Neosulcatispora	g__Cryptococcus_f__Tremellaceae	0.93916	7.79e-09
g__Neosulcatispora	g__Dioszegia	0.88729	9.14e-07
g__Neosulcatispora	g__Phaeosphaeria	0.95479	7.61e-10
g__Phaeosphaeria	g__Mycothermus	0.81608	3.63e-05
g__Phaeosphaeria	g__Iodophanus	0.79633	7.68e-05
g__Phaeosphaeria	g__Saitozyma	0.87818	1.65e-06
g__Phaeosphaeria	g__Erythrobasidium	0.90208	3.11e-07
g__Phaeosphaeria	g__Golubevia	0.95608	6.07e-10
g__Phaeosphaeria	g__Phyllozyma	0.96266	1.69e-10
g__Phaeosphaeria	g__Strelitziana	0.89727	4.5e-07
g__Phaeosphaeria	g__Dichotomophthora	0.91034	1.58e-07
g__Phaeosphaeria	g__Coniothyrium	0.94467	3.71e-09
g__Phaeosphaeria	g__Stagonosporopsis	0.9491	1.93e-09
g__Phaeosphaeria	g__Rhizoctonia	0.88159	1.33e-06
g__Phaeosphaeria	g__Bullera	0.92299	4.88e-08
g__Phaeosphaeria	g__Meira	0.92299	4.88e-08
g__Phaeosphaeria	g__Thanatephorus	0.92299	4.88e-08
g__Phaeosphaeria	g__Sphaeronaemella	0.92299	4.88e-08
g__Phaeosphaeria	g__Hanseniaspora	0.92299	4.88e-08
g__Phaeosphaeria	g__Ascocoryne	0.92299	4.88e-08
g__Phaeosphaeria	g__Latorua	0.92299	4.88e-08
g__Phaeosphaeria	g__Subplenodomus	0.92299	4.88e-08
g__Phaeosphaeria	g__Dissoconium	0.92299	4.88e-08
g__Phaeosphaeria	g__Uwebraunia	0.92299	4.88e-08
g__Phaeosphaeria	g__Filobasidium	0.92736	3.1e-08
g__Phaeosphaeria	g__Cercospora	0.85499	6.17e-06
g__Phaeosphaeria	g__Cryptococcus_f__Tremellaceae	0.88362	1.17e-06
g__Phaeosphaeria	g__Dioszegia	0.7642	0.0002222
g__Isthmolongispora	g__Mucor	0.75476	0.00029443
g__Isthmolongispora	g__Striaticonidium	0.82496	2.52e-05
g__Striaticonidium	g__Wardomyces	0.94226	5.18e-09
g__Striaticonidium	g__Stilbella	0.94226	5.18e-09
g__Striaticonidium	g__Verticillium	0.94226	5.18e-09
g__Striaticonidium	g__Byssonectria	0.94226	5.18e-09
g__Striaticonidium	g__Vermispora	0.94226	5.18e-09
g__Striaticonidium	g__Duddingtonia	0.94226	5.18e-09
g__Striaticonidium	g__Biappendiculispora	0.94226	5.18e-09
g__Striaticonidium	g__Arthropsis	0.94226	5.18e-09
g__Striaticonidium	g__Poaceascoma	0.81983	3.12e-05
g__Striaticonidium	g__Mucor	0.93759	9.5e-09
g__Striaticonidium	g__Solicoccozyma	0.77077	0.00018131
g__Striaticonidium	g__Paracremonium	0.75223	0.00031686
g__Striaticonidium	g__Scutellinia	0.80057	6.58e-05
g__Striaticonidium	g__Acrostalagmus	0.80057	6.58e-05
g__Striaticonidium	g__Gymnoascus	0.77358	0.00016584
g__Striaticonidium	g__Lophotrichus	0.87365	2.18e-06
g__Striaticonidium	g__Ochroconis	0.91358	1.19e-07
g__Striaticonidium	g__Acaulium	0.86188	4.28e-06
g__Striaticonidium	g__Pseudeurotium	0.96576	8.53e-11
g__Striaticonidium	g__Emericellopsis	0.92178	5.5e-08
g__Striaticonidium	g__Hyalorbilia	0.95148	1.33e-09
g__Striaticonidium	g__Tausonia	0.95304	1.03e-09
g__Striaticonidium	g__Volvariella	0.93972	7.25e-09
g__Striaticonidium	g__Choanephora	0.94226	5.18e-09
g__Striaticonidium	g__Rugosomyces	0.94226	5.18e-09
g__Striaticonidium	g__Hormographiella	0.94226	5.18e-09
g__Striaticonidium	g__Pluteus	0.94226	5.18e-09
g__Mucor	g__Wardomyces	0.96786	5.18e-11
g__Mucor	g__Stilbella	0.96786	5.18e-11
g__Mucor	g__Verticillium	0.96786	5.18e-11
g__Mucor	g__Byssonectria	0.96786	5.18e-11
g__Mucor	g__Vermispora	0.96786	5.18e-11
g__Mucor	g__Duddingtonia	0.96786	5.18e-11
g__Mucor	g__Biappendiculispora	0.96786	5.18e-11
g__Mucor	g__Arthropsis	0.96786	5.18e-11
g__Mucor	g__Poaceascoma	0.8408	1.24e-05
g__Mucor	g__Ciliophora	0.85199	7.2e-06
g__Mucor	g__Paraphysoderma	0.85094	7.59e-06
g__Mucor	g__Roussoella	0.75476	0.00029443
g__Mucor	g__Desmococcus	0.75476	0.00029443
g__Mucor	g__Ochroconis	0.8777	1.7e-06
g__Mucor	g__Acaulium	0.83668	1.5e-05
g__Mucor	g__Pseudeurotium	0.93465	1.36e-08
g__Mucor	g__Emericellopsis	0.97685	3.85e-12
g__Mucor	g__Hyalorbilia	0.96779	5.27e-11
g__Mucor	g__Tausonia	0.9642	1.21e-10
g__Mucor	g__Volvariella	0.96513	9.85e-11
g__Mucor	g__Choanephora	0.96786	5.18e-11
g__Mucor	g__Rugosomyces	0.96786	5.18e-11
g__Mucor	g__Hormographiella	0.96786	5.18e-11
g__Mucor	g__Pluteus	0.96786	5.18e-11
g__Deniquelata	g__Stemphylium	0.84549	9.94e-06
g__Myrmecridium	g__Pyrenochaetopsis	0.85885	5.04e-06
g__Myrmecridium	g__Westerdykella	0.78396	0.00011805
g__Myrmecridium	g__Bovista	0.83277	1.79e-05
g__Myrmecridium	g__Gaeumannomyces	0.80149	6.37e-05
g__Myrmecridium	g__Fusariella	0.88395	1.14e-06
g__Myrmecridium	g__Solicoccozyma	0.9238	4.49e-08
g__Myrmecridium	g__Acremonium	0.96968	3.27e-11
g__Myrmecridium	g__Thelebolus	0.96482	1.06e-10
g__Myrmecridium	g__Pyrenochaeta	0.9405	6.55e-09
g__Myrmecridium	g__Cercophora	0.95601	6.14e-10
g__Myrmecridium	g__Leuconeurospora	0.89061	7.28e-07
g__Myrmecridium	g__Neocosmospora	0.9223	5.22e-08
g__Myrmecridium	g__Hapsidospora	0.96749	5.66e-11
g__Myrmecridium	g__Stephanonectria	0.94463	3.73e-09
g__Myrmecridium	g__Exophiala	0.90049	3.52e-07
g__Myrmecridium	g__Edenia	0.80924	4.75e-05
g__Myrmecridium	g__Clonostachys	0.85438	6.37e-06
g__Myrmecridium	g__Thelonectria	0.89061	7.28e-07
g__Myrmecridium	g__Scolecobasidium	0.88075	1.41e-06
g__Myrmecridium	g__Metarhizium	0.90319	2.85e-07
g__Myrmecridium	g__Paracremonium	0.8611	4.47e-06
g__Myrmecridium	g__Scutellinia	0.83277	1.79e-05
g__Myrmecridium	g__Acrostalagmus	0.83277	1.79e-05
g__Myrmecridium	g__Gymnoascus	0.88848	8.43e-07
g__Myrmecridium	g__Lophotrichus	0.82294	2.74e-05
g__Myrmecridium	g__Fusicolla	0.80632	5.31e-05
g__Myrmecridium	g__Monosporascus	0.80149	6.37e-05
g__Myrmecridium	g__Kernia	0.80149	6.37e-05
g__Myrmecridium	g__Setophoma	0.82967	2.06e-05
g__Myrmecridium	g__Uncinocarpus	0.80149	6.37e-05
g__Myrmecridium	g__Pyxidiophora	0.80149	6.37e-05
g__Myrmecridium	g__Coprinopsis	0.94008	6.92e-09
g__Myrmecridium	g__Rhizophlyctis	0.88697	9.34e-07
g__Myrmecridium	g__Pseudaleuria	0.89917	3.9e-07
g__Edenia	g__Thelonectria	0.78849	0.00010118
g__Edenia	g__Stephanonectria	0.75406	0.00030048
g__Edenia	g__Solicoccozyma	0.78003	0.00013452
g__Edenia	g__Clonostachys	0.90989	1.64e-07
g__Edenia	g__Pseudaleuria	0.82455	2.56e-05
g__Edenia	g__Scolecobasidium	0.82186	2.87e-05
g__Edenia	g__Metarhizium	0.81102	4.43e-05
g__Edenia	g__Paracremonium	0.77174	0.00017583
g__Edenia	g__Scutellinia	0.75406	0.00030048
g__Edenia	g__Acrostalagmus	0.75406	0.00030048
g__Edenia	g__Gymnoascus	0.82817	2.19e-05
g__Edenia	g__Lophotrichus	0.75316	0.00030845
g__Edenia	g__Psathyrella	0.77573	0.0001548
g__Edenia	g__Hapsidospora	0.77614	0.00015275
g__Edenia	g__Acremonium	0.76736	0.00020162
g__Edenia	g__Coprinopsis	0.83454	1.66e-05
g__Edenia	g__Leuconeurospora	0.78849	0.00010118
g__Clonostachys	g__Gaeumannomyces	0.79562	7.88e-05
g__Clonostachys	g__Exophiala	0.83746	1.45e-05
g__Clonostachys	g__Solicoccozyma	0.7562	0.00028227
g__Clonostachys	g__Acremonium	0.84289	1.13e-05
g__Clonostachys	g__Thelebolus	0.80099	6.48e-05
g__Clonostachys	g__Pyrenochaeta	0.78635	0.00010889
g__Clonostachys	g__Cercophora	0.76432	0.00022141
g__Clonostachys	g__Fusariella	0.78879	0.00010015
g__Clonostachys	g__Neocosmospora	0.84091	1.24e-05
g__Clonostachys	g__Hapsidospora	0.82459	2.56e-05
g__Clonostachys	g__Stephanonectria	0.83224	1.84e-05
g__Clonostachys	g__Leuconeurospora	0.81139	4.37e-05
g__Clonostachys	g__Thelonectria	0.81139	4.37e-05
g__Clonostachys	g__Scolecobasidium	0.82246	2.8e-05
g__Clonostachys	g__Metarhizium	0.82817	2.19e-05
g__Clonostachys	g__Rhizophlyctis	0.81714	3.48e-05
g__Clonostachys	g__Coprinopsis	0.89046	7.35e-07
g__Clonostachys	g__Pyrenochaetopsis	0.85348	6.68e-06
g__Clonostachys	g__Gymnoascus	0.79318	8.59e-05
g__Clonostachys	g__Fusicolla	0.79809	7.21e-05
g__Clonostachys	g__Monosporascus	0.79562	7.88e-05
g__Clonostachys	g__Kernia	0.79562	7.88e-05
g__Clonostachys	g__Setophoma	0.82526	2.49e-05
g__Clonostachys	g__Uncinocarpus	0.79562	7.88e-05
g__Clonostachys	g__Pyxidiophora	0.79562	7.88e-05
g__Clonostachys	g__Psathyrella	0.81803	3.36e-05
g__Clonostachys	g__Pseudaleuria	0.80968	4.67e-05
g__Pseudaleuria	g__Pyrenochaetopsis	0.80231	6.18e-05
g__Pseudaleuria	g__Exophiala	0.81451	3.87e-05
g__Pseudaleuria	g__Solicoccozyma	0.93563	1.21e-08
g__Pseudaleuria	g__Acremonium	0.77324	0.00016763
g__Pseudaleuria	g__Thelebolus	0.79511	8.02e-05
g__Pseudaleuria	g__Cercophora	0.75621	0.00028219
g__Pseudaleuria	g__Leuconeurospora	0.90298	2.9e-07
g__Pseudaleuria	g__Neocosmospora	0.79062	9.4e-05
g__Pseudaleuria	g__Hapsidospora	0.87907	1.56e-06
g__Pseudaleuria	g__Stephanonectria	0.83317	1.76e-05
g__Pseudaleuria	g__Thelonectria	0.90298	2.9e-07
g__Pseudaleuria	g__Scolecobasidium	0.91035	1.58e-07
g__Pseudaleuria	g__Metarhizium	0.92411	4.35e-08
g__Pseudaleuria	g__Paracremonium	0.91624	9.35e-08
g__Pseudaleuria	g__Scutellinia	0.90636	2.21e-07
g__Pseudaleuria	g__Acrostalagmus	0.90636	2.21e-07
g__Pseudaleuria	g__Gymnoascus	0.93797	9.07e-09
g__Pseudaleuria	g__Lophotrichus	0.90752	2.01e-07
g__Pseudaleuria	g__Setophoma	0.79177	9.03e-05
g__Pseudaleuria	g__Ochroconis	0.76717	0.00020281
g__Pseudaleuria	g__Rhizophlyctis	0.75918	0.00025847
g__Pseudaleuria	g__Coprinopsis	0.90026	3.59e-07
g__Pyrenochaetopsis	g__Setophoma	0.99362	1.35e-16
g__Pyrenochaetopsis	g__Fusariella	0.95195	1.23e-09
g__Pyrenochaetopsis	g__Exophiala	0.9787	1.99e-12
g__Pyrenochaetopsis	g__Acremonium	0.84104	1.23e-05
g__Pyrenochaetopsis	g__Thelebolus	0.89832	4.16e-07
g__Pyrenochaetopsis	g__Pyrenochaeta	0.90255	3e-07
g__Pyrenochaetopsis	g__Cercophora	0.84391	1.07e-05
g__Pyrenochaetopsis	g__Leuconeurospora	0.88434	1.11e-06
g__Pyrenochaetopsis	g__Neocosmospora	0.97416	9.21e-12
g__Pyrenochaetopsis	g__Hapsidospora	0.89933	3.85e-07
g__Pyrenochaetopsis	g__Stephanonectria	0.94904	1.95e-09
g__Pyrenochaetopsis	g__Thelonectria	0.88434	1.11e-06
g__Pyrenochaetopsis	g__Scolecobasidium	0.82054	3.03e-05
g__Pyrenochaetopsis	g__Metarhizium	0.83921	1.34e-05
g__Pyrenochaetopsis	g__Rhizophlyctis	0.97689	3.8e-12
g__Pyrenochaetopsis	g__Coprinopsis	0.96305	1.55e-10
g__Pyrenochaetopsis	g__Fusicolla	0.98165	6.11e-13
g__Pyrenochaetopsis	g__Monosporascus	0.98084	8.6e-13
g__Pyrenochaetopsis	g__Kernia	0.98084	8.6e-13
g__Pyrenochaetopsis	g__Gaeumannomyces	0.98084	8.6e-13
g__Pyrenochaetopsis	g__Uncinocarpus	0.98084	8.6e-13
g__Pyrenochaetopsis	g__Pyxidiophora	0.98084	8.6e-13
g__Pyrenochaetopsis	g__Sporormiella	0.86188	4.28e-06
g__Setophoma	g__Fusariella	0.93662	1.07e-08
g__Setophoma	g__Exophiala	0.98158	6.29e-13
g__Setophoma	g__Acremonium	0.80235	6.17e-05
g__Setophoma	g__Thelebolus	0.87886	1.58e-06
g__Setophoma	g__Pyrenochaeta	0.87198	2.41e-06
g__Setophoma	g__Cercophora	0.80411	5.78e-05
g__Setophoma	g__Leuconeurospora	0.90499	2.47e-07
g__Setophoma	g__Neocosmospora	0.95947	3.23e-10
g__Setophoma	g__Hapsidospora	0.89682	4.65e-07
g__Setophoma	g__Stephanonectria	0.94556	3.27e-09
g__Setophoma	g__Thelonectria	0.90499	2.47e-07
g__Setophoma	g__Scolecobasidium	0.84006	1.29e-05
g__Setophoma	g__Metarhizium	0.85475	6.25e-06
g__Setophoma	g__Paracremonium	0.77151	0.0001771
g__Setophoma	g__Coprinopsis	0.95816	4.14e-10
g__Setophoma	g__Gymnoascus	0.75755	0.00027125
g__Setophoma	g__Fusicolla	0.99309	2.57e-16
g__Setophoma	g__Monosporascus	0.99263	4.27e-16
g__Setophoma	g__Kernia	0.99263	4.27e-16
g__Setophoma	g__Gaeumannomyces	0.99263	4.27e-16
g__Setophoma	g__Uncinocarpus	0.99263	4.27e-16
g__Setophoma	g__Pyxidiophora	0.99263	4.27e-16
g__Setophoma	g__Sporormiella	0.87798	1.67e-06
g__Setophoma	g__Rhizophlyctis	0.95456	7.92e-10
g__Rhizophlyctis	g__Westerdykella	0.75633	0.00028121
g__Rhizophlyctis	g__Bovista	0.84834	8.64e-06
g__Rhizophlyctis	g__Gaeumannomyces	0.94632	2.93e-09
g__Rhizophlyctis	g__Fusariella	0.98409	1.96e-13
g__Rhizophlyctis	g__Exophiala	0.96158	2.12e-10
g__Rhizophlyctis	g__Acremonium	0.899	3.95e-07
g__Rhizophlyctis	g__Thelebolus	0.94035	6.68e-09
g__Rhizophlyctis	g__Pyrenochaeta	0.96247	1.76e-10
g__Rhizophlyctis	g__Cercophora	0.92066	6.14e-08
g__Rhizophlyctis	g__Leuconeurospora	0.82765	2.24e-05
g__Rhizophlyctis	g__Neocosmospora	0.98922	8.85e-15
g__Rhizophlyctis	g__Hapsidospora	0.89947	3.81e-07
g__Rhizophlyctis	g__Stephanonectria	0.95162	1.3e-09
g__Rhizophlyctis	g__Thelonectria	0.82765	2.24e-05
g__Rhizophlyctis	g__Scolecobasidium	0.75504	0.00029207
g__Rhizophlyctis	g__Metarhizium	0.7857	0.00011132
g__Rhizophlyctis	g__Coprinopsis	0.93742	9.7e-09
g__Rhizophlyctis	g__Fusicolla	0.94769	2.39e-09
g__Rhizophlyctis	g__Monosporascus	0.94632	2.93e-09
g__Rhizophlyctis	g__Kernia	0.94632	2.93e-09
g__Rhizophlyctis	g__Uncinocarpus	0.94632	2.93e-09
g__Rhizophlyctis	g__Pyxidiophora	0.94632	2.93e-09
g__Rhizophlyctis	g__Sporormiella	0.82765	2.24e-05
g__Coprinopsis	g__Gaeumannomyces	0.9373	9.86e-09
g__Coprinopsis	g__Fusariella	0.92391	4.44e-08
g__Coprinopsis	g__Exophiala	0.97941	1.52e-12
g__Coprinopsis	g__Solicoccozyma	0.88201	1.3e-06
g__Coprinopsis	g__Acremonium	0.89977	3.72e-07
g__Coprinopsis	g__Thelebolus	0.93793	9.11e-09
g__Coprinopsis	g__Pyrenochaeta	0.91118	1.47e-07
g__Coprinopsis	g__Cercophora	0.87936	1.53e-06
g__Coprinopsis	g__Leuconeurospora	0.95851	3.87e-10
g__Coprinopsis	g__Neocosmospora	0.96445	1.15e-10
g__Coprinopsis	g__Hapsidospora	0.96933	3.58e-11
g__Coprinopsis	g__Stephanonectria	0.9778	2.77e-12
g__Coprinopsis	g__Thelonectria	0.95851	3.87e-10
g__Coprinopsis	g__Scolecobasidium	0.92721	3.15e-08
g__Coprinopsis	g__Metarhizium	0.94147	5.76e-09
g__Coprinopsis	g__Paracremonium	0.88181	1.31e-06
g__Coprinopsis	g__Scutellinia	0.84182	1.18e-05
g__Coprinopsis	g__Acrostalagmus	0.84182	1.18e-05
g__Coprinopsis	g__Gymnoascus	0.89258	6.33e-07
g__Coprinopsis	g__Lophotrichus	0.78983	9.66e-05
g__Coprinopsis	g__Fusicolla	0.93995	7.03e-09
g__Coprinopsis	g__Monosporascus	0.9373	9.86e-09
g__Coprinopsis	g__Kernia	0.9373	9.86e-09
g__Coprinopsis	g__Uncinocarpus	0.9373	9.86e-09
g__Coprinopsis	g__Pyxidiophora	0.9373	9.86e-09
g__Coprinopsis	g__Sporormiella	0.81199	4.27e-05
g__Pseudopithomyces	g__Malassezia	0.75707	0.00027519
g__Malassezia	g__Apiotrichum	0.95893	3.58e-10
g__Arthrobotrys	g__Microdochium	0.86549	3.5e-06
g__Arthrobotrys	g__Ophiosphaerella	0.78676	0.00010735
g__Arthrobotrys	g__Lycoperdon	0.78052	0.00013239
g__Arthrobotrys	g__Preussia	0.75105	0.00032777
g__Arthrobotrys	g__Lyomyces	0.75479	0.00029419
[truncated: 1,268 more rows]

## Sheet: Source data Fig. 5c
Variety One
Node1_Name	Node2_Name	Coefficient	P_value		node_name	degree	clustering		Node_ID	Node_Name	Degree_Centrality	Closeness_Centrality	Betweenness_Centrality
g__Amphobotrys	g__Lophiotrema	1	0		g__Myrmecridium	48	0.76596		1	g__Apinisia	0.11284	0.24365	0.09019
g__Amphobotrys	g__Biatriospora	1	0		g__Pseudorobillarda	46	0.8		2	g__Podospora	0.0856	0.24288	0.09911
g__Amphobotrys	g__Plenodomus	1	0		g__Duddingtonia	46	0.76522		3	g__Talaromyces	0.10117	0.2416	0.06904
g__Arthrinium	g__Pyricularia	1	0		g__Trichocladium	45	0.80505		4	g__Aspergillus	0.11673	0.24034	0.21953
g__Arthrinium	g__Rasamsonia	1	0		g__Rhizophlyctis	45	0.77172		5	g__Articulospora	0.12062	0.23909	0.3349
g__Arthrinium	g__Neodevriesia	1	0		g__Chalara	45	0.77778		6	g__Lophotrichus	0.01556	0.23662	0.06364
g__Arthrinium	g__Chaetosphaeronema	1	0		g__Spizellomyces	44	0.85941		7	g__Choanephora	0.11673	0.2335	0.00881
g__Ascocoryne	g__Pithya	1	0		g__Pyrenochaeta	44	0.85624		8	g__Geomyces	0.11673	0.2335	0.00881
g__Auriculibuller	g__Lepista	1	0		g__Arnium	44	0.87421		9	g__Apodus	0.11284	0.23326	0.00514
g__Auriculibuller	g__Cristinia	1	0		g__Striaticonidium	44	0.73784		10	g__Leuconeurospora	0.11284	0.23326	0.00514
g__Auriculibuller	g__Arthrinium	1	0		g__Chaetomium	43	0.92359		11	g__Hydropisphaera	0.11284	0.23326	0.00514
g__Auriculibuller	g__Pyricularia	1	0		g__Setophoma	43	0.88815		12	g__Pyxidiophora	0.11284	0.23326	0.00514
g__Auriculibuller	g__Rasamsonia	1	0		g__Thelebolus	43	0.87375		13	g__Calocybe	0.11284	0.23326	0.00514
g__Auriculibuller	g__Neodevriesia	1	0		g__Neocosmospora	42	0.95354		14	g__Phallus	0.11284	0.23326	0.00514
g__Auriculibuller	g__Chaetosphaeronema	1	0		g__Exserohilum	42	0.95354		15	g__Bjerkandera	0.11284	0.23326	0.00514
g__Beauveria	g__Natantispora	1	0		g__Ustilago	42	0.95354		16	g__Podoscypha	0.11284	0.23326	0.00514
g__Biatriospora	g__Plenodomus	1	0		g__Fusicolla	42	0.95354		17	g__Serendipita	0.11284	0.23326	0.00514
g__Bjerkandera	g__Phallus	1	0		g__Naganishia	42	0.95354		18	g__Wallemia	0.11284	0.23326	0.00514
g__Bjerkandera	g__Calocybe	1	0		g__Syncephalis	42	0.95354		19	g__Desmococcus	0.11284	0.23326	0.00514
g__Bjerkandera	g__Pyxidiophora	1	0		g__Pseudeurotium	42	0.95354		20	g__Gymnoascus	0.11284	0.23326	0.00514
g__Bjerkandera	g__Hydropisphaera	1	0		g__Solicoccozyma	42	0.95354		21	g__Iodophanus	0.11284	0.23326	0.00514
g__Botryotrichum	g__Corynascella	1	0		g__Robbauera	42	0.95354		22	g__Vishniacozyma	0.11284	0.23326	0.00514
g__Calocybe	g__Pyxidiophora	1	0		g__Flavodon	42	0.95354		23	g__Gibellulopsis	0.11284	0.23326	0.00514
g__Calocybe	g__Hydropisphaera	1	0		g__Entoloma	42	0.95354		24	g__Geastrum	0.11284	0.23326	0.00514
g__Clitopilus	g__Remersonia	1	0		g__Wardomyces	42	0.95354		25	g__Titaea	0.11284	0.23326	0.00514
g__Clitopilus	g__Humicola	1	0		g__Pithoascus	42	0.95354		26	g__Paraphysoderma	0.11284	0.23326	0.00514
g__Clitopilus	g__Scedosporium	1	0		g__Hirsutella	42	0.95354		27	g__Plectosphaerella	0.11284	0.23326	0.00514
g__Clitopilus	g__Roussoella	1	0		g__Stephanonectria	42	0.95354		28	g__Sagenomella	0.11284	0.23326	0.00514
g__Clitopilus	g__Paraconiothyrium	1	0		g__Paracremonium	42	0.95354		29	g__Mortierella	0.0428	0.23302	0.01868
g__Coniella	g__Amphobotrys	1	0		g__Scutellinia	42	0.95354		30	g__Acaulium	0.08949	0.23138	0.01616
g__Coniella	g__Lophiotrema	1	0		g__Peziza	42	0.95354		31	g__Emericellopsis	0.11673	0.23115	0.01974
g__Coniella	g__Biatriospora	1	0		g__Oidiodendron	42	0.95354		32	g__Thielavia	0.10895	0.23069	0.00508
g__Coniella	g__Plenodomus	1	0		g__Rhytidhysteron	42	0.95354		33	g__Stachybotrys	0.10895	0.23069	0.00508
g__Cristinia	g__Arthrinium	1	0		g__Scolecobasidium	42	0.95354		34	g__Tilletiopsis	0.01946	0.22817	0.19298
g__Cristinia	g__Pyricularia	1	0		g__Nectriella	42	0.95354		35	g__Rhodosporidiobolus	0.01556	0.22794	0.13477
g__Cristinia	g__Rasamsonia	1	0		g__Acrostalagmus	42	0.95354		36	g__Chordomyces	0.0428	0.22749	0.15454
g__Cristinia	g__Neodevriesia	1	0		g__Thelonectria	42	0.95354		37	g__Cercophora	0.0856	0.22482	0.00977
g__Cristinia	g__Chaetosphaeronema	1	0		g__Trichoderma	41	0.94512		38	g__Aphanoascus	0.09339	0.22416	0.02552
g__Cutaneotrichosporon	g__Phoma	1	0		g__Westerdykella	41	0.84024		39	g__Penicillium	0.0856	0.22372	0.01092
g__Cutaneotrichosporon	g__Starmerella	1	0		g__Bipolaris	37	0.97898		40	g__Chalara	0.1751	0.22199	0.03006
g__Desmococcus	g__Wallemia	1	0		g__Alternaria	34	0.72549		41	g__Myrmecridium	0.18677	0.21987	0.03469
g__Desmococcus	g__Serendipita	1	0		g__Phlyctochytrium	34	0.83779		42	g__Cephaliophora	0.08171	0.21966	0.01285
g__Desmococcus	g__Podoscypha	1	0		g__Diutina	32	0.84879		43	g__Microdochium	0.10895	0.21924	6e-05
g__Desmococcus	g__Bjerkandera	1	0		g__Naohidea	32	0.84879		44	g__Pseudorobillarda	0.17899	0.21882	0.02903
g__Desmococcus	g__Phallus	1	0		g__Pseudocercospora	32	0.85081		45	g__Edenia	0.06615	0.21799	0.10786
g__Desmococcus	g__Calocybe	1	0		g__Sporidiobolus	32	0.85081		46	g__Sporobolomyces	0.11673	0.21799	0.27408
g__Desmococcus	g__Pyxidiophora	1	0		g__Articulospora	31	0.81075		47	g__Hyphodontia	0.08171	0.21778	0.00053
g__Desmococcus	g__Hydropisphaera	1	0		g__Dioszegia	31	0.62151		48	g__Arachniotus	0.08171	0.21778	0.00053
g__Dichotomopilus	g__Kernia	1	0		g__Neosetophoma	31	0.64086		49	g__Roussoella	0.07782	0.21758	0.00021
g__Dichotomopilus	g__Verticillium	1	0		g__Phaeosphaeriopsis	31	0.85806		50	g__Paraconiothyrium	0.07782	0.21758	0.00021
g__Dichotomopilus	g__Nigrograna	1	0		g__Saitozyma	31	0.85806		51	g__Scedosporium	0.07782	0.21758	0.00021
g__Dichotomopilus	g__Lecythophora	1	0		g__Cladosporium	31	0.85591		52	g__Humicola	0.07782	0.21758	0.00021
g__Diutina	g__Naohidea	1	0		g__Hannaella	31	0.89892		53	g__Remersonia	0.07782	0.21758	0.00021
g__Entoloma	g__Wardomyces	1	0		g__Epicoccum	31	0.89892		54	g__Clitopilus	0.07782	0.21758	0.00021
g__Entoloma	g__Hirsutella	1	0		g__Strelitziana	31	0.88387		55	g__Rugosomyces	0.07782	0.21758	0.00021
g__Entoloma	g__Stephanonectria	1	0		g__Golubevia	31	0.89892		56	g__Peniophora	0.07782	0.21758	0.00021
g__Entoloma	g__Paracremonium	1	0		g__Pseudopithomyces	31	0.85591		57	g__Gaertneriomyces	0.07782	0.21758	0.00021
g__Entoloma	g__Scutellinia	1	0		g__Schizophyllum	31	1		58	g__Hapsidospora	0.07782	0.21758	0.00021
g__Entoloma	g__Peziza	1	0		g__Erythrobasidium	30	0.62299		59	g__Conocybe	0.07782	0.21758	0.00021
g__Entoloma	g__Oidiodendron	1	0		g__Sporobolomyces	30	0.62069		60	g__Microascus	0.07782	0.21758	0.00021
g__Entoloma	g__Rhytidhysteron	1	0		g__Ophiosphaerella	30	0.94023		61	g__Duddingtonia	0.17899	0.21696	0.03586
g__Entoloma	g__Acrostalagmus	1	0		g__Setophaeosphaeria	30	0.94023		62	g__Striaticonidium	0.17121	0.21594	0.01768
g__Entoloma	g__Thelonectria	1	0		g__Aspergillus	30	0.8023		63	g__Lectera	0.02724	0.21513	0.04962
g__Eutypella	g__Kodamaea	1	0		g__Emericellopsis	30	0.86667		64	g__Powellomyces	0.07782	0.21353	0.00891
g__Eutypella	g__Sphaeronaemella	1	0		g__Geomyces	30	0.92184		65	g__Acremonium	0.10895	0.21274	0.02889
g__Flavodon	g__Entoloma	1	0		g__Choanephora	30	0.92184		66	g__Pseudaleuria	0.07782	0.21274	0.03295
g__Flavodon	g__Wardomyces	1	0		g__Filobasidium	29	0.66995		67	g__Westerdykella	0.15953	0.21274	0.02766
g__Flavodon	g__Hirsutella	1	0		g__Cercospora	29	0.69212		68	g__Kondoa	0.09339	0.21137	0.05474
g__Flavodon	g__Stephanonectria	1	0		g__Septoria	29	0.92118		69	g__Alfaria	0.01556	0.21041	0.00027
g__Flavodon	g__Paracremonium	1	0		g__Papiliotrema	29	0.87192		70	g__Thermomyces	0.06615	0.21002	0.00349
g__Flavodon	g__Scutellinia	1	0		g__Ceratobasidium	29	0.92611		71	g__Thelebolus	0.16732	0.20983	0.01983
g__Flavodon	g__Peziza	1	0		g__Moesziomyces	29	0.97537		72	g__Subplenodomus	0.01167	0.20793	0
g__Flavodon	g__Oidiodendron	1	0		g__Dirkmeia	29	0.97537		73	g__Clonostachys	0.06615	0.20755	0.00361
g__Flavodon	g__Rhytidhysteron	1	0		g__Coniella	29	0.97537		74	g__Trichocladium	0.1751	0.2057	0.01204
g__Flavodon	g__Acrostalagmus	1	0		g__Amphobotrys	29	0.97537		75	g__Rhizophlyctis	0.1751	0.20551	0.01229
g__Hirsutella	g__Stephanonectria	1	0		g__Lophiotrema	29	0.97537		76	g__Stilbella	0.02724	0.20243	0.05191
g__Hirsutella	g__Paracremonium	1	0		g__Biatriospora	29	0.97537		77	g__Arthrobotrys	0.08171	0.19997	0.05321
g__Hirsutella	g__Scutellinia	1	0		g__Plenodomus	29	0.97537		78	g__Dioszegia	0.12062	0.19655	0.01505
g__Hirsutella	g__Peziza	1	0		g__Sagenomella	29	0.98522		79	g__Filobasidium	0.11284	0.19621	0.02954
g__Hirsutella	g__Oidiodendron	1	0		g__Plectosphaerella	29	0.98522		80	g__Cercospora	0.11284	0.19604	0.01339
g__Hirsutella	g__Rhytidhysteron	1	0		g__Paraphysoderma	29	0.98522		81	g__Fusariella	0.01167	0.19554	0.04867
g__Hirsutella	g__Acrostalagmus	1	0		g__Titaea	29	0.98522		82	g__Pyrenochaetopsis	0.01167	0.19554	0.04867
g__Holtermanniella	g__Gyrothrix	1	0		g__Geastrum	29	0.98522		83	g__Neosetophoma	0.12062	0.19538	0.12114
g__Humicola	g__Scedosporium	1	0		g__Gibellulopsis	29	0.98522		84	g__Lophiostoma	0.10117	0.19538	0.01041
g__Humicola	g__Roussoella	1	0		g__Vishniacozyma	29	0.98522		85	g__Cheilymenia	0.03113	0.19488	0.01942
g__Humicola	g__Paraconiothyrium	1	0		g__Iodophanus	29	0.98522		86	g__Auricularia	0.07393	0.19438	0.00858
g__Hydnophlebia	g__Botryotrichum	1	0		g__Gymnoascus	29	0.98522		87	g__Occultifur	0.05837	0.1934	0.03551
g__Hydnophlebia	g__Corynascella	1	0		g__Desmococcus	29	0.98522		88	g__Schizothecium	0.01946	0.19308	4e-05
g__Kernia	g__Verticillium	1	0		g__Wallemia	29	0.98522		89	g__Spizellomyces	0.17121	0.19308	0.0014
g__Kernia	g__Nigrograna	1	0		g__Serendipita	29	0.98522		90	g__Arnium	0.17121	0.19292	0.00178
g__Kernia	g__Lecythophora	1	0		g__Podoscypha	29	0.98522		91	g__Pyrenochaeta	0.17121	0.19292	0.00177
g__Kodamaea	g__Sphaeronaemella	1	0		g__Bjerkandera	29	0.98522		92	g__Setophoma	0.16732	0.19259	0.0012
g__Lepista	g__Cristinia	1	0		g__Phallus	29	0.98522		93	g__Trichoderma	0.15953	0.19211	0.00102
g__Lepista	g__Arthrinium	1	0		g__Calocybe	29	0.98522		94	g__Tremateia	0.10506	0.19131	0.00411
g__Lepista	g__Pyricularia	1	0		g__Pyxidiophora	29	0.98522		95	g__Chaetomium	0.16732	0.19067	0.00043
g__Lepista	g__Rasamsonia	1	0		g__Hydropisphaera	29	0.98522		96	g__Thelonectria	0.16342	0.19052	0.00032
g__Lepista	g__Neodevriesia	1	0		g__Leuconeurospora	29	0.98522		97	g__Acrostalagmus	0.16342	0.19052	0.00032
g__Lepista	g__Chaetosphaeronema	1	0		g__Apodus	29	0.98522		98	g__Nectriella	0.16342	0.19052	0.00032
g__Lophiotrema	g__Biatriospora	1	0		g__Apinisia	29	0.92857		99	g__Scolecobasidium	0.16342	0.19052	0.00032
g__Lophiotrema	g__Plenodomus	1	0		g__Fusarium	28	0.98942		100	g__Rhytidhysteron	0.16342	0.19052	0.00032
g__Meira	g__Lecanicillium	1	0		g__Neocucurbitaria	28	0.98942		101	g__Oidiodendron	0.16342	0.19052	0.00032
g__Meira	g__Sporormiella	1	0		g__Leptospora	28	0.95238		102	g__Peziza	0.16342	0.19052	0.00032
g__Mycosphaerella	g__Stemphylium	1	0		g__Malassezia	28	1		103	g__Scutellinia	0.16342	0.19052	0.00032
g__Mycothermus	g__Oliveonia	1	0		g__Acremonium	28	0.54233		104	g__Paracremonium	0.16342	0.19052	0.00032
g__Neodevriesia	g__Chaetosphaeronema	1	0		g__Microdochium	28	0.98942		105	g__Stephanonectria	0.16342	0.19052	0.00032
g__Nigrograna	g__Lecythophora	1	0		g__Stachybotrys	28	0.99471		106	g__Hirsutella	0.16342	0.19052	0.00032
g__Oidiodendron	g__Rhytidhysteron	1	0		g__Thielavia	28	0.99471		107	g__Pithoascus	0.16342	0.19052	0.00032
g__Oidiodendron	g__Acrostalagmus	1	0		g__Tremateia	27	0.77778		108	g__Wardomyces	0.16342	0.19052	0.00032
g__Ovatospora	g__Dichotomopilus	1	0		g__Lophiostoma	26	0.73846		109	g__Entoloma	0.16342	0.19052	0.00032
g__Ovatospora	g__Kernia	1	0		g__Deniquelata	26	0.92308		110	g__Flavodon	0.16342	0.19052	0.00032
g__Ovatospora	g__Verticillium	1	0		g__Talaromyces	26	0.91692		111	g__Robbauera	0.16342	0.19052	0.00032
g__Ovatospora	g__Nigrograna	1	0		g__Mycosphaerella	25	0.82333		112	g__Solicoccozyma	0.16342	0.19052	0.00032
g__Ovatospora	g__Lecythophora	1	0		g__Stemphylium	25	0.82333		113	g__Pseudeurotium	0.16342	0.19052	0.00032
g__Paraconiothyrium	g__Roussoella	1	0		g__Symmetrospora	25	0.87		114	g__Syncephalis	0.16342	0.19052	0.00032
g__Paracremonium	g__Scutellinia	1	0		g__Corynespora	24	0.88406		115	g__Naganishia	0.16342	0.19052	0.00032
g__Paracremonium	g__Peziza	1	0		g__Kondoa	24	0.83333		116	g__Fusicolla	0.16342	0.19052	0.00032
g__Paracremonium	g__Oidiodendron	1	0		g__Keissleriella	24	0.92029		117	g__Ustilago	0.16342	0.19052	0.00032
g__Paracremonium	g__Rhytidhysteron	1	0		g__Phyllozyma	24	0.92754		118	g__Exserohilum	0.16342	0.19052	0.00032
g__Paracremonium	g__Acrostalagmus	1	0		g__Aphanoascus	24	0.71014		119	g__Neocosmospora	0.16342	0.19052	0.00032
g__Perenniporia	g__Eutypella	1	0		g__Auriculibuller	23	0.97628		120	g__Phlyctochytrium	0.1323	0.18926	0.01464
g__Perenniporia	g__Kodamaea	1	0		g__Lepista	23	0.97628		121	g__Eleutherascus	0.07782	0.18911	0.00276
g__Perenniporia	g__Sphaeronaemella	1	0		g__Cristinia	23	0.97628		122	g__Pseudogymnoascus	0.07782	0.18911	0.00276
g__Peziza	g__Oidiodendron	1	0		g__Arthrinium	23	0.97628		123	g__Sordaria	0.07782	0.18911	0.00276
g__Peziza	g__Rhytidhysteron	1	0		g__Pyricularia	23	0.97628		124	g__Heydenia	0.07782	0.18911	0.00276
g__Peziza	g__Acrostalagmus	1	0		g__Rasamsonia	23	0.97628		125	g__Erythrobasidium	0.11673	0.18879	0.03797
g__Peziza	g__Thelonectria	1	0		g__Cladophialophora	23	0.97628		126	g__Peroneutypa	0.01556	0.18802	0.09827
g__Phallus	g__Calocybe	1	0		g__Neodevriesia	23	0.97628		127	g__Stemphylium	0.09728	0.18787	0.01306
g__Phallus	g__Pyxidiophora	1	0		g__Chaetosphaeronema	23	0.97628		128	g__Mycosphaerella	0.09728	0.18787	0.01306
g__Phallus	g__Hydropisphaera	1	0		g__Acaulium	23	0.78261		129	g__Ochroconis	0.00778	0.18756	0
g__Phoma	g__Starmerella	1	0		g__Cercophora	22	0.84416		130	g__Symmetrospora	0.09728	0.1871	0.00322
g__Pithoascus	g__Scolecobasidium	1	0		g__Penicillium	22	0.84848		131	g__Corynespora	0.09339	0.18695	0.00312
g__Pithoascus	g__Nectriella	1	0		g__Podospora	22	0.76623		132	g__Phyllozyma	0.09339	0.1868	0.00053
g__Podoscypha	g__Bjerkandera	1	0		g__Hyalorbilia	21	0.82381		133	g__Keissleriella	0.09339	0.1868	8e-05
g__Podoscypha	g__Phallus	1	0		g__Arachniotus	21	0.91905		134	g__Chaetosphaeronema	0.08949	0.18665	2e-05
g__Podoscypha	g__Calocybe	1	0		g__Hyphodontia	21	0.91905		135	g__Neodevriesia	0.08949	0.18665	2e-05
g__Podoscypha	g__Pyxidiophora	1	0		g__Cephaliophora	21	0.9		136	g__Cladophialophora	0.08949	0.18665	2e-05
g__Podoscypha	g__Hydropisphaera	1	0		g__Arthrobotrys	21	0.81905		137	g__Rasamsonia	0.08949	0.18665	2e-05
g__Pyricularia	g__Rasamsonia	1	0		g__Powellomyces	20	0.74211		138	g__Pyricularia	0.08949	0.18665	2e-05
g__Pyricularia	g__Neodevriesia	1	0		g__Pseudaleuria	20	0.63158		139	g__Arthrinium	0.08949	0.18665	2e-05
g__Pyricularia	g__Chaetosphaeronema	1	0		g__Cystofilobasidium	20	0.82105		140	g__Cristinia	0.08949	0.18665	2e-05
g__Pyxidiophora	g__Hydropisphaera	1	0		g__Microascus	20	0.99474		141	g__Lepista	0.08949	0.18665	2e-05
g__Rasamsonia	g__Neodevriesia	1	0		g__Conocybe	20	0.99474		142	g__Auriculibuller	0.08949	0.18665	2e-05
g__Rasamsonia	g__Chaetosphaeronema	1	0		g__Hapsidospora	20	0.99474		143	g__Bipolaris	0.14397	0.18634	0.00011
g__Remersonia	g__Humicola	1	0		g__Gaertneriomyces	20	0.99474		144	g__Natantispora	0.00778	0.18604	0
g__Remersonia	g__Scedosporium	1	0		g__Peniophora	20	0.99474		145	g__Beauveria	0.00778	0.18604	0
g__Remersonia	g__Roussoella	1	0		g__Rugosomyces	20	0.99474		146	g__Hyalorbilia	0.08171	0.18544	0.01646
g__Remersonia	g__Paraconiothyrium	1	0		g__Clitopilus	20	0.99474		147	g__Nigrospora	0.03891	0.18499	0.00099
g__Rhizopus	g__Lecanicillium	1	0		g__Remersonia	20	0.99474		148	g__Cystobasidium	0.01946	0.18455	0.00124
g__Rhizopus	g__Meira	1	0		g__Humicola	20	0.99474		149	g__Periconia	0.07004	0.18455	0
g__Rhizopus	g__Sporormiella	1	0		g__Scedosporium	20	0.99474		150	g__Cystofilobasidium	0.07782	0.18425	0.01161
g__Rhytidhysteron	g__Acrostalagmus	1	0		g__Paraconiothyrium	20	0.99474		151	g__Myrothecium	0.01167	0.18352	0.00728
g__Robbauera	g__Flavodon	1	0		g__Roussoella	20	0.99474		152	g__Schizophyllum	0.12062	0.18293	0
g__Robbauera	g__Entoloma	1	0		g__Heydenia	20	0.91053		153	g__Tausonia	0.07782	0.18264	0.00409
g__Robbauera	g__Wardomyces	1	0		g__Tausonia	20	0.90526		154	g__Coniothyrium	0.02335	0.18264	0.00736
g__Robbauera	g__Hirsutella	1	0		g__Sordaria	20	0.91053		155	g__Exophiala	0.05837	0.18106	0.04627
g__Robbauera	g__Stephanonectria	1	0		g__Pseudogymnoascus	20	0.91053		156	g__Volutella	0.05837	0.18106	0.04627
g__Robbauera	g__Paracremonium	1	0		g__Eleutherascus	20	0.91053		157	g__Leucothecium	0.03113	0.18092	0.01536
g__Robbauera	g__Scutellinia	1	0		g__Auricularia	19	0.90058		158	g__Alternaria	0.1323	0.17797	0.03332
g__Robbauera	g__Peziza	1	0		g__Gamsia	19	0.99415		159	g__Naohidea	0.12451	0.1777	0.01001
g__Robbauera	g__Oidiodendron	1	0		g__Psathyrella	19	0.99415		160	g__Diutina	0.12451	0.1777	0.01001
g__Robbauera	g__Rhytidhysteron	1	0		g__Mucor	19	0.99415		161	g__Ascobolus	0.0428	0.17742	0.01895
g__Robbauera	g__Acrostalagmus	1	0		g__Uncinocarpus	19	0.99415		162	g__Lecythophora	0.07393	0.17486	0
g__Rugosomyces	g__Clitopilus	1	0		g__Olpidium	19	0.99415		163	g__Nigrograna	0.07393	0.17486	0
g__Rugosomyces	g__Remersonia	1	0		g__Ovatospora	19	0.99415		164	g__Verticillium	0.07393	0.17486	0
g__Rugosomyces	g__Humicola	1	0		g__Dichotomopilus	19	0.99415		165	g__Kernia	0.07393	0.17486	0
g__Rugosomyces	g__Scedosporium	1	0		g__Kernia	19	0.99415		166	g__Dichotomopilus	0.07393	0.17486	0
g__Rugosomyces	g__Roussoella	1	0		g__Verticillium	19	0.99415		167	g__Ovatospora	0.07393	0.17486	0
g__Rugosomyces	g__Paraconiothyrium	1	0		g__Nigrograna	19	0.99415		168	g__Olpidium	0.07393	0.17486	0
g__Scedosporium	g__Roussoella	1	0		g__Lecythophora	19	0.99415		169	g__Uncinocarpus	0.07393	0.17486	0
g__Scedosporium	g__Paraconiothyrium	1	0		g__Periconia	18	1		170	g__Mucor	0.07393	0.17486	0
g__Scolecobasidium	g__Nectriella	1	0		g__Thermomyces	17	0.66176		171	g__Psathyrella	0.07393	0.17486	0
g__Scutellinia	g__Peziza	1	0		g__Edenia	17	0.44118		172	g__Gamsia	0.07393	0.17486	0
g__Scutellinia	g__Oidiodendron	1	0		g__Clonostachys	17	0.73529		173	g__Sporidiobolus	0.12451	0.17446	0.00305
g__Scutellinia	g__Rhytidhysteron	1	0		g__Sphaerellopsis	15	0.59048		174	g__Pseudocercospora	0.12451	0.17446	0.00305
g__Scutellinia	g__Acrostalagmus	1	0		g__Occultifur	15	0.53333		175	g__Pseudopithomyces	0.12062	0.17419	0.00253
g__Serendipita	g__Podoscypha	1	0		g__Immersiella	15	0.87619		176	g__Golubevia	0.12062	0.17419	0.00224
g__Serendipita	g__Bjerkandera	1	0		g__Hansfordia	15	0.87619		177	g__Epicoccum	0.12062	0.17419	0.00224
g__Serendipita	g__Phallus	1	0		g__Volutella	15	0.87619		178	g__Hannaella	0.12062	0.17419	0.00224
g__Serendipita	g__Calocybe	1	0		g__Exophiala	15	0.87619		179	g__Hansfordia	0.05837	0.17327	0.03484
g__Serendipita	g__Pyxidiophora	1	0		g__Coprinopsis	15	0.86667		180	g__Immersiella	0.05837	0.17327	0.03484
g__Serendipita	g__Hydropisphaera	1	0		g__Aureobasidium	14	1		181	g__Strelitziana	0.12062	0.17301	0.00605
g__Sporormiella	g__Lecanicillium	1	0		g__Cornuvesica	14	1		182	g__Cladosporium	0.12062	0.17301	0.01053
g__Stephanonectria	g__Paracremonium	1	0		g__Dichotomophthora	14	1		183	g__Saitozyma	0.12062	0.17301	0.00684
g__Stephanonectria	g__Scutellinia	1	0		g__Metarhizium	14	1		184	g__Phaeosphaeriopsis	0.12062	0.17301	0.00684
g__Stephanonectria	g__Peziza	1	0		g__Cyphellophora	14	1		185	g__Setophaeosphaeria	0.11673	0.17288	0.00086
g__Stephanonectria	g__Oidiodendron	1	0		g__Holtermanniella	14	1		186	g__Ophiosphaerella	0.11673	0.17288	0.00086
g__Stephanonectria	g__Rhytidhysteron	1	0		g__Perenniporia	14	1		187	g__Plenodomus	0.11284	0.17275	0.00076
g__Stephanonectria	g__Acrostalagmus	1	0		g__Gyrothrix	14	1		188	g__Biatriospora	0.11284	0.17275	0.00076
g__Trichosporon	g__Cutaneotrichosporon	1	0		g__Eutypella	14	1		189	g__Lophiotrema	0.11284	0.17275	0.00076
g__Trichosporon	g__Phoma	1	0		g__Kodamaea	14	1		190	g__Amphobotrys	0.11284	0.17275	0.00076
g__Trichosporon	g__Starmerella	1	0		g__Sphaeronaemella	14	1		191	g__Coniella	0.11284	0.17275	0.00076
g__Verticillium	g__Nigrograna	1	0		g__Hormographiella	12	0.45455		192	g__Dirkmeia	0.11284	0.17275	0.00076
g__Verticillium	g__Lecythophora	1	0		g__Cryptococcus_f__Tremellaceae	12	0.36364		193	g__Moesziomyces	0.11284	0.17275	0.00076
g__Wallemia	g__Serendipita	1	0		g__Mortierella	11	0.41818		194	g__Leptospora	0.10895	0.17249	0.00056
g__Wallemia	g__Podoscypha	1	0		g__Chordomyces	11	0.6		195	g__Diaporthe	0.01556	0.17185	0.0757
g__Wallemia	g__Bjerkandera	1	0		g__Ascobolus	11	0.41818		196	g__Septoria	0.11284	0.17121	0.07256
g__Wallemia	g__Phallus	1	0		g__Stagonosporopsis	10	0.53333		197	g__Cryptococcus_f__Tremellaceae	0.04669	0.16734	0.01205
g__Wallemia	g__Calocybe	1	0		g__Nigrospora	10	0.82222		198	g__Aureobasidium	0.05447	0.16722	0
g__Wallemia	g__Pyxidiophora	1	0		g__Cheilymenia	8	0.46429		199	g__Bullera	0.02335	0.16698	0.00219
g__Wallemia	g__Hydropisphaera	1	0		g__Leucothecium	8	0.71429		200	g__Sphaerellopsis	0.05837	0.16649	0.00353
g__Wardomyces	g__Hirsutella	1	0		g__Meyerozyma	7	0.71429		201	g__Malassezia	0.10895	0.16377	0
g__Wardomyces	g__Stephanonectria	1	0		g__Dissoconium	7	0.7619		202	g__Trechispora	0.00778	0.16353	0
g__Wardomyces	g__Paracremonium	1	0		g__Neosulcatispora	7	0.71429		203	g__Corynascella	0.02724	0.16318	1e-05
g__Wardomyces	g__Scutellinia	1	0		g__Lectera	7	0.57143		204	g__Botryotrichum	0.02724	0.16318	1e-05
g__Wardomyces	g__Peziza	1	0		g__Stilbella	7	0.33333		205	g__Hydnophlebia	0.02724	0.16318	1e-05
g__Wardomyces	g__Oidiodendron	1	0		g__Lyomyces	7	0.7619		206	g__Lyomyces	0.02724	0.16318	6e-05
g__Wardomyces	g__Rhytidhysteron	1	0		g__Hydnophlebia	7	0.90476		207	g__Candida	0.02335	0.16307	0
g__Wardomyces	g__Acrostalagmus	1	0		g__Botryotrichum	7	0.90476		208	g__Coprinopsis	0.05837	0.16284	0.00736
g__Wickerhamomyces	g__Ascocoryne	1	0		g__Corynascella	7	0.90476		209	g__Chrysosporium	0.01167	0.16272	1e-05
g__Wickerhamomyces	g__Pithya	1	0		g__Setosphaeria	7	1		210	g__Sphaeronaemella	0.05447	0.16272	0
g__Entoloma	g__Pithoascus	1	1.16043e-126		g__Sarocladium	7	1		211	g__Kodamaea	0.05447	0.16272	0
g__Entoloma	g__Scolecobasidium	1	1.16043e-126		g__Curvularia	7	1		212	g__Eutypella	0.05447	0.16272	0
g__Entoloma	g__Nectriella	1	1.16043e-126		g__Simplicillium	7	1		213	g__Gyrothrix	0.05447	0.16272	0
g__Peziza	g__Scolecobasidium	1	1.16043e-126		g__Trichosporon	7	1		214	g__Perenniporia	0.05447	0.16272	0
g__Peziza	g__Nectriella	1	1.16043e-126		g__Cutaneotrichosporon	7	1		215	g__Holtermanniella	0.05447	0.16272	0
g__Pithoascus	g__Peziza	1	1.16043e-126		g__Phoma	7	1		216	g__Cyphellophora	0.05447	0.16272	0
g__Acrostalagmus	g__Thelonectria	1	2.97071e-124		g__Starmerella	7	1		217	g__Metarhizium	0.05447	0.16272	0
g__Arthrinium	g__Cladophialophora	1	2.97071e-124		g__Wickerhamomyces	6	0.93333		218	g__Dichotomophthora	0.05447	0.16272	0
g__Auriculibuller	g__Cladophialophora	1	2.97071e-124		g__Ascocoryne	6	0.93333		219	g__Cornuvesica	0.05447	0.16272	0
g__Cladophialophora	g__Neodevriesia	1	2.97071e-124		g__Pithya	6	0.93333		220	g__Papiliotrema	0.11284	0.16101	0.00184
g__Cladophialophora	g__Chaetosphaeronema	1	2.97071e-124		g__Phaeosphaeria	6	0.86667		221	g__Ceratobasidium	0.11284	0.1609	0.00104
g__Cristinia	g__Cladophialophora	1	2.97071e-124		g__Coniothyrium	6	0.66667		222	g__Neocucurbitaria	0.10895	0.16079	1e-05
g__Flavodon	g__Thelonectria	1	2.97071e-124		g__Bullera	6	0.6		223	g__Fusarium	0.10895	0.16079	1e-05
g__Hirsutella	g__Thelonectria	1	2.97071e-124		g__Candida	6	1		224	g__Deniquelata	0.10117	0.16011	0.00736
g__Lepista	g__Cladophialophora	1	2.97071e-124		g__Uwebraunia	5	1		225	g__Stagonosporopsis	0.03891	0.16011	0.0093
g__Nectriella	g__Thelonectria	1	2.97071e-124		g__Tilletiopsis	5	0.5		226	g__Neosulcatispora	0.02724	0.15978	0.00183
g__Oidiodendron	g__Thelonectria	1	2.97071e-124		g__Cystobasidium	5	0.7		227	g__Phaeosphaeria	0.02335	0.15967	5e-05
g__Olpidium	g__Ovatospora	1	2.97071e-124		g__Schizothecium	5	0.9		228	g__Hormographiella	0.04669	0.15923	0.02499
g__Olpidium	g__Dichotomopilus	1	2.97071e-124		g__Rhodosporidiobolus	4	0.66667		229	g__Meyerozyma	0.02724	0.15835	0.00736
g__Olpidium	g__Kernia	1	2.97071e-124		g__Diaporthe	4	0.16667		230	g__Paraphoma	0.00389	0.15318	0
g__Olpidium	g__Verticillium	1	2.97071e-124		g__Peroneutypa	4	0.33333		231	g__Colletotrichum	0.00778	0.14719	0.00018
g__Olpidium	g__Nigrograna	1	2.97071e-124		g__Alfaria	4	0.66667		232	g__Gaeumannomyces	0.01167	0.14672	0
g__Olpidium	g__Lecythophora	1	2.97071e-124		g__Lophotrichus	4	0.16667		233	g__Microdiplodia	0.01167	0.14663	0
g__Paracremonium	g__Thelonectria	1	2.97071e-124		g__Subplenodomus	3	1		234	g__Phomatospora	0.00778	0.14644	0
g__Peniophora	g__Rugosomyces	1	2.97071e-124		g__Gaeumannomyces	3	1		235	g__Torula	0.00389	0.14635	0
g__Peniophora	g__Clitopilus	1	2.97071e-124		g__Microdiplodia	3	1		236	g__Coprinellus	0.00389	0.14551	0
g__Peniophora	g__Remersonia	1	2.97071e-124		g__Pyrenochaetopsis	3	0.66667		237	g__Trametes	0.00389	0.139	0
g__Peniophora	g__Humicola	1	2.97071e-124		g__Fusariella	3	0.66667		238	g__Dissoconium	0.02724	0.13775	8e-05
g__Peniophora	g__Scedosporium	1	2.97071e-124		g__Myrothecium	3	0.33333		239	g__Pithya	0.02335	0.13766	2e-05
g__Peniophora	g__Roussoella	1	2.97071e-124		g__Chrysosporium	3	0.66667		240	g__Ascocoryne	0.02335	0.13766	2e-05
g__Peniophora	g__Paraconiothyrium	1	2.97071e-124		g__Rhizopus	3	1		241	g__Wickerhamomyces	0.02335	0.13766	2e-05
g__Pithoascus	g__Thelonectria	1	2.97071e-124		g__Meira	3	1		242	g__Sampaiozyma	0.00389	0.13701	0
g__Pyricularia	g__Cladophialophora	1	2.97071e-124		g__Sporormiella	3	1		243	g__Uwebraunia	0.01946	0.13668	0
g__Rasamsonia	g__Cladophialophora	1	2.97071e-124		g__Lecanicillium	3	1		244	g__Irpex	0.00389	0.13571	0
g__Rhytidhysteron	g__Thelonectria	1	2.97071e-124		g__Colletotrichum	2	0		245	g__Starmerella	0.02724	0.02724	0
g__Robbauera	g__Thelonectria	1	2.97071e-124		g__Phomatospora	2	1		246	g__Phoma	0.02724	0.02724	0
g__Scolecobasidium	g__Thelonectria	1	2.97071e-124		g__Beauveria	2	1		247	g__Cutaneotrichosporon	0.02724	0.02724	0
g__Scutellinia	g__Thelonectria	1	2.97071e-124		g__Natantispora	2	1		248	g__Trichosporon	0.02724	0.02724	0
g__Stephanonectria	g__Thelonectria	1	2.97071e-124		g__Ochroconis	2	1		249	g__Simplicillium	0.02724	0.02724	0
g__Wardomyces	g__Thelonectria	1	2.97071e-124		g__Trechispora	2	1		250	g__Curvularia	0.02724	0.02724	0
g__Flavodon	g__Pithoascus	1	7.61361e-123		g__Irpex	1	0		251	g__Sarocladium	0.02724	0.02724	0
g__Flavodon	g__Scolecobasidium	1	7.61361e-123		g__Coprinellus	1	0		252	g__Setosphaeria	0.02724	0.02724	0
g__Flavodon	g__Nectriella	1	7.61361e-123		g__Sampaiozyma	1	0		253	g__Lecanicillium	0.01167	0.01167	0
g__Gyrothrix	g__Eutypella	1	7.61361e-123		g__Torula	1	0		254	g__Sporormiella	0.01167	0.01167	0
g__Gyrothrix	g__Kodamaea	1	7.61361e-123		g__Paraphoma	1	0		255	g__Meira	0.01167	0.01167	0
g__Gyrothrix	g__Sphaeronaemella	1	7.61361e-123		g__Trametes	1	0		256	g__Rhizopus	0.01167	0.01167	0
g__Hirsutella	g__Scolecobasidium	1	7.61361e-123		g__Mycothermus	1	0		257	g__Oliveonia	0.00389	0.00389	0
g__Hirsutella	g__Nectriella	1	7.61361e-123		g__Oliveonia	1	0		258	g__Mycothermus	0.00389	0.00389	0
g__Holtermanniella	g__Perenniporia	1	7.61361e-123
g__Holtermanniella	g__Eutypella	1	7.61361e-123
g__Holtermanniella	g__Kodamaea	1	7.61361e-123
g__Holtermanniella	g__Sphaeronaemella	1	7.61361e-123
g__Nectriella	g__Acrostalagmus	1	7.61361e-123
g__Oidiodendron	g__Scolecobasidium	1	7.61361e-123
g__Oidiodendron	g__Nectriella	1	7.61361e-123
g__Paracremonium	g__Scolecobasidium	1	7.61361e-123
g__Paracremonium	g__Nectriella	1	7.61361e-123
g__Perenniporia	g__Gyrothrix	1	7.61361e-123
g__Pithoascus	g__Hirsutella	1	7.61361e-123
g__Pithoascus	g__Stephanonectria	1	7.61361e-123
g__Pithoascus	g__Paracremonium	1	7.61361e-123
g__Pithoascus	g__Scutellinia	1	7.61361e-123
g__Pithoascus	g__Oidiodendron	1	7.61361e-123
g__Pithoascus	g__Rhytidhysteron	1	7.61361e-123
g__Pithoascus	g__Acrostalagmus	1	7.61361e-123
g__Rhytidhysteron	g__Scolecobasidium	1	7.61361e-123
g__Rhytidhysteron	g__Nectriella	1	7.61361e-123
g__Robbauera	g__Pithoascus	1	7.61361e-123
g__Robbauera	g__Scolecobasidium	1	7.61361e-123
g__Robbauera	g__Nectriella	1	7.61361e-123
g__Scolecobasidium	g__Acrostalagmus	1	7.61361e-123
g__Scutellinia	g__Scolecobasidium	1	7.61361e-123
g__Scutellinia	g__Nectriella	1	7.61361e-123
g__Stephanonectria	g__Scolecobasidium	1	7.61361e-123
g__Stephanonectria	g__Nectriella	1	7.61361e-123
g__Wardomyces	g__Pithoascus	1	7.61361e-123
g__Wardomyces	g__Scolecobasidium	1	7.61361e-123
g__Wardomyces	g__Nectriella	1	7.61361e-123
g__Gaertneriomyces	g__Peniophora	0.99999	3.35282e-39
g__Gaertneriomyces	g__Rugosomyces	0.99999	3.35282e-39
g__Gaertneriomyces	g__Clitopilus	0.99999	3.35282e-39
g__Gaertneriomyces	g__Remersonia	0.99999	3.35282e-39
g__Gaertneriomyces	g__Humicola	0.99999	3.35282e-39
g__Gaertneriomyces	g__Scedosporium	0.99999	3.35282e-39
g__Gaertneriomyces	g__Roussoella	0.99999	3.35282e-39
g__Gaertneriomyces	g__Paraconiothyrium	0.99999	3.35282e-39
g__Hapsidospora	g__Peniophora	0.99992	1.33816e-31
g__Hapsidospora	g__Rugosomyces	0.99992	1.33816e-31
g__Hapsidospora	g__Clitopilus	0.99992	1.33816e-31
g__Hapsidospora	g__Remersonia	0.99992	1.33816e-31
g__Hapsidospora	g__Humicola	0.99992	1.33816e-31
g__Hapsidospora	g__Scedosporium	0.99992	1.33816e-31
g__Hapsidospora	g__Roussoella	0.99992	1.33816e-31
g__Hapsidospora	g__Paraconiothyrium	0.99992	1.33816e-31
g__Hapsidospora	g__Gaertneriomyces	0.99991	2.00438e-31
g__Solicoccozyma	g__Entoloma	0.99954	9.44339e-26
g__Solicoccozyma	g__Pithoascus	0.99954	9.44339e-26
g__Solicoccozyma	g__Peziza	0.99954	9.44339e-26
g__Solicoccozyma	g__Scolecobasidium	0.99954	9.44339e-26
g__Solicoccozyma	g__Nectriella	0.99954	9.44339e-26
g__Solicoccozyma	g__Thelonectria	0.99954	9.44339e-26
g__Solicoccozyma	g__Robbauera	0.99954	9.44339e-26
g__Solicoccozyma	g__Flavodon	0.99954	9.44339e-26
g__Solicoccozyma	g__Wardomyces	0.99954	9.44339e-26
g__Solicoccozyma	g__Hirsutella	0.99954	9.44339e-26
g__Solicoccozyma	g__Stephanonectria	0.99954	9.44339e-26
g__Solicoccozyma	g__Paracremonium	0.99954	9.44339e-26
g__Solicoccozyma	g__Scutellinia	0.99954	9.44339e-26
g__Solicoccozyma	g__Oidiodendron	0.99954	9.44339e-26
g__Solicoccozyma	g__Rhytidhysteron	0.99954	9.44339e-26
g__Solicoccozyma	g__Acrostalagmus	0.99954	9.44339e-26
g__Cephaliophora	g__Peniophora	0.99926	4.49123e-24
g__Cephaliophora	g__Rugosomyces	0.99926	4.49123e-24
g__Cephaliophora	g__Clitopilus	0.99926	4.49123e-24
g__Cephaliophora	g__Remersonia	0.99926	4.49123e-24
g__Cephaliophora	g__Humicola	0.99926	4.49123e-24
g__Cephaliophora	g__Scedosporium	0.99926	4.49123e-24
g__Cephaliophora	g__Roussoella	0.99926	4.49123e-24
g__Cephaliophora	g__Paraconiothyrium	0.99926	4.49123e-24
g__Cyphellophora	g__Sphaeronaemella	0.99926	4.6301e-24
g__Cyphellophora	g__Holtermanniella	0.99926	4.6301e-24
g__Cyphellophora	g__Perenniporia	0.99926	4.6301e-24
g__Cyphellophora	g__Gyrothrix	0.99926	4.6301e-24
g__Cyphellophora	g__Eutypella	0.99926	4.6301e-24
g__Cyphellophora	g__Kodamaea	0.99926	4.6301e-24
g__Cephaliophora	g__Gaertneriomyces	0.99924	5.55832e-24
g__Cephaliophora	g__Hapsidospora	0.99922	6.81474e-24
g__Simplicillium	g__Trichosporon	0.99905	3.19888e-23
g__Simplicillium	g__Cutaneotrichosporon	0.99905	3.19888e-23
g__Simplicillium	g__Phoma	0.99905	3.19888e-23
g__Simplicillium	g__Starmerella	0.99905	3.19888e-23
g__Metarhizium	g__Holtermanniella	0.99894	8.05997e-23
g__Metarhizium	g__Perenniporia	0.99894	8.05997e-23
g__Metarhizium	g__Gyrothrix	0.99894	8.05997e-23
g__Metarhizium	g__Eutypella	0.99894	8.05997e-23
g__Metarhizium	g__Kodamaea	0.99894	8.05997e-23
g__Metarhizium	g__Sphaeronaemella	0.99894	8.05997e-23
g__Uncinocarpus	g__Olpidium	0.99887	1.37275e-22
g__Uncinocarpus	g__Ovatospora	0.99887	1.37275e-22
g__Uncinocarpus	g__Dichotomopilus	0.99887	1.37275e-22
g__Uncinocarpus	g__Kernia	0.99887	1.37275e-22
g__Uncinocarpus	g__Verticillium	0.99887	1.37275e-22
g__Uncinocarpus	g__Nigrograna	0.99887	1.37275e-22
g__Uncinocarpus	g__Lecythophora	0.99887	1.37275e-22
g__Naganishia	g__Syncephalis	0.99885	1.58561e-22
g__Pseudeurotium	g__Robbauera	0.99847	1.47989e-21
g__Pseudeurotium	g__Flavodon	0.99847	1.47989e-21
g__Pseudeurotium	g__Entoloma	0.99847	1.47989e-21
g__Pseudeurotium	g__Wardomyces	0.99847	1.47989e-21
g__Pseudeurotium	g__Pithoascus	0.99847	1.47989e-21
g__Pseudeurotium	g__Hirsutella	0.99847	1.47989e-21
g__Pseudeurotium	g__Stephanonectria	0.99847	1.47989e-21
g__Pseudeurotium	g__Paracremonium	0.99847	1.47989e-21
g__Pseudeurotium	g__Scutellinia	0.99847	1.47989e-21
g__Pseudeurotium	g__Peziza	0.99847	1.47989e-21
g__Pseudeurotium	g__Oidiodendron	0.99847	1.47989e-21
g__Pseudeurotium	g__Rhytidhysteron	0.99847	1.47989e-21
g__Pseudeurotium	g__Scolecobasidium	0.99847	1.47989e-21
g__Pseudeurotium	g__Nectriella	0.99847	1.47989e-21
g__Pseudeurotium	g__Acrostalagmus	0.99847	1.47989e-21
g__Pseudeurotium	g__Thelonectria	0.99847	1.47989e-21
g__Metarhizium	g__Cyphellophora	0.99841	2.00931e-21
g__Pseudeurotium	g__Solicoccozyma	0.99841	2.03105e-21
g__Dirkmeia	g__Coniella	0.99839	2.2804e-21
g__Dirkmeia	g__Amphobotrys	0.99839	2.2804e-21
g__Dirkmeia	g__Lophiotrema	0.99839	2.2804e-21
g__Dirkmeia	g__Biatriospora	0.99839	2.2804e-21
g__Dirkmeia	g__Plenodomus	0.99839	2.2804e-21
g__Phyllozyma	g__Auriculibuller	0.9972	1.89091e-19
g__Phyllozyma	g__Lepista	0.9972	1.89091e-19
g__Phyllozyma	g__Cristinia	0.9972	1.89091e-19
g__Phyllozyma	g__Arthrinium	0.9972	1.89091e-19
g__Phyllozyma	g__Pyricularia	0.9972	1.89091e-19
g__Phyllozyma	g__Rasamsonia	0.9972	1.89091e-19
g__Phyllozyma	g__Cladophialophora	0.9972	1.89091e-19
g__Phyllozyma	g__Neodevriesia	0.9972	1.89091e-19
g__Phyllozyma	g__Chaetosphaeronema	0.9972	1.89091e-19
g__Naganishia	g__Robbauera	0.99704	2.95126e-19
g__Naganishia	g__Flavodon	0.99704	2.95126e-19
g__Naganishia	g__Entoloma	0.99704	2.95126e-19
g__Naganishia	g__Wardomyces	0.99704	2.95126e-19
g__Naganishia	g__Pithoascus	0.99704	2.95126e-19
g__Naganishia	g__Hirsutella	0.99704	2.95126e-19
g__Naganishia	g__Stephanonectria	0.99704	2.95126e-19
g__Naganishia	g__Paracremonium	0.99704	2.95126e-19
g__Naganishia	g__Scutellinia	0.99704	2.95126e-19
g__Naganishia	g__Peziza	0.99704	2.95126e-19
g__Naganishia	g__Oidiodendron	0.99704	2.95126e-19
g__Naganishia	g__Rhytidhysteron	0.99704	2.95126e-19
g__Naganishia	g__Scolecobasidium	0.99704	2.95126e-19
g__Naganishia	g__Nectriella	0.99704	2.95126e-19
g__Naganishia	g__Acrostalagmus	0.99704	2.95126e-19
g__Naganishia	g__Thelonectria	0.99704	2.95126e-19
g__Gymnoascus	g__Desmococcus	0.99688	4.50769e-19
g__Gymnoascus	g__Wallemia	0.99688	4.50769e-19
g__Gymnoascus	g__Serendipita	0.99688	4.50769e-19
g__Gymnoascus	g__Podoscypha	0.99688	4.50769e-19
g__Gymnoascus	g__Bjerkandera	0.99688	4.50769e-19
g__Gymnoascus	g__Phallus	0.99688	4.50769e-19
g__Gymnoascus	g__Calocybe	0.99688	4.50769e-19
g__Gymnoascus	g__Pyxidiophora	0.99688	4.50769e-19
g__Gymnoascus	g__Hydropisphaera	0.99688	4.50769e-19
g__Conocybe	g__Gaertneriomyces	0.99684	4.90058e-19
g__Conocybe	g__Hapsidospora	0.9967	6.95811e-19
g__Iodophanus	g__Leuconeurospora	0.99664	7.99713e-19
g__Conocybe	g__Peniophora	0.99664	8.07355e-19
g__Conocybe	g__Rugosomyces	0.99664	8.07355e-19
g__Conocybe	g__Clitopilus	0.99664	8.07355e-19
g__Conocybe	g__Remersonia	0.99664	8.07355e-19
g__Conocybe	g__Humicola	0.99664	8.07355e-19
g__Conocybe	g__Scedosporium	0.99664	8.07355e-19
g__Conocybe	g__Roussoella	0.99664	8.07355e-19
g__Conocybe	g__Paraconiothyrium	0.99664	8.07355e-19
g__Mucor	g__Olpidium	0.99656	9.71575e-19
g__Mucor	g__Ovatospora	0.99656	9.71575e-19
g__Mucor	g__Dichotomopilus	0.99656	9.71575e-19
g__Mucor	g__Kernia	0.99656	9.71575e-19
g__Mucor	g__Verticillium	0.99656	9.71575e-19
g__Mucor	g__Nigrograna	0.99656	9.71575e-19
g__Mucor	g__Lecythophora	0.99656	9.71575e-19
g__Naganishia	g__Solicoccozyma	0.99632	1.66281e-18
g__Naganishia	g__Pseudeurotium	0.99615	2.38319e-18
g__Curvularia	g__Simplicillium	0.99611	2.61025e-18
g__Iodophanus	g__Desmococcus	0.99586	4.2543e-18
g__Iodophanus	g__Wallemia	0.99586	4.2543e-18
g__Iodophanus	g__Serendipita	0.99586	4.2543e-18
g__Iodophanus	g__Podoscypha	0.99586	4.2543e-18
g__Iodophanus	g__Bjerkandera	0.99586	4.2543e-18
g__Iodophanus	g__Phallus	0.99586	4.2543e-18
g__Iodophanus	g__Calocybe	0.99586	4.2543e-18
g__Iodophanus	g__Pyxidiophora	0.99586	4.2543e-18
g__Iodophanus	g__Hydropisphaera	0.99586	4.2543e-18
g__Ustilago	g__Pseudeurotium	0.99566	6.29263e-18
g__Conocybe	g__Cephaliophora	0.9955	8.32351e-18
g__Ustilago	g__Robbauera	0.99507	1.73521e-17
g__Ustilago	g__Flavodon	0.99507	1.73521e-17
g__Ustilago	g__Entoloma	0.99507	1.73521e-17
g__Ustilago	g__Wardomyces	0.99507	1.73521e-17
g__Ustilago	g__Pithoascus	0.99507	1.73521e-17
g__Ustilago	g__Hirsutella	0.99507	1.73521e-17
g__Ustilago	g__Stephanonectria	0.99507	1.73521e-17
g__Ustilago	g__Paracremonium	0.99507	1.73521e-17
g__Ustilago	g__Scutellinia	0.99507	1.73521e-17
g__Ustilago	g__Peziza	0.99507	1.73521e-17
g__Ustilago	g__Oidiodendron	0.99507	1.73521e-17
g__Ustilago	g__Rhytidhysteron	0.99507	1.73521e-17
g__Ustilago	g__Scolecobasidium	0.99507	1.73521e-17
g__Ustilago	g__Nectriella	0.99507	1.73521e-17
g__Ustilago	g__Acrostalagmus	0.99507	1.73521e-17
g__Ustilago	g__Thelonectria	0.99507	1.73521e-17
g__Gibellulopsis	g__Desmococcus	0.99503	1.83477e-17
g__Gibellulopsis	g__Wallemia	0.99503	1.83477e-17
g__Gibellulopsis	g__Serendipita	0.99503	1.83477e-17
g__Gibellulopsis	g__Podoscypha	0.99503	1.83477e-17
g__Gibellulopsis	g__Bjerkandera	0.99503	1.83477e-17
g__Gibellulopsis	g__Phallus	0.99503	1.83477e-17
g__Gibellulopsis	g__Calocybe	0.99503	1.83477e-17
g__Gibellulopsis	g__Pyxidiophora	0.99503	1.83477e-17
g__Gibellulopsis	g__Hydropisphaera	0.99503	1.83477e-17
g__Chaetomium	g__Pseudeurotium	0.995	1.94826e-17
g__Mucor	g__Uncinocarpus	0.99493	2.15043e-17
g__Fusicolla	g__Robbauera	0.99459	3.65381e-17
g__Fusicolla	g__Flavodon	0.99459	3.65381e-17
g__Fusicolla	g__Entoloma	0.99459	3.65381e-17
g__Fusicolla	g__Wardomyces	0.99459	3.65381e-17
g__Fusicolla	g__Pithoascus	0.99459	3.65381e-17
g__Fusicolla	g__Hirsutella	0.99459	3.65381e-17
g__Fusicolla	g__Stephanonectria	0.99459	3.65381e-17
g__Fusicolla	g__Paracremonium	0.99459	3.65381e-17
g__Fusicolla	g__Scutellinia	0.99459	3.65381e-17
g__Fusicolla	g__Peziza	0.99459	3.65381e-17
g__Fusicolla	g__Oidiodendron	0.99459	3.65381e-17
g__Fusicolla	g__Rhytidhysteron	0.99459	3.65381e-17
g__Fusicolla	g__Scolecobasidium	0.99459	3.65381e-17
g__Fusicolla	g__Nectriella	0.99459	3.65381e-17
g__Fusicolla	g__Acrostalagmus	0.99459	3.65381e-17
g__Fusicolla	g__Thelonectria	0.99459	3.65381e-17
g__Stachybotrys	g__Thielavia	0.99428	5.64325e-17
g__Gibellulopsis	g__Vishniacozyma	0.99419	6.41402e-17
g__Ustilago	g__Solicoccozyma	0.99415	6.76603e-17
g__Cercospora	g__Dioszegia	0.99406	7.6341e-17
g__Chaetomium	g__Naganishia	0.9938	1.08084e-16
g__Fusicolla	g__Solicoccozyma	0.99352	1.53883e-16
g__Pyrenochaeta	g__Arnium	0.99329	2.01353e-16
g__Chaetomium	g__Syncephalis	0.99304	2.71932e-16
g__Neocosmospora	g__Exserohilum	0.99296	2.9587e-16
g__Iodophanus	g__Gymnoascus	0.99272	3.8642e-16
g__Chaetomium	g__Arnium	0.99265	4.1979e-16
g__Curvularia	g__Trichosporon	0.99264	4.25009e-16
g__Curvularia	g__Cutaneotrichosporon	0.99264	4.25009e-16
g__Curvularia	g__Phoma	0.99264	4.25009e-16
g__Curvularia	g__Starmerella	0.99264	4.25009e-16
g__Neocosmospora	g__Chaetomium	0.9926	4.39876e-16
g__Fusicolla	g__Pseudeurotium	0.99249	4.95901e-16
g__Neocosmospora	g__Naganishia	0.99246	5.14534e-16
g__Neocosmospora	g__Pseudeurotium	0.99245	5.21082e-16
g__Gibellulopsis	g__Gymnoascus	0.99222	6.57402e-16
g__Syncephalis	g__Robbauera	0.99219	6.78341e-16
g__Syncephalis	g__Flavodon	0.99219	6.78341e-16
g__Syncephalis	g__Entoloma	0.99219	6.78341e-16
g__Syncephalis	g__Wardomyces	0.99219	6.78341e-16
g__Syncephalis	g__Pithoascus	0.99219	6.78341e-16
g__Syncephalis	g__Hirsutella	0.99219	6.78341e-16
g__Syncephalis	g__Stephanonectria	0.99219	6.78341e-16
g__Syncephalis	g__Paracremonium	0.99219	6.78341e-16
g__Syncephalis	g__Scutellinia	0.99219	6.78341e-16
g__Syncephalis	g__Peziza	0.99219	6.78341e-16
g__Syncephalis	g__Oidiodendron	0.99219	6.78341e-16
g__Syncephalis	g__Rhytidhysteron	0.99219	6.78341e-16
g__Syncephalis	g__Scolecobasidium	0.99219	6.78341e-16
g__Syncephalis	g__Nectriella	0.99219	6.78341e-16
g__Syncephalis	g__Acrostalagmus	0.99219	6.78341e-16
g__Syncephalis	g__Thelonectria	0.99219	6.78341e-16
g__Fusicolla	g__Naganishia	0.99186	9.42687e-16
g__Syncephalis	g__Pseudeurotium	0.99171	1.09294e-15
g__Ustilago	g__Naganishia	0.99146	1.38044e-15
g__Gibellulopsis	g__Iodophanus	0.99137	1.51168e-15
g__Syncephalis	g__Solicoccozyma	0.99132	1.58272e-15
g__Pseudeurotium	g__Arnium	0.99112	1.89157e-15
g__Neocosmospora	g__Syncephalis	0.99074	2.63855e-15
g__Neocosmospora	g__Solicoccozyma	0.99065	2.85606e-15
g__Neocosmospora	g__Robbauera	0.99043	3.43294e-15
g__Neocosmospora	g__Flavodon	0.99043	3.43294e-15
g__Neocosmospora	g__Entoloma	0.99043	3.43294e-15
g__Neocosmospora	g__Wardomyces	0.99043	3.43294e-15
g__Neocosmospora	g__Pithoascus	0.99043	3.43294e-15
g__Neocosmospora	g__Hirsutella	0.99043	3.43294e-15
g__Neocosmospora	g__Stephanonectria	0.99043	3.43294e-15
g__Neocosmospora	g__Paracremonium	0.99043	3.43294e-15
g__Neocosmospora	g__Scutellinia	0.99043	3.43294e-15
g__Neocosmospora	g__Peziza	0.99043	3.43294e-15
g__Neocosmospora	g__Oidiodendron	0.99043	3.43294e-15
g__Neocosmospora	g__Rhytidhysteron	0.99043	3.43294e-15
g__Neocosmospora	g__Scolecobasidium	0.99043	3.43294e-15
g__Neocosmospora	g__Nectriella	0.99043	3.43294e-15
g__Neocosmospora	g__Acrostalagmus	0.99043	3.43294e-15
g__Neocosmospora	g__Thelonectria	0.99043	3.43294e-15
g__Chaetomium	g__Robbauera	0.99023	4.03756e-15
g__Chaetomium	g__Flavodon	0.99023	4.03756e-15
g__Chaetomium	g__Entoloma	0.99023	4.03756e-15
g__Chaetomium	g__Wardomyces	0.99023	4.03756e-15
g__Chaetomium	g__Pithoascus	0.99023	4.03756e-15
g__Chaetomium	g__Hirsutella	0.99023	4.03756e-15
g__Chaetomium	g__Stephanonectria	0.99023	4.03756e-15
g__Chaetomium	g__Paracremonium	0.99023	4.03756e-15
g__Chaetomium	g__Scutellinia	0.99023	4.03756e-15
g__Chaetomium	g__Peziza	0.99023	4.03756e-15
g__Chaetomium	g__Oidiodendron	0.99023	4.03756e-15
g__Chaetomium	g__Rhytidhysteron	0.99023	4.03756e-15
g__Chaetomium	g__Scolecobasidium	0.99023	4.03756e-15
g__Chaetomium	g__Nectriella	0.99023	4.03756e-15
g__Chaetomium	g__Acrostalagmus	0.99023	4.03756e-15
g__Chaetomium	g__Thelonectria	0.99023	4.03756e-15
g__Chaetomium	g__Solicoccozyma	0.99018	4.21238e-15
g__Symmetrospora	g__Phyllozyma	0.98994	5.1209e-15
g__Vishniacozyma	g__Gymnoascus	0.98978	5.81726e-15
g__Dissoconium	g__Wickerhamomyces	0.98974	5.95859e-15
g__Dissoconium	g__Ascocoryne	0.98974	5.95859e-15
g__Dissoconium	g__Pithya	0.98974	5.95859e-15
g__Microascus	g__Hapsidospora	0.98964	6.4759e-15
g__Vishniacozyma	g__Desmococcus	0.98963	6.50987e-15
g__Vishniacozyma	g__Wallemia	0.98963	6.50987e-15
g__Vishniacozyma	g__Serendipita	0.98963	6.50987e-15
g__Vishniacozyma	g__Podoscypha	0.98963	6.50987e-15
g__Vishniacozyma	g__Bjerkandera	0.98963	6.50987e-15
g__Vishniacozyma	g__Phallus	0.98963	6.50987e-15
g__Vishniacozyma	g__Calocybe	0.98963	6.50987e-15
g__Vishniacozyma	g__Pyxidiophora	0.98963	6.50987e-15
g__Vishniacozyma	g__Hydropisphaera	0.98963	6.50987e-15
g__Exserohilum	g__Naganishia	0.98946	7.40401e-15
g__Auricularia	g__Gamsia	0.9891	9.67908e-15
g__Microascus	g__Gaertneriomyces	0.98889	1.13032e-14
g__Exserohilum	g__Solicoccozyma	0.98888	1.13263e-14
g__Exserohilum	g__Robbauera	0.98886	1.15103e-14
g__Exserohilum	g__Flavodon	0.98886	1.15103e-14
g__Exserohilum	g__Entoloma	0.98886	1.15103e-14
g__Exserohilum	g__Wardomyces	0.98886	1.15103e-14
g__Exserohilum	g__Pithoascus	0.98886	1.15103e-14
g__Exserohilum	g__Hirsutella	0.98886	1.15103e-14
g__Exserohilum	g__Stephanonectria	0.98886	1.15103e-14
g__Exserohilum	g__Paracremonium	0.98886	1.15103e-14
g__Exserohilum	g__Scutellinia	0.98886	1.15103e-14
g__Exserohilum	g__Peziza	0.98886	1.15103e-14
g__Exserohilum	g__Oidiodendron	0.98886	1.15103e-14
g__Exserohilum	g__Rhytidhysteron	0.98886	1.15103e-14
g__Exserohilum	g__Scolecobasidium	0.98886	1.15103e-14
g__Exserohilum	g__Nectriella	0.98886	1.15103e-14
g__Exserohilum	g__Acrostalagmus	0.98886	1.15103e-14
g__Exserohilum	g__Thelonectria	0.98886	1.15103e-14
g__Microascus	g__Peniophora	0.98881	1.19554e-14
g__Microascus	g__Rugosomyces	0.98881	1.19554e-14
g__Microascus	g__Clitopilus	0.98881	1.19554e-14
g__Microascus	g__Remersonia	0.98881	1.19554e-14
g__Microascus	g__Humicola	0.98881	1.19554e-14
g__Microascus	g__Scedosporium	0.98881	1.19554e-14
g__Microascus	g__Roussoella	0.98881	1.19554e-14
g__Microascus	g__Paraconiothyrium	0.98881	1.19554e-14
g__Exophiala	g__Cyphellophora	0.98869	1.29732e-14
g__Tremateia	g__Lophiostoma	0.9886	1.38287e-14
g__Paraphysoderma	g__Leuconeurospora	0.98857	1.41453e-14
g__Exserohilum	g__Pseudeurotium	0.98855	1.43537e-14
g__Cercophora	g__Microascus	0.9884	1.58861e-14
g__Exophiala	g__Holtermanniella	0.9883	1.69992e-14
g__Exophiala	g__Perenniporia	0.9883	1.69992e-14
g__Exophiala	g__Gyrothrix	0.9883	1.69992e-14
g__Exophiala	g__Eutypella	0.9883	1.69992e-14
g__Exophiala	g__Kodamaea	0.9883	1.69992e-14
g__Exophiala	g__Sphaeronaemella	0.9883	1.69992e-14
g__Exophiala	g__Metarhizium	0.98814	1.89045e-14
g__Microascus	g__Cephaliophora	0.98806	1.99976e-14
g__Bjerkandera	g__Leuconeurospora	0.98787	2.26914e-14
g__Calocybe	g__Leuconeurospora	0.98787	2.26914e-14
g__Desmococcus	g__Leuconeurospora	0.98787	2.26914e-14
g__Hydropisphaera	g__Leuconeurospora	0.98787	2.26914e-14
g__Phallus	g__Leuconeurospora	0.98787	2.26914e-14
g__Podoscypha	g__Leuconeurospora	0.98787	2.26914e-14
g__Pyxidiophora	g__Leuconeurospora	0.98787	2.26914e-14
g__Serendipita	g__Leuconeurospora	0.98787	2.26914e-14
g__Wallemia	g__Leuconeurospora	0.98787	2.26914e-14
g__Ustilago	g__Fusicolla	0.98783	2.32814e-14
g__Exserohilum	g__Fusicolla	0.9877	2.53785e-14
g__Paraphysoderma	g__Thielavia	0.98724	3.38493e-14
g__Fusicolla	g__Syncephalis	0.98718	3.52352e-14
g__Trichocladium	g__Pyrenochaeta	0.98701	3.92397e-14
g__Neocosmospora	g__Ustilago	0.987	3.93536e-14
g__Exserohilum	g__Syncephalis	0.98686	4.2825e-14
g__Titaea	g__Thielavia	0.98667	4.82153e-14
g__Myrothecium	g__Trechispora	0.9866	5.01202e-14
g__Ophiosphaerella	g__Hannaella	0.98652	5.26721e-14
g__Dichotomophthora	g__Cyphellophora	0.98651	5.27184e-14
g__Chaetomium	g__Ustilago	0.98647	5.4074e-14
g__Solicoccozyma	g__Arnium	0.98644	5.51894e-14
g__Geastrum	g__Gibellulopsis	0.98641	5.59433e-14
g__Ustilago	g__Syncephalis	0.98623	6.21609e-14
g__Hyalorbilia	g__Cystofilobasidium	0.98619	6.35587e-14
g__Acrostalagmus	g__Arnium	0.98618	6.42292e-14
g__Entoloma	g__Arnium	0.98618	6.42292e-14
g__Flavodon	g__Arnium	0.98618	6.42292e-14
g__Hirsutella	g__Arnium	0.98618	6.42292e-14
g__Nectriella	g__Arnium	0.98618	6.42292e-14
g__Oidiodendron	g__Arnium	0.98618	6.42292e-14
g__Paracremonium	g__Arnium	0.98618	6.42292e-14
g__Peziza	g__Arnium	0.98618	6.42292e-14
g__Pithoascus	g__Arnium	0.98618	6.42292e-14
g__Rhytidhysteron	g__Arnium	0.98618	6.42292e-14
g__Robbauera	g__Arnium	0.98618	6.42292e-14
g__Scolecobasidium	g__Arnium	0.98618	6.42292e-14
g__Scutellinia	g__Arnium	0.98618	6.42292e-14
g__Stephanonectria	g__Arnium	0.98618	6.42292e-14
g__Thelonectria	g__Arnium	0.98618	6.42292e-14
g__Wardomyces	g__Arnium	0.98618	6.42292e-14
g__Sordaria	g__Pseudogymnoascus	0.98611	6.67508e-14
g__Gymnoascus	g__Leuconeurospora	0.98608	6.80413e-14
g__Chaetomium	g__Exserohilum	0.98561	8.85702e-14
g__Microascus	g__Conocybe	0.98542	9.81955e-14
g__Neocosmospora	g__Fusicolla	0.9851	1.16715e-13
g__Pseudogymnoascus	g__Eleutherascus	0.98509	1.17424e-13
g__Gibellulopsis	g__Leuconeurospora	0.98474	1.4087e-13
g__Chaetomium	g__Fusicolla	0.98449	1.60438e-13
g__Pseudocercospora	g__Sporidiobolus	0.98408	1.97467e-13
g__Moesziomyces	g__Dirkmeia	0.98384	2.22147e-13
g__Vishniacozyma	g__Iodophanus	0.98369	2.39311e-13
g__Geastrum	g__Iodophanus	0.98355	2.55614e-13
g__Geastrum	g__Leuconeurospora	0.98349	2.63784e-13
g__Exserohilum	g__Ustilago	0.98349	2.64133e-13
g__Sporidiobolus	g__Hannaella	0.98342	2.73121e-13
g__Paraphysoderma	g__Stachybotrys	0.9832	3.02042e-13
g__Pseudorobillarda	g__Chalara	0.98289	3.5013e-13
g__Arachniotus	g__Podospora	0.98285	3.56478e-13
g__Cercophora	g__Conocybe	0.98279	3.65803e-13
g__Hyphodontia	g__Microascus	0.9825	4.18989e-13
g__Naganishia	g__Arnium	0.98246	4.26719e-13
g__Neocosmospora	g__Arnium	0.98179	5.73756e-13
g__Geastrum	g__Vishniacozyma	0.98168	6.03294e-13
g__Ophiosphaerella	g__Coniella	0.98164	6.13116e-13
g__Ophiosphaerella	g__Amphobotrys	0.98164	6.13116e-13
g__Ophiosphaerella	g__Lophiotrema	0.98164	6.13116e-13
g__Ophiosphaerella	g__Biatriospora	0.98164	6.13116e-13
g__Ophiosphaerella	g__Plenodomus	0.98164	6.13116e-13
g__Sporobolomyces	g__Filobasidium	0.98161	6.19941e-13
g__Moesziomyces	g__Coniella	0.98156	6.34498e-13
g__Moesziomyces	g__Amphobotrys	0.98156	6.34498e-13
g__Moesziomyces	g__Lophiotrema	0.98156	6.34498e-13
g__Moesziomyces	g__Biatriospora	0.98156	6.34498e-13
g__Moesziomyces	g__Plenodomus	0.98156	6.34498e-13
g__Plectosphaerella	g__Paraphysoderma	0.98143	6.71577e-13
g__Iodophanus	g__Apodus	0.98142	6.74534e-13
g__Plectosphaerella	g__Leuconeurospora	0.98138	6.86157e-13
g__Dichotomophthora	g__Holtermanniella	0.98136	6.90859e-13
g__Dichotomophthora	g__Perenniporia	0.98136	6.90859e-13
g__Dichotomophthora	g__Gyrothrix	0.98136	6.90859e-13
g__Dichotomophthora	g__Eutypella	0.98136	6.90859e-13
g__Dichotomophthora	g__Kodamaea	0.98136	6.90859e-13
g__Dichotomophthora	g__Sphaeronaemella	0.98136	6.90859e-13
g__Fusicolla	g__Arnium	0.98132	7.0418e-13
g__Gibellulopsis	g__Apodus	0.98114	7.58118e-13
g__Cercospora	g__Tremateia	0.98114	7.58987e-13
g__Tausonia	g__Mucor	0.981	8.04925e-13
g__Ophiosphaerella	g__Dirkmeia	0.98082	8.67176e-13
g__Geastrum	g__Desmococcus	0.98074	8.97591e-13
g__Geastrum	g__Wallemia	0.98074	8.97591e-13
g__Geastrum	g__Serendipita	0.98074	8.97591e-13
g__Geastrum	g__Podoscypha	0.98074	8.97591e-13
g__Geastrum	g__Bjerkandera	0.98074	8.97591e-13
g__Geastrum	g__Phallus	0.98074	8.97591e-13
g__Geastrum	g__Calocybe	0.98074	8.97591e-13
g__Geastrum	g__Pyxidiophora	0.98074	8.97591e-13
g__Geastrum	g__Hydropisphaera	0.98074	8.97591e-13
g__Cercophora	g__Hapsidospora	0.98067	9.22597e-13
g__Paraphysoderma	g__Titaea	0.98045	1.00779e-12
g__Titaea	g__Desmococcus	0.9802	1.11811e-12
g__Titaea	g__Wallemia	0.9802	1.11811e-12
g__Titaea	g__Serendipita	0.9802	1.11811e-12
g__Titaea	g__Podoscypha	0.9802	1.11811e-12
g__Titaea	g__Bjerkandera	0.9802	1.11811e-12
g__Titaea	g__Phallus	0.9802	1.11811e-12
g__Titaea	g__Calocybe	0.9802	1.11811e-12
g__Titaea	g__Pyxidiophora	0.9802	1.11811e-12
g__Titaea	g__Hydropisphaera	0.9802	1.11811e-12
g__Acaulium	g__Cercophora	0.9801	1.16392e-12
g__Trichocladium	g__Rhizophlyctis	0.97991	1.25445e-12
g__Ustilago	g__Arnium	0.9799	1.25933e-12
g__Dichotomophthora	g__Metarhizium	0.97983	1.29362e-12
g__Cercophora	g__Gaertneriomyces	0.97964	1.39103e-12
g__Plectosphaerella	g__Titaea	0.97961	1.40935e-12
g__Symmetrospora	g__Auriculibuller	0.97919	1.65776e-12
g__Symmetrospora	g__Lepista	0.97919	1.65776e-12
g__Symmetrospora	g__Cristinia	0.97919	1.65776e-12
g__Symmetrospora	g__Arthrinium	0.97919	1.65776e-12
g__Symmetrospora	g__Pyricularia	0.97919	1.65776e-12
g__Symmetrospora	g__Rasamsonia	0.97919	1.65776e-12
g__Symmetrospora	g__Cladophialophora	0.97919	1.65776e-12
g__Symmetrospora	g__Neodevriesia	0.97919	1.65776e-12
g__Symmetrospora	g__Chaetosphaeronema	0.97919	1.65776e-12
g__Uncinocarpus	g__Pseudogymnoascus	0.97902	1.76614e-12
g__Cercophora	g__Peniophora	0.97901	1.77344e-12
g__Cercophora	g__Rugosomyces	0.97901	1.77344e-12
g__Cercophora	g__Clitopilus	0.97901	1.77344e-12
g__Cercophora	g__Remersonia	0.97901	1.77344e-12
g__Cercophora	g__Humicola	0.97901	1.77344e-12
g__Cercophora	g__Scedosporium	0.97901	1.77344e-12
g__Cercophora	g__Paraconiothyrium	0.97901	1.77344e-12
g__Cercophora	g__Roussoella	0.97901	1.77344e-12
g__Plectosphaerella	g__Geastrum	0.97886	1.8752e-12
g__Leuconeurospora	g__Apodus	0.97882	1.90882e-12
g__Bjerkandera	g__Apodus	0.97844	2.19438e-12
g__Calocybe	g__Apodus	0.97844	2.19438e-12
g__Desmococcus	g__Apodus	0.97844	2.19438e-12
g__Hydropisphaera	g__Apodus	0.97844	2.19438e-12
g__Phallus	g__Apodus	0.97844	2.19438e-12
g__Podoscypha	g__Apodus	0.97844	2.19438e-12
g__Pyxidiophora	g__Apodus	0.97844	2.19438e-12
g__Serendipita	g__Apodus	0.97844	2.19438e-12
g__Wallemia	g__Apodus	0.97844	2.19438e-12
g__Ophiosphaerella	g__Moesziomyces	0.97836	2.25657e-12
g__Spizellomyces	g__Pyrenochaeta	0.97825	2.34966e-12
g__Chaetomium	g__Pyrenochaeta	0.9781	2.484e-12
g__Microdochium	g__Gibellulopsis	0.97799	2.58148e-12
g__Titaea	g__Leuconeurospora	0.97777	2.79623e-12
g__Cercophora	g__Cephaliophora	0.97774	2.82816e-12
g__Titaea	g__Gibellulopsis	0.97764	2.93289e-12
g__Titaea	g__Gymnoascus	0.97757	3.00458e-12
g__Sagenomella	g__Leuconeurospora	0.97755	3.02186e-12
g__Syncephalis	g__Arnium	0.97718	3.43876e-12
g__Hannaella	g__Moesziomyces	0.97708	3.5606e-12
g__Uncinocarpus	g__Eleutherascus	0.9768	3.91938e-12
g__Exserohilum	g__Arnium	0.97664	4.14546e-12
g__Alternaria	g__Diutina	0.9766	4.2007e-12
g__Alternaria	g__Naohidea	0.9766	4.2007e-12
g__Tausonia	g__Olpidium	0.97634	4.57927e-12
g__Tausonia	g__Ovatospora	0.97634	4.57927e-12
g__Tausonia	g__Dichotomopilus	0.97634	4.57927e-12
g__Tausonia	g__Kernia	0.97634	4.57927e-12
g__Tausonia	g__Verticillium	0.97634	4.57927e-12
g__Tausonia	g__Nigrograna	0.97634	4.57927e-12
g__Tausonia	g__Lecythophora	0.97634	4.57927e-12
g__Titaea	g__Microdochium	0.97634	4.59172e-12
g__Titaea	g__Geastrum	0.9763	4.65352e-12
g__Plectosphaerella	g__Gibellulopsis	0.97623	4.76087e-12
g__Phaeosphaeriopsis	g__Saitozyma	0.97604	5.05963e-12
g__Paraphysoderma	g__Iodophanus	0.97576	5.55678e-12
g__Gymnoascus	g__Apodus	0.97563	5.80127e-12
g__Tausonia	g__Uncinocarpus	0.97562	5.80906e-12
g__Psathyrella	g__Tausonia	0.9756	5.84689e-12
g__Vishniacozyma	g__Leuconeurospora	0.97547	6.11237e-12
g__Geastrum	g__Gymnoascus	0.97543	6.17618e-12
g__Exophiala	g__Dichotomophthora	0.97536	6.32854e-12
g__Microdochium	g__Desmococcus	0.97508	6.91229e-12
g__Microdochium	g__Wallemia	0.97508	6.91229e-12
g__Microdochium	g__Serendipita	0.97508	6.91229e-12
g__Microdochium	g__Podoscypha	0.97508	6.91229e-12
g__Microdochium	g__Bjerkandera	0.97508	6.91229e-12
g__Microdochium	g__Phallus	0.97508	6.91229e-12
g__Microdochium	g__Calocybe	0.97508	6.91229e-12
g__Microdochium	g__Pyxidiophora	0.97508	6.91229e-12
g__Microdochium	g__Hydropisphaera	0.97508	6.91229e-12
g__Trichoderma	g__Neocosmospora	0.97507	6.94242e-12
g__Titaea	g__Iodophanus	0.97502	7.0564e-12
g__Neosetophoma	g__Diutina	0.97494	7.23931e-12
g__Neosetophoma	g__Naohidea	0.97494	7.23931e-12
g__Myrmecridium	g__Trichocladium	0.9747	7.79161e-12
g__Tausonia	g__Pseudogymnoascus	0.97443	8.47647e-12
g__Sordaria	g__Eleutherascus	0.97443	8.48735e-12
g__Filobasidium	g__Dioszegia	0.97438	8.60416e-12
g__Paraphysoderma	g__Geastrum	0.97421	9.07271e-12
g__Plectosphaerella	g__Iodophanus	0.97381	1.02396e-11
g__Hannaella	g__Epicoccum	0.97348	1.13174e-11
g__Setophaeosphaeria	g__Moesziomyces	0.97308	1.27275e-11
g__Sporidiobolus	g__Moesziomyces	0.97285	1.36287e-11
g__Spizellomyces	g__Arnium	0.97274	1.40779e-11
g__Cercospora	g__Lophiostoma	0.9727	1.42486e-11
g__Titaea	g__Vishniacozyma	0.97263	1.45413e-11
g__Rhizophlyctis	g__Pyrenochaeta	0.97254	1.49086e-11
g__Plectosphaerella	g__Microdochium	0.9725	1.50959e-11
g__Plectosphaerella	g__Thielavia	0.97218	1.65434e-11
g__Sporobolomyces	g__Dioszegia	0.9721	1.69258e-11
g__Plectosphaerella	g__Gymnoascus	0.97195	1.76517e-11
g__Thermomyces	g__Acremonium	0.97162	1.93691e-11
g__Dioszegia	g__Tremateia	0.97129	2.11838e-11
g__Microdochium	g__Gymnoascus	0.97101	2.29312e-11
g__Hannaella	g__Coniella	0.97087	2.3768e-11
g__Hannaella	g__Amphobotrys	0.97087	2.3768e-11
g__Hannaella	g__Lophiotrema	0.97087	2.3768e-11
g__Hannaella	g__Biatriospora	0.97087	2.3768e-11
g__Hannaella	g__Plenodomus	0.97087	2.3768e-11
g__Hannaella	g__Dirkmeia	0.97086	2.38632e-11
g__Trichocladium	g__Arnium	0.97026	2.80347e-11
g__Dichotomopilus	g__Pseudogymnoascus	0.97021	2.83914e-11
g__Kernia	g__Pseudogymnoascus	0.97021	2.83914e-11
g__Lecythophora	g__Pseudogymnoascus	0.97021	2.83914e-11
g__Nigrograna	g__Pseudogymnoascus	0.97021	2.83914e-11
g__Olpidium	g__Pseudogymnoascus	0.97021	2.83914e-11
g__Ovatospora	g__Pseudogymnoascus	0.97021	2.83914e-11
g__Verticillium	g__Pseudogymnoascus	0.97021	2.83914e-11
g__Phaeosphaeriopsis	g__Cladosporium	0.97008	2.93738e-11
g__Ophiosphaerella	g__Setophaeosphaeria	0.96979	3.17069e-11
g__Pseudeurotium	g__Pyrenochaeta	0.96978	3.17928e-11
g__Dichotomopilus	g__Eleutherascus	0.96966	3.27829e-11
g__Kernia	g__Eleutherascus	0.96966	3.27829e-11
g__Lecythophora	g__Eleutherascus	0.96966	3.27829e-11
g__Nigrograna	g__Eleutherascus	0.96966	3.27829e-11
g__Olpidium	g__Eleutherascus	0.96966	3.27829e-11
g__Ovatospora	g__Eleutherascus	0.96966	3.27829e-11
g__Verticillium	g__Eleutherascus	0.96966	3.27829e-11
g__Cercophora	g__Penicillium	0.9694	3.50967e-11
g__Mucor	g__Pseudogymnoascus	0.96922	3.68113e-11
g__Plectosphaerella	g__Desmococcus	0.9692	3.69547e-11
g__Plectosphaerella	g__Wallemia	0.9692	3.69547e-11
g__Plectosphaerella	g__Serendipita	0.9692	3.69547e-11
g__Plectosphaerella	g__Podoscypha	0.9692	3.69547e-11
g__Plectosphaerella	g__Bjerkandera	0.9692	3.69547e-11
g__Plectosphaerella	g__Phallus	0.9692	3.69547e-11
g__Plectosphaerella	g__Calocybe	0.9692	3.69547e-11
g__Plectosphaerella	g__Pyxidiophora	0.9692	3.69547e-11
g__Plectosphaerella	g__Hydropisphaera	0.9692	3.69547e-11
g__Sagenomella	g__Paraphysoderma	0.96896	3.9358e-11
g__Fusarium	g__Moesziomyces	0.96864	4.26267e-11
g__Trichoderma	g__Syncephalis	0.96846	4.45816e-11
g__Choanephora	g__Gymnoascus	0.9683	4.64166e-11
g__Microdochium	g__Iodophanus	0.96748	5.68192e-11
g__Hannaella	g__Setophaeosphaeria	0.96742	5.76196e-11
g__Myrmecridium	g__Pseudorobillarda	0.96722	6.04108e-11
g__Setophaeosphaeria	g__Dirkmeia	0.96645	7.26199e-11
g__Trichoderma	g__Chaetomium	0.96599	8.09573e-11
g__Trichoderma	g__Exserohilum	0.96598	8.11036e-11
g__Choanephora	g__Gibellulopsis	0.9657	8.65195e-11
g__Titaea	g__Stachybotrys	0.96527	9.54144e-11
g__Plectosphaerella	g__Vishniacozyma	0.96512	9.8734e-11
g__Trichocladium	g__Spizellomyces	0.96496	1.02297e-10
g__Microdochium	g__Vishniacozyma	0.96496	1.02474e-10
g__Mucor	g__Eleutherascus	0.9649	1.03645e-10
g__Saitozyma	g__Dirkmeia	0.96483	1.05322e-10
g__Alternaria	g__Golubevia	0.9642	1.21201e-10
g__Neosetophoma	g__Alternaria	0.96403	1.25785e-10
g__Ustilago	g__Thelebolus	0.96397	1.27581e-10
g__Diutina	g__Golubevia	0.96387	1.30237e-10
g__Naohidea	g__Golubevia	0.96387	1.30237e-10
g__Psathyrella	g__Eleutherascus	0.96362	1.37675e-10
g__Arachniotus	g__Hapsidospora	0.96327	1.48356e-10
g__Microdochium	g__Leuconeurospora	0.96313	1.5294e-10
g__Erythrobasidium	g__Mycosphaerella	0.96306	1.55319e-10
g__Erythrobasidium	g__Stemphylium	0.96306	1.55319e-10
g__Paraphysoderma	g__Desmococcus	0.96297	1.58241e-10
g__Paraphysoderma	g__Wallemia	0.96297	1.58241e-10
g__Paraphysoderma	g__Serendipita	0.96297	1.58241e-10
g__Paraphysoderma	g__Podoscypha	0.96297	1.58241e-10
g__Paraphysoderma	g__Bjerkandera	0.96297	1.58241e-10
g__Paraphysoderma	g__Phallus	0.96297	1.58241e-10
g__Paraphysoderma	g__Calocybe	0.96297	1.58241e-10
g__Paraphysoderma	g__Pyxidiophora	0.96297	1.58241e-10
g__Paraphysoderma	g__Hydropisphaera	0.96297	1.58241e-10
g__Microdochium	g__Geastrum	0.96295	1.58882e-10
g__Cercophora	g__Hyphodontia	0.96286	1.62149e-10
g__Choanephora	g__Vishniacozyma	0.96268	1.68327e-10
g__Sagenomella	g__Iodophanus	0.96261	1.70653e-10
g__Vishniacozyma	g__Apodus	0.96241	1.78008e-10
g__Rhizophlyctis	g__Striaticonidium	0.96237	1.79484e-10
g__Uncinocarpus	g__Sordaria	0.96235	1.80461e-10
g__Chaetomium	g__Trichocladium	0.96234	1.80903e-10
g__Sagenomella	g__Plectosphaerella	0.96232	1.81527e-10
g__Saitozyma	g__Ophiosphaerella	0.96209	1.90605e-10
g__Leuconeurospora	g__Thielavia	0.96203	1.92867e-10
g__Plectosphaerella	g__Apodus	0.96187	1.99322e-10
g__Microdochium	g__Apodus	0.9618	2.02066e-10
g__Trichoderma	g__Naganishia	0.96173	2.05236e-10
g__Hannaella	g__Strelitziana	0.96157	2.11904e-10
g__Paraphysoderma	g__Gibellulopsis	0.96146	2.17016e-10
g__Chaetomium	g__Spizellomyces	0.96145	2.17257e-10
g__Saitozyma	g__Coniella	0.96121	2.2827e-10
g__Saitozyma	g__Amphobotrys	0.96121	2.2827e-10
g__Saitozyma	g__Lophiotrema	0.96121	2.2827e-10
g__Saitozyma	g__Biatriospora	0.96121	2.2827e-10
g__Saitozyma	g__Plenodomus	0.96121	2.2827e-10
g__Solicoccozyma	g__Pyrenochaeta	0.96116	2.30406e-10
g__Choanephora	g__Desmococcus	0.96102	2.37256e-10
g__Choanephora	g__Wallemia	0.96102	2.37256e-10
g__Choanephora	g__Serendipita	0.96102	2.37256e-10
g__Choanephora	g__Podoscypha	0.96102	2.37256e-10
g__Choanephora	g__Bjerkandera	0.96102	2.37256e-10
g__Choanephora	g__Phallus	0.96102	2.37256e-10
g__Choanephora	g__Calocybe	0.96102	2.37256e-10
g__Choanephora	g__Pyxidiophora	0.96102	2.37256e-10
g__Choanephora	g__Hydropisphaera	0.96102	2.37256e-10
g__Filobasidium	g__Cercospora	0.96087	2.44454e-10
g__Pseudorobillarda	g__Trichocladium	0.96083	2.46513e-10
g__Acrostalagmus	g__Pyrenochaeta	0.9604	2.68256e-10
g__Arachniotus	g__Peniophora	0.9604	2.68256e-10
g__Arachniotus	g__Rugosomyces	0.9604	2.68256e-10
g__Arachniotus	g__Clitopilus	0.9604	2.68256e-10
g__Arachniotus	g__Remersonia	0.9604	2.68256e-10
g__Arachniotus	g__Humicola	0.9604	2.68256e-10
g__Arachniotus	g__Scedosporium	0.9604	2.68256e-10
g__Arachniotus	g__Roussoella	0.9604	2.68256e-10
g__Arachniotus	g__Paraconiothyrium	0.9604	2.68256e-10
g__Entoloma	g__Pyrenochaeta	0.9604	2.68256e-10
g__Flavodon	g__Pyrenochaeta	0.9604	2.68256e-10
g__Hirsutella	g__Pyrenochaeta	0.9604	2.68256e-10
g__Nectriella	g__Pyrenochaeta	0.9604	2.68256e-10
g__Oidiodendron	g__Pyrenochaeta	0.9604	2.68256e-10
g__Paracremonium	g__Pyrenochaeta	0.9604	2.68256e-10
g__Peziza	g__Pyrenochaeta	0.9604	2.68256e-10
g__Pithoascus	g__Pyrenochaeta	0.9604	2.68256e-10
g__Rhytidhysteron	g__Pyrenochaeta	0.9604	2.68256e-10
g__Robbauera	g__Pyrenochaeta	0.9604	2.68256e-10
g__Scolecobasidium	g__Pyrenochaeta	0.9604	2.68256e-10
g__Scutellinia	g__Pyrenochaeta	0.9604	2.68256e-10
g__Stephanonectria	g__Pyrenochaeta	0.9604	2.68256e-10
g__Thelonectria	g__Pyrenochaeta	0.9604	2.68256e-10
g__Wardomyces	g__Pyrenochaeta	0.9604	2.68256e-10
g__Geastrum	g__Apodus	0.96034	2.71647e-10
g__Paraphysoderma	g__Gymnoascus	0.96033	2.72332e-10
g__Arachniotus	g__Gaertneriomyces	0.96032	2.72827e-10
g__Symmetrospora	g__Keissleriella	0.96018	2.80298e-10
g__Arachniotus	g__Conocybe	0.95977	3.04029e-10
g__Neocosmospora	g__Pyrenochaeta	0.95971	3.07548e-10
g__Plectosphaerella	g__Stachybotrys	0.95937	3.28443e-10
g__Titaea	g__Apodus	0.95936	3.29481e-10
g__Rhizophlyctis	g__Spizellomyces	0.95922	3.38658e-10
g__Fusarium	g__Dirkmeia	0.9591	3.45999e-10
g__Arachniotus	g__Cephaliophora	0.95902	3.51297e-10
g__Alternaria	g__Epicoccum	0.95895	3.56506e-10
g__Hannaella	g__Golubevia	0.95892	3.5823e-10
g__Ophiosphaerella	g__Sporidiobolus	0.95869	3.74664e-10
g__Myrmecridium	g__Spizellomyces	0.95866	3.76869e-10
g__Setophaeosphaeria	g__Coniella	0.95811	4.18147e-10
g__Setophaeosphaeria	g__Amphobotrys	0.95811	4.18147e-10
g__Setophaeosphaeria	g__Lophiotrema	0.95811	4.18147e-10
g__Setophaeosphaeria	g__Biatriospora	0.95811	4.18147e-10
g__Setophaeosphaeria	g__Plenodomus	0.95811	4.18147e-10
g__Immersiella	g__Hansfordia	0.9579	4.34656e-10
g__Paraphysoderma	g__Apodus	0.95772	4.49246e-10
g__Saitozyma	g__Setophaeosphaeria	0.95759	4.60709e-10
g__Penicillium	g__Microascus	0.95744	4.73602e-10
g__Psathyrella	g__Mucor	0.95736	4.80965e-10
g__Sporidiobolus	g__Dirkmeia	0.9573	4.85755e-10
g__Geastrum	g__Thielavia	0.9572	4.94713e-10
g__Pseudeurotium	g__Thelebolus	0.95709	5.04777e-10
g__Sagenomella	g__Apinisia	0.9568	5.32916e-10
g__Epicoccum	g__Strelitziana	0.95679	5.33158e-10
g__Erythrobasidium	g__Sphaerellopsis	0.95678	5.34038e-10
g__Tausonia	g__Eleutherascus	0.95672	5.40459e-10
g__Sporidiobolus	g__Golubevia	0.95662	5.49708e-10
g__Sporidiobolus	g__Coniella	0.95631	5.82076e-10
g__Sporidiobolus	g__Amphobotrys	0.95631	5.82076e-10
g__Sporidiobolus	g__Lophiotrema	0.95631	5.82076e-10
g__Sporidiobolus	g__Biatriospora	0.95631	5.82076e-10
g__Sporidiobolus	g__Plenodomus	0.95631	5.82076e-10
g__Naganishia	g__Pyrenochaeta	0.95622	5.91283e-10
g__Thermomyces	g__Striaticonidium	0.9562	5.93336e-10
g__Saitozyma	g__Hannaella	0.95614	5.99626e-10
g__Ophiosphaerella	g__Epicoccum	0.95612	6.02387e-10
g__Fusicolla	g__Pyrenochaeta	0.95601	6.1377e-10
g__Sphaerellopsis	g__Mycosphaerella	0.95572	6.46204e-10
g__Sphaerellopsis	g__Stemphylium	0.95572	6.46204e-10
g__Cercophora	g__Arachniotus	0.95544	6.79446e-10
g__Epicoccum	g__Pseudopithomyces	0.95523	7.05325e-10
g__Acremonium	g__Acaulium	0.9552	7.08345e-10
g__Penicillium	g__Arachniotus	0.95519	7.09393e-10
g__Choanephora	g__Iodophanus	0.95502	7.31701e-10
g__Pseudeurotium	g__Spizellomyces	0.95501	7.33041e-10
g__Erythrobasidium	g__Tremateia	0.9549	7.46913e-10
g__Psathyrella	g__Olpidium	0.95464	7.81644e-10
g__Psathyrella	g__Ovatospora	0.95464	7.81644e-10
g__Psathyrella	g__Dichotomopilus	0.95464	7.81644e-10
g__Psathyrella	g__Kernia	0.95464	7.81644e-10
g__Psathyrella	g__Verticillium	0.95464	7.81644e-10
g__Psathyrella	g__Nigrograna	0.95464	7.81644e-10
g__Psathyrella	g__Lecythophora	0.95464	7.81644e-10
g__Stagonosporopsis	g__Neosulcatispora	0.95393	8.82523e-10
g__Rhizophlyctis	g__Thermomyces	0.95353	9.44075e-10
g__Ustilago	g__Pyrenochaeta	0.95329	9.83846e-10
g__Geomyces	g__Gymnoascus	0.95309	1.01704e-09
g__Fusarium	g__Coniella	0.95281	1.06561e-09
g__Fusarium	g__Amphobotrys	0.95281	1.06561e-09
g__Fusarium	g__Lophiotrema	0.95281	1.06561e-09
g__Fusarium	g__Biatriospora	0.95281	1.06561e-09
g__Fusarium	g__Plenodomus	0.95281	1.06561e-09
g__Ceratobasidium	g__Coniella	0.95274	1.07812e-09
g__Ceratobasidium	g__Amphobotrys	0.95274	1.07812e-09
g__Ceratobasidium	g__Lophiotrema	0.95274	1.07812e-09
g__Ceratobasidium	g__Biatriospora	0.95274	1.07812e-09
g__Ceratobasidium	g__Plenodomus	0.95274	1.07812e-09
g__Dioszegia	g__Lophiostoma	0.95248	1.12621e-09
g__Choanephora	g__Leuconeurospora	0.95247	1.12731e-09
g__Psathyrella	g__Uncinocarpus	0.95226	1.16733e-09
g__Ophiosphaerella	g__Ceratobasidium	0.95217	1.18456e-09
g__Exserohilum	g__Pyrenochaeta	0.95214	1.19039e-09
g__Saitozyma	g__Moesziomyces	0.95213	1.19316e-09
g__Penicillium	g__Hapsidospora	0.95197	1.22407e-09
g__Pseudaleuria	g__Striaticonidium	0.95183	1.25206e-09
g__Sagenomella	g__Gymnoascus	0.95179	1.26093e-09
g__Paraphysoderma	g__Microdochium	0.95168	1.28256e-09
g__Paraphysoderma	g__Vishniacozyma	0.95156	1.30787e-09
g__Penicillium	g__Conocybe	0.95155	1.31012e-09
g__Ophiosphaerella	g__Strelitziana	0.95143	1.33746e-09
g__Pseudocercospora	g__Golubevia	0.95116	1.39494e-09
g__Acaulium	g__Penicillium	0.95097	1.43967e-09
g__Syncephalis	g__Pyrenochaeta	0.95073	1.49459e-09
g__Myrmecridium	g__Duddingtonia	0.9507	1.50233e-09
g__Ceratobasidium	g__Dirkmeia	0.95013	1.64481e-09
g__Sporidiobolus	g__Setophaeosphaeria	0.94994	1.69354e-09
g__Trichoderma	g__Pseudeurotium	0.94975	1.74516e-09
g__Thelebolus	g__Westerdykella	0.9497	1.75947e-09
g__Setophoma	g__Thelebolus	0.94966	1.77029e-09
g__Penicillium	g__Gaertneriomyces	0.94951	1.81141e-09
g__Pseudorobillarda	g__Pyrenochaeta	0.9495	1.81359e-09
g__Keissleriella	g__Phyllozyma	0.94944	1.83093e-09
g__Neocosmospora	g__Thelebolus	0.94942	1.83681e-09
g__Papiliotrema	g__Ceratobasidium	0.94923	1.89209e-09
g__Penicillium	g__Peniophora	0.94916	1.91258e-09
g__Penicillium	g__Rugosomyces	0.94916	1.91258e-09
g__Penicillium	g__Clitopilus	0.94916	1.91258e-09
g__Penicillium	g__Remersonia	0.94916	1.91258e-09
g__Penicillium	g__Humicola	0.94916	1.91258e-09
g__Penicillium	g__Scedosporium	0.94916	1.91258e-09
g__Penicillium	g__Paraconiothyrium	0.94916	1.91258e-09
g__Penicillium	g__Roussoella	0.94916	1.91258e-09
g__Myrmecridium	g__Pyrenochaeta	0.94895	1.97641e-09
g__Hyphodontia	g__Hapsidospora	0.94882	2.01377e-09
g__Penicillium	g__Cephaliophora	0.94879	2.02367e-09
g__Chaetomium	g__Thelebolus	0.94868	2.05693e-09
g__Diutina	g__Ophiosphaerella	0.94868	2.05709e-09
g__Naohidea	g__Ophiosphaerella	0.94868	2.05709e-09
g__Microdochium	g__Thielavia	0.94861	2.08088e-09
g__Sagenomella	g__Apodus	0.94833	2.17111e-09
g__Dichotomopilus	g__Sordaria	0.94831	2.17651e-09
g__Kernia	g__Sordaria	0.94831	2.17651e-09
g__Lecythophora	g__Sordaria	0.94831	2.17651e-09
g__Nigrograna	g__Sordaria	0.94831	2.17651e-09
g__Olpidium	g__Sordaria	0.94831	2.17651e-09
g__Ovatospora	g__Sordaria	0.94831	2.17651e-09
g__Verticillium	g__Sordaria	0.94831	2.17651e-09
g__Choanephora	g__Sagenomella	0.94813	2.23899e-09
g__Sporobolomyces	g__Cercospora	0.9481	2.24954e-09
g__Immersiella	g__Cyphellophora	0.94785	2.33274e-09
g__Solicoccozyma	g__Thelebolus	0.94782	2.34466e-09
g__Aspergillus	g__Apinisia	0.94763	2.41192e-09
g__Alternaria	g__Strelitziana	0.94762	2.41585e-09
g__Tilletiopsis	g__Rhodosporidiobolus	0.94732	2.52833e-09
g__Coprinopsis	g__Cyphellophora	0.94707	2.62263e-09
g__Cornuvesica	g__Holtermanniella	0.94694	2.67197e-09
g__Cornuvesica	g__Perenniporia	0.94694	2.67197e-09
g__Cornuvesica	g__Gyrothrix	0.94694	2.67197e-09
g__Cornuvesica	g__Eutypella	0.94694	2.67197e-09
g__Cornuvesica	g__Kodamaea	0.94694	2.67197e-09
g__Cornuvesica	g__Sphaeronaemella	0.94694	2.67197e-09
g__Gamsia	g__Olpidium	0.94694	2.67197e-09
g__Gamsia	g__Ovatospora	0.94694	2.67197e-09
g__Gamsia	g__Dichotomopilus	0.94694	2.67197e-09
g__Gamsia	g__Kernia	0.94694	2.67197e-09
g__Gamsia	g__Verticillium	0.94694	2.67197e-09
g__Gamsia	g__Nigrograna	0.94694	2.67197e-09
g__Gamsia	g__Lecythophora	0.94694	2.67197e-09
g__Hyphodontia	g__Peniophora	0.94694	2.67197e-09
g__Hyphodontia	g__Rugosomyces	0.94694	2.67197e-09
g__Hyphodontia	g__Clitopilus	0.94694	2.67197e-09
g__Hyphodontia	g__Remersonia	0.94694	2.67197e-09
g__Hyphodontia	g__Humicola	0.94694	2.67197e-09
g__Hyphodontia	g__Scedosporium	0.94694	2.67197e-09
g__Hyphodontia	g__Roussoella	0.94694	2.67197e-09
g__Hyphodontia	g__Paraconiothyrium	0.94694	2.67197e-09
g__Immersiella	g__Holtermanniella	0.94694	2.67197e-09
g__Immersiella	g__Perenniporia	0.94694	2.67197e-09
g__Immersiella	g__Gyrothrix	0.94694	2.67197e-09
g__Immersiella	g__Eutypella	0.94694	2.67197e-09
g__Immersiella	g__Kodamaea	0.94694	2.67197e-09
g__Immersiella	g__Sphaeronaemella	0.94694	2.67197e-09
g__Neocucurbitaria	g__Coniella	0.94694	2.67197e-09
g__Neocucurbitaria	g__Amphobotrys	0.94694	2.67197e-09
g__Neocucurbitaria	g__Lophiotrema	0.94694	2.67197e-09
g__Neocucurbitaria	g__Biatriospora	0.94694	2.67197e-09
g__Neocucurbitaria	g__Plenodomus	0.94694	2.67197e-09
g__Iodophanus	g__Thielavia	0.9469	2.69041e-09
g__Hyphodontia	g__Gaertneriomyces	0.94685	2.7103e-09
g__Psathyrella	g__Pseudogymnoascus	0.94676	2.74329e-09
g__Leuconeurospora	g__Stachybotrys	0.94667	2.7811e-09
g__Cornuvesica	g__Cyphellophora	0.94648	2.85917e-09
g__Trichoderma	g__Robbauera	0.94632	2.92626e-09
g__Trichoderma	g__Flavodon	0.94632	2.92626e-09
g__Trichoderma	g__Entoloma	0.94632	2.92626e-09
g__Trichoderma	g__Wardomyces	0.94632	2.92626e-09
g__Trichoderma	g__Pithoascus	0.94632	2.92626e-09
g__Trichoderma	g__Hirsutella	0.94632	2.92626e-09
g__Trichoderma	g__Stephanonectria	0.94632	2.92626e-09
g__Trichoderma	g__Paracremonium	0.94632	2.92626e-09
g__Trichoderma	g__Scutellinia	0.94632	2.92626e-09
g__Trichoderma	g__Peziza	0.94632	2.92626e-09
g__Trichoderma	g__Oidiodendron	0.94632	2.92626e-09
g__Trichoderma	g__Rhytidhysteron	0.94632	2.92626e-09
g__Trichoderma	g__Scolecobasidium	0.94632	2.92626e-09
g__Trichoderma	g__Nectriella	0.94632	2.92626e-09
g__Trichoderma	g__Acrostalagmus	0.94632	2.92626e-09
g__Trichoderma	g__Thelonectria	0.94632	2.92626e-09
g__Coprinopsis	g__Holtermanniella	0.94616	2.99756e-09
g__Coprinopsis	g__Perenniporia	0.94616	2.99756e-09
g__Coprinopsis	g__Gyrothrix	0.94616	2.99756e-09
g__Coprinopsis	g__Eutypella	0.94616	2.99756e-09
g__Coprinopsis	g__Kodamaea	0.94616	2.99756e-09
g__Coprinopsis	g__Sphaeronaemella	0.94616	2.99756e-09
g__Solicoccozyma	g__Spizellomyces	0.94608	3.03069e-09
g__Acrostalagmus	g__Thelebolus	0.94606	3.03962e-09
g__Entoloma	g__Thelebolus	0.94606	3.03962e-09
g__Flavodon	g__Thelebolus	0.94606	3.03962e-09
g__Hirsutella	g__Thelebolus	0.94606	3.03962e-09
g__Nectriella	g__Thelebolus	0.94606	3.03962e-09
g__Oidiodendron	g__Thelebolus	0.94606	3.03962e-09
g__Paracremonium	g__Thelebolus	0.94606	3.03962e-09
g__Peziza	g__Thelebolus	0.94606	3.03962e-09
g__Pithoascus	g__Thelebolus	0.94606	3.03962e-09
g__Rhytidhysteron	g__Thelebolus	0.94606	3.03962e-09
g__Robbauera	g__Thelebolus	0.94606	3.03962e-09
g__Scolecobasidium	g__Thelebolus	0.94606	3.03962e-09
g__Scutellinia	g__Thelebolus	0.94606	3.03962e-09
g__Stephanonectria	g__Thelebolus	0.94606	3.03962e-09
g__Thelonectria	g__Thelebolus	0.94606	3.03962e-09
g__Wardomyces	g__Thelebolus	0.94606	3.03962e-09
g__Arachniotus	g__Microascus	0.94572	3.19274e-09
g__Immersiella	g__Metarhizium	0.94571	3.19789e-09
g__Trichoderma	g__Solicoccozyma	0.94558	3.25864e-09
g__Hyphodontia	g__Cephaliophora	0.94547	3.31075e-09
g__Hannaella	g__Ceratobasidium	0.94542	3.33681e-09
g__Choanephora	g__Apodus	0.94533	3.37643e-09
g__Diutina	g__Hannaella	0.94529	3.39605e-09
g__Naohidea	g__Hannaella	0.94529	3.39605e-09
g__Sporidiobolus	g__Epicoccum	0.94528	3.40334e-09
g__Leucothecium	g__Hydnophlebia	0.94527	3.40452e-09
g__Leucothecium	g__Botryotrichum	0.94527	3.40452e-09
g__Leucothecium	g__Corynascella	0.94527	3.40452e-09
g__Saitozyma	g__Fusarium	0.94521	3.43511e-09
g__Cornuvesica	g__Metarhizium	0.94512	3.48175e-09
g__Gamsia	g__Uncinocarpus	0.94491	3.5852e-09
g__Sagenomella	g__Geastrum	0.94442	3.84385e-09
g__Neocosmospora	g__Spizellomyces	0.94427	3.924e-09
g__Phlyctochytrium	g__Cystofilobasidium	0.94387	4.14938e-09
g__Myrmecridium	g__Rhizophlyctis	0.94374	4.22687e-09
g__Symmetrospora	g__Sporobolomyces	0.94373	4.23389e-09
g__Coprinopsis	g__Metarhizium	0.9436	4.31e-09
g__Exserohilum	g__Spizellomyces	0.94349	4.37333e-09
g__Leuconeurospora	g__Apinisia	0.94324	4.52843e-09
g__Neocucurbitaria	g__Dirkmeia	0.94306	4.64067e-09
g__Sagenomella	g__Desmococcus	0.94304	4.65594e-09
g__Sagenomella	g__Wallemia	0.94304	4.65594e-09
g__Sagenomella	g__Serendipita	0.94304	4.65594e-09
g__Sagenomella	g__Podoscypha	0.94304	4.65594e-09
g__Sagenomella	g__Bjerkandera	0.94304	4.65594e-09
g__Sagenomella	g__Phallus	0.94304	4.65594e-09
g__Sagenomella	g__Calocybe	0.94304	4.65594e-09
g__Sagenomella	g__Pyxidiophora	0.94304	4.65594e-09
g__Sagenomella	g__Hydropisphaera	0.94304	4.65594e-09
g__Bjerkandera	g__Thielavia	0.94287	4.76716e-09
g__Calocybe	g__Thielavia	0.94287	4.76716e-09
g__Desmococcus	g__Thielavia	0.94287	4.76716e-09
g__Hydropisphaera	g__Thielavia	0.94287	4.76716e-09
g__Phallus	g__Thielavia	0.94287	4.76716e-09
g__Podoscypha	g__Thielavia	0.94287	4.76716e-09
g__Pyxidiophora	g__Thielavia	0.94287	4.76716e-09
g__Serendipita	g__Thielavia	0.94287	4.76716e-09
g__Wallemia	g__Thielavia	0.94287	4.76716e-09
g__Pseudorobillarda	g__Thelebolus	0.94284	4.78625e-09
g__Deniquelata	g__Sampaiozyma	0.94281	4.80578e-09
g__Sporidiobolus	g__Pseudopithomyces	0.9428	4.81442e-09
g__Sagenomella	g__Gibellulopsis	0.94277	4.83073e-09
g__Setophaeosphaeria	g__Golubevia	0.94265	4.91023e-09
g__Gibellulopsis	g__Thielavia	0.94247	5.03149e-09
g__Pseudocercospora	g__Hannaella	0.94217	5.24078e-09
g__Acaulium	g__Conocybe	0.94213	5.2737e-09
g__Acrostalagmus	g__Spizellomyces	0.94204	5.33366e-09
g__Entoloma	g__Spizellomyces	0.94204	5.33366e-09
g__Flavodon	g__Spizellomyces	0.94204	5.33366e-09
g__Hirsutella	g__Spizellomyces	0.94204	5.33366e-09
g__Nectriella	g__Spizellomyces	0.94204	5.33366e-09
g__Oidiodendron	g__Spizellomyces	0.94204	5.33366e-09
g__Paracremonium	g__Spizellomyces	0.94204	5.33366e-09
g__Peziza	g__Spizellomyces	0.94204	5.33366e-09
g__Pithoascus	g__Spizellomyces	0.94204	5.33366e-09
g__Rhytidhysteron	g__Spizellomyces	0.94204	5.33366e-09
g__Robbauera	g__Spizellomyces	0.94204	5.33366e-09
g__Scolecobasidium	g__Spizellomyces	0.94204	5.33366e-09
g__Scutellinia	g__Spizellomyces	0.94204	5.33366e-09
g__Stephanonectria	g__Spizellomyces	0.94204	5.33366e-09
g__Thelonectria	g__Spizellomyces	0.94204	5.33366e-09
g__Wardomyces	g__Spizellomyces	0.94204	5.33366e-09
g__Myrmecridium	g__Chalara	0.9418	5.50764e-09
g__Epicoccum	g__Moesziomyces	0.94172	5.56726e-09
g__Fusarium	g__Setophaeosphaeria	0.94171	5.57654e-09
g__Mucor	g__Sordaria	0.94171	5.57698e-09
g__Choanephora	g__Plectosphaerella	0.94092	6.19781e-09
g__Choanephora	g__Geastrum	0.94082	6.2782e-09
g__Naganishia	g__Thelebolus	0.94081	6.28925e-09
g__Paraphysoderma	g__Apinisia	0.94078	6.30725e-09
g__Trichoderma	g__Ustilago	0.94069	6.38463e-09
g__Geastrum	g__Stachybotrys	0.94061	6.45503e-09
g__Volutella	g__Holtermanniella	0.94059	6.46775e-09
g__Volutella	g__Perenniporia	0.94059	6.46775e-09
g__Volutella	g__Gyrothrix	0.94059	6.46775e-09
g__Volutella	g__Eutypella	0.94059	6.46775e-09
g__Volutella	g__Kodamaea	0.94059	6.46775e-09
g__Volutella	g__Sphaeronaemella	0.94059	6.46775e-09
g__Gymnoascus	g__Thielavia	0.94059	6.46795e-09
g__Fusarium	g__Ophiosphaerella	0.94049	6.55766e-09
g__Hyphodontia	g__Conocybe	0.9404	6.63641e-09
g__Gamsia	g__Mucor	0.94032	6.70132e-09
g__Stagonosporopsis	g__Phaeosphaeria	0.94019	6.82012e-09
g__Chaetomium	g__Myrmecridium	0.94003	6.96574e-09
g__Geomyces	g__Leuconeurospora	0.93983	7.14269e-09
g__Pseudorobillarda	g__Setophoma	0.93983	7.14556e-09
g__Pseudeurotium	g__Trichocladium	0.93981	7.16602e-09
g__Trichoderma	g__Arnium	0.93971	7.25351e-09
g__Rhizophlyctis	g__Arnium	0.93968	7.28251e-09
g__Pseudorobillarda	g__Arnium	0.93966	7.30103e-09
g__Volutella	g__Cyphellophora	0.93957	7.3873e-09
g__Dissoconium	g__Hormographiella	0.93957	7.39025e-09
g__Acaulium	g__Microascus	0.93943	7.52721e-09
g__Geomyces	g__Iodophanus	0.93941	7.54344e-09
g__Erythrobasidium	g__Lophiostoma	0.93909	7.86273e-09
g__Trichoderma	g__Fusicolla	0.93902	7.93393e-09
g__Hannaella	g__Pseudopithomyces	0.93865	8.31663e-09
g__Pyrenochaetopsis	g__Fusariella	0.93865	8.31983e-09
g__Exophiala	g__Cornuvesica	0.93847	8.50902e-09
g__Volutella	g__Metarhizium	0.93844	8.53938e-09
g__Neocosmospora	g__Trichocladium	0.9381	8.91381e-09
g__Alternaria	g__Hannaella	0.93804	8.98006e-09
g__Keissleriella	g__Auriculibuller	0.93772	9.35596e-09
g__Keissleriella	g__Lepista	0.93772	9.35596e-09
g__Keissleriella	g__Cristinia	0.93772	9.35596e-09
g__Keissleriella	g__Arthrinium	0.93772	9.35596e-09
g__Keissleriella	g__Pyricularia	0.93772	9.35596e-09
g__Keissleriella	g__Rasamsonia	0.93772	9.35596e-09
g__Keissleriella	g__Cladophialophora	0.93772	9.35596e-09
g__Keissleriella	g__Neodevriesia	0.93772	9.35596e-09
g__Keissleriella	g__Chaetosphaeronema	0.93772	9.35596e-09
g__Corynespora	g__Mycosphaerella	0.93769	9.39152e-09
g__Corynespora	g__Stemphylium	0.93769	9.39152e-09
g__Diutina	g__Strelitziana	0.93769	9.39152e-09
g__Naohidea	g__Strelitziana	0.93769	9.39152e-09
g__Epicoccum	g__Golubevia	0.93758	9.52036e-09
g__Choanephora	g__Titaea	0.93757	9.52486e-09
g__Neocosmospora	g__Setophoma	0.93753	9.58044e-09
g__Geomyces	g__Vishniacozyma	0.9373	9.85303e-09
g__Penicillium	g__Hyphodontia	0.93724	9.93374e-09
g__Ceratobasidium	g__Strelitziana	0.93717	1.00108e-08
g__Epicoccum	g__Setophaeosphaeria	0.93711	1.00952e-08
g__Naganishia	g__Spizellomyces	0.93692	1.03275e-08
g__Geomyces	g__Plectosphaerella	0.9369	1.03528e-08
g__Myrmecridium	g__Thelebolus	0.93683	1.04466e-08
g__Spizellomyces	g__Duddingtonia	0.9368	1.04826e-08
g__Exserohilum	g__Thelebolus	0.93654	1.08294e-08
g__Volutella	g__Exophiala	0.93642	1.09842e-08
g__Thelebolus	g__Arnium	0.93587	1.17545e-08
g__Volutella	g__Cornuvesica	0.9357	1.20003e-08
g__Papiliotrema	g__Pseudopithomyces	0.93565	1.20735e-08
g__Moesziomyces	g__Golubevia	0.93563	1.21034e-08
g__Myrmecridium	g__Arnium	0.93561	1.21272e-08
g__Neosetophoma	g__Golubevia	0.93521	1.27253e-08
g__Vishniacozyma	g__Thielavia	0.93513	1.28452e-08
g__Fusicolla	g__Spizellomyces	0.93493	1.31561e-08
g__Ustilago	g__Setophoma	0.93489	1.32303e-08
g__Fusicolla	g__Thelebolus	0.93479	1.33795e-08
g__Syncephalis	g__Thelebolus	0.9347	1.35352e-08
g__Sagenomella	g__Titaea	0.93439	1.4037e-08
g__Diutina	g__Epicoccum	0.93393	1.48226e-08
g__Naohidea	g__Epicoccum	0.93393	1.48226e-08
g__Immersiella	g__Exophiala	0.93389	1.48916e-08
g__Bipolaris	g__Fusicolla	0.9337	1.52224e-08
g__Neosulcatispora	g__Phaeosphaeria	0.93359	1.54245e-08
g__Heydenia	g__Eleutherascus	0.93346	1.56547e-08
g__Ustilago	g__Spizellomyces	0.93326	1.60323e-08
g__Sagenomella	g__Thielavia	0.93322	1.61147e-08
g__Geomyces	g__Desmococcus	0.93305	1.64321e-08
g__Geomyces	g__Wallemia	0.93305	1.64321e-08
g__Geomyces	g__Serendipita	0.93305	1.64321e-08
g__Geomyces	g__Podoscypha	0.93305	1.64321e-08
g__Geomyces	g__Bjerkandera	0.93305	1.64321e-08
g__Geomyces	g__Phallus	0.93305	1.64321e-08
g__Geomyces	g__Calocybe	0.93305	1.64321e-08
g__Geomyces	g__Pyxidiophora	0.93305	1.64321e-08
g__Geomyces	g__Hydropisphaera	0.93305	1.64321e-08
g__Candida	g__Hydnophlebia	0.9328	1.69111e-08
g__Candida	g__Botryotrichum	0.9328	1.69111e-08
g__Candida	g__Corynascella	0.9328	1.69111e-08
g__Ophiosphaerella	g__Golubevia	0.93275	1.70175e-08
g__Penicillium	g__Podospora	0.9325	1.75089e-08
g__Sporobolomyces	g__Keissleriella	0.93242	1.76649e-08
g__Aspergillus	g__Sagenomella	0.93231	1.78999e-08
g__Saitozyma	g__Cladosporium	0.93206	1.8419e-08
g__Symmetrospora	g__Dioszegia	0.93191	1.87444e-08
g__Acaulium	g__Hapsidospora	0.93187	1.88184e-08
g__Ceratobasidium	g__Moesziomyces	0.93182	1.89244e-08
g__Diutina	g__Setophaeosphaeria	0.9318	1.89773e-08
g__Naohidea	g__Setophaeosphaeria	0.9318	1.89773e-08
g__Filobasidium	g__Tremateia	0.93179	1.89896e-08
g__Leptospora	g__Aureobasidium	0.93171	1.91725e-08
g__Chaetomium	g__Pseudorobillarda	0.93168	1.92378e-08
g__Sagenomella	g__Vishniacozyma	0.93167	1.9262e-08
g__Choanephora	g__Microdochium	0.93157	1.94823e-08
g__Apodus	g__Thielavia	0.93132	2.00351e-08
g__Trichocladium	g__Striaticonidium	0.93131	2.00606e-08
g__Epicoccum	g__Leptospora	0.93119	2.03435e-08
g__Papiliotrema	g__Hannaella	0.93094	2.09179e-08
g__Syncephalis	g__Spizellomyces	0.93091	2.09907e-08
g__Geomyces	g__Sagenomella	0.93074	2.1381e-08
g__Acaulium	g__Arachniotus	0.93054	2.18779e-08
g__Pseudocercospora	g__Moesziomyces	0.93046	2.20635e-08
g__Acaulium	g__Gaertneriomyces	0.93041	2.22092e-08
g__Thelebolus	g__Spizellomyces	0.93037	2.23023e-08
g__Alternaria	g__Leptospora	0.92965	2.41608e-08
g__Symmetrospora	g__Filobasidium	0.92956	2.4395e-08
g__Pseudorobillarda	g__Rhizophlyctis	0.92928	2.51709e-08
g__Hyalorbilia	g__Tausonia	0.92921	2.53531e-08
g__Phlyctochytrium	g__Hyalorbilia	0.9291	2.5659e-08
g__Acaulium	g__Peniophora	0.92905	2.58124e-08
g__Acaulium	g__Rugosomyces	0.92905	2.58124e-08
g__Acaulium	g__Clitopilus	0.92905	2.58124e-08
g__Acaulium	g__Remersonia	0.92905	2.58124e-08
g__Acaulium	g__Humicola	0.92905	2.58124e-08
g__Acaulium	g__Scedosporium	0.92905	2.58124e-08
g__Acaulium	g__Paraconiothyrium	0.92905	2.58124e-08
g__Acaulium	g__Roussoella	0.92905	2.58124e-08
g__Sagenomella	g__Stachybotrys	0.92895	2.61007e-08
g__Arthrobotrys	g__Gamsia	0.92873	2.67344e-08
g__Tausonia	g__Sordaria	0.92843	2.76163e-08
g__Saitozyma	g__Sporidiobolus	0.92832	2.79288e-08
g__Acaulium	g__Cephaliophora	0.92815	2.84644e-08
g__Keissleriella	g__Filobasidium	0.92807	2.87161e-08
g__Articulospora	g__Vishniacozyma	0.92806	2.87322e-08
g__Pseudocercospora	g__Pseudopithomyces	0.92802	2.88478e-08
g__Septoria	g__Ceratobasidium	0.92802	2.88605e-08
g__Geomyces	g__Gibellulopsis	0.92796	2.90481e-08
g__Naganishia	g__Trichocladium	0.92741	3.08207e-08
g__Iodophanus	g__Apinisia	0.92717	3.16079e-08
g__Syncephalis	g__Trichocladium	0.92705	3.20204e-08
g__Fusarium	g__Cladosporium	0.92704	3.20738e-08
g__Exophiala	g__Coprinopsis	0.92701	3.2145e-08
g__Geomyces	g__Paraphysoderma	0.92657	3.36837e-08
g__Sarocladium	g__Curvularia	0.92643	3.41952e-08
g__Diutina	g__Leptospora	0.92602	3.57073e-08
g__Naohidea	g__Leptospora	0.92602	3.57073e-08
g__Mycosphaerella	g__Symmetrospora	0.92597	3.58959e-08
g__Stemphylium	g__Symmetrospora	0.92597	3.58959e-08
g__Trichoderma	g__Setophoma	0.92585	3.63389e-08
g__Papiliotrema	g__Sporidiobolus	0.92578	3.66164e-08
g__Septoria	g__Coniella	0.9256	3.7313e-08
g__Septoria	g__Amphobotrys	0.9256	3.7313e-08
g__Septoria	g__Lophiotrema	0.9256	3.7313e-08
g__Septoria	g__Biatriospora	0.9256	3.7313e-08
g__Septoria	g__Plenodomus	0.9256	3.7313e-08
g__Phaeosphaeriopsis	g__Fusarium	0.92555	3.75038e-08
g__Heydenia	g__Psathyrella	0.92542	3.80299e-08
g__Epicoccum	g__Ceratobasidium	0.92522	3.88288e-08
g__Corynespora	g__Symmetrospora	0.92519	3.89184e-08
g__Cystofilobasidium	g__Tausonia	0.92511	3.92652e-08
g__Articulospora	g__Desmococcus	0.92502	3.96307e-08
g__Articulospora	g__Wallemia	0.92502	3.96307e-08
g__Articulospora	g__Serendipita	0.92502	3.96307e-08
g__Articulospora	g__Podoscypha	0.92502	3.96307e-08
g__Articulospora	g__Bjerkandera	0.92502	3.96307e-08
g__Articulospora	g__Phallus	0.92502	3.96307e-08
g__Articulospora	g__Calocybe	0.92502	3.96307e-08
g__Articulospora	g__Pyxidiophora	0.92502	3.96307e-08
g__Articulospora	g__Hydropisphaera	0.92502	3.96307e-08
g__Heydenia	g__Pseudogymnoascus	0.92435	4.24401e-08
g__Iodophanus	g__Stachybotrys	0.92431	4.26509e-08
g__Solicoccozyma	g__Trichocladium	0.9243	4.26801e-08
g__Pseudorobillarda	g__Spizellomyces	0.92427	4.282e-08
g__Edenia	g__Acremonium	0.92419	4.3173e-08
g__Septoria	g__Dirkmeia	0.92403	4.3881e-08
g__Ustilago	g__Pseudorobillarda	0.92401	4.39534e-08
g__Moesziomyces	g__Neocucurbitaria	0.92396	4.41927e-08
g__Symmetrospora	g__Kondoa	0.92395	4.42545e-08
g__Septoria	g__Ophiosphaerella	0.92392	4.43549e-08
g__Cornuvesica	g__Dichotomophthora	0.92369	4.54177e-08
g__Immersiella	g__Dichotomophthora	0.92369	4.54177e-08
g__Acrostalagmus	g__Trichocladium	0.92352	4.62098e-08
g__Entoloma	g__Trichocladium	0.92352	4.62098e-08
g__Flavodon	g__Trichocladium	0.92352	4.62098e-08
g__Hirsutella	g__Trichocladium	0.92352	4.62098e-08
g__Oidiodendron	g__Trichocladium	0.92352	4.62098e-08
g__Paracremonium	g__Trichocladium	0.92352	4.62098e-08
g__Peziza	g__Trichocladium	0.92352	4.62098e-08
g__Rhytidhysteron	g__Trichocladium	0.92352	4.62098e-08
g__Robbauera	g__Trichocladium	0.92352	4.62098e-08
g__Scutellinia	g__Trichocladium	0.92352	4.62098e-08
g__Stephanonectria	g__Trichocladium	0.92352	4.62098e-08
g__Wardomyces	g__Trichocladium	0.92352	4.62098e-08
g__Nectriella	g__Trichocladium	0.92352	4.62098e-08
g__Pithoascus	g__Trichocladium	0.92352	4.62098e-08
g__Scolecobasidium	g__Trichocladium	0.92352	4.62098e-08
g__Thelonectria	g__Trichocladium	0.92352	4.62098e-08
g__Arthrobotrys	g__Auricularia	0.92338	4.68862e-08
g__Articulospora	g__Gibellulopsis	0.92301	4.86395e-08
g__Strelitziana	g__Golubevia	0.92292	4.91082e-08
g__Pseudeurotium	g__Pseudorobillarda	0.92269	5.02492e-08
g__Ophiosphaerella	g__Neocucurbitaria	0.92246	5.14073e-08
g__Septoria	g__Moesziomyces	0.92235	5.19612e-08
g__Exserohilum	g__Trichocladium	0.9223	5.22396e-08
g__Saitozyma	g__Ceratobasidium	0.92196	5.40311e-08
g__Volutella	g__Dichotomophthora	0.92186	5.4575e-08
g__Ustilago	g__Trichocladium	0.92131	5.76135e-08
g__Chaetomium	g__Setophoma	0.9213	5.76608e-08
g__Erythrobasidium	g__Cercospora	0.92124	5.79965e-08
g__Articulospora	g__Iodophanus	0.92091	5.99278e-08
g__Trichoderma	g__Trichocladium	0.92088	6.00899e-08
g__Coprinopsis	g__Dichotomophthora	0.92076	6.08364e-08
g__Neocosmospora	g__Myrmecridium	0.92064	6.15201e-08
g__Trichocladium	g__Chalara	0.92059	6.18689e-08
g__Geomyces	g__Titaea	0.92053	6.22083e-08
g__Pseudeurotium	g__Setophoma	0.9205	6.23608e-08
g__Microdochium	g__Stachybotrys	0.92045	6.26646e-08
g__Bipolaris	g__Exserohilum	0.92045	6.26808e-08
g__Alternaria	g__Ophiosphaerella	0.92014	6.46196e-08
g__Symmetrospora	g__Tremateia	0.9201	6.48527e-08
g__Pseudaleuria	g__Mortierella	0.91987	6.63399e-08
g__Gamsia	g__Tausonia	0.91976	6.70393e-08
g__Trichoderma	g__Pyrenochaeta	0.91974	6.71643e-08
g__Epicoccum	g__Coniella	0.91907	7.16048e-08
g__Epicoccum	g__Amphobotrys	0.91907	7.16048e-08
g__Epicoccum	g__Lophiotrema	0.91907	7.16048e-08
g__Epicoccum	g__Biatriospora	0.91907	7.16048e-08
g__Epicoccum	g__Plenodomus	0.91907	7.16048e-08
g__Geomyces	g__Geastrum	0.91884	7.32373e-08
g__Fusicolla	g__Trichocladium	0.91836	7.66168e-08
g__Articulospora	g__Gymnoascus	0.91835	7.67078e-08
g__Fusarium	g__Hannaella	0.91818	7.79681e-08
g__Papiliotrema	g__Strelitziana	0.91816	7.80962e-08
g__Sarocladium	g__Simplicillium	0.91784	8.04657e-08
g__Septoria	g__Fusarium	0.91754	8.27853e-08
g__Pseudeurotium	g__Myrmecridium	0.91752	8.29215e-08
g__Sporobolomyces	g__Phyllozyma	0.9172	8.54213e-08
g__Saitozyma	g__Strelitziana	0.91704	8.67343e-08
g__Phaeosphaeriopsis	g__Dirkmeia	0.91679	8.87814e-08
g__Choanephora	g__Paraphysoderma	0.91666	8.98862e-08
g__Geomyces	g__Apodus	0.91631	9.28394e-08
g__Epicoccum	g__Dirkmeia	0.91619	9.38841e-08
g__Kondoa	g__Phyllozyma	0.91576	9.76794e-08
g__Phaeosphaeriopsis	g__Coniella	0.91559	9.91855e-08
g__Phaeosphaeriopsis	g__Amphobotrys	0.91559	9.91855e-08
g__Phaeosphaeriopsis	g__Lophiotrema	0.91559	9.91855e-08
g__Phaeosphaeriopsis	g__Biatriospora	0.91559	9.91855e-08
g__Phaeosphaeriopsis	g__Plenodomus	0.91559	9.91855e-08
g__Aphanoascus	g__Hyphodontia	0.91537	1.01164e-07
g__Gibellulopsis	g__Stachybotrys	0.91515	1.03254e-07
g__Volutella	g__Coprinopsis	0.91448	1.09699e-07
g__Fusarium	g__Ceratobasidium	0.91447	1.09802e-07
g__Emericellopsis	g__Plectosphaerella	0.91436	1.109e-07
g__Gamsia	g__Pseudogymnoascus	0.91419	1.12607e-07
g__Neocosmospora	g__Pseudorobillarda	0.91398	1.14718e-07
g__Thelebolus	g__Pyrenochaeta	0.91345	1.20338e-07
g__Symmetrospora	g__Cercospora	0.91342	1.2069e-07
g__Sagenomella	g__Microdochium	0.91339	1.21007e-07
g__Hannaella	g__Neocucurbitaria	0.91297	1.25643e-07
g__Diutina	g__Moesziomyces	0.91296	1.25696e-07
g__Naohidea	g__Moesziomyces	0.91296	1.25696e-07
g__Phaeosphaeriopsis	g__Ophiosphaerella	0.91293	1.26064e-07
g__Sporobolomyces	g__Tremateia	0.91261	1.29657e-07
g__Saitozyma	g__Epicoccum	0.91253	1.30524e-07
g__Bjerkandera	g__Stachybotrys	0.91236	1.32504e-07
g__Calocybe	g__Stachybotrys	0.91236	1.32504e-07
g__Desmococcus	g__Stachybotrys	0.91236	1.32504e-07
g__Hydropisphaera	g__Stachybotrys	0.91236	1.32504e-07
g__Phallus	g__Stachybotrys	0.91236	1.32504e-07
g__Podoscypha	g__Stachybotrys	0.91236	1.32504e-07
g__Pyxidiophora	g__Stachybotrys	0.91236	1.32504e-07
g__Serendipita	g__Stachybotrys	0.91236	1.32504e-07
g__Wallemia	g__Stachybotrys	0.91236	1.32504e-07
g__Erythrobasidium	g__Dioszegia	0.91208	1.3589e-07
g__Phaeosphaeriopsis	g__Moesziomyces	0.91204	1.36343e-07
g__Sarocladium	g__Trichosporon	0.91199	1.36976e-07
g__Sarocladium	g__Cutaneotrichosporon	0.91199	1.36976e-07
g__Sarocladium	g__Phoma	0.91199	1.36976e-07
g__Sarocladium	g__Starmerella	0.91199	1.36976e-07
g__Exserohilum	g__Setophoma	0.91192	1.37803e-07
g__Articulospora	g__Leuconeurospora	0.91152	1.42693e-07
g__Pyrenochaeta	g__Striaticonidium	0.91146	1.43479e-07
g__Septoria	g__Setophaeosphaeria	0.91127	1.45787e-07
g__Gamsia	g__Eleutherascus	0.91115	1.47318e-07
g__Mycosphaerella	g__Tremateia	0.91114	1.47436e-07
g__Stemphylium	g__Tremateia	0.91114	1.47436e-07
g__Diutina	g__Sporidiobolus	0.91092	1.50355e-07
g__Naohidea	g__Sporidiobolus	0.91092	1.50355e-07
g__Ascobolus	g__Cheilymenia	0.91089	1.50632e-07
g__Cercophora	g__Podospora	0.91086	1.51038e-07
g__Bipolaris	g__Neocosmospora	0.91084	1.51397e-07
g__Keissleriella	g__Dioszegia	0.91082	1.51595e-07
g__Chaetomium	g__Rhizophlyctis	0.91034	1.57979e-07
g__Acrostalagmus	g__Setophoma	0.91022	1.59673e-07
g__Entoloma	g__Setophoma	0.91022	1.59673e-07
g__Flavodon	g__Setophoma	0.91022	1.59673e-07
g__Hirsutella	g__Setophoma	0.91022	1.59673e-07
g__Nectriella	g__Setophoma	0.91022	1.59673e-07
g__Oidiodendron	g__Setophoma	0.91022	1.59673e-07
g__Paracremonium	g__Setophoma	0.91022	1.59673e-07
g__Peziza	g__Setophoma	0.91022	1.59673e-07
g__Pithoascus	g__Setophoma	0.91022	1.59673e-07
g__Rhytidhysteron	g__Setophoma	0.91022	1.59673e-07
g__Robbauera	g__Setophoma	0.91022	1.59673e-07
g__Scolecobasidium	g__Setophoma	0.91022	1.59673e-07
g__Scutellinia	g__Setophoma	0.91022	1.59673e-07
g__Stephanonectria	g__Setophoma	0.91022	1.59673e-07
g__Thelonectria	g__Setophoma	0.91022	1.59673e-07
g__Wardomyces	g__Setophoma	0.91022	1.59673e-07
g__Naganishia	g__Setophoma	0.90999	1.62892e-07
g__Gymnoascus	g__Stachybotrys	0.90986	1.64637e-07
g__Erythrobasidium	g__Symmetrospora	0.90937	1.71622e-07
g__Filobasidium	g__Lophiostoma	0.90933	1.72217e-07
g__Setophaeosphaeria	g__Ceratobasidium	0.90923	1.73766e-07
g__Articulospora	g__Geastrum	0.90918	1.74451e-07
g__Solicoccozyma	g__Setophoma	0.90873	1.81273e-07
g__Corynespora	g__Phyllozyma	0.90863	1.82793e-07
g__Sphaerellopsis	g__Hormographiella	0.90833	1.87429e-07
g__Sporidiobolus	g__Ceratobasidium	0.9081	1.91074e-07
g__Bipolaris	g__Robbauera	0.90773	1.97111e-07
g__Bipolaris	g__Flavodon	0.90773	1.97111e-07
g__Bipolaris	g__Entoloma	0.90773	1.97111e-07
g__Bipolaris	g__Wardomyces	0.90773	1.97111e-07
g__Bipolaris	g__Pithoascus	0.90773	1.97111e-07
g__Bipolaris	g__Hirsutella	0.90773	1.97111e-07
g__Bipolaris	g__Stephanonectria	0.90773	1.97111e-07
g__Bipolaris	g__Paracremonium	0.90773	1.97111e-07
g__Bipolaris	g__Scutellinia	0.90773	1.97111e-07
g__Bipolaris	g__Peziza	0.90773	1.97111e-07
g__Bipolaris	g__Oidiodendron	0.90773	1.97111e-07
g__Bipolaris	g__Rhytidhysteron	0.90773	1.97111e-07
g__Bipolaris	g__Scolecobasidium	0.90773	1.97111e-07
g__Bipolaris	g__Nectriella	0.90773	1.97111e-07
g__Bipolaris	g__Acrostalagmus	0.90773	1.97111e-07
g__Bipolaris	g__Thelonectria	0.90773	1.97111e-07
g__Bipolaris	g__Arnium	0.90755	2.00115e-07
g__Diutina	g__Saitozyma	0.90751	2.00828e-07
g__Naohidea	g__Saitozyma	0.90751	2.00828e-07
g__Apodus	g__Stachybotrys	0.90748	2.01208e-07
g__Alternaria	g__Sporidiobolus	0.90729	2.04561e-07
g__Syncephalis	g__Setophoma	0.90711	2.07627e-07
g__Articulospora	g__Plectosphaerella	0.90699	2.09692e-07
g__Sporidiobolus	g__Strelitziana	0.90698	2.09721e-07
g__Bipolaris	g__Pseudeurotium	0.90687	2.11689e-07
g__Myrmecridium	g__Setophoma	0.90677	2.13452e-07
g__Geastrum	g__Apinisia	0.90676	2.13569e-07
g__Vishniacozyma	g__Stachybotrys	0.90663	2.15968e-07
g__Setophaeosphaeria	g__Strelitziana	0.90612	2.25282e-07
g__Duddingtonia	g__Chordomyces	0.906	2.2743e-07
g__Papiliotrema	g__Epicoccum	0.90593	2.28647e-07
g__Bipolaris	g__Naganishia	0.9059	2.2924e-07
g__Acaulium	g__Hyphodontia	0.90589	2.29568e-07
g__Alternaria	g__Setophaeosphaeria	0.9056	2.34969e-07
g__Apodus	g__Apinisia	0.90548	2.37256e-07
g__Geomyces	g__Microdochium	0.90548	2.37272e-07
g__Bipolaris	g__Solicoccozyma	0.9054	2.38811e-07
g__Plectosphaerella	g__Apinisia	0.9053	2.40727e-07
g__Saitozyma	g__Golubevia	0.90525	2.41705e-07
g__Moesziomyces	g__Pseudopithomyces	0.90493	2.48124e-07
g__Moesziomyces	g__Strelitziana	0.90482	2.50367e-07
g__Setophaeosphaeria	g__Neocucurbitaria	0.9045	2.56786e-07
g__Bipolaris	g__Chaetomium	0.90422	2.62708e-07
g__Ustilago	g__Myrmecridium	0.90409	2.65395e-07
g__Phaeosphaeriopsis	g__Setophaeosphaeria	0.9039	2.69514e-07
g__Hapsidospora	g__Podospora	0.90389	2.69875e-07
g__Arachniotus	g__Hyphodontia	0.90385	2.70609e-07
g__Pseudocercospora	g__Epicoccum	0.90372	2.73402e-07
g__Mycosphaerella	g__Lophiostoma	0.90356	2.76926e-07
g__Stemphylium	g__Lophiostoma	0.90356	2.76926e-07
g__Acrostalagmus	g__Pseudorobillarda	0.90354	2.77368e-07
g__Amphobotrys	g__Strelitziana	0.90354	2.77368e-07
g__Biatriospora	g__Strelitziana	0.90354	2.77368e-07
g__Coniella	g__Strelitziana	0.90354	2.77368e-07
g__Corynespora	g__Keissleriella	0.90354	2.77368e-07
g__Corynespora	g__Auriculibuller	0.90354	2.77368e-07
g__Corynespora	g__Lepista	0.90354	2.77368e-07
g__Corynespora	g__Cristinia	0.90354	2.77368e-07
g__Corynespora	g__Arthrinium	0.90354	2.77368e-07
g__Corynespora	g__Pyricularia	0.90354	2.77368e-07
g__Corynespora	g__Rasamsonia	0.90354	2.77368e-07
g__Corynespora	g__Cladophialophora	0.90354	2.77368e-07
g__Corynespora	g__Neodevriesia	0.90354	2.77368e-07
g__Corynespora	g__Chaetosphaeronema	0.90354	2.77368e-07
g__Entoloma	g__Pseudorobillarda	0.90354	2.77368e-07
g__Flavodon	g__Pseudorobillarda	0.90354	2.77368e-07
g__Hirsutella	g__Pseudorobillarda	0.90354	2.77368e-07
g__Lophiotrema	g__Strelitziana	0.90354	2.77368e-07
g__Lyomyces	g__Hydnophlebia	0.90354	2.77368e-07
g__Lyomyces	g__Botryotrichum	0.90354	2.77368e-07
g__Lyomyces	g__Corynascella	0.90354	2.77368e-07
g__Nectriella	g__Pseudorobillarda	0.90354	2.77368e-07
g__Oidiodendron	g__Pseudorobillarda	0.90354	2.77368e-07
g__Paracremonium	g__Pseudorobillarda	0.90354	2.77368e-07
g__Peziza	g__Pseudorobillarda	0.90354	2.77368e-07
g__Pithoascus	g__Pseudorobillarda	0.90354	2.77368e-07
g__Plenodomus	g__Strelitziana	0.90354	2.77368e-07
g__Rhytidhysteron	g__Pseudorobillarda	0.90354	2.77368e-07
g__Robbauera	g__Pseudorobillarda	0.90354	2.77368e-07
g__Scolecobasidium	g__Pseudorobillarda	0.90354	2.77368e-07
g__Scutellinia	g__Pseudorobillarda	0.90354	2.77368e-07
g__Stephanonectria	g__Pseudorobillarda	0.90354	2.77368e-07
g__Thelonectria	g__Pseudorobillarda	0.90354	2.77368e-07
g__Wardomyces	g__Pseudorobillarda	0.90354	2.77368e-07
g__Pseudocercospora	g__Bullera	0.90354	2.77426e-07
g__Pseudorobillarda	g__Duddingtonia	0.9035	2.7833e-07
g__Solicoccozyma	g__Pseudorobillarda	0.90341	2.80246e-07
g__Pseudocercospora	g__Setophaeosphaeria	0.90337	2.81255e-07
g__Setophoma	g__Arnium	0.90294	2.909e-07
g__Articulospora	g__Titaea	0.90261	2.98757e-07
g__Phaeosphaeriopsis	g__Hannaella	0.90254	3.00284e-07
g__Ceratobasidium	g__Pseudopithomyces	0.90208	3.11376e-07
g__Exserohilum	g__Myrmecridium	0.90206	3.11937e-07
g__Bipolaris	g__Syncephalis	0.90204	3.12381e-07
g__Pseudocercospora	g__Ophiosphaerella	0.90191	3.15441e-07
g__Geomyces	g__Thielavia	0.90152	3.25393e-07
g__Neosulcatispora	g__Cryptococcus_f__Tremellaceae	0.90131	3.30781e-07
g__Striaticonidium	g__Acremonium	0.90126	3.31977e-07
g__Occultifur	g__Pseudocercospora	0.90124	3.32526e-07
g__Thelebolus	g__Duddingtonia	0.90091	3.41216e-07
g__Ophiosphaerella	g__Pseudopithomyces	0.90085	3.42607e-07
g__Cystofilobasidium	g__Psathyrella	0.90085	3.42803e-07
g__Dirkmeia	g__Strelitziana	0.90084	3.42892e-07
g__Articulospora	g__Microdochium	0.90081	3.43794e-07
g__Syncephalis	g__Myrmecridium	0.90079	3.44349e-07
g__Trichoderma	g__Myrmecridium	0.90075	3.45476e-07
g__Acaulium	g__Podospora	0.90042	3.54235e-07
g__Rhizophlyctis	g__Duddingtonia	0.90015	3.6173e-07
g__Cladosporium	g__Moesziomyces	0.90013	3.62327e-07
g__Rhizophlyctis	g__Chalara	0.90008	3.63667e-07
g__Naganishia	g__Myrmecridium	0.90006	3.6419e-07
g__Thermomyces	g__Edenia	0.89959	3.77689e-07
g__Acremonium	g__Cercophora	0.89959	3.7772e-07
g__Hyalorbilia	g__Psathyrella	0.8991	3.91848e-07
g__Bipolaris	g__Ustilago	0.89901	3.9475e-07
g__Cephaliophora	g__Podospora	0.899	3.94828e-07
g__Mycosphaerella	g__Phyllozyma	0.89899	3.95399e-07
g__Stemphylium	g__Phyllozyma	0.89899	3.95399e-07
g__Thelebolus	g__Trichocladium	0.89886	3.9915e-07
g__Clitopilus	g__Podospora	0.89883	3.99937e-07
g__Humicola	g__Podospora	0.89883	3.99937e-07
g__Paraconiothyrium	g__Podospora	0.89883	3.99937e-07
g__Peniophora	g__Podospora	0.89883	3.99937e-07
g__Remersonia	g__Podospora	0.89883	3.99937e-07
g__Roussoella	g__Podospora	0.89883	3.99937e-07
g__Rugosomyces	g__Podospora	0.89883	3.99937e-07
g__Scedosporium	g__Podospora	0.89883	3.99937e-07
g__Saitozyma	g__Neocucurbitaria	0.89881	4.00648e-07
g__Gaertneriomyces	g__Podospora	0.89867	4.05055e-07
g__Articulospora	g__Apodus	0.89846	4.11446e-07
g__Phyllozyma	g__Filobasidium	0.89837	4.14259e-07
g__Conocybe	g__Podospora	0.89836	4.14425e-07
g__Leucothecium	g__Candida	0.89835	4.14982e-07
g__Trichoderma	g__Spizellomyces	0.89809	4.23067e-07
g__Kondoa	g__Sporobolomyces	0.89787	4.30235e-07
g__Naganishia	g__Pseudorobillarda	0.89786	4.30532e-07
g__Fusicolla	g__Setophoma	0.89779	4.32838e-07
g__Immersiella	g__Volutella	0.89768	4.36415e-07
g__Setophoma	g__Chalara	0.89751	4.41905e-07
g__Solicoccozyma	g__Myrmecridium	0.89706	4.57032e-07
g__Psathyrella	g__Sordaria	0.89661	4.72451e-07
g__Choanephora	g__Thielavia	0.89654	4.7492e-07
g__Strelitziana	g__Pseudopithomyces	0.89618	4.87879e-07
g__Pseudocercospora	g__Dirkmeia	0.8961	4.90556e-07
g__Hyalorbilia	g__Heydenia	0.8961	4.90794e-07
g__Sporidiobolus	g__Neocucurbitaria	0.89604	4.92715e-07
g__Fusarium	g__Sporidiobolus	0.89598	4.94877e-07
g__Sporobolomyces	g__Auriculibuller	0.89594	4.96606e-07
g__Sporobolomyces	g__Lepista	0.89594	4.96606e-07
g__Sporobolomyces	g__Cristinia	0.89594	4.96606e-07
g__Sporobolomyces	g__Arthrinium	0.89594	4.96606e-07
g__Sporobolomyces	g__Pyricularia	0.89594	4.96606e-07
g__Sporobolomyces	g__Rasamsonia	0.89594	4.96606e-07
g__Sporobolomyces	g__Cladophialophora	0.89594	4.96606e-07
g__Sporobolomyces	g__Neodevriesia	0.89594	4.96606e-07
g__Sporobolomyces	g__Chaetosphaeronema	0.89594	4.96606e-07
g__Choanephora	g__Talaromyces	0.89565	5.07218e-07
g__Papiliotrema	g__Pseudocercospora	0.89558	5.09762e-07
g__Trichoderma	g__Thelebolus	0.89541	5.16236e-07
g__Fusicolla	g__Pseudorobillarda	0.89532	5.19569e-07
g__Heydenia	g__Tausonia	0.89528	5.21007e-07
g__Keissleriella	g__Cercospora	0.89525	5.2212e-07
g__Gamsia	g__Psathyrella	0.89525	5.22263e-07
g__Golubevia	g__Pseudopithomyces	0.8949	5.3591e-07
g__Trichocladium	g__Thermomyces	0.89482	5.38745e-07
g__Neosetophoma	g__Leptospora	0.89477	5.4095e-07
g__Acrostalagmus	g__Myrmecridium	0.89457	5.48885e-07
g__Entoloma	g__Myrmecridium	0.89457	5.48885e-07
g__Flavodon	g__Myrmecridium	0.89457	5.48885e-07
g__Hirsutella	g__Myrmecridium	0.89457	5.48885e-07
g__Nectriella	g__Myrmecridium	0.89457	5.48885e-07
g__Oidiodendron	g__Myrmecridium	0.89457	5.48885e-07
g__Paracremonium	g__Myrmecridium	0.89457	5.48885e-07
g__Peziza	g__Myrmecridium	0.89457	5.48885e-07
g__Pithoascus	g__Myrmecridium	0.89457	5.48885e-07
g__Rhytidhysteron	g__Myrmecridium	0.89457	5.48885e-07
g__Robbauera	g__Myrmecridium	0.89457	5.48885e-07
g__Scolecobasidium	g__Myrmecridium	0.89457	5.48885e-07
g__Scutellinia	g__Myrmecridium	0.89457	5.48885e-07
g__Stephanonectria	g__Myrmecridium	0.89457	5.48885e-07
g__Thelonectria	g__Myrmecridium	0.89457	5.48885e-07
g__Wardomyces	g__Myrmecridium	0.89457	5.48885e-07
g__Dirkmeia	g__Golubevia	0.8945	5.51509e-07
g__Duddingtonia	g__Clonostachys	0.89382	5.79527e-07
g__Ceratobasidium	g__Neocucurbitaria	0.89379	5.80599e-07
g__Kondoa	g__Keissleriella	0.89365	5.8663e-07
g__Papiliotrema	g__Ophiosphaerella	0.89361	5.88087e-07
g__Chalara	g__Duddingtonia	0.89347	5.94225e-07
g__Duddingtonia	g__Westerdykella	0.89347	5.94225e-07
g__Pseudocercospora	g__Coniella	0.89327	6.02607e-07
g__Pseudocercospora	g__Amphobotrys	0.89327	6.02607e-07
g__Pseudocercospora	g__Lophiotrema	0.89327	6.02607e-07
g__Pseudocercospora	g__Biatriospora	0.89327	6.02607e-07
g__Pseudocercospora	g__Plenodomus	0.89327	6.02607e-07
g__Microascus	g__Podospora	0.8928	6.23507e-07
g__Bipolaris	g__Pyrenochaeta	0.89258	6.33145e-07
g__Heydenia	g__Sordaria	0.89252	6.36183e-07
g__Trichocladium	g__Duddingtonia	0.89248	6.37959e-07
g__Gamsia	g__Sordaria	0.89227	6.47417e-07
g__Alternaria	g__Pseudopithomyces	0.89194	6.62837e-07
g__Emericellopsis	g__Stachybotrys	0.89181	6.68914e-07
g__Symmetrospora	g__Lophiostoma	0.89171	6.73452e-07
g__Syncephalis	g__Pseudorobillarda	0.89161	6.78443e-07
g__Geomyces	g__Choanephora	0.89155	6.81419e-07
g__Papiliotrema	g__Coniella	0.89143	6.87066e-07
g__Papiliotrema	g__Amphobotrys	0.89143	6.87066e-07
g__Papiliotrema	g__Lophiotrema	0.89143	6.87066e-07
g__Papiliotrema	g__Biatriospora	0.89143	6.87066e-07
g__Papiliotrema	g__Plenodomus	0.89143	6.87066e-07
g__Kondoa	g__Cystobasidium	0.89129	6.93997e-07
g__Erythrobasidium	g__Corynespora	0.89111	7.02412e-07
g__Fusarium	g__Epicoccum	0.89098	7.09322e-07
g__Papiliotrema	g__Dirkmeia	0.89059	7.28486e-07
g__Apinisia	g__Stachybotrys	0.89047	7.3496e-07
g__Immersiella	g__Cornuvesica	0.89024	7.46512e-07
g__Papiliotrema	g__Moesziomyces	0.89024	7.46665e-07
g__Arthrobotrys	g__Tausonia	0.88981	7.69471e-07
g__Fusicolla	g__Myrmecridium	0.88957	7.82312e-07
g__Subplenodomus	g__Rhodosporidiobolus	0.88943	7.89695e-07
g__Ascocoryne	g__Hormographiella	0.8893	7.9714e-07
g__Auricularia	g__Nigrograna	0.8893	7.9714e-07
g__Auricularia	g__Olpidium	0.8893	7.9714e-07
g__Auricularia	g__Ovatospora	0.8893	7.9714e-07
g__Auricularia	g__Kernia	0.8893	7.9714e-07
g__Auricularia	g__Verticillium	0.8893	7.9714e-07
g__Auricularia	g__Dichotomopilus	0.8893	7.9714e-07
g__Auricularia	g__Lecythophora	0.8893	7.9714e-07
g__Bjerkandera	g__Apinisia	0.8893	7.9714e-07
g__Calocybe	g__Apinisia	0.8893	7.9714e-07
g__Deniquelata	g__Coniella	0.8893	7.9714e-07
g__Deniquelata	g__Amphobotrys	0.8893	7.9714e-07
g__Deniquelata	g__Lophiotrema	0.8893	7.9714e-07
g__Deniquelata	g__Biatriospora	0.8893	7.9714e-07
g__Deniquelata	g__Plenodomus	0.8893	7.9714e-07
g__Desmococcus	g__Apinisia	0.8893	7.9714e-07
g__Diutina	g__Coniella	0.8893	7.9714e-07
g__Diutina	g__Amphobotrys	0.8893	7.9714e-07
g__Diutina	g__Lophiotrema	0.8893	7.9714e-07
g__Diutina	g__Biatriospora	0.8893	7.9714e-07
g__Diutina	g__Plenodomus	0.8893	7.9714e-07
g__Hydropisphaera	g__Apinisia	0.8893	7.9714e-07
g__Mycosphaerella	g__Auriculibuller	0.8893	7.9714e-07
g__Mycosphaerella	g__Lepista	0.8893	7.9714e-07
g__Mycosphaerella	g__Cristinia	0.8893	7.9714e-07
g__Mycosphaerella	g__Arthrinium	0.8893	7.9714e-07
g__Mycosphaerella	g__Pyricularia	0.8893	7.9714e-07
g__Mycosphaerella	g__Rasamsonia	0.8893	7.9714e-07
g__Mycosphaerella	g__Cladophialophora	0.8893	7.9714e-07
g__Mycosphaerella	g__Neodevriesia	0.8893	7.9714e-07
g__Mycosphaerella	g__Chaetosphaeronema	0.8893	7.9714e-07
g__Naohidea	g__Coniella	0.8893	7.9714e-07
g__Naohidea	g__Amphobotrys	0.8893	7.9714e-07
g__Naohidea	g__Lophiotrema	0.8893	7.9714e-07
g__Naohidea	g__Biatriospora	0.8893	7.9714e-07
g__Naohidea	g__Plenodomus	0.8893	7.9714e-07
g__Phallus	g__Apinisia	0.8893	7.9714e-07
g__Pithya	g__Hormographiella	0.8893	7.9714e-07
g__Podoscypha	g__Apinisia	0.8893	7.9714e-07
g__Pyxidiophora	g__Apinisia	0.8893	7.9714e-07
g__Serendipita	g__Apinisia	0.8893	7.9714e-07
g__Setosphaeria	g__Trichosporon	0.8893	7.9714e-07
g__Setosphaeria	g__Cutaneotrichosporon	0.8893	7.9714e-07
g__Setosphaeria	g__Phoma	0.8893	7.9714e-07
g__Setosphaeria	g__Starmerella	0.8893	7.9714e-07
g__Stemphylium	g__Auriculibuller	0.8893	7.9714e-07
g__Stemphylium	g__Lepista	0.8893	7.9714e-07
g__Stemphylium	g__Cristinia	0.8893	7.9714e-07
g__Stemphylium	g__Arthrinium	0.8893	7.9714e-07
g__Stemphylium	g__Pyricularia	0.8893	7.9714e-07
g__Stemphylium	g__Rasamsonia	0.8893	7.9714e-07
g__Stemphylium	g__Cladophialophora	0.8893	7.9714e-07
g__Stemphylium	g__Neodevriesia	0.8893	7.9714e-07
g__Stemphylium	g__Chaetosphaeronema	0.8893	7.9714e-07
g__Uwebraunia	g__Wickerhamomyces	0.8893	7.9714e-07
g__Uwebraunia	g__Ascocoryne	0.8893	7.9714e-07
g__Uwebraunia	g__Pithya	0.8893	7.9714e-07
g__Wallemia	g__Apinisia	0.8893	7.9714e-07
g__Wickerhamomyces	g__Hormographiella	0.8893	7.9714e-07
g__Pseudeurotium	g__Rhizophlyctis	0.88925	7.99515e-07
g__Pyrenochaeta	g__Chalara	0.8892	8.02501e-07
g__Setosphaeria	g__Curvularia	0.8891	8.08191e-07
g__Amphobotrys	g__Golubevia	0.8888	8.24724e-07
g__Biatriospora	g__Golubevia	0.8888	8.24724e-07
g__Coniella	g__Golubevia	0.8888	8.24724e-07
g__Lophiotrema	g__Golubevia	0.8888	8.24724e-07
g__Plenodomus	g__Golubevia	0.8888	8.24724e-07
g__Kondoa	g__Auriculibuller	0.88789	8.77879e-07
g__Kondoa	g__Lepista	0.88789	8.77879e-07
g__Kondoa	g__Cristinia	0.88789	8.77879e-07
g__Kondoa	g__Arthrinium	0.88789	8.77879e-07
g__Kondoa	g__Pyricularia	0.88789	8.77879e-07
g__Kondoa	g__Rasamsonia	0.88789	8.77879e-07
g__Kondoa	g__Cladophialophora	0.88789	8.77879e-07
g__Kondoa	g__Neodevriesia	0.88789	8.77879e-07
g__Kondoa	g__Chaetosphaeronema	0.88789	8.77879e-07
g__Hannaella	g__Leptospora	0.88787	8.79159e-07
g__Deniquelata	g__Dirkmeia	0.88777	8.85182e-07
g__Diutina	g__Dirkmeia	0.88777	8.85182e-07
g__Naohidea	g__Dirkmeia	0.88777	8.85182e-07
g__Alternaria	g__Pseudocercospora	0.88741	9.06957e-07
g__Edenia	g__Pyrenochaetopsis	0.88738	9.08602e-07
g__Exserohilum	g__Pseudorobillarda	0.88732	9.12296e-07
g__Alternaria	g__Moesziomyces	0.88732	9.12666e-07
g__Setosphaeria	g__Simplicillium	0.88721	9.19098e-07
g__Gibellulopsis	g__Apinisia	0.88714	9.23722e-07
g__Auricularia	g__Uncinocarpus	0.88693	9.3706e-07
g__Phaeosphaeriopsis	g__Sporidiobolus	0.88679	9.4587e-07
g__Setophoma	g__Trichocladium	0.8867	9.51412e-07
g__Phaeosphaeriopsis	g__Microdiplodia	0.88651	9.64058e-07
g__Setophaeosphaeria	g__Pseudopithomyces	0.88643	9.69229e-07
g__Gymnoascus	g__Apinisia	0.88637	9.72993e-07
g__Articulospora	g__Choanephora	0.88629	9.78292e-07
g__Thelebolus	g__Chalara	0.88623	9.8224e-07
g__Articulospora	g__Paraphysoderma	0.88608	9.91712e-07
g__Setophaeosphaeria	g__Leptospora	0.88583	1.00868e-06
g__Fusarium	g__Neocucurbitaria	0.88572	1.01636e-06
g__Septoria	g__Hannaella	0.88562	1.02305e-06
g__Duddingtonia	g__Phlyctochytrium	0.88539	1.03891e-06
g__Spizellomyces	g__Striaticonidium	0.88532	1.04363e-06
g__Hormographiella	g__Stagonosporopsis	0.88498	1.0671e-06
g__Coprinopsis	g__Cornuvesica	0.88474	1.08468e-06
g__Immersiella	g__Coprinopsis	0.88474	1.08468e-06
g__Corynespora	g__Sphaerellopsis	0.88456	1.09763e-06
g__Emericellopsis	g__Thielavia	0.88432	1.11491e-06
g__Sporobolomyces	g__Lophiostoma	0.88421	1.12346e-06
g__Keissleriella	g__Periconia	0.8838	1.15397e-06
g__Geomyces	g__Stachybotrys	0.88321	1.19907e-06
g__Setophoma	g__Pyrenochaeta	0.8831	1.20768e-06
g__Arthrobotrys	g__Mucor	0.88308	1.2094e-06
g__Hyalorbilia	g__Pseudogymnoascus	0.88295	1.21965e-06
g__Myrmecridium	g__Striaticonidium	0.8827	1.2397e-06
g__Auricularia	g__Mucor	0.88145	1.34358e-06
g__Stilbella	g__Sordaria	0.88143	1.34577e-06
g__Geomyces	g__Apinisia	0.88121	1.36479e-06
g__Ophiosphaerella	g__Leptospora	0.88107	1.37685e-06
g__Arthrinium	g__Filobasidium	0.88096	1.38703e-06
g__Auriculibuller	g__Filobasidium	0.88096	1.38703e-06
g__Chaetosphaeronema	g__Filobasidium	0.88096	1.38703e-06
g__Cladophialophora	g__Filobasidium	0.88096	1.38703e-06
g__Cristinia	g__Filobasidium	0.88096	1.38703e-06
g__Lepista	g__Filobasidium	0.88096	1.38703e-06
g__Neodevriesia	g__Filobasidium	0.88096	1.38703e-06
g__Pyricularia	g__Filobasidium	0.88096	1.38703e-06
g__Rasamsonia	g__Filobasidium	0.88096	1.38703e-06
g__Bipolaris	g__Malassezia	0.88022	1.45376e-06
g__Neosetophoma	g__Strelitziana	0.88011	1.46358e-06
g__Amphobotrys	g__Pseudopithomyces	0.87957	1.51446e-06
g__Biatriospora	g__Pseudopithomyces	0.87957	1.51446e-06
g__Coniella	g__Pseudopithomyces	0.87957	1.51446e-06
g__Lophiotrema	g__Pseudopithomyces	0.87957	1.51446e-06
g__Plenodomus	g__Pseudopithomyces	0.87957	1.51446e-06
g__Phyllozyma	g__Dioszegia	0.87953	1.51855e-06
g__Diaporthe	g__Hansfordia	0.8792	1.55006e-06
g__Cladosporium	g__Epicoccum	0.87899	1.57163e-06
g__Filobasidium	g__Neosetophoma	0.87885	1.5847e-06
g__Hyalorbilia	g__Arthrobotrys	0.8786	1.60977e-06
g__Apinisia	g__Thielavia	0.87839	1.63099e-06
g__Dirkmeia	g__Pseudopithomyces	0.87819	1.65147e-06
g__Cladosporium	g__Ophiosphaerella	0.87816	1.65526e-06
g__Epicoccum	g__Aureobasidium	0.87802	1.6697e-06
g__Golubevia	g__Leptospora	0.87795	1.67669e-06
g__Edenia	g__Acaulium	0.87794	1.67736e-06
g__Neocosmospora	g__Rhizophlyctis	0.87791	1.68075e-06
g__Emericellopsis	g__Geastrum	0.87745	1.72937e-06
g__Diutina	g__Pseudocercospora	0.87692	1.7873e-06
g__Naohidea	g__Pseudocercospora	0.87692	1.7873e-06
g__Emericellopsis	g__Paraphysoderma	0.8769	1.78985e-06
g__Phaeosphaeriopsis	g__Ceratobasidium	0.87632	1.85452e-06
g__Saitozyma	g__Septoria	0.87627	1.86016e-06
g__Chalara	g__Powellomyces	0.87534	1.9691e-06
g__Cladosporium	g__Hannaella	0.87528	1.9759e-06
g__Pyrenochaeta	g__Duddingtonia	0.87522	1.98355e-06
g__Rhizophlyctis	g__Pseudaleuria	0.87454	2.06732e-06
g__Stilbella	g__Leucothecium	0.87429	2.09809e-06
g__Neosetophoma	g__Epicoccum	0.87428	2.09964e-06
g__Cheilymenia	g__Leucothecium	0.87425	2.10374e-06
g__Uwebraunia	g__Dissoconium	0.87413	2.11921e-06
g__Aspergillus	g__Paraphysoderma	0.87411	2.12151e-06
g__Cercophora	g__Aphanoascus	0.87404	2.13022e-06
g__Acaulium	g__Aphanoascus	0.87386	2.15384e-06
g__Septoria	g__Sporidiobolus	0.87325	2.23352e-06
g__Solicoccozyma	g__Rhizophlyctis	0.87304	2.26175e-06
g__Phaeosphaeriopsis	g__Epicoccum	0.87272	2.30608e-06
g__Septoria	g__Epicoccum	0.87262	2.31882e-06
g__Westerdykella	g__Phlyctochytrium	0.87245	2.34376e-06
g__Cladosporium	g__Setophaeosphaeria	0.87194	2.4144e-06
g__Papiliotrema	g__Gaeumannomyces	0.87107	2.54171e-06
g__Pseudaleuria	g__Thermomyces	0.87101	2.55052e-06
g__Vishniacozyma	g__Apinisia	0.87078	2.58579e-06
g__Neocucurbitaria	g__Pseudopithomyces	0.87076	2.58838e-06
g__Pseudorobillarda	g__Striaticonidium	0.87062	2.61081e-06
g__Acrostalagmus	g__Rhizophlyctis	0.87057	2.61782e-06
g__Entoloma	g__Rhizophlyctis	0.87057	2.61782e-06
g__Flavodon	g__Rhizophlyctis	0.87057	2.61782e-06
g__Hirsutella	g__Rhizophlyctis	0.87057	2.61782e-06
g__Nectriella	g__Rhizophlyctis	0.87057	2.61782e-06
g__Oidiodendron	g__Rhizophlyctis	0.87057	2.61782e-06
g__Paracremonium	g__Rhizophlyctis	0.87057	2.61782e-06
g__Peziza	g__Rhizophlyctis	0.87057	2.61782e-06
g__Pithoascus	g__Rhizophlyctis	0.87057	2.61782e-06
g__Rhytidhysteron	g__Rhizophlyctis	0.87057	2.61782e-06
g__Robbauera	g__Rhizophlyctis	0.87057	2.61782e-06
g__Scolecobasidium	g__Rhizophlyctis	0.87057	2.61782e-06
g__Scutellinia	g__Rhizophlyctis	0.87057	2.61782e-06
g__Stephanonectria	g__Rhizophlyctis	0.87057	2.61782e-06
g__Thelonectria	g__Rhizophlyctis	0.87057	2.61782e-06
g__Wardomyces	g__Rhizophlyctis	0.87057	2.61782e-06
g__Beauveria	g__Emericellopsis	0.8705	2.62828e-06
g__Natantispora	g__Emericellopsis	0.8705	2.62828e-06
g__Schizophyllum	g__Setophoma	0.87047	2.63345e-06
g__Neosetophoma	g__Hannaella	0.87042	2.64043e-06
g__Trichoderma	g__Pseudorobillarda	0.8696	2.77044e-06
g__Duddingtonia	g__Powellomyces	0.86951	2.78393e-06
g__Arthrobotrys	g__Nigrograna	0.86903	2.86312e-06
g__Arthrobotrys	g__Olpidium	0.86903	2.86312e-06
g__Arthrobotrys	g__Ovatospora	0.86903	2.86312e-06
g__Arthrobotrys	g__Kernia	0.86903	2.86312e-06
g__Arthrobotrys	g__Verticillium	0.86903	2.86312e-06
g__Arthrobotrys	g__Dichotomopilus	0.86903	2.86312e-06
g__Arthrobotrys	g__Lecythophora	0.86903	2.86312e-06
g__Septoria	g__Neocucurbitaria	0.86889	2.887e-06
g__Occultifur	g__Golubevia	0.86817	3.00907e-06
g__Alternaria	g__Saitozyma	0.86802	3.03532e-06
g__Saitozyma	g__Pseudocercospora	0.86776	3.07913e-06
g__Exserohilum	g__Rhizophlyctis	0.86737	3.14895e-06
g__Cladosporium	g__Dirkmeia	0.86733	3.15729e-06
g__Neosetophoma	g__Ophiosphaerella	0.86698	3.21997e-06
g__Kondoa	g__Dioszegia	0.86678	3.25782e-06
g__Fusicolla	g__Rhizophlyctis	0.86664	3.28323e-06
g__Arnium	g__Striaticonidium	0.86641	3.32514e-06
g__Titaea	g__Apinisia	0.86603	3.399e-06
g__Thermomyces	g__Acaulium	0.86555	3.49096e-06
g__Naganishia	g__Rhizophlyctis	0.86539	3.52212e-06
g__Choanephora	g__Stachybotrys	0.86527	3.54647e-06
g__Articulospora	g__Thielavia	0.86518	3.56517e-06
g__Bipolaris	g__Spizellomyces	0.86493	3.61392e-06
g__Arthrobotrys	g__Uncinocarpus	0.86491	3.61894e-06
g__Cladosporium	g__Coniella	0.86489	3.62321e-06
[truncated: 852 more rows]

## Sheet: Source data Fig. 5d
Variety Two
Node1_Name	Node2_Name	Coefficient	P_value		node_name	degree	clustering		Node_ID	Node_Name	Degree_Centrality	Closeness_Centrality	Betweenness_Centrality
g__Stylonectria	g__Staphylotrichum	0.97823	2.37e-12		g__Chaetomium	53	0.64441		40	g__Stachybotrys	0.18868	0.33399	0.03149
g__Stylonectria	g__Paraphoma	0.97823	2.37e-12		g__Microascus	50	0.64245		18	g__Ustilago	0.1434	0.32634	0.08661
g__Stylonectria	g__Torula	0.97823	2.37e-12		g__Microascus	50	0.69388		10	g__Chrysosporium	0.08302	0.32534	0.01572
g__Stylonectria	g__Microascus	0.88724	9.18e-07		g__Ganoderma	49	0.71599		41	g__Ganoderma	0.18491	0.32485	0.01906
g__Stylonectria	g__Trichocladium	0.92308	4.83e-08		g__Talaromyces	49	0.72619		42	g__Chaetomium	0.2	0.32387	0.01994
g__Stylonectria	g__Cephaliophora	0.91133	1.45e-07		g__Leucothecium	48	0.77128		48	g__Peroneutypa	0.18113	0.31761	0.02499
g__Stylonectria	g__Myrothecium	0.92097	5.96e-08		g__Peroneutypa	48	0.72163		5	g__Microascus	0.18868	0.31527	0.02652
g__Stylonectria	g__Ascobolus	0.89038	7.39e-07		g__Wallemia	47	0.71878		6	g__Trichocladium	0.08679	0.31388	0.01334
g__Stylonectria	g__Chrysosporium	0.80418	5.76e-05		g__Gymnostellatospora	45	0.84949		9	g__Ascobolus	0.15472	0.31296	0.02794
g__Stylonectria	g__Alfaria	0.90355	2.77e-07		g__Bipolaris	45	0.77879		49	g__Volutella	0.16604	0.31296	0.01775
g__Stylonectria	g__Gibellulopsis	0.77005	0.00018544		g__Volutella	44	0.80655		148	g__Wallemia	0.17736	0.31296	0.02392
g__Stylonectria	g__Plectosphaerella	0.84619	9.61e-06		g__Aphanoascus	44	0.88689		19	g__Powellomyces	0.15472	0.31159	0.01779
g__Stylonectria	g__Fusarium	0.89904	3.94e-07		g__Spizellomyces	44	0.88689		79	g__Cheilymenia	0.08302	0.31114	0.06493
g__Stylonectria	g__Schizothecium	0.89397	5.73e-07		g__Conocybe	44	0.88689		55	g__Aspergillus	0.16604	0.31068	0.01474
g__Stylonectria	g__Paraphaeosphaeria	0.96145	2.17e-10		g__Phlyctochytrium	44	0.88689		56	g__Scedosporium	0.16604	0.31068	0.01474
g__Stylonectria	g__Peziza	0.96145	2.17e-10		g__Aspergillus	44	0.87104		43	g__Talaromyces	0.18491	0.30889	0.0068
g__Stylonectria	g__Ustilago	0.75813	0.00026667		g__Scedosporium	44	0.87104		54	g__Oidiodendron	0.15849	0.30756	0.01228
g__Stylonectria	g__Powellomyces	0.87958	1.51e-06		g__Westerdykella	44	0.64482		16	g__Paraphaeosphaeria	0.14717	0.30711	0.00826
g__Stylonectria	g__Natantispora	0.83379	1.71e-05		g__Tetracladium	43	0.90698		17	g__Peziza	0.14717	0.30711	0.00826
g__Stylonectria	g__Olpidium	0.82205	2.85e-05		g__Geomyces	43	0.72204		44	g__Leucothecium	0.18113	0.30667	0.00482
g__Stylonectria	g__Actinomucor	0.82205	2.85e-05		g__Oidiodendron	42	0.90128		46	g__Bipolaris	0.16981	0.30667	0.01961
g__Stylonectria	g__Ramicandelaber	0.82205	2.85e-05		g__Stylonectria	41	0.6439		15	g__Schizothecium	0.14717	0.30623	0.00693
g__Stylonectria	g__Scopuloides	0.82205	2.85e-05		g__Ascobolus	41	0.5939		47	g__Mortierella	0.11321	0.3058	0.02399
g__Stylonectria	g__Melanophyllum	0.82205	2.85e-05		g__Powellomyces	41	0.65854		14	g__Fusarium	0.15094	0.30536	0.01081
g__Stylonectria	g__Nemania	0.82205	2.85e-05		g__Sagenomella	41	0.97561		151	g__Geomyces	0.16226	0.30406	0.02092
g__Stylonectria	g__Sordaria	0.82205	2.85e-05		g__Chordomyces	41	0.97561		155	g__Westerdykella	0.16604	0.30362	0.05682
g__Stylonectria	g__Humicola	0.82205	2.85e-05		g__Lecythophora	41	0.97561		45	g__Gymnostellatospora	0.16981	0.30276	0.00176
g__Stylonectria	g__Pyricularia	0.82205	2.85e-05		g__Holtermanniella	41	0.97561		13	g__Plectosphaerella	0.13208	0.30191	0.00426
g__Stylonectria	g__Trichothecium	0.82205	2.85e-05		g__Phanerochaete	41	0.97561		39	g__Nigrospora	0.13208	0.30148	0.0052
g__Stylonectria	g__Hydropisphaera	0.82205	2.85e-05		g__Hydnophlebia	41	0.97561		50	g__Aphanoascus	0.16604	0.30148	0.00139
g__Stylonectria	g__Sodiomyces	0.82205	2.85e-05		g__Flavodon	41	0.97561		51	g__Spizellomyces	0.16604	0.30148	0.00139
g__Stylonectria	g__Lectera	0.82205	2.85e-05		g__Lepista	41	0.97561		52	g__Conocybe	0.16604	0.30148	0.00139
g__Stylonectria	g__Malbranchea	0.82205	2.85e-05		g__Basidiobolus	41	0.97561		53	g__Phlyctochytrium	0.16604	0.30148	0.00139
g__Stylonectria	g__Ramichloridium	0.82205	2.85e-05		g__Eutypella	41	0.97561		77	g__Tetracladium	0.16226	0.30063	0.00363
g__Stylonectria	g__Trichophyton	0.82205	2.85e-05		g__Thielavia	41	0.97561		11	g__Alfaria	0.08302	0.30021	0.0048
g__Stylonectria	g__Exserohilum	0.83565	1.58e-05		g__Dichotomopilus	41	0.97561		1	g__Stylonectria	0.15472	0.29812	0.02207
g__Stylonectria	g__Setosphaeria	0.85407	6.47e-06		g__Corynascella	41	0.97561		37	g__Exserohilum	0.1283	0.29729	0.00521
g__Stylonectria	g__Nigrospora	0.86657	3.3e-06		g__Thyronectria	41	0.97561		57	g__Sagenomella	0.15472	0.29646	0.0003
g__Stylonectria	g__Stachybotrys	0.78754	0.00010455		g__Collarina	41	0.97561		58	g__Chordomyces	0.15472	0.29646	0.0003
g__Stylonectria	g__Ganoderma	0.767	0.00020392		g__Coniochaeta	41	0.97561		59	g__Lecythophora	0.15472	0.29646	0.0003
g__Stylonectria	g__Chaetomium	0.79485	8.1e-05		g__Badarisama	41	0.97561		60	g__Holtermanniella	0.15472	0.29646	0.0003
g__Staphylotrichum	g__Paraphoma	1	2.97e-124		g__Amauroascus	41	0.97561		61	g__Phanerochaete	0.15472	0.29646	0.0003
g__Staphylotrichum	g__Torula	1	0		g__Aureobasidium	41	0.97561		62	g__Hydnophlebia	0.15472	0.29646	0.0003
g__Staphylotrichum	g__Microascus	0.9431	4.62e-09		g__Bradymyces	41	0.97561		63	g__Flavodon	0.15472	0.29646	0.0003
g__Staphylotrichum	g__Trichocladium	0.92674	3.31e-08		g__Fusarium	40	0.69744		64	g__Lepista	0.15472	0.29646	0.0003
g__Staphylotrichum	g__Cephaliophora	0.92975	2.39e-08		g__Schizothecium	39	0.7193		65	g__Basidiobolus	0.15472	0.29646	0.0003
g__Staphylotrichum	g__Myrothecium	0.91951	6.87e-08		g__Paraphaeosphaeria	39	0.7112		66	g__Eutypella	0.15472	0.29646	0.0003
g__Staphylotrichum	g__Ascobolus	0.83206	1.85e-05		g__Peziza	39	0.7112		67	g__Thielavia	0.15472	0.29646	0.0003
g__Staphylotrichum	g__Chrysosporium	0.7899	9.64e-05		g__Ustilago	38	0.69417		68	g__Dichotomopilus	0.15472	0.29646	0.0003
g__Staphylotrichum	g__Alfaria	0.89331	6.01e-07		g__Myrmecridium	37	0.66967		69	g__Corynascella	0.15472	0.29646	0.0003
g__Staphylotrichum	g__Fusarium	0.80792	5e-05		g__Coprinopsis	36	0.70476		70	g__Thyronectria	0.15472	0.29646	0.0003
g__Staphylotrichum	g__Schizothecium	0.79671	7.58e-05		g__Hapsidospora	36	0.70952		71	g__Collarina	0.15472	0.29646	0.0003
g__Staphylotrichum	g__Paraphaeosphaeria	0.88345	1.18e-06		g__Lophotrichus	36	0.52698		72	g__Coniochaeta	0.15472	0.29646	0.0003
g__Staphylotrichum	g__Peziza	0.88345	1.18e-06		g__Plectosphaerella	35	0.82185		73	g__Badarisama	0.15472	0.29646	0.0003
g__Staphylotrichum	g__Powellomyces	0.76638	0.00020784		g__Nigrospora	35	0.82185		74	g__Amauroascus	0.15472	0.29646	0.0003
g__Staphylotrichum	g__Stachybotrys	0.89338	5.98e-07		g__Stephanonectria	35	0.72773		75	g__Aureobasidium	0.15472	0.29646	0.0003
g__Staphylotrichum	g__Ganoderma	0.88345	1.18e-06		g__Metarhizium	35	0.70756		76	g__Bradymyces	0.15472	0.29646	0.0003
g__Staphylotrichum	g__Chaetomium	0.88991	7.64e-07		g__Exserohilum	34	0.84135		38	g__Setosphaeria	0.12453	0.29524	0.00177
g__Staphylotrichum	g__Talaromyces	0.81604	3.64e-05		g__Thelebolus	34	0.73619		143	g__Trichoderma	0.08679	0.29483	0.0103
g__Staphylotrichum	g__Leucothecium	0.76596	0.00021052		g__Scolecobasidium	34	0.70766		144	g__Sarocladium	0.08302	0.29402	0.00654
g__Staphylotrichum	g__Gymnostellatospora	0.76249	0.00023402		g__Setosphaeria	33	0.88826		20	g__Natantispora	0.11698	0.29281	0.00043
g__Staphylotrichum	g__Bipolaris	0.77516	0.00015763		g__Leuconeurospora	33	0.77652		21	g__Olpidium	0.11698	0.29281	0.00043
g__Paraphoma	g__Torula	1	2.97e-124		g__Thelonectria	33	0.77652		22	g__Actinomucor	0.11698	0.29281	0.00043
g__Paraphoma	g__Microascus	0.9431	4.62e-09		g__Ochroconis	33	0.57955		23	g__Ramicandelaber	0.11698	0.29281	0.00043
g__Paraphoma	g__Trichocladium	0.92674	3.31e-08		g__Rhizophlyctis	32	0.71573		24	g__Scopuloides	0.11698	0.29281	0.00043
g__Paraphoma	g__Cephaliophora	0.92975	2.39e-08		g__Keissleriella	32	1		25	g__Melanophyllum	0.11698	0.29281	0.00043
g__Paraphoma	g__Myrothecium	0.91951	6.87e-08		g__Acremonium	32	0.76815		26	g__Nemania	0.11698	0.29281	0.00043
g__Paraphoma	g__Ascobolus	0.83206	1.85e-05		g__Neocosmospora	32	0.77823		27	g__Sordaria	0.11698	0.29281	0.00043
g__Paraphoma	g__Chrysosporium	0.7899	9.64e-05		g__Exophiala	32	0.78831		28	g__Humicola	0.11698	0.29281	0.00043
g__Paraphoma	g__Alfaria	0.89331	6.01e-07		g__Gibellulopsis	31	0.89032		29	g__Pyricularia	0.11698	0.29281	0.00043
g__Paraphoma	g__Fusarium	0.80792	5e-05		g__Natantispora	31	0.98065		30	g__Trichothecium	0.11698	0.29281	0.00043
g__Paraphoma	g__Schizothecium	0.79671	7.58e-05		g__Olpidium	31	0.98065		31	g__Hydropisphaera	0.11698	0.29281	0.00043
g__Paraphoma	g__Paraphaeosphaeria	0.88345	1.18e-06		g__Actinomucor	31	0.98065		32	g__Sodiomyces	0.11698	0.29281	0.00043
g__Paraphoma	g__Peziza	0.88345	1.18e-06		g__Ramicandelaber	31	0.98065		33	g__Lectera	0.11698	0.29281	0.00043
g__Paraphoma	g__Powellomyces	0.76638	0.00020784		g__Scopuloides	31	0.98065		34	g__Malbranchea	0.11698	0.29281	0.00043
g__Paraphoma	g__Stachybotrys	0.89338	5.98e-07		g__Melanophyllum	31	0.98065		35	g__Ramichloridium	0.11698	0.29281	0.00043
g__Paraphoma	g__Ganoderma	0.88345	1.18e-06		g__Nemania	31	0.98065		36	g__Trichophyton	0.11698	0.29281	0.00043
g__Paraphoma	g__Chaetomium	0.88991	7.64e-07		g__Sordaria	31	0.98065		91	g__Phaeosphaeriopsis	0.11321	0.29161	0.10454
g__Paraphoma	g__Talaromyces	0.81604	3.64e-05		g__Humicola	31	0.98065		99	g__Myrmecridium	0.13962	0.29042	0.01116
g__Paraphoma	g__Leucothecium	0.76596	0.00021052		g__Pyricularia	31	0.98065		2	g__Staphylotrichum	0.08302	0.29003	0.0033
g__Paraphoma	g__Gymnostellatospora	0.76249	0.00023402		g__Trichothecium	31	0.98065		3	g__Paraphoma	0.08302	0.29003	0.0033
g__Paraphoma	g__Bipolaris	0.77516	0.00015763		g__Hydropisphaera	31	0.98065		4	g__Torula	0.08302	0.29003	0.0033
g__Torula	g__Microascus	0.9431	4.62e-09		g__Sodiomyces	31	0.98065		78	g__Titaea	0.07547	0.28964	0.01611
g__Torula	g__Trichocladium	0.92674	3.31e-08		g__Lectera	31	0.98065		8	g__Myrothecium	0.07925	0.28846	0.00238
g__Torula	g__Cephaliophora	0.92975	2.39e-08		g__Malbranchea	31	0.98065		134	g__Pseudogymnoascus	0.11698	0.28769	0.02211
g__Torula	g__Myrothecium	0.91951	6.87e-08		g__Ramichloridium	31	0.98065		135	g__Coprinellus	0.11321	0.2873	0.01957
g__Torula	g__Ascobolus	0.83206	1.85e-05		g__Trichophyton	31	0.98065		7	g__Cephaliophora	0.06415	0.28653	0.00066
g__Torula	g__Chrysosporium	0.7899	9.64e-05		g__Clonostachys	31	0.75484		81	g__Dactylaria	0.04528	0.28274	0.01426
g__Torula	g__Alfaria	0.89331	6.01e-07		g__Setophoma	31	0.75699		82	g__Syncephalis	0.04528	0.28274	0.01426
g__Torula	g__Fusarium	0.80792	5e-05		g__Arthrobotrys	31	0.71613		105	g__Rhizophlyctis	0.12075	0.28274	0.01112
g__Torula	g__Schizothecium	0.79671	7.58e-05		g__Pseudogymnoascus	31	0.6086		109	g__Arthrobotrys	0.11698	0.28162	0.03999
g__Torula	g__Paraphaeosphaeria	0.88345	1.18e-06		g__Mortierella	30	0.51724		12	g__Gibellulopsis	0.11698	0.28125	0.00155
g__Torula	g__Peziza	0.88345	1.18e-06		g__Articulospora	30	0.74253		140	g__Eleutherascus	0.06415	0.27905	0.0063
g__Torula	g__Powellomyces	0.76638	0.00020784		g__Phaeosphaeriopsis	30	0.82069		80	g__Podospora	0.04906	0.27868	0.00516
g__Torula	g__Stachybotrys	0.89338	5.98e-07		g__Pseudaleuria	30	0.65747		100	g__Edenia	0.07547	0.27796	0.0257
g__Torula	g__Ganoderma	0.88345	1.18e-06		g__Rhizopus	30	0.68276		114	g__Lyomyces	0.10566	0.2776	0.01394
g__Torula	g__Chaetomium	0.88991	7.64e-07		g__Heydenia	30	0.62069		101	g__Clonostachys	0.11698	0.27616	0.02308
g__Torula	g__Talaromyces	0.81604	3.64e-05		g__Coprinellus	30	0.6092		102	g__Pseudaleuria	0.11321	0.27616	0.00686
g__Torula	g__Leucothecium	0.76596	0.00021052		g__Colletotrichum	29	0.79557		149	g__Schizophyllum	0.04151	0.27616	0.07771
g__Torula	g__Gymnostellatospora	0.76249	0.00023402		g__Phaeosphaeria	29	0.85222		225	g__Hapsidospora	0.13585	0.27616	0.00316
g__Torula	g__Bipolaris	0.77516	0.00015763		g__Pyrenochaetopsis	29	0.79803		106	g__Coprinopsis	0.13585	0.27545	0.00323
g__Microascus	g__Trichocladium	0.94779	2.36e-09		g__Geastrum	29	0.67488		130	g__Apiospora	0.10189	0.2751	0.00418
g__Microascus	g__Cephaliophora	0.95463	7.82e-10		g__Phyllozyma	29	0.89163		228	g__Solicoccozyma	0.10566	0.2751	0.00544
g__Microascus	g__Myrothecium	0.92718	3.16e-08		g__Dichotomophthora	29	0.89163		237	g__Lophotrichus	0.13585	0.27369	0.04493
g__Microascus	g__Ascobolus	0.78718	0.00010586		g__Pyrenochaeta	29	0.83251		232	g__Metarhizium	0.13208	0.27299	0.00515
g__Microascus	g__Chrysosporium	0.85704	5.55e-06		g__Acaulium	29	0.633		132	g__Geastrum	0.10943	0.27264	0.01074
g__Microascus	g__Alfaria	0.8751	2e-06		g__Striaticonidium	28	0.68519		231	g__Scolecobasidium	0.1283	0.27264	0.00494
g__Microascus	g__Paraphaeosphaeria	0.75341	0.00030621		g__Lyomyces	28	0.66138		142	g__Bjerkandera	0.10566	0.27229	0.01121
g__Microascus	g__Peziza	0.75341	0.00030621		g__Bjerkandera	28	0.70106		84	g__Curvularia	0.01509	0.27126	0.03886
g__Microascus	g__Stachybotrys	0.9541	8.58e-10		g__Saitozyma	28	0.94709		141	g__Purpureocillium	0.06038	0.27023	0.01229
g__Microascus	g__Ganoderma	0.91296	1.26e-07		g__Golubevia	28	0.94709		236	g__Gymnoascus	0.09811	0.27023	0.00356
g__Microascus	g__Chaetomium	0.96162	2.1e-10		g__Strelitziana	28	0.94709		220	g__Thelebolus	0.1283	0.26989	0.00636
g__Microascus	g__Talaromyces	0.9059	2.29e-07		g__Coniothyrium	28	0.94709		233	g__Paracremonium	0.09434	0.26989	0.00297
g__Microascus	g__Leucothecium	0.8468	9.33e-06		g__Stagonosporopsis	28	0.94709		219	g__Acremonium	0.12075	0.26921	0.00507
g__Microascus	g__Gymnostellatospora	0.82927	2.09e-05		g__Rhizoctonia	28	0.94709		224	g__Neocosmospora	0.12075	0.26921	0.00494
g__Microascus	g__Bipolaris	0.81675	3.54e-05		g__Bullera	28	0.94709		234	g__Scutellinia	0.08302	0.26887	0.00223
g__Microascus	g__Mortierella	0.87554	1.95e-06		g__Meira	28	0.94709		235	g__Acrostalagmus	0.08302	0.26887	0.00223
g__Microascus	g__Peroneutypa	0.76035	0.0002496		g__Thanatephorus	28	0.94709		127	g__Arthroderma	0.09811	0.26853	0.00309
g__Microascus	g__Volutella	0.79709	7.47e-05		g__Sphaeronaemella	28	0.94709		128	g__Arthrinium	0.09811	0.26853	0.00309
g__Microascus	g__Aphanoascus	0.83098	1.94e-05		g__Hanseniaspora	28	0.94709		129	g__Apodus	0.09811	0.26853	0.00309
g__Microascus	g__Spizellomyces	0.81908	3.22e-05		g__Ascocoryne	28	0.94709		221	g__Pyrenochaeta	0.10943	0.26819	0.00397
g__Microascus	g__Conocybe	0.7939	8.38e-05		g__Latorua	28	0.94709		118	g__Trechispora	0.09434	0.26786	0.00218
g__Microascus	g__Phlyctochytrium	0.7777	0.0001452		g__Subplenodomus	28	0.94709		119	g__Perenniporia	0.09434	0.26786	0.00218
g__Microascus	g__Oidiodendron	0.79142	9.14e-05		g__Dissoconium	28	0.94709		120	g__Hyphodontia	0.09434	0.26786	0.00218
g__Microascus	g__Aspergillus	0.79988	6.76e-05		g__Uwebraunia	28	0.94709		121	g__Phylloporia	0.09434	0.26786	0.00218
g__Microascus	g__Scedosporium	0.78526	0.00011299		g__Cercophora	28	0.83069		122	g__Auricularia	0.09434	0.26786	0.00218
g__Microascus	g__Sagenomella	0.79045	9.45e-05		g__Fusariella	28	0.8545		123	g__Melanoleuca	0.09434	0.26786	0.00218
g__Microascus	g__Chordomyces	0.78764	0.00010418		g__Solicoccozyma	28	0.67989		124	g__Clitopilus	0.09434	0.26786	0.00218
g__Microascus	g__Lecythophora	0.77859	0.00014108		g__Pseudeurotium	28	0.73016		125	g__Septoria	0.09434	0.26786	0.00218
g__Microascus	g__Holtermanniella	0.77085	0.00018084		g__Neosulcatispora	27	0.86325		126	g__Lepiota	0.09434	0.26786	0.00218
g__Microascus	g__Phanerochaete	0.77085	0.00018084		g__Preussia	27	0.78917		222	g__Cercophora	0.10566	0.26786	0.00341
g__Microascus	g__Hydnophlebia	0.77085	0.00018084		g__Apiospora	27	0.81197		113	g__Preussia	0.10189	0.26686	0.01505
g__Microascus	g__Flavodon	0.77085	0.00018084		g__Erythrobasidium	27	0.97151		223	g__Fusariella	0.10566	0.26686	0.00376
g__Microascus	g__Lepista	0.77085	0.00018084		g__Mucor	26	0.74154		154	g__Keissleriella	0.12075	0.26652	0
g__Microascus	g__Basidiobolus	0.77085	0.00018084		g__Arthroderma	26	0.85538		156	g__Bovista	0.0566	0.26487	0.00381
g__Microascus	g__Eutypella	0.77085	0.00018084		g__Arthrinium	26	0.85538		104	g__Setophoma	0.11698	0.26454	0.00545
g__Microascus	g__Thielavia	0.77085	0.00018084		g__Apodus	26	0.85538		103	g__Pyrenochaetopsis	0.10943	0.26324	0.00523
g__Microascus	g__Dichotomopilus	0.77085	0.00018084		g__Gymnoascus	26	0.72		94	g__Isthmolongispora	0.01132	0.26035	0.02884
g__Microascus	g__Corynascella	0.77085	0.00018084		g__Emericellopsis	26	0.79692		115	g__Penicillium	0.06415	0.26004	0.00508
g__Microascus	g__Thyronectria	0.77085	0.00018084		g__Trechispora	25	0.88667		157	g__Roussoella	0.03774	0.25847	0.02339
g__Microascus	g__Collarina	0.77085	0.00018084		g__Perenniporia	25	0.88667		158	g__Desmococcus	0.03774	0.25847	0.02339
g__Microascus	g__Coniochaeta	0.77085	0.00018084		g__Hyphodontia	25	0.88667		133	g__Heydenia	0.11321	0.25815	0.00377
g__Microascus	g__Badarisama	0.77085	0.00018084		g__Phylloporia	25	0.88667		131	g__Rhizopus	0.11321	0.25722	0.00348
g__Microascus	g__Amauroascus	0.77085	0.00018084		g__Auricularia	25	0.88667		116	g__Diaporthe	0.07925	0.25568	0.00986
g__Microascus	g__Aureobasidium	0.77085	0.00018084		g__Melanoleuca	25	0.88667		226	g__Stephanonectria	0.13208	0.25568	0.00182
g__Microascus	g__Bradymyces	0.77085	0.00018084		g__Clitopilus	25	0.88667		110	g__Microdochium	0.03019	0.25447	0.00701
g__Microascus	g__Tetracladium	0.81198	4.27e-05		g__Septoria	25	0.88667		112	g__Lycoperdon	0.0717	0.25416	0.00606
g__Trichocladium	g__Cephaliophora	0.97039	2.71e-11		g__Lepiota	25	0.88667		98	g__Stemphylium	0.02642	0.25266	0.00192
g__Trichocladium	g__Myrothecium	0.959	3.53e-10		g__Filobasidium	25	0.99333		90	g__Alternaria	0.02642	0.25206	0.01195
g__Trichocladium	g__Ascobolus	0.92768	2.99e-08		g__Cercospora	25	0.99333		96	g__Mucor	0.09811	0.24913	0.0226
g__Trichocladium	g__Chrysosporium	0.90871	1.82e-07		g__Cryptococcus_f__Tremellaceae	25	0.86		117	g__Psathyrella	0.0566	0.24913	0.04659
g__Trichocladium	g__Alfaria	0.91588	9.66e-08		g__Paracremonium	25	0.72333		136	g__Cephalotrichum	0.08302	0.24884	0.00153
g__Trichocladium	g__Fusarium	0.86559	3.48e-06		g__Fusicolla	25	0.97667		229	g__Leuconeurospora	0.12453	0.24429	0.00101
g__Trichocladium	g__Schizothecium	0.78195	0.00012627		g__Monosporascus	25	0.97667		230	g__Thelonectria	0.12453	0.24429	0.00101
g__Trichocladium	g__Paraphaeosphaeria	0.856	5.86e-06		g__Kernia	25	0.97667		227	g__Exophiala	0.12075	0.24401	0.00049
g__Trichocladium	g__Peziza	0.856	5.86e-06		g__Gaeumannomyces	25	0.97667		245	g__Ochroconis	0.12453	0.24345	0.01614
g__Trichocladium	g__Ustilago	0.75458	0.00029602		g__Uncinocarpus	25	0.97667		95	g__Striaticonidium	0.10566	0.24262	0.01318
g__Trichocladium	g__Powellomyces	0.79095	9.29e-05		g__Pyxidiophora	25	0.97667		89	g__Epicoccum	0.02264	0.24125	0.09905
g__Trichocladium	g__Nigrospora	0.751	0.00032825		g__Mycothermus	24	0.92391		238	g__Fusicolla	0.09434	0.23697	5e-05
g__Trichocladium	g__Stachybotrys	0.85613	5.82e-06		g__Hyalorbilia	24	0.9058		239	g__Monosporascus	0.09434	0.23697	5e-05
g__Trichocladium	g__Ganoderma	0.78146	0.00012833		g__Trichocladium	23	0.62846		240	g__Kernia	0.09434	0.23697	5e-05
g__Trichocladium	g__Chaetomium	0.85694	5.57e-06		g__Trichoderma	23	0.54545		241	g__Gaeumannomyces	0.09434	0.23697	5e-05
g__Trichocladium	g__Talaromyces	0.75575	0.000286		g__Iodophanus	23	1		242	g__Uncinocarpus	0.09434	0.23697	5e-05
g__Trichocladium	g__Titaea	0.75809	0.00026699		g__Tausonia	23	0.97233		243	g__Pyxidiophora	0.09434	0.23697	5e-05
g__Trichocladium	g__Cheilymenia	0.77244	0.00017197		g__Volvariella	23	0.97233		147	g__Saturnispora	0.0717	0.23645	0.0135
g__Cephaliophora	g__Myrothecium	0.97886	1.88e-12		g__Choanephora	23	0.97233		146	g__Nectriella	0.06415	0.23567	0
g__Cephaliophora	g__Ascobolus	0.82983	2.04e-05		g__Rugosomyces	23	0.97233		248	g__Emericellopsis	0.09811	0.23515	0.00848
g__Cephaliophora	g__Chrysosporium	0.81146	4.36e-05		g__Hormographiella	23	0.97233		152	g__Peniophora	0.01509	0.23463	0
g__Cephaliophora	g__Alfaria	0.81739	3.44e-05		g__Pluteus	23	0.97233		153	g__Irpex	0.01509	0.23463	0
g__Cephaliophora	g__Fusarium	0.8147	3.84e-05		g__Wardomyces	23	0.97233		88	g__Tremateia	0.01509	0.23209	0.00057
g__Cephaliophora	g__Paraphaeosphaeria	0.82549	2.46e-05		g__Stilbella	23	0.97233		161	g__Dirkmeia	0.01132	0.23133	0.07321
g__Cephaliophora	g__Peziza	0.82549	2.46e-05		g__Verticillium	23	0.97233		266	g__Paraphysoderma	0.08302	0.22764	0.00694
g__Cephaliophora	g__Ganoderma	0.81728	3.46e-05		g__Byssonectria	23	0.97233		83	g__Cladosporium	0.01132	0.22739	0.0346
g__Cephaliophora	g__Talaromyces	0.76954	0.00018844		g__Vermispora	23	0.97233		244	g__Sporormiella	0.0717	0.22524	0
g__Cephaliophora	g__Stachybotrys	0.88118	1.37e-06		g__Duddingtonia	23	0.97233		246	g__Acaulium	0.10943	0.22524	0.00367
g__Cephaliophora	g__Chaetomium	0.84484	1.03e-05		g__Biappendiculispora	23	0.97233		137	g__Thermomyces	0.03019	0.22382	2e-05
g__Myrothecium	g__Stachybotrys	0.82778	2.23e-05		g__Arthropsis	23	0.97233		138	g__Lecanicillium	0.03019	0.22382	2e-05
g__Myrothecium	g__Ascobolus	0.85036	7.82e-06		g__Staphylotrichum	22	0.68831		139	g__Gamsia	0.03019	0.22382	2e-05
g__Myrothecium	g__Chrysosporium	0.84005	1.29e-05		g__Paraphoma	22	0.68831		247	g__Pseudeurotium	0.10566	0.22289	0.00151
g__Myrothecium	g__Alfaria	0.82904	2.11e-05		g__Torula	22	0.68831		265	g__Ciliophora	0.02642	0.22289	0.00062
g__Myrothecium	g__Gibellulopsis	0.75332	0.00030702		g__Chrysosporium	22	0.5974		85	g__Articulospora	0.11321	0.21923	0.05585
g__Myrothecium	g__Plectosphaerella	0.75412	0.00029995		g__Alfaria	22	0.69264		249	g__Hyalorbilia	0.09057	0.21923	0.00022
g__Myrothecium	g__Fusarium	0.86177	4.3e-06		g__Cheilymenia	22	0.50216		250	g__Tausonia	0.08679	0.21901	6e-05
g__Myrothecium	g__Schizothecium	0.82989	2.04e-05		g__Cephalotrichum	22	0.70996		251	g__Volvariella	0.08679	0.21901	6e-05
g__Myrothecium	g__Paraphaeosphaeria	0.86084	4.53e-06		g__Sarocladium	22	0.58442		252	g__Choanephora	0.08679	0.21901	6e-05
g__Myrothecium	g__Peziza	0.86084	4.53e-06		g__Scutellinia	22	0.75758		253	g__Rugosomyces	0.08679	0.21901	6e-05
g__Myrothecium	g__Powellomyces	0.7684	0.00019525		g__Acrostalagmus	22	0.75758		254	g__Hormographiella	0.08679	0.21901	6e-05
g__Myrothecium	g__Ganoderma	0.76384	0.00022463		g__Paraphysoderma	22	0.79221		255	g__Pluteus	0.08679	0.21901	6e-05
g__Myrothecium	g__Nigrospora	0.75433	0.00029815		g__Myrothecium	21	0.73333		256	g__Wardomyces	0.08679	0.21901	6e-05
g__Myrothecium	g__Chaetomium	0.81262	4.17e-05		g__Diaporthe	21	0.52857		257	g__Stilbella	0.08679	0.21901	6e-05
g__Ascobolus	g__Chrysosporium	0.91051	1.56e-07		g__Titaea	20	0.56316		258	g__Verticillium	0.08679	0.21901	6e-05
g__Ascobolus	g__Alfaria	0.9369	1.04e-08		g__Edenia	20	0.77895		259	g__Byssonectria	0.08679	0.21901	6e-05
g__Ascobolus	g__Plectosphaerella	0.82545	2.47e-05		g__Poaceascoma	20	1		260	g__Vermispora	0.08679	0.21901	6e-05
g__Ascobolus	g__Fusarium	0.93281	1.69e-08		g__Lycoperdon	19	0.83041		261	g__Duddingtonia	0.08679	0.21901	6e-05
g__Ascobolus	g__Schizothecium	0.86506	3.59e-06		g__Saturnispora	19	0.88889		262	g__Biappendiculispora	0.08679	0.21901	6e-05
g__Ascobolus	g__Paraphaeosphaeria	0.90766	1.98e-07		g__Sporormiella	19	1		263	g__Arthropsis	0.08679	0.21901	6e-05
g__Ascobolus	g__Peziza	0.90766	1.98e-07		g__Occultifur	18	1		97	g__Deniquelata	0.01132	0.21701	0
g__Ascobolus	g__Ustilago	0.90695	2.1e-07		g__Cephaliophora	17	0.82353		111	g__Ophiosphaerella	0.00755	0.21701	0
g__Ascobolus	g__Powellomyces	0.92396	4.42e-08		g__Penicillium	17	0.52941		86	g__Colletotrichum	0.10943	0.21613	0.05096
g__Ascobolus	g__Natantispora	0.84505	1.02e-05		g__Eleutherascus	17	0.53676		87	g__Periconia	0.01509	0.21439	0.00463
g__Ascobolus	g__Olpidium	0.83879	1.37e-05		g__Nectriella	17	1		93	g__Phaeosphaeria	0.10943	0.21439	0.05213
g__Ascobolus	g__Actinomucor	0.83879	1.37e-05		g__Purpureocillium	16	0.475		92	g__Neosulcatispora	0.10189	0.21396	0.04688
g__Ascobolus	g__Ramicandelaber	0.83879	1.37e-05		g__Psathyrella	15	0.75238		264	g__Poaceascoma	0.07547	0.20915	0
g__Ascobolus	g__Scopuloides	0.83879	1.37e-05		g__Bovista	15	0.74286		145	g__Papiliotrema	0.00377	0.19921	0
g__Ascobolus	g__Melanophyllum	0.83879	1.37e-05		g__Podospora	13	0.58974		166	g__Phyllozyma	0.10943	0.19379	0.00367
g__Ascobolus	g__Nemania	0.83879	1.37e-05		g__Dactylaria	12	0.48485		168	g__Dichotomophthora	0.10943	0.19379	0.00367
g__Ascobolus	g__Sordaria	0.83879	1.37e-05		g__Syncephalis	12	0.48485		163	g__Saitozyma	0.10566	0.19326	0.00082
g__Ascobolus	g__Humicola	0.83879	1.37e-05		g__Schizophyllum	11	0.63636		165	g__Golubevia	0.10566	0.19326	0.00082
g__Ascobolus	g__Pyricularia	0.83879	1.37e-05		g__Roussoella	10	0.53333		167	g__Strelitziana	0.10566	0.19326	0.00082
g__Ascobolus	g__Trichothecium	0.83879	1.37e-05		g__Desmococcus	10	0.53333		169	g__Coniothyrium	0.10566	0.19326	0.00082
g__Ascobolus	g__Hydropisphaera	0.83879	1.37e-05		g__Microdochium	8	0.39286		170	g__Stagonosporopsis	0.10566	0.19326	0.00082
g__Ascobolus	g__Sodiomyces	0.83879	1.37e-05		g__Thermomyces	8	0.92857		171	g__Rhizoctonia	0.10566	0.19326	0.00082
g__Ascobolus	g__Lectera	0.83879	1.37e-05		g__Lecanicillium	8	0.92857		172	g__Bullera	0.10566	0.19326	0.00082
g__Ascobolus	g__Malbranchea	0.83879	1.37e-05		g__Gamsia	8	0.92857		173	g__Meira	0.10566	0.19326	0.00082
g__Ascobolus	g__Ramichloridium	0.83879	1.37e-05		g__Dioszegia	8	0.42857		174	g__Thanatephorus	0.10566	0.19326	0.00082
g__Ascobolus	g__Trichophyton	0.83879	1.37e-05		g__Alternaria	7	0.52381		175	g__Sphaeronaemella	0.10566	0.19326	0.00082
g__Ascobolus	g__Exserohilum	0.87369	2.18e-06		g__Stemphylium	7	0.61905		176	g__Hanseniaspora	0.10566	0.19326	0.00082
g__Ascobolus	g__Setosphaeria	0.88233	1.27e-06		g__Ciliophora	7	0.7619		177	g__Ascocoryne	0.10566	0.19326	0.00082
g__Ascobolus	g__Nigrospora	0.8769	1.79e-06		g__Epicoccum	6	0.4		178	g__Latorua	0.10566	0.19326	0.00082
g__Ascobolus	g__Cheilymenia	0.83391	1.71e-05		g__Symmetrospora	6	0.53333		179	g__Subplenodomus	0.10566	0.19326	0.00082
g__Ascobolus	g__Podospora	0.77721	0.00014754		g__Sporobolomyces	5	0.7		180	g__Dissoconium	0.10566	0.19326	0.00082
g__Ascobolus	g__Dactylaria	0.83421	1.68e-05		g__Curvularia	4	0.5		181	g__Uwebraunia	0.10566	0.19326	0.00082
g__Ascobolus	g__Syncephalis	0.83421	1.68e-05		g__Periconia	4	0.5		164	g__Erythrobasidium	0.10189	0.19309	0.00048
g__Chrysosporium	g__Alfaria	0.94734	2.52e-09		g__Tremateia	4	0.83333		182	g__Filobasidium	0.09434	0.19274	0.00046
g__Chrysosporium	g__Plectosphaerella	0.75625	0.00028191		g__Peniophora	4	1		183	g__Cercospora	0.09434	0.19274	0.00046
g__Chrysosporium	g__Fusarium	0.83738	1.46e-05		g__Irpex	4	1		160	g__Mycothermus	0.09057	0.19188	0.00038
g__Chrysosporium	g__Schizothecium	0.76039	0.00024927		g__Kondoa	4	0.5		162	g__Iodophanus	0.08679	0.1917	0
g__Chrysosporium	g__Paraphaeosphaeria	0.7689	0.00019222		g__Magnaporthe	4	1		150	g__Oliveonia	0.00755	0.18767	0.00678
g__Chrysosporium	g__Peziza	0.7689	0.00019222		g__Lophiostoma	4	1		185	g__Cryptococcus_f__Tremellaceae	0.09434	0.17813	0.01585
g__Chrysosporium	g__Ustilago	0.7516	0.00032268		g__Cladophialophora	4	1		159	g__Cladorrhinum	0.01132	0.17665	0
g__Chrysosporium	g__Powellomyces	0.76443	0.00022068		g__Cladosporium	3	0.33333		186	g__Dioszegia	0.03019	0.17564	0.02426
g__Chrysosporium	g__Chaetomium	0.80636	5.31e-05		g__Isthmolongispora	3	0.33333		184	g__Occultifur	0.06792	0.16157	0
g__Chrysosporium	g__Mortierella	0.8247	2.55e-05		g__Deniquelata	3	1		198	g__Pseudoclathrosphaerina	0.00377	0.15534	0
g__Chrysosporium	g__Titaea	0.76303	0.00023023		g__Cladorrhinum	3	1		188	g__Symmetrospora	0.02264	0.14979	0.01565
g__Chrysosporium	g__Cheilymenia	0.84557	9.9e-06		g__Dirkmeia	3	0.33333		189	g__Sporobolomyces	0.01887	0.14772	0.00452
g__Chrysosporium	g__Podospora	0.82042	3.04e-05		g__Arnium	3	1		187	g__Cystobasidium	0.00377	0.14701	0
g__Alfaria	g__Plectosphaerella	0.78843	0.00010141		g__Pestalotiopsis	3	1		216	g__Magnaporthe	0.01509	0.12869	0
g__Alfaria	g__Fusarium	0.85423	6.42e-06		g__Beauveria	3	1		217	g__Lophiostoma	0.01509	0.12869	0
g__Alfaria	g__Schizothecium	0.80466	5.66e-05		g__Haptocillium	3	1		218	g__Cladophialophora	0.01509	0.12869	0
g__Alfaria	g__Paraphaeosphaeria	0.85621	5.79e-06		g__Moesziomyces	3	1		211	g__Kondoa	0.01509	0.01509	9e-05
g__Alfaria	g__Peziza	0.85621	5.79e-06		g__Cyphellophora	3	1		212	g__Sporidiobolus	0.01132	0.01208	0
g__Alfaria	g__Powellomyces	0.83008	2.02e-05		g__Lophiotrema	3	1		214	g__Plenodomus	0.01132	0.01208	0
g__Alfaria	g__Exserohilum	0.75919	0.00025839		g__Neosetophoma	3	1		215	g__Sphaerellopsis	0.01132	0.01208	0
g__Alfaria	g__Setosphaeria	0.7747	0.00016001		g__Cortinarius	3	1		190	g__Arnium	0.01132	0.01132	0
g__Alfaria	g__Nigrospora	0.77232	0.00017262		g__Diutina	3	1		191	g__Pestalotiopsis	0.01132	0.01132	0
g__Alfaria	g__Stachybotrys	0.76551	0.0002135		g__Chalara	3	1		192	g__Beauveria	0.01132	0.01132	0
g__Alfaria	g__Chaetomium	0.84605	9.67e-06		g__Nakaseomyces	3	1		193	g__Haptocillium	0.01132	0.01132	0
g__Alfaria	g__Mortierella	0.75437	0.00029784		g__Issatchenkia	3	1		194	g__Moesziomyces	0.01132	0.01132	0
g__Gibellulopsis	g__Plectosphaerella	0.90502	2.46e-07		g__Ophiobolopsis	3	1		195	g__Cyphellophora	0.01132	0.01132	0
g__Gibellulopsis	g__Fusarium	0.84453	1.04e-05		g__Pichia	3	1		196	g__Lophiotrema	0.01132	0.01132	0
g__Gibellulopsis	g__Schizothecium	0.94816	2.23e-09		g__Tilletiopsis	3	1		197	g__Neosetophoma	0.01132	0.01132	0
g__Gibellulopsis	g__Paraphaeosphaeria	0.84101	1.23e-05		g__Sporidiobolus	3	1		203	g__Cortinarius	0.01132	0.01132	0
g__Gibellulopsis	g__Peziza	0.84101	1.23e-05		g__Plenodomus	3	1		204	g__Diutina	0.01132	0.01132	0
g__Gibellulopsis	g__Ustilago	0.77295	0.0001692		g__Sphaerellopsis	3	1		205	g__Chalara	0.01132	0.01132	0
g__Gibellulopsis	g__Powellomyces	0.8391	1.35e-05		g__Malassezia	2	0		206	g__Nakaseomyces	0.01132	0.01132	0
g__Gibellulopsis	g__Natantispora	0.84399	1.07e-05		g__Ophiosphaerella	2	1		207	g__Issatchenkia	0.01132	0.01132	0
g__Gibellulopsis	g__Olpidium	0.84144	1.21e-05		g__Oliveonia	2	0		208	g__Ophiobolopsis	0.01132	0.01132	0
g__Gibellulopsis	g__Actinomucor	0.84144	1.21e-05		g__Trichosporon	2	1		209	g__Pichia	0.01132	0.01132	0
g__Gibellulopsis	g__Ramicandelaber	0.84144	1.21e-05		g__Meyerozyma	2	1		210	g__Tilletiopsis	0.01132	0.01132	0
g__Gibellulopsis	g__Scopuloides	0.84144	1.21e-05		g__Cutaneotrichosporon	2	1		213	g__Rhodosporidiobolus	0.00377	0.00863	0
g__Gibellulopsis	g__Melanophyllum	0.84144	1.21e-05		g__Pseudopithomyces	1	0		108	g__Malassezia	0.00755	0.00755	3e-05
g__Gibellulopsis	g__Nemania	0.84144	1.21e-05		g__Papiliotrema	1	0		200	g__Trichosporon	0.00755	0.00755	0
g__Gibellulopsis	g__Sordaria	0.84144	1.21e-05		g__Cystobasidium	1	0		201	g__Meyerozyma	0.00755	0.00755	0
g__Gibellulopsis	g__Humicola	0.84144	1.21e-05		g__Pseudoclathrosphaerina	1	0		202	g__Cutaneotrichosporon	0.00755	0.00755	0
g__Gibellulopsis	g__Pyricularia	0.84144	1.21e-05		g__Apiotrichum	1	0		107	g__Pseudopithomyces	0.00377	0.00503	0
g__Gibellulopsis	g__Trichothecium	0.84144	1.21e-05		g__Rhodosporidiobolus	1	0		199	g__Apiotrichum	0.00377	0.00503	0
g__Gibellulopsis	g__Hydropisphaera	0.84144	1.21e-05
g__Gibellulopsis	g__Sodiomyces	0.84144	1.21e-05
g__Gibellulopsis	g__Lectera	0.84144	1.21e-05
g__Gibellulopsis	g__Malbranchea	0.84144	1.21e-05
g__Gibellulopsis	g__Ramichloridium	0.84144	1.21e-05
g__Gibellulopsis	g__Trichophyton	0.84144	1.21e-05
g__Gibellulopsis	g__Exserohilum	0.83777	1.43e-05
g__Gibellulopsis	g__Setosphaeria	0.83609	1.54e-05
g__Gibellulopsis	g__Nigrospora	0.84331	1.1e-05
g__Gibellulopsis	g__Arthrobotrys	0.77919	0.0001383
g__Gibellulopsis	g__Microdochium	0.84574	9.82e-06
g__Plectosphaerella	g__Fusarium	0.9477	2.39e-09
g__Plectosphaerella	g__Schizothecium	0.95939	3.28e-10
g__Plectosphaerella	g__Paraphaeosphaeria	0.93744	9.68e-09
g__Plectosphaerella	g__Peziza	0.93744	9.68e-09
g__Plectosphaerella	g__Ustilago	0.88403	1.14e-06
g__Plectosphaerella	g__Powellomyces	0.94696	2.67e-09
g__Plectosphaerella	g__Natantispora	0.95473	7.69e-10
g__Plectosphaerella	g__Olpidium	0.95211	1.2e-09
g__Plectosphaerella	g__Actinomucor	0.95211	1.2e-09
g__Plectosphaerella	g__Ramicandelaber	0.95211	1.2e-09
g__Plectosphaerella	g__Scopuloides	0.95211	1.2e-09
g__Plectosphaerella	g__Melanophyllum	0.95211	1.2e-09
g__Plectosphaerella	g__Nemania	0.95211	1.2e-09
g__Plectosphaerella	g__Sordaria	0.95211	1.2e-09
g__Plectosphaerella	g__Humicola	0.95211	1.2e-09
g__Plectosphaerella	g__Pyricularia	0.95211	1.2e-09
g__Plectosphaerella	g__Trichothecium	0.95211	1.2e-09
g__Plectosphaerella	g__Hydropisphaera	0.95211	1.2e-09
g__Plectosphaerella	g__Sodiomyces	0.95211	1.2e-09
g__Plectosphaerella	g__Lectera	0.95211	1.2e-09
g__Plectosphaerella	g__Malbranchea	0.95211	1.2e-09
g__Plectosphaerella	g__Ramichloridium	0.95211	1.2e-09
g__Plectosphaerella	g__Trichophyton	0.95211	1.2e-09
g__Plectosphaerella	g__Exserohilum	0.94918	1.91e-09
g__Plectosphaerella	g__Setosphaeria	0.94838	2.15e-09
g__Plectosphaerella	g__Nigrospora	0.95682	5.31e-10
g__Plectosphaerella	g__Phaeosphaeriopsis	0.84509	1.01e-05
g__Plectosphaerella	g__Arthrobotrys	0.90919	1.74e-07
g__Plectosphaerella	g__Microdochium	0.86049	4.61e-06
g__Fusarium	g__Schizothecium	0.94313	4.6e-09
g__Fusarium	g__Paraphaeosphaeria	0.95921	3.39e-10
g__Fusarium	g__Peziza	0.95921	3.39e-10
g__Fusarium	g__Ustilago	0.93924	7.71e-09
g__Fusarium	g__Powellomyces	0.96392	1.29e-10
g__Fusarium	g__Natantispora	0.9425	5.01e-09
g__Fusarium	g__Olpidium	0.93541	1.24e-08
g__Fusarium	g__Actinomucor	0.93541	1.24e-08
g__Fusarium	g__Ramicandelaber	0.93541	1.24e-08
g__Fusarium	g__Scopuloides	0.93541	1.24e-08
g__Fusarium	g__Melanophyllum	0.93541	1.24e-08
g__Fusarium	g__Nemania	0.93541	1.24e-08
g__Fusarium	g__Sordaria	0.93541	1.24e-08
g__Fusarium	g__Humicola	0.93541	1.24e-08
g__Fusarium	g__Pyricularia	0.93541	1.24e-08
g__Fusarium	g__Trichothecium	0.93541	1.24e-08
g__Fusarium	g__Hydropisphaera	0.93541	1.24e-08
g__Fusarium	g__Sodiomyces	0.93541	1.24e-08
g__Fusarium	g__Lectera	0.93541	1.24e-08
g__Fusarium	g__Malbranchea	0.93541	1.24e-08
g__Fusarium	g__Ramichloridium	0.93541	1.24e-08
g__Fusarium	g__Trichophyton	0.93541	1.24e-08
g__Fusarium	g__Exserohilum	0.95421	8.41e-10
g__Fusarium	g__Setosphaeria	0.94762	2.42e-09
g__Fusarium	g__Nigrospora	0.95969	3.09e-10
g__Fusarium	g__Alternaria	0.77483	0.00015932
g__Fusarium	g__Phaeosphaeriopsis	0.87418	2.11e-06
g__Fusarium	g__Arthrobotrys	0.8111	4.42e-05
g__Schizothecium	g__Paraphaeosphaeria	0.9626	1.71e-10
g__Schizothecium	g__Peziza	0.9626	1.71e-10
g__Schizothecium	g__Ustilago	0.88656	9.61e-07
g__Schizothecium	g__Powellomyces	0.95672	5.4e-10
g__Schizothecium	g__Natantispora	0.95167	1.29e-09
g__Schizothecium	g__Olpidium	0.94836	2.16e-09
g__Schizothecium	g__Actinomucor	0.94836	2.16e-09
g__Schizothecium	g__Ramicandelaber	0.94836	2.16e-09
g__Schizothecium	g__Scopuloides	0.94836	2.16e-09
g__Schizothecium	g__Melanophyllum	0.94836	2.16e-09
g__Schizothecium	g__Nemania	0.94836	2.16e-09
g__Schizothecium	g__Sordaria	0.94836	2.16e-09
g__Schizothecium	g__Humicola	0.94836	2.16e-09
g__Schizothecium	g__Pyricularia	0.94836	2.16e-09
g__Schizothecium	g__Trichothecium	0.94836	2.16e-09
g__Schizothecium	g__Hydropisphaera	0.94836	2.16e-09
g__Schizothecium	g__Sodiomyces	0.94836	2.16e-09
g__Schizothecium	g__Lectera	0.94836	2.16e-09
g__Schizothecium	g__Malbranchea	0.94836	2.16e-09
g__Schizothecium	g__Ramichloridium	0.94836	2.16e-09
g__Schizothecium	g__Trichophyton	0.94836	2.16e-09
g__Schizothecium	g__Exserohilum	0.94735	2.52e-09
g__Schizothecium	g__Setosphaeria	0.9526	1.1e-09
g__Schizothecium	g__Nigrospora	0.95783	4.4e-10
g__Schizothecium	g__Phaeosphaeriopsis	0.81474	3.83e-05
g__Schizothecium	g__Arthrobotrys	0.78703	0.00010639
g__Schizothecium	g__Microdochium	0.79265	8.75e-05
g__Paraphaeosphaeria	g__Peziza	1	0
g__Paraphaeosphaeria	g__Ustilago	0.88345	1.18e-06
g__Paraphaeosphaeria	g__Powellomyces	0.9703	2.77e-11
g__Paraphaeosphaeria	g__Natantispora	0.95333	9.76e-10
g__Paraphaeosphaeria	g__Olpidium	0.94694	2.67e-09
g__Paraphaeosphaeria	g__Actinomucor	0.94694	2.67e-09
g__Paraphaeosphaeria	g__Ramicandelaber	0.94694	2.67e-09
g__Paraphaeosphaeria	g__Scopuloides	0.94694	2.67e-09
g__Paraphaeosphaeria	g__Melanophyllum	0.94694	2.67e-09
g__Paraphaeosphaeria	g__Nemania	0.94694	2.67e-09
g__Paraphaeosphaeria	g__Sordaria	0.94694	2.67e-09
g__Paraphaeosphaeria	g__Humicola	0.94694	2.67e-09
g__Paraphaeosphaeria	g__Pyricularia	0.94694	2.67e-09
g__Paraphaeosphaeria	g__Trichothecium	0.94694	2.67e-09
g__Paraphaeosphaeria	g__Hydropisphaera	0.94694	2.67e-09
g__Paraphaeosphaeria	g__Sodiomyces	0.94694	2.67e-09
g__Paraphaeosphaeria	g__Lectera	0.94694	2.67e-09
g__Paraphaeosphaeria	g__Malbranchea	0.94694	2.67e-09
g__Paraphaeosphaeria	g__Ramichloridium	0.94694	2.67e-09
g__Paraphaeosphaeria	g__Trichophyton	0.94694	2.67e-09
g__Paraphaeosphaeria	g__Exserohilum	0.95123	1.38e-09
g__Paraphaeosphaeria	g__Setosphaeria	0.96122	2.28e-10
g__Paraphaeosphaeria	g__Nigrospora	0.96904	3.85e-11
g__Paraphaeosphaeria	g__Phaeosphaeriopsis	0.83761	1.44e-05
g__Peziza	g__Ustilago	0.88345	1.18e-06
g__Peziza	g__Powellomyces	0.9703	2.77e-11
g__Peziza	g__Natantispora	0.95333	9.76e-10
g__Peziza	g__Olpidium	0.94694	2.67e-09
g__Peziza	g__Actinomucor	0.94694	2.67e-09
g__Peziza	g__Ramicandelaber	0.94694	2.67e-09
g__Peziza	g__Scopuloides	0.94694	2.67e-09
g__Peziza	g__Melanophyllum	0.94694	2.67e-09
g__Peziza	g__Nemania	0.94694	2.67e-09
g__Peziza	g__Sordaria	0.94694	2.67e-09
g__Peziza	g__Humicola	0.94694	2.67e-09
g__Peziza	g__Pyricularia	0.94694	2.67e-09
g__Peziza	g__Trichothecium	0.94694	2.67e-09
g__Peziza	g__Hydropisphaera	0.94694	2.67e-09
g__Peziza	g__Sodiomyces	0.94694	2.67e-09
g__Peziza	g__Lectera	0.94694	2.67e-09
g__Peziza	g__Malbranchea	0.94694	2.67e-09
g__Peziza	g__Ramichloridium	0.94694	2.67e-09
g__Peziza	g__Trichophyton	0.94694	2.67e-09
g__Peziza	g__Exserohilum	0.95123	1.38e-09
g__Peziza	g__Setosphaeria	0.96122	2.28e-10
g__Peziza	g__Nigrospora	0.96904	3.85e-11
g__Peziza	g__Phaeosphaeriopsis	0.83761	1.44e-05
g__Ustilago	g__Powellomyces	0.95579	6.39e-10
g__Ustilago	g__Natantispora	0.94141	5.81e-09
g__Ustilago	g__Olpidium	0.94324	4.53e-09
g__Ustilago	g__Actinomucor	0.94324	4.53e-09
g__Ustilago	g__Ramicandelaber	0.94324	4.53e-09
g__Ustilago	g__Scopuloides	0.94324	4.53e-09
g__Ustilago	g__Melanophyllum	0.94324	4.53e-09
g__Ustilago	g__Nemania	0.94324	4.53e-09
g__Ustilago	g__Sordaria	0.94324	4.53e-09
g__Ustilago	g__Humicola	0.94324	4.53e-09
g__Ustilago	g__Pyricularia	0.94324	4.53e-09
g__Ustilago	g__Trichothecium	0.94324	4.53e-09
g__Ustilago	g__Hydropisphaera	0.94324	4.53e-09
g__Ustilago	g__Sodiomyces	0.94324	4.53e-09
g__Ustilago	g__Lectera	0.94324	4.53e-09
g__Ustilago	g__Malbranchea	0.94324	4.53e-09
g__Ustilago	g__Ramichloridium	0.94324	4.53e-09
g__Ustilago	g__Trichophyton	0.94324	4.53e-09
g__Ustilago	g__Exserohilum	0.95162	1.3e-09
g__Ustilago	g__Setosphaeria	0.94871	2.05e-09
g__Ustilago	g__Nigrospora	0.94287	4.77e-09
g__Ustilago	g__Cheilymenia	0.75941	0.00025672
g__Ustilago	g__Dactylaria	0.8125	4.19e-05
g__Ustilago	g__Syncephalis	0.8125	4.19e-05
g__Ustilago	g__Phaeosphaeriopsis	0.80571	5.44e-05
g__Ustilago	g__Isthmolongispora	0.8125	4.19e-05
g__Ustilago	g__Stemphylium	0.77396	0.00016385
g__Ustilago	g__Arthrobotrys	0.78534	0.00011269
g__Powellomyces	g__Natantispora	0.98315	3.09e-13
g__Powellomyces	g__Olpidium	0.98114	7.6e-13
g__Powellomyces	g__Actinomucor	0.98114	7.6e-13
g__Powellomyces	g__Ramicandelaber	0.98114	7.6e-13
g__Powellomyces	g__Scopuloides	0.98114	7.6e-13
g__Powellomyces	g__Melanophyllum	0.98114	7.6e-13
g__Powellomyces	g__Nemania	0.98114	7.6e-13
g__Powellomyces	g__Sordaria	0.98114	7.6e-13
g__Powellomyces	g__Humicola	0.98114	7.6e-13
g__Powellomyces	g__Pyricularia	0.98114	7.6e-13
g__Powellomyces	g__Trichothecium	0.98114	7.6e-13
g__Powellomyces	g__Hydropisphaera	0.98114	7.6e-13
g__Powellomyces	g__Sodiomyces	0.98114	7.6e-13
g__Powellomyces	g__Lectera	0.98114	7.6e-13
g__Powellomyces	g__Malbranchea	0.98114	7.6e-13
g__Powellomyces	g__Ramichloridium	0.98114	7.6e-13
g__Powellomyces	g__Trichophyton	0.98114	7.6e-13
g__Powellomyces	g__Exserohilum	0.99001	4.82e-15
g__Powellomyces	g__Setosphaeria	0.9924	5.49e-16
g__Powellomyces	g__Nigrospora	0.9907	2.73e-15
g__Powellomyces	g__Dactylaria	0.77201	0.00017435
g__Powellomyces	g__Syncephalis	0.77201	0.00017435
g__Powellomyces	g__Phaeosphaeriopsis	0.86071	4.56e-06
g__Powellomyces	g__Stemphylium	0.77444	0.00016134
g__Powellomyces	g__Arthrobotrys	0.79849	7.11e-05
g__Natantispora	g__Olpidium	0.99952	1.53e-25
g__Natantispora	g__Actinomucor	0.99952	1.53e-25
g__Natantispora	g__Ramicandelaber	0.99952	1.53e-25
g__Natantispora	g__Scopuloides	0.99952	1.53e-25
g__Natantispora	g__Melanophyllum	0.99952	1.53e-25
g__Natantispora	g__Nemania	0.99952	1.53e-25
g__Natantispora	g__Sordaria	0.99952	1.53e-25
g__Natantispora	g__Humicola	0.99952	1.53e-25
g__Natantispora	g__Pyricularia	0.99952	1.53e-25
g__Natantispora	g__Trichothecium	0.99952	1.53e-25
g__Natantispora	g__Hydropisphaera	0.99952	1.53e-25
g__Natantispora	g__Sodiomyces	0.99952	1.53e-25
g__Natantispora	g__Lectera	0.99952	1.53e-25
g__Natantispora	g__Malbranchea	0.99952	1.53e-25
g__Natantispora	g__Ramichloridium	0.99952	1.53e-25
g__Natantispora	g__Trichophyton	0.99952	1.53e-25
g__Natantispora	g__Exserohilum	0.9949	2.25e-17
g__Natantispora	g__Setosphaeria	0.99287	3.3e-16
g__Natantispora	g__Nigrospora	0.99602	3.11e-18
g__Natantispora	g__Phaeosphaeriopsis	0.88208	1.29e-06
g__Natantispora	g__Arthrobotrys	0.79533	7.96e-05
g__Olpidium	g__Actinomucor	1	0
g__Olpidium	g__Ramicandelaber	1	0
g__Olpidium	g__Scopuloides	1	0
g__Olpidium	g__Melanophyllum	1	0
g__Olpidium	g__Nemania	1	0
g__Olpidium	g__Sordaria	1	2.97e-124
g__Olpidium	g__Humicola	1	0
g__Olpidium	g__Pyricularia	1	0
g__Olpidium	g__Trichothecium	1	0
g__Olpidium	g__Hydropisphaera	1	0
g__Olpidium	g__Sodiomyces	1	0
g__Olpidium	g__Lectera	1	0
g__Olpidium	g__Malbranchea	1	0
g__Olpidium	g__Ramichloridium	1	0
g__Olpidium	g__Trichophyton	1	7.61e-123
g__Olpidium	g__Exserohilum	0.99299	2.86e-16
g__Olpidium	g__Setosphaeria	0.99214	7.15e-16
g__Olpidium	g__Nigrospora	0.99372	1.19e-16
g__Olpidium	g__Phaeosphaeriopsis	0.87219	2.38e-06
g__Olpidium	g__Arthrobotrys	0.79813	7.2e-05
g__Actinomucor	g__Ramicandelaber	1	0
g__Actinomucor	g__Scopuloides	1	0
g__Actinomucor	g__Melanophyllum	1	0
g__Actinomucor	g__Nemania	1	0
g__Actinomucor	g__Sordaria	1	2.97e-124
g__Actinomucor	g__Humicola	1	0
g__Actinomucor	g__Pyricularia	1	0
g__Actinomucor	g__Trichothecium	1	0
g__Actinomucor	g__Hydropisphaera	1	0
g__Actinomucor	g__Sodiomyces	1	0
g__Actinomucor	g__Lectera	1	0
g__Actinomucor	g__Malbranchea	1	0
g__Actinomucor	g__Ramichloridium	1	0
g__Actinomucor	g__Trichophyton	1	7.61e-123
g__Actinomucor	g__Exserohilum	0.99299	2.86e-16
g__Actinomucor	g__Setosphaeria	0.99214	7.15e-16
g__Actinomucor	g__Nigrospora	0.99372	1.19e-16
g__Actinomucor	g__Phaeosphaeriopsis	0.87219	2.38e-06
g__Actinomucor	g__Arthrobotrys	0.79813	7.2e-05
g__Ramicandelaber	g__Scopuloides	1	0
g__Ramicandelaber	g__Melanophyllum	1	0
g__Ramicandelaber	g__Nemania	1	0
g__Ramicandelaber	g__Sordaria	1	2.97e-124
g__Ramicandelaber	g__Humicola	1	0
g__Ramicandelaber	g__Pyricularia	1	0
g__Ramicandelaber	g__Trichothecium	1	0
g__Ramicandelaber	g__Hydropisphaera	1	0
g__Ramicandelaber	g__Sodiomyces	1	0
g__Ramicandelaber	g__Lectera	1	0
g__Ramicandelaber	g__Malbranchea	1	0
g__Ramicandelaber	g__Ramichloridium	1	0
g__Ramicandelaber	g__Trichophyton	1	7.61e-123
g__Ramicandelaber	g__Exserohilum	0.99299	2.86e-16
g__Ramicandelaber	g__Setosphaeria	0.99214	7.15e-16
g__Ramicandelaber	g__Nigrospora	0.99372	1.19e-16
g__Ramicandelaber	g__Phaeosphaeriopsis	0.87219	2.38e-06
g__Ramicandelaber	g__Arthrobotrys	0.79813	7.2e-05
g__Scopuloides	g__Melanophyllum	1	0
g__Scopuloides	g__Nemania	1	0
g__Scopuloides	g__Sordaria	1	2.97e-124
g__Scopuloides	g__Humicola	1	0
g__Scopuloides	g__Pyricularia	1	0
g__Scopuloides	g__Trichothecium	1	0
g__Scopuloides	g__Hydropisphaera	1	0
g__Scopuloides	g__Sodiomyces	1	0
g__Scopuloides	g__Lectera	1	0
g__Scopuloides	g__Malbranchea	1	0
g__Scopuloides	g__Ramichloridium	1	0
g__Scopuloides	g__Trichophyton	1	7.61e-123
g__Scopuloides	g__Exserohilum	0.99299	2.86e-16
g__Scopuloides	g__Setosphaeria	0.99214	7.15e-16
g__Scopuloides	g__Nigrospora	0.99372	1.19e-16
g__Scopuloides	g__Phaeosphaeriopsis	0.87219	2.38e-06
g__Scopuloides	g__Arthrobotrys	0.79813	7.2e-05
g__Melanophyllum	g__Nemania	1	0
g__Melanophyllum	g__Sordaria	1	2.97e-124
g__Melanophyllum	g__Humicola	1	0
g__Melanophyllum	g__Pyricularia	1	0
g__Melanophyllum	g__Trichothecium	1	0
g__Melanophyllum	g__Hydropisphaera	1	0
g__Melanophyllum	g__Sodiomyces	1	0
g__Melanophyllum	g__Lectera	1	0
g__Melanophyllum	g__Malbranchea	1	0
g__Melanophyllum	g__Ramichloridium	1	0
g__Melanophyllum	g__Trichophyton	1	7.61e-123
g__Melanophyllum	g__Exserohilum	0.99299	2.86e-16
g__Melanophyllum	g__Setosphaeria	0.99214	7.15e-16
g__Melanophyllum	g__Nigrospora	0.99372	1.19e-16
g__Melanophyllum	g__Phaeosphaeriopsis	0.87219	2.38e-06
g__Melanophyllum	g__Arthrobotrys	0.79813	7.2e-05
g__Nemania	g__Sordaria	1	2.97e-124
g__Nemania	g__Humicola	1	0
g__Nemania	g__Pyricularia	1	0
g__Nemania	g__Trichothecium	1	0
g__Nemania	g__Hydropisphaera	1	0
g__Nemania	g__Sodiomyces	1	0
g__Nemania	g__Lectera	1	0
g__Nemania	g__Malbranchea	1	0
g__Nemania	g__Ramichloridium	1	0
g__Nemania	g__Trichophyton	1	7.61e-123
g__Nemania	g__Exserohilum	0.99299	2.86e-16
g__Nemania	g__Setosphaeria	0.99214	7.15e-16
g__Nemania	g__Nigrospora	0.99372	1.19e-16
g__Nemania	g__Phaeosphaeriopsis	0.87219	2.38e-06
g__Nemania	g__Arthrobotrys	0.79813	7.2e-05
g__Sordaria	g__Humicola	1	2.97e-124
g__Sordaria	g__Pyricularia	1	1.16e-126
g__Sordaria	g__Trichothecium	1	2.97e-124
g__Sordaria	g__Hydropisphaera	1	2.97e-124
g__Sordaria	g__Sodiomyces	1	2.97e-124
g__Sordaria	g__Lectera	1	2.97e-124
g__Sordaria	g__Malbranchea	1	2.97e-124
g__Sordaria	g__Ramichloridium	1	2.97e-124
g__Sordaria	g__Trichophyton	1	1.16e-126
g__Sordaria	g__Exserohilum	0.99299	2.86e-16
g__Sordaria	g__Setosphaeria	0.99214	7.15e-16
g__Sordaria	g__Nigrospora	0.99372	1.19e-16
g__Sordaria	g__Phaeosphaeriopsis	0.87219	2.38e-06
g__Sordaria	g__Arthrobotrys	0.79813	7.2e-05
g__Humicola	g__Pyricularia	1	0
g__Humicola	g__Trichothecium	1	0
g__Humicola	g__Hydropisphaera	1	0
g__Humicola	g__Sodiomyces	1	0
g__Humicola	g__Lectera	1	0
g__Humicola	g__Malbranchea	1	0
g__Humicola	g__Ramichloridium	1	0
g__Humicola	g__Trichophyton	1	7.61e-123
g__Humicola	g__Exserohilum	0.99299	2.86e-16
g__Humicola	g__Setosphaeria	0.99214	7.15e-16
g__Humicola	g__Nigrospora	0.99372	1.19e-16
g__Humicola	g__Phaeosphaeriopsis	0.87219	2.38e-06
g__Humicola	g__Arthrobotrys	0.79813	7.2e-05
g__Pyricularia	g__Trichothecium	1	0
g__Pyricularia	g__Hydropisphaera	1	0
g__Pyricularia	g__Sodiomyces	1	0
g__Pyricularia	g__Lectera	1	0
g__Pyricularia	g__Malbranchea	1	0
g__Pyricularia	g__Ramichloridium	1	0
g__Pyricularia	g__Trichophyton	1	1.16e-126
g__Pyricularia	g__Exserohilum	0.99299	2.86e-16
g__Pyricularia	g__Setosphaeria	0.99214	7.15e-16
g__Pyricularia	g__Nigrospora	0.99372	1.19e-16
g__Pyricularia	g__Phaeosphaeriopsis	0.87219	2.38e-06
g__Pyricularia	g__Arthrobotrys	0.79813	7.2e-05
g__Trichothecium	g__Hydropisphaera	1	0
g__Trichothecium	g__Sodiomyces	1	0
g__Trichothecium	g__Lectera	1	0
g__Trichothecium	g__Malbranchea	1	0
g__Trichothecium	g__Ramichloridium	1	0
g__Trichothecium	g__Trichophyton	1	7.61e-123
g__Trichothecium	g__Exserohilum	0.99299	2.86e-16
g__Trichothecium	g__Setosphaeria	0.99214	7.15e-16
g__Trichothecium	g__Nigrospora	0.99372	1.19e-16
g__Trichothecium	g__Phaeosphaeriopsis	0.87219	2.38e-06
g__Trichothecium	g__Arthrobotrys	0.79813	7.2e-05
g__Hydropisphaera	g__Sodiomyces	1	0
g__Hydropisphaera	g__Lectera	1	0
g__Hydropisphaera	g__Malbranchea	1	0
g__Hydropisphaera	g__Ramichloridium	1	0
g__Hydropisphaera	g__Trichophyton	1	7.61e-123
g__Hydropisphaera	g__Exserohilum	0.99299	2.86e-16
g__Hydropisphaera	g__Setosphaeria	0.99214	7.15e-16
g__Hydropisphaera	g__Nigrospora	0.99372	1.19e-16
g__Hydropisphaera	g__Phaeosphaeriopsis	0.87219	2.38e-06
g__Hydropisphaera	g__Arthrobotrys	0.79813	7.2e-05
g__Sodiomyces	g__Lectera	1	0
g__Sodiomyces	g__Malbranchea	1	0
g__Sodiomyces	g__Ramichloridium	1	0
g__Sodiomyces	g__Trichophyton	1	7.61e-123
g__Sodiomyces	g__Exserohilum	0.99299	2.86e-16
g__Sodiomyces	g__Setosphaeria	0.99214	7.15e-16
g__Sodiomyces	g__Nigrospora	0.99372	1.19e-16
g__Sodiomyces	g__Phaeosphaeriopsis	0.87219	2.38e-06
g__Sodiomyces	g__Arthrobotrys	0.79813	7.2e-05
g__Lectera	g__Malbranchea	1	0
g__Lectera	g__Ramichloridium	1	0
g__Lectera	g__Trichophyton	1	7.61e-123
g__Lectera	g__Exserohilum	0.99299	2.86e-16
g__Lectera	g__Setosphaeria	0.99214	7.15e-16
g__Lectera	g__Nigrospora	0.99372	1.19e-16
g__Lectera	g__Phaeosphaeriopsis	0.87219	2.38e-06
g__Lectera	g__Arthrobotrys	0.79813	7.2e-05
g__Malbranchea	g__Ramichloridium	1	0
g__Malbranchea	g__Trichophyton	1	7.61e-123
g__Malbranchea	g__Exserohilum	0.99299	2.86e-16
g__Malbranchea	g__Setosphaeria	0.99214	7.15e-16
g__Malbranchea	g__Nigrospora	0.99372	1.19e-16
g__Malbranchea	g__Phaeosphaeriopsis	0.87219	2.38e-06
g__Malbranchea	g__Arthrobotrys	0.79813	7.2e-05
g__Ramichloridium	g__Trichophyton	1	7.61e-123
g__Ramichloridium	g__Exserohilum	0.99299	2.86e-16
g__Ramichloridium	g__Setosphaeria	0.99214	7.15e-16
g__Ramichloridium	g__Nigrospora	0.99372	1.19e-16
g__Ramichloridium	g__Phaeosphaeriopsis	0.87219	2.38e-06
g__Ramichloridium	g__Arthrobotrys	0.79813	7.2e-05
g__Trichophyton	g__Exserohilum	0.99299	2.86e-16
g__Trichophyton	g__Setosphaeria	0.99214	7.15e-16
g__Trichophyton	g__Nigrospora	0.99372	1.19e-16
g__Trichophyton	g__Phaeosphaeriopsis	0.87219	2.38e-06
g__Trichophyton	g__Arthrobotrys	0.79813	7.2e-05
g__Exserohilum	g__Setosphaeria	0.99258	4.49e-16
g__Exserohilum	g__Nigrospora	0.99545	9.04e-18
g__Exserohilum	g__Alternaria	0.75936	0.0002571
g__Exserohilum	g__Phaeosphaeriopsis	0.90336	2.81e-07
g__Exserohilum	g__Stemphylium	0.76175	0.00023932
g__Exserohilum	g__Arthrobotrys	0.79501	8.05e-05
g__Setosphaeria	g__Nigrospora	0.99295	2.99e-16
g__Setosphaeria	g__Phaeosphaeriopsis	0.86274	4.08e-06
g__Setosphaeria	g__Stemphylium	0.75806	0.00026718
g__Setosphaeria	g__Arthrobotrys	0.79349	8.5e-05
g__Nigrospora	g__Alternaria	0.75078	0.00033029
g__Nigrospora	g__Phaeosphaeriopsis	0.8895	7.86e-07
g__Nigrospora	g__Arthrobotrys	0.79263	8.76e-05
g__Stachybotrys	g__Wallemia	0.80181	6.29e-05
g__Stachybotrys	g__Keissleriella	0.75312	0.0003088
g__Stachybotrys	g__Westerdykella	0.76872	0.00019328
g__Stachybotrys	g__Ganoderma	0.98431	1.75e-13
g__Stachybotrys	g__Chaetomium	0.97172	1.88e-11
g__Stachybotrys	g__Talaromyces	0.95779	4.44e-10
g__Stachybotrys	g__Leucothecium	0.94214	5.26e-09
g__Stachybotrys	g__Gymnostellatospora	0.95056	1.54e-09
g__Stachybotrys	g__Bipolaris	0.87893	1.58e-06
g__Stachybotrys	g__Mortierella	0.81786	3.38e-05
g__Stachybotrys	g__Peroneutypa	0.81755	3.42e-05
g__Stachybotrys	g__Volutella	0.91765	8.2e-08
g__Stachybotrys	g__Aphanoascus	0.9317	1.92e-08
g__Stachybotrys	g__Spizellomyces	0.92482	4.04e-08
g__Stachybotrys	g__Conocybe	0.91324	1.23e-07
g__Stachybotrys	g__Phlyctochytrium	0.89542	5.16e-07
g__Stachybotrys	g__Oidiodendron	0.92072	6.11e-08
g__Stachybotrys	g__Aspergillus	0.93024	2.26e-08
g__Stachybotrys	g__Scedosporium	0.92104	5.92e-08
g__Stachybotrys	g__Sagenomella	0.92892	2.62e-08
g__Stachybotrys	g__Chordomyces	0.92598	3.58e-08
g__Stachybotrys	g__Lecythophora	0.92069	6.12e-08
g__Stachybotrys	g__Holtermanniella	0.91577	9.75e-08
g__Stachybotrys	g__Phanerochaete	0.91577	9.75e-08
g__Stachybotrys	g__Hydnophlebia	0.91577	9.75e-08
g__Stachybotrys	g__Flavodon	0.91577	9.75e-08
g__Stachybotrys	g__Lepista	0.91577	9.75e-08
g__Stachybotrys	g__Basidiobolus	0.91577	9.75e-08
g__Stachybotrys	g__Eutypella	0.91577	9.75e-08
g__Stachybotrys	g__Thielavia	0.91577	9.75e-08
g__Stachybotrys	g__Dichotomopilus	0.91577	9.75e-08
g__Stachybotrys	g__Corynascella	0.91577	9.75e-08
g__Stachybotrys	g__Thyronectria	0.91577	9.75e-08
g__Stachybotrys	g__Collarina	0.91577	9.75e-08
g__Stachybotrys	g__Coniochaeta	0.91577	9.75e-08
g__Stachybotrys	g__Badarisama	0.91577	9.75e-08
g__Stachybotrys	g__Amauroascus	0.91577	9.75e-08
g__Stachybotrys	g__Aureobasidium	0.91577	9.75e-08
g__Stachybotrys	g__Bradymyces	0.91577	9.75e-08
g__Stachybotrys	g__Tetracladium	0.94106	6.08e-09
g__Stachybotrys	g__Curvularia	0.7568	0.00027737
g__Ganoderma	g__Wallemia	0.83293	1.78e-05
g__Ganoderma	g__Geomyces	0.75999	0.00025233
g__Ganoderma	g__Keissleriella	0.79018	9.54e-05
g__Ganoderma	g__Chaetomium	0.95707	5.06e-10
g__Ganoderma	g__Talaromyces	0.96001	2.9e-10
g__Ganoderma	g__Leucothecium	0.96902	3.87e-11
g__Ganoderma	g__Gymnostellatospora	0.97676	3.98e-12
g__Ganoderma	g__Bipolaris	0.90525	2.42e-07
g__Ganoderma	g__Mortierella	0.78238	0.00012445
g__Ganoderma	g__Peroneutypa	0.84749	9.01e-06
g__Ganoderma	g__Volutella	0.89862	4.07e-07
g__Ganoderma	g__Aphanoascus	0.95623	5.9e-10
g__Ganoderma	g__Spizellomyces	0.94786	2.33e-09
g__Ganoderma	g__Conocybe	0.94395	4.1e-09
g__Ganoderma	g__Phlyctochytrium	0.92742	3.08e-08
g__Ganoderma	g__Oidiodendron	0.91949	6.88e-08
g__Ganoderma	g__Aspergillus	0.93769	9.38e-09
g__Ganoderma	g__Scedosporium	0.9353	1.26e-08
g__Ganoderma	g__Sagenomella	0.95422	8.4e-10
g__Ganoderma	g__Chordomyces	0.95589	6.27e-10
g__Ganoderma	g__Lecythophora	0.95125	1.38e-09
g__Ganoderma	g__Holtermanniella	0.94694	2.67e-09
g__Ganoderma	g__Phanerochaete	0.94694	2.67e-09
g__Ganoderma	g__Hydnophlebia	0.94694	2.67e-09
g__Ganoderma	g__Flavodon	0.94694	2.67e-09
g__Ganoderma	g__Lepista	0.94694	2.67e-09
g__Ganoderma	g__Basidiobolus	0.94694	2.67e-09
g__Ganoderma	g__Eutypella	0.94694	2.67e-09
g__Ganoderma	g__Thielavia	0.94694	2.67e-09
g__Ganoderma	g__Dichotomopilus	0.94694	2.67e-09
g__Ganoderma	g__Corynascella	0.94694	2.67e-09
g__Ganoderma	g__Thyronectria	0.94694	2.67e-09
g__Ganoderma	g__Collarina	0.94694	2.67e-09
g__Ganoderma	g__Coniochaeta	0.94694	2.67e-09
g__Ganoderma	g__Badarisama	0.94694	2.67e-09
g__Ganoderma	g__Amauroascus	0.94694	2.67e-09
g__Ganoderma	g__Aureobasidium	0.94694	2.67e-09
g__Ganoderma	g__Bradymyces	0.94694	2.67e-09
g__Ganoderma	g__Tetracladium	0.96073	2.51e-10
g__Ganoderma	g__Curvularia	0.76665	0.00020612
g__Chaetomium	g__Trichoderma	0.75588	0.00028491
g__Chaetomium	g__Sarocladium	0.77415	0.00016286
g__Chaetomium	g__Wallemia	0.84912	8.32e-06
g__Chaetomium	g__Geomyces	0.76296	0.00023075
g__Chaetomium	g__Westerdykella	0.79847	7.11e-05
g__Chaetomium	g__Talaromyces	0.9765	4.35e-12
g__Chaetomium	g__Leucothecium	0.93526	1.27e-08
g__Chaetomium	g__Gymnostellatospora	0.91453	1.09e-07
g__Chaetomium	g__Bipolaris	0.87229	2.37e-06
g__Chaetomium	g__Mortierella	0.90573	2.32e-07
g__Chaetomium	g__Peroneutypa	0.86607	3.39e-06
g__Chaetomium	g__Volutella	0.88926	7.99e-07
g__Chaetomium	g__Aphanoascus	0.92569	3.7e-08
g__Chaetomium	g__Spizellomyces	0.9162	9.38e-08
g__Chaetomium	g__Conocybe	0.89937	3.84e-07
g__Chaetomium	g__Phlyctochytrium	0.88917	8.04e-07
g__Chaetomium	g__Oidiodendron	0.86136	4.4e-06
g__Chaetomium	g__Aspergillus	0.8878	8.83e-07
g__Chaetomium	g__Scedosporium	0.88022	1.45e-06
g__Chaetomium	g__Sagenomella	0.89309	6.1e-07
g__Chaetomium	g__Chordomyces	0.88815	8.63e-07
g__Chaetomium	g__Lecythophora	0.88117	1.37e-06
g__Chaetomium	g__Holtermanniella	0.87585	1.91e-06
g__Chaetomium	g__Phanerochaete	0.87585	1.91e-06
g__Chaetomium	g__Hydnophlebia	0.87585	1.91e-06
g__Chaetomium	g__Flavodon	0.87585	1.91e-06
g__Chaetomium	g__Lepista	0.87585	1.91e-06
g__Chaetomium	g__Basidiobolus	0.87585	1.91e-06
g__Chaetomium	g__Eutypella	0.87585	1.91e-06
g__Chaetomium	g__Thielavia	0.87585	1.91e-06
g__Chaetomium	g__Dichotomopilus	0.87585	1.91e-06
g__Chaetomium	g__Corynascella	0.87585	1.91e-06
g__Chaetomium	g__Thyronectria	0.87585	1.91e-06
g__Chaetomium	g__Collarina	0.87585	1.91e-06
g__Chaetomium	g__Coniochaeta	0.87585	1.91e-06
g__Chaetomium	g__Badarisama	0.87585	1.91e-06
g__Chaetomium	g__Amauroascus	0.87585	1.91e-06
g__Chaetomium	g__Aureobasidium	0.87585	1.91e-06
g__Chaetomium	g__Bradymyces	0.87585	1.91e-06
g__Chaetomium	g__Tetracladium	0.91565	9.86e-08
g__Chaetomium	g__Titaea	0.75068	0.00033126
g__Talaromyces	g__Eleutherascus	0.82145	2.92e-05
g__Talaromyces	g__Trichoderma	0.80492	5.6e-05
g__Talaromyces	g__Sarocladium	0.81811	3.34e-05
g__Talaromyces	g__Wallemia	0.90283	2.94e-07
g__Talaromyces	g__Geomyces	0.87499	2.01e-06
g__Talaromyces	g__Westerdykella	0.80203	6.24e-05
g__Talaromyces	g__Leucothecium	0.97845	2.18e-12
g__Talaromyces	g__Gymnostellatospora	0.95238	1.14e-09
g__Talaromyces	g__Bipolaris	0.88103	1.38e-06
g__Talaromyces	g__Mortierella	0.89947	3.81e-07
g__Talaromyces	g__Peroneutypa	0.9122	1.34e-07
g__Talaromyces	g__Volutella	0.91507	1.04e-07
g__Talaromyces	g__Aphanoascus	0.9678	5.25e-11
g__Talaromyces	g__Spizellomyces	0.96152	2.14e-10
g__Talaromyces	g__Conocybe	0.95125	1.38e-09
g__Talaromyces	g__Phlyctochytrium	0.94531	3.39e-09
g__Talaromyces	g__Oidiodendron	0.91418	1.13e-07
g__Talaromyces	g__Aspergillus	0.94079	6.3e-09
g__Talaromyces	g__Scedosporium	0.94044	6.6e-09
g__Talaromyces	g__Sagenomella	0.94093	6.18e-09
g__Talaromyces	g__Chordomyces	0.93835	8.64e-09
g__Talaromyces	g__Lecythophora	0.93429	1.42e-08
g__Talaromyces	g__Holtermanniella	0.93109	2.06e-08
g__Talaromyces	g__Phanerochaete	0.93109	2.06e-08
g__Talaromyces	g__Hydnophlebia	0.93109	2.06e-08
g__Talaromyces	g__Flavodon	0.93109	2.06e-08
g__Talaromyces	g__Lepista	0.93109	2.06e-08
g__Talaromyces	g__Basidiobolus	0.93109	2.06e-08
g__Talaromyces	g__Eutypella	0.93109	2.06e-08
g__Talaromyces	g__Thielavia	0.93109	2.06e-08
g__Talaromyces	g__Dichotomopilus	0.93109	2.06e-08
g__Talaromyces	g__Corynascella	0.93109	2.06e-08
g__Talaromyces	g__Thyronectria	0.93109	2.06e-08
g__Talaromyces	g__Collarina	0.93109	2.06e-08
g__Talaromyces	g__Coniochaeta	0.93109	2.06e-08
g__Talaromyces	g__Badarisama	0.93109	2.06e-08
g__Talaromyces	g__Amauroascus	0.93109	2.06e-08
g__Talaromyces	g__Aureobasidium	0.93109	2.06e-08
g__Talaromyces	g__Bradymyces	0.93109	2.06e-08
g__Talaromyces	g__Tetracladium	0.951	1.43e-09
g__Leucothecium	g__Eleutherascus	0.7702	0.00018457
g__Leucothecium	g__Trichoderma	0.79143	9.14e-05
g__Leucothecium	g__Sarocladium	0.81239	4.2e-05
g__Leucothecium	g__Wallemia	0.93014	2.29e-08
g__Leucothecium	g__Geomyces	0.86129	4.42e-06
g__Leucothecium	g__Keissleriella	0.77964	0.00013627
g__Leucothecium	g__Westerdykella	0.7704	0.0001834
g__Leucothecium	g__Gymnostellatospora	0.98773	2.48e-14
g__Leucothecium	g__Bipolaris	0.90139	3.29e-07
g__Leucothecium	g__Mortierella	0.82795	2.22e-05
g__Leucothecium	g__Peroneutypa	0.93514	1.28e-08
g__Leucothecium	g__Volutella	0.91843	7.61e-08
g__Leucothecium	g__Aphanoascus	0.99607	2.82e-18
g__Leucothecium	g__Spizellomyces	0.99283	3.43e-16
g__Leucothecium	g__Conocybe	0.99131	1.59e-15
[truncated: 2,394 more rows]
