# Supplementary material for: Metabolome-driven microbiome assembly in ginger (Zingiber officinale) enhances nutrient cycling and crop yield through keystone taxa
Source: Commun Biol. 2025 Nov 10;8:1547. doi: 10.1038/s42003-025-08910-2 (PMC12603305; doi:10.1038/s42003-025-08910-2)
Supplement: Supplementary file 8 — Supplementary Data Set 6 [file 42003_2025_8910_MOESM8_ESM.xls]

## Sheet: Source data Fig. 6a
The bacterial community of variety 1
The VIF value of the environmental factor before screening
	Pro	TN	TK	TP	HN	AK	OM	AP	pH
VIF value	172252	160726	3.16	5.481	867.941	19.561	635.858	99.832	399.042
The VIF value of environmental factors after screening
	TN	TK	TP	AK
VIF value	3.934	2.577	4.691	8.784
Hypothesis testing for the selected distance-based redundancy analysis (db-RDA) model
	CAP1	CAP2	r2	P value
TN	0.198	0.9802	0.2782	0.096
TK	-0.2793	0.9602	0.3548	0.028
TP	0.0395	0.9992	0.6707	0.001
AK	-0.6306	-0.7761	0.4216	0.016
The symbol r² is the correlation coefficient, showing how well the two variables relate.
The bacterial community of variety 2
The VIF value of the environmental factor before screening for variety 2
	Pro	TN	TK	TP	HN	AK	OM	AP	pH
VIF value	66179.5	60986.9	3.04	4.029	300.99	10.221	338.804	55.028	109.487
The VIF value of environmental factors after screening for variety 2
	TN	TK	TP	AK	AP
VIF value	3.529	2.754	3.555	6.711	7.975
Hypothesis testing for the selected distance-based redundancy analysis (db-RDA) model
	CAP1	CAP2	r2	P value
TN	0.6507	0.7594	0.4377	0.008
TK	0.9021	0.4315	0.3899	0.024
TP	0.9587	0.2843	0.5312	0.004
AK	-0.1869	-0.9824	0.7098	0.001
AP	-0.1557	-0.9878	0.5643	0.005
The symbol r² is the correlation coefficient, showing how well the two variables relate.

## Sheet: Source data Fig. 6b
The fungal community of variety 1
	Pro	TN	TK	TP	HN	AK	OM	AP	pH
VIF value	172252	160726	3.16	5.481	867.941	19.561	635.858	99.832	399.042
	TN	TK	TP	AK
VIF value	3.934	2.577	4.691	8.784
Hypothesis testing for the selected distance-based redundancy analysis (db-RDA) model
	CAP1	CAP2	r2	P value
TN	0.6683	0.7439	0.3912	0.021
TK	0.1758	0.9844	0.3348	0.045
TP	0.7759	0.6309	0.1959	0.194
AK	-0.8239	-0.5667	0.5066	0.008
The symbol r² is the correlation coefficient, showing how well the two variables relate.
The fungal community of variety 2
	Pro	TN	TK	TP	HN	AK	OM	AP	pH
VIF value	66179.5	60986.9	3.04	4.029	300.99	10.221	338.804	55.028	109.487
	TN	TK	TP	AK	AP
VIF value	3.529	2.754	3.555	6.711	7.975
Hypothesis testing for the selected distance-based redundancy analysis (db-RDA) model
	CAP1	CAP2	r2	P value
TN	0.9716	0.2367	0.0599	0.624
TK	0.7772	0.6292	0.3417	0.05
TP	0.6581	-0.7529	0.2419	0.111
AK	-0.9999	-0.0147	0.0747	0.534
AP	-0.9981	-0.0614	0.0611	0.689
The symbol r² is the correlation coefficient, showing how well the two variables relate.

## Sheet: Source data Fig. 6c
Variety One
Node1_Name	Node2_Name	Coefficient	P_value		Node_Name	Degree	Clustering		Node_ID)	Node_Name	Degree_Centrality	Closeness_Centrality	Betweenness_Centrality
AK	g__Solirubrobacter	0.94954	1.80302e-09		TN	29	0		2		0.7436	0.7139	0.3425
AK	g__Paenisporosarcina	0.933149	1.62416e-08		AP	27	0		6		0.6923	0.6544	0.2336
AK	g__Agromyces	0.928803	2.65097e-08		AK	22	0		5		0.5641	0.5416	0.1202
AK	g__norank_f__Gemmatimonadaceae	0.925958	3.59402e-08		TP	14	0		12	g__norank_f__norank_o__norank_c__TK10	0.1026	0.4759	0.0046
AK	g__Sporosarcina	0.917647	8.19563e-08		g__norank_f__norank_o__norank_c__TK10	4	0		16	g__norank_f__Gemmatimonadaceae	0.1026	0.4759	0.0046
AK	g__Gaiella	0.889141	8.05771e-07		g__norank_f__Gemmatimonadaceae	4	0		18	g__Gaiella	0.1026	0.4759	0.0046
AK	g__norank_f__norank_o__norank_c__TK10	0.881821	1.31219e-06		g__Gaiella	4	0		19	g__Paenisporosarcina	0.1026	0.4759	0.0046
AK	g__Ellin6067	0.873189	2.24205e-06		g__Paenisporosarcina	4	0		25	g__MND1	0.1026	0.4759	0.0046
AK	g__Microvirga	0.843229	1.10802e-05		g__MND1	4	0		28	g__Solirubrobacter	0.1026	0.4759	0.0046
AK	g__Micromonospora	0.837801	1.42877e-05		g__Solirubrobacter	4	0		29	g__Ellin6067	0.1026	0.4759	0.0046
AK	g__norank_f__norank_o__Gaiellales	0.834175	1.68477e-05		g__Ellin6067	4	0		35	g__Microvirga	0.1026	0.4759	0.0046
AK	g__Bryobacter	0.799136	6.94056e-05		g__Microvirga	4	0		37	g__Cryobacterium	0.1026	0.4759	0.0046
AK	g__Cryobacterium	0.792554	8.7847e-05		g__Cryobacterium	4	0		38	g__norank_f__norank_o__norank_c__Alphaproteobacteria	0.1026	0.4759	0.0046
AK	g__norank_f__TRA3-20	0.789551	9.75505e-05		g__norank_f__norank_o__norank_c__Alphaproteobacteria	4	0		4	g__Bacillus	0.0769	0.4619	0.0021
AK	g__norank_f__norank_o__norank_c__Alphaproteobacteria	0.768839	0.000192586		g__Bacillus	3	0		10	g__Subgroup_10	0.0769	0.4619	0.0021
AK	g__Gemmatimonas	0.754447	0.000297137		TK	3	0		11	g__Sporosarcina	0.0769	0.4619	0.0021
AK	g__norank_f__67-14	0.749192	0.00034564		g__Subgroup_10	3	0		17	g__Agromyces	0.0769	0.4619	0.0021
AK	g__Pseudarthrobacter	0.736809	0.00048685		g__Sporosarcina	3	0		20	g__norank_f__67-14	0.0769	0.4619	0.0021
AK	g__MND1	0.721049	0.000733723		g__Agromyces	3	0		21	g__norank_f__norank_o__Gaiellales	0.0769	0.4619	0.0021
AK	g__Subgroup_10	0.719114	0.000770203		g__norank_f__67-14	3	0		22	g__Nitrospira	0.0769	0.4619	0.0021
AK	g__Nitrospira	0.701731	0.0011712		g__norank_f__norank_o__Gaiellales	3	0		24	g__Pseudarthrobacter	0.0769	0.4619	0.0021
AP	g__norank_f__norank_o__norank_c__TK10	0.956506	5.61631e-10		g__Nitrospira	3	0		27	g__norank_f__Pedosphaeraceae	0.0769	0.4619	0.0027
AP	g__Paenisporosarcina	0.951539	1.31333e-09		g__Pseudarthrobacter	3	0		30	g__norank_f__TRA3-20	0.0769	0.4619	0.0021
AP	g__Solirubrobacter	0.942462	5.03854e-09		g__norank_f__Pedosphaeraceae	3	0		31	g__norank_f__Methyloligellaceae	0.0769	0.4619	0.0027
AP	g__norank_f__Gemmatimonadaceae	0.933471	1.56414e-08		g__norank_f__TRA3-20	3	0		33	g__Bryobacter	0.0769	0.4619	0.0021
AP	g__Sporosarcina	0.92173	5.52851e-08		g__norank_f__Methyloligellaceae	3	0		34	g__SM1A02	0.0769	0.4619	0.0027
AP	g__Gaiella	0.909523	1.69461e-07		g__Bryobacter	3	0		39	g__norank_f__norank_o__IMCC26256	0.0513	0.4487	0.001
AP	g__norank_f__TRA3-20	0.905735	2.32405e-07		g__SM1A02	3	0		13		0.359	0.4245	0.0419
AP	g__Cryobacterium	0.897923	4.2844e-07		g__Pseudolabrys	2	0		23	g__Pseudolabrys	0.0513	0.4133	0.0009
AP	g__Ellin6067	0.894668	5.44916e-07		g__Gemmatimonas	2	0		1	g__Sphingomonas	0.0256	0.4027	0
AP	g__Microvirga	0.881987	1.29818e-06		g__norank_f__norank_o__IMCC26256	2	0		3	g__Methylobacterium-Methylorubrum	0.0256	0.4027	0
AP	g__Agromyces	0.873516	2.19865e-06		g__Micromonospora	2	0		15	g__norank_f__SC-I-84	0.0256	0.4027	0
AP	g__Bryobacter	0.870129	2.68616e-06		g__Sphingomonas	1	0		36	g__norank_f__norank_o__0319-6G20	0.0256	0.4027	0
AP	g__norank_f__norank_o__Gaiellales	0.85901	4.99612e-06		g__Methylobacterium-Methylorubrum	1	0		32	g__Gemmatimonas	0.0513	0.3926	0.0002
AP	g__MND1	0.843518	1.09287e-05		g__Allorhizobium-Neorhizobium-Pararhizobium-Rhizobium	1	0		40	g__Micromonospora	0.0513	0.3926	0.0002
AP	g__norank_f__norank_o__norank_c__Alphaproteobacteria	0.837967	1.41793e-05		g__Microbacterium	1	0		26	g__norank_f__norank_o__norank_c__MB-A2-108	0.0256	0.3831	0
AP	g__Micromonospora	0.826896	2.31866e-05		g__Aureimonas	1	0		8		0.0769	0.0769	0.004
AP	g__Nitrospira	0.809678	4.67266e-05		g__norank_f__SC-I-84	1	0		7	g__Allorhizobium-Neorhizobium-Pararhizobium-Rhizobium	0.0256	0.0462	0
AP	g__norank_f__67-14	0.802406	6.15429e-05		g__norank_f__norank_o__norank_c__MB-A2-108	1	0		9	g__Microbacterium	0.0256	0.0462	0
AP	g__Pseudarthrobacter	0.791741	9.03887e-05		g__norank_f__norank_o__0319-6G20	1	0		14	g__Aureimonas	0.0256	0.0462	0
AP	g__Subgroup_10	0.789599	9.7386e-05
AP	g__norank_f__norank_o__IMCC26256	0.770803	0.000181097
AP	g__norank_f__Pedosphaeraceae	0.754667	0.000295238
AP	g__Gemmatimonas	0.733062	0.000538072
AP	g__norank_f__norank_o__norank_c__MB-A2-108	0.725163	0.000660959
AP	g__SM1A02	0.718578	0.000780577
AP	g__norank_f__Methyloligellaceae	0.708092	0.00100808
g__Allorhizobium-Neorhizobium-Pararhizobium-Rhizobium	TK	0.799205	6.92314e-05
g__Bacillus	AK	0.780773	0.000131281
g__Bacillus	AP	0.72128	0.000729475
g__norank_f__norank_o__norank_c__TK10	TP	-0.73723	0.000481362
g__Sphingomonas	TN	0.711991	0.000917784
TK	g__Microbacterium	0.83878	1.36571e-05
TK	g__Aureimonas	0.761115	0.000243943
TN	g__Methylobacterium-Methylorubrum	0.770775	0.000181256
TN	g__Pseudarthrobacter	-0.702328	0.00115503
TN	g__Subgroup_10	-0.7052	0.00107973
TN	g__Bacillus	-0.712977	0.000896044
TN	g__Pseudolabrys	-0.713468	0.000885385
TN	g__norank_f__SC-I-84	-0.714324	0.000867051
TN	g__SM1A02	-0.724161	0.000678098
TN	g__Nitrospira	-0.738317	0.000467421
TN	g__norank_f__norank_o__0319-6G20	-0.746629	0.000371616
TN	g__norank_f__Methyloligellaceae	-0.755703	0.000286425
TN	g__Agromyces	-0.764588	0.000219585
TN	g__Cryobacterium	-0.764782	0.000218287
TN	g__norank_f__norank_o__Gaiellales	-0.766561	0.000206683
TN	g__Sporosarcina	-0.78199	0.00012609
TN	g__norank_f__Pedosphaeraceae	-0.786684	0.000107647
TN	g__norank_f__67-14	-0.790281	9.51107e-05
TN	g__norank_f__TRA3-20	-0.798174	7.18757e-05
TN	g__norank_f__norank_o__IMCC26256	-0.804377	5.7179e-05
TN	g__Microvirga	-0.810085	4.59966e-05
TN	g__MND1	-0.813029	4.09963e-05
TN	g__Ellin6067	-0.820948	2.97814e-05
TN	g__norank_f__norank_o__norank_c__TK10	-0.825695	2.44061e-05
TN	g__norank_f__norank_o__norank_c__Alphaproteobacteria	-0.826988	2.3095e-05
TN	g__Solirubrobacter	-0.828949	2.12209e-05
TN	g__Paenisporosarcina	-0.834872	1.63269e-05
TN	g__Gaiella	-0.840071	1.28611e-05
TN	g__Bryobacter	-0.847181	9.15255e-06
TN	g__norank_f__Gemmatimonadaceae	-0.848831	8.43746e-06
TP	g__Cryobacterium	-0.702294	0.00115594
TP	g__norank_f__Pedosphaeraceae	-0.703087	0.00113471
TP	g__norank_f__Methyloligellaceae	-0.706827	0.00103891
TP	g__Solirubrobacter	-0.712183	0.000913505
TP	g__Microvirga	-0.72254	0.000706621
TP	g__Paenisporosarcina	-0.730251	0.000579394
TP	g__SM1A02	-0.731188	0.000565334
TP	g__Gaiella	-0.738775	0.000461651
TP	g__Pseudolabrys	-0.741322	0.000430648
TP	g__norank_f__Gemmatimonadaceae	-0.748285	0.000354653
TP	g__norank_f__norank_o__norank_c__Alphaproteobacteria	-0.751039	0.000327883
TP	g__MND1	-0.769637	0.000187845
TP	g__Ellin6067	-0.782117	0.000125555
Variety Two
Node1_Name	Node2_Name	Coefficient	P_value		Node_Name	Degree	Clustering		Node_ID)	Node_Name	Degree_Centrality	Closeness_Centrality	Betweenness_Centrality
AK	g__norank_f__Gemmatimonadaceae	0.925432	3.79703e-08		TN	23	0		2		0.6053	0.5733	0.4221
AK	g__norank_f__TRA3-20	0.912709	1.28529e-07		AP	17	0		5		0.4474	0.4567	0.1758
AK	g__Agromyces	0.879257	1.54501e-06		AK	15	0		23	g__Pseudolabrys	0.1053	0.4491	0.0387
AK	g__mle1-7	0.847433	9.04009e-06		TK	5	0		32	g__Bryobacter	0.1053	0.4491	0.0387
AK	g__Nitrospira	0.837517	1.44759e-05		TP	5	0		10		0.3947	0.4277	0.118
AK	g__MND1	0.830374	1.99416e-05		g__Pseudolabrys	4	0		11	g__Gaiella	0.0789	0.4211	0.0093
AK	g__Bryobacter	0.820928	2.98062e-05		g__Bryobacter	4	0		12	g__Agromyces	0.0789	0.4211	0.0093
AK	g__Ellin6067	0.815199	3.76154e-05		g__Gaiella	3	0		13	g__norank_f__Gemmatimonadaceae	0.0789	0.4211	0.0093
AK	g__Gaiella	0.805611	5.4585e-05		g__Agromyces	3	0		14	g__Nitrospira	0.0789	0.4211	0.0093
AK	g__norank_f__norank_o__norank_c__TK10	0.789095	9.90998e-05		g__norank_f__Gemmatimonadaceae	3	0		18	g__norank_f__norank_o__Gaiellales	0.0789	0.4211	0.0093
AK	g__norank_f__norank_o__Gaiellales	0.766049	0.000209969		g__Nitrospira	3	0		19	g__MND1	0.0789	0.4211	0.0093
AK	g__Solirubrobacter	0.754034	0.000300728		g__norank_f__norank_o__Gaiellales	3	0		25	g__norank_f__norank_o__norank_c__TK10	0.0789	0.4211	0.0093
AK	g__Pseudolabrys	0.714398	0.000865476		g__MND1	3	0		26	g__Solirubrobacter	0.0789	0.4211	0.0093
AK	g__norank_f__norank_o__norank_c__MB-A2-108	0.704414	0.00109992		g__norank_f__norank_o__norank_c__TK10	3	0		27	g__norank_f__TRA3-20	0.0789	0.4211	0.0093
AP	g__norank_f__Gemmatimonadaceae	0.93306	1.64095e-08		g__Solirubrobacter	3	0		34	g__mle1-7	0.0789	0.4211	0.0093
AP	g__MND1	0.916761	8.90287e-08		g__norank_f__TRA3-20	3	0		15	g__norank_f__67-14	0.0526	0.3963	0.0047
AP	g__norank_f__TRA3-20	0.912486	1.31076e-07		g__mle1-7	3	0		30	g__norank_f__norank_o__0319-6G20	0.0526	0.3642	0.0104
AP	g__Nitrospira	0.909752	1.66181e-07		g__norank_f__67-14	2	0		36	g__norank_f__Xanthobacteraceae	0.0526	0.3642	0.0104
AP	g__Gaiella	0.886649	9.54825e-07		g__norank_f__norank_o__norank_c__MB-A2-108	2	0		1	g__Sphingomonas	0.0263	0.3455	0
AP	g__norank_f__norank_o__Gaiellales	0.875235	1.98179e-06		g__Ellin6067	2	0		3	g__Methylobacterium-Methylorubrum	0.0263	0.3455	0
AP	g__Solirubrobacter	0.843529	1.09231e-05		g__norank_f__norank_o__0319-6G20	2	0		16	g__Curtobacterium	0.0263	0.3455	0
AP	g__Agromyces	0.839388	1.32773e-05		g__norank_f__Xanthobacteraceae	2	0		28	g__Nordella	0.0263	0.3455	0
AP	g__Bryobacter	0.835019	1.62194e-05		g__Sphingomonas	1	0		29	g__norank_f__Reyranellaceae	0.0263	0.3455	0
AP	g__Ellin6067	0.812308	4.21768e-05		g__Methylobacterium-Methylorubrum	1	0		35	g__norank_f__norank_o__norank_c__norank_p__Desulfobacterota	0.0263	0.3455	0
AP	g__norank_f__norank_o__norank_c__MB-A2-108	0.808912	4.81284e-05		g__Bacillus	1	0		37	g__SM1A02	0.0263	0.3455	0
AP	g__norank_f__norank_o__norank_c__TK10	0.804883	5.61024e-05		g__Microbacterium	1	0		39	g__Reyranella	0.0263	0.3455	0
AP	g__mle1-7	0.800008	6.72304e-05		g__Chryseobacterium	1	0		24		0.1316	0.3247	0.0507
AP	g__Microvirga	0.76657	0.000206626		g__norank_f__SC-I-84	1	0		21	g__norank_f__norank_o__norank_c__MB-A2-108	0.0526	0.3133	0.0007
AP	g__Pseudolabrys	0.750779	0.000330338		g__Curtobacterium	1	0		22	g__Ellin6067	0.0526	0.3133	0.0007
AP	g__norank_f__67-14	0.739022	0.000458567		g__Quadrisphaera	1	0		4	g__Bacillus	0.0263	0.2994	0
g__Bacillus	AP	0.748746	0.000350051		g__Aureimonas	1	0		33	g__Microvirga	0.0263	0.2994	0
g__Microbacterium	TK	0.722424	0.000708696		g__Nordella	1	0		9	g__norank_f__SC-I-84	0.0263	0.2867	0
g__norank_f__SC-I-84	AK	0.730475	0.000576001		g__norank_f__Reyranellaceae	1	0		38	g__norank_f__norank_o__norank_c__Alphaproteobacteria	0.0263	0.2364	0
g__Pseudolabrys	TP	-0.750585	0.000332173		g__Klenkia	1	0		7		0.1316	0.1316	0.0142
g__Sphingomonas	TN	0.833241	1.75667e-05		g__Microvirga	1	0		6	g__Microbacterium	0.0263	0.0731	0
TK	g__Quadrisphaera	0.809945	4.62457e-05		g__norank_f__norank_o__norank_c__norank_p__Desulfobacterota	1	0		8	g__Chryseobacterium	0.0263	0.0731	0
TK	g__Klenkia	0.757902	0.000268469		g__SM1A02	1	0		17	g__Quadrisphaera	0.0263	0.0731	0
TK	g__Chryseobacterium	0.731321	0.000563361		g__norank_f__norank_o__norank_c__Alphaproteobacteria	1	0		20	g__Aureimonas	0.0263	0.0731	0
TK	g__Aureimonas	0.730518	0.00057536		g__Reyranella	1	0		31	g__Klenkia	0.0263	0.0731	0
TN	g__Curtobacterium	0.817451	3.43593e-05
TN	g__Methylobacterium-Methylorubrum	0.758413	0.000264433
TN	g__SM1A02	-0.708675	0.000994114
TN	g__norank_f__Reyranellaceae	-0.713196	0.000891275
TN	g__norank_f__norank_o__norank_c__norank_p__Desulfobacterota	-0.721066	0.000733405
TN	g__Reyranella	-0.723457	0.00069037
TN	g__Nordella	-0.73544	0.000505059
TN	g__norank_f__Xanthobacteraceae	-0.737881	0.000472963
TN	g__norank_f__67-14	-0.740001	0.000446495
TN	g__mle1-7	-0.756702	0.000278151
TN	g__norank_f__norank_o__0319-6G20	-0.756943	0.000276179
TN	g__Agromyces	-0.766772	0.00020534
TN	g__Nitrospira	-0.775907	0.000153907
TN	g__norank_f__norank_o__Gaiellales	-0.789086	9.91313e-05
TN	g__Solirubrobacter	-0.789949	9.6215e-05
TN	g__norank_f__norank_o__norank_c__TK10	-0.79717	7.45309e-05
TN	g__MND1	-0.815545	3.70986e-05
TN	g__Gaiella	-0.818458	3.29842e-05
TN	g__norank_f__TRA3-20	-0.830535	1.98015e-05
TN	g__Bryobacter	-0.844875	1.02391e-05
TN	g__Pseudolabrys	-0.847121	9.17964e-06
TN	g__norank_f__Gemmatimonadaceae	-0.856516	5.70135e-06
TP	g__Bryobacter	-0.708662	0.000994438
TP	g__norank_f__Xanthobacteraceae	-0.717931	0.000793243
TP	g__norank_f__norank_o__norank_c__Alphaproteobacteria	-0.750848	0.000329686
TP	g__norank_f__norank_o__0319-6G20	-0.834206	1.68238e-05

## Sheet: Source data Fig. 6d
Variety One
Node1_Name	Node2_Name	Coefficient	P_value		Node_Name	Degree	Clustering		Node_ID)	Node_Name	Degree_Centrality	Closeness_Centrality	Betweenness_Centrality
AK	g__Mortierella	0.83791	1.42163e-05		AP	7	0		3		0.5385	0.5909	0.5962
AK	g__Chrysosporium	0.790953	9.29116e-05		AK	5	0		4	g__Mortierella	0.3077	0.5909	0.4744
AK	g__Pyrenochaetopsis	0.767944	0.000198028		g__Mortierella	4	0		2		0.3846	0.5	0.3526
AK	g__Emericellopsis	0.746312	0.000374935		g__Lophotrichus	2	0		1	g__Lophotrichus	0.1538	0.4643	0.0641
AP	g__Mortierella	0.894154	5.65631e-07		TN	2	0		8	g__Pyrenochaetopsis	0.1538	0.4643	0.0641
AP	g__Heydenia	0.776386	0.000151544		g__Pyrenochaetopsis	2	0		5		0.1538	0.4063	0.1538
AP	g__Chordomyces	0.768368	0.000195433		TP	1	0		6		0.0769	0.3824	0
AP	g__Pyrenochaetopsis	0.763959	0.000223835		g__Chrysosporium	1	0		9	g__Heydenia	0.0769	0.3824	0
AP	g__Clonostachys	0.736966	0.000484793		g__Heydenia	1	0		12	g__Chordomyces	0.0769	0.3824	0
AP	g__Edenia	0.713029	0.000894906		g__Emericellopsis	1	0		13	g__Clonostachys	0.0769	0.3824	0
g__Lophotrichus	AP	0.751519	0.000323395		g__Cryptococcus_f__Tremellaceae	1	0		14	g__Edenia	0.0769	0.3824	0
g__Lophotrichus	AK	0.700408	0.00120775		g__Chordomyces	1	0		7	g__Chrysosporium	0.0769	0.3421	0
g__Mortierella	TP	-0.723551	0.000688717		g__Clonostachys	1	0		10	g__Emericellopsis	0.0769	0.3421	0
g__Mortierella	TN	-0.783687	0.000119133		g__Edenia	1	0		11	g__Cryptococcus_f__Tremellaceae	0.0769	0.2955	0
TN	g__Cryptococcus_f__Tremellaceae	0.767173	0.000202811			30
Variety Two
Node1_Name	Node2_Name	Coefficient	P_value		Node_Name	Degree	Clustering		Node_ID)	Node_Name	Degree_Centrality	Closeness_Centrality	Betweenness_Centrality
AK	g__Chrysosporium	0.84564	9.86703e-06		AP	11	0		4		0.6111	0.6	0.6699
AK	g__Cheilymenia	0.83128	1.91631e-05		AK	9	0		15	g__Penicillium	0.1667	0.5455	0.1895
AK	g__Podospora	0.79067	9.38337e-05		g__Penicillium	3	0		2		0.5	0.5294	0.5196
AK	g__Penicillium	0.766888	0.000204609		g__Cheilymenia	2	0		5	g__Cheilymenia	0.1111	0.5143	0.0784
AK	g__Ascobolus	0.710908	0.000942165		g__Chrysosporium	2	0		9	g__Chrysosporium	0.1111	0.5143	0.0784
AK	g__Fusarium	0.701918	0.00116613		g__Podospora	2	0		17	g__Podospora	0.1111	0.5143	0.0784
AK	g__Myrothecium	0.700485	0.00120561		g__Pseudaleuria	1	0		3	g__Mortierella	0.0556	0.383	0
AK	g__Arthrobotrys	0.700297	0.00121085		g__Mortierella	1	0		8	g__Trichocladium	0.0556	0.383	0
AP	g__Chrysosporium	0.911891	1.38117e-07		g__Fusarium	1	0		10	g__Clonostachys	0.0556	0.383	0
AP	g__Penicillium	0.814418	3.88045e-05		g__Ascobolus	1	0		11	g__Acremonium	0.0556	0.383	0
AP	g__Clonostachys	0.802598	6.11058e-05		g__Trichocladium	1	0		13	g__Myrmecridium	0.0556	0.383	0
AP	g__Cheilymenia	0.794098	8.31847e-05		g__Clonostachys	1	0		14	g__Titaea	0.0556	0.383	0
AP	g__Podospora	0.78868	0.000100529		g__Acremonium	1	0		19	g__Microascus	0.0556	0.383	0
AP	g__Titaea	0.745779	0.000380587		g__Myrothecium	1	0		16		0.0556	0.36	0
AP	g__Acremonium	0.740416	0.000441466		g__Myrmecridium	1	0		1	g__Pseudaleuria	0.0556	0.3529	0
AP	g__Myrmecridium	0.732995	0.000539019		g__Titaea	1	0		6	g__Fusarium	0.0556	0.3529	0
AP	g__Trichocladium	0.716331	0.000825311		TN	1	0		7	g__Ascobolus	0.0556	0.3529	0
AP	g__Microascus	0.702677	0.00114563		g__Arthrobotrys	1	0		12	g__Myrothecium	0.0556	0.3529	0
g__Mortierella	AP	0.847842	8.86033e-06		g__Microascus	1	0		18	g__Arthrobotrys	0.0556	0.3529	0
g__Penicillium	TN	-0.706067	0.0010578			42
g__Pseudaleuria	AK	0.730144	0.000581011
