# Supplementary material for: Metabolome-driven microbiome assembly in ginger (Zingiber officinale) enhances nutrient cycling and crop yield through keystone taxa
Source: Commun Biol. 2025 Nov 10;8:1547. doi: 10.1038/s42003-025-08910-2 (PMC12603305; doi:10.1038/s42003-025-08910-2)
Supplement: Supplementary file 9 — Supplementary Data Set 7 [file 42003_2025_8910_MOESM9_ESM.xlsx]

## Sheet: Source data Fig. 7a,b
		Mock-incolated (0 dpi)						Devosia (0 dpi)						Talaromyces (0 dpi)						Mix (0 dpi)						Mock-incolated (15 dpi)						Devosia (15 dpi)						Talaromyces (15 dpi)						Mix (15 dpi)
		R1	R2	R3	R4	R5	R6	R1	R2	R3	R4	R5	R6	R1	R2	R3	R4	R5	R6	R1	R2	R3	R4	R5	R6	R1	R2	R3	R4	R5	R6	R1	R2	R3	R4	R5	R6	R1	R2	R3	R4	R5	R6	R1	R2	R3	R4	R5	R6
Plant height (cm)		5	7	5	5	8	5	12	10.5	12	12	10	12	8	9	8	8	9	8	9	9	9	9	9	9	7.5	10	7.5	7.5	10	7.5	16	12	16	16	12	16	12	15	12	12	15	12	11	12	11	11	12	11
Number of leaves		4	6	4	4	6	4	7	6	7	7	6	7	5	6	5	5	6	5	6	6	6	6	6	6	5	7	5	5	7	5	10	7	10	10	7	10	7	8	7	7	8	7	7	7	7	7	7	7
Number of shoots		0	0	0	0	0	0	0	0	0	0	0	0	0	0	0	0	0	0	0	0	0	0	0	0	0	0	0	0	0	0	0	3	0	0	3	0	0	0	0	0	0	0	3	3	3	3	3	3
[truncated: 24 more columns]

## Sheet: Source data Fig. 7c
		Mock-incolated (0 dpi)						Devosia (0 dpi)						Talaromyces (0 dpi)						Mix (0 dpi)						Mock-incolated (21 dpi)						Devosia (21 dpi)						Talaromyces (21 dpi)						Mix (21 dpi)
		R1	R2	R3	R4	R5	R6	R1	R2	R3	R4	R5	R6	R1	R2	R3	R4	R5	R6	R1	R2	R3	R4	R5	R6	R1	R2	R3	R4	R5	R6	R1	R2	R3	R4	R5	R6	R1	R2	R3	R4	R5	R6	R1	R2	R3	R4	R5	R6
Plant height (cm)		5	7	5	5	8	5	12	10.5	12	12	10	12	8	9	8	8	9	8	9	9	9	9	9	9	7.5	10	7.5	7.5	10	7.5	17	15	17	17	15	17	12	15	13	13	15	12	11	12	13	11	12	13
Number of leaves		4	6	4	4	6	4	7	6	7	7	6	7	5	6	5	5	6	5	6	6	6	6	6	6	5	7	5	5	7	5	10	8	10	10	8	10	9	10	8	9	10	8	7	7	7	7	7	7
Number of shoots		0	0	0	0	0	0	0	0	0	0	0	0	0	0	0	0	0	0	0	0	0	0	0	0	0	0	0	0	0	0	0	2	0	0	2	0	0	0	0	0	0	0	3	3	3	3	3	3

## Sheet: Source data Fig. 7d
Regression_Equations_and_30_dpi_Predictions
Treatment	Replicate	Equation	Prediction @ 30 dpi			Trait	Treatment	0 dpi	15 dpi	p-value	Significance
Mock-inoculated	1	Y = 0.2756X + 8.86	17.13			Height	Devosia	10.50 ± 1.64	14.00 ± 2.19	0.0106815	*
Mock-inoculated	2	Y = 0.3269X + 12.24	22.05			Height	Mix	8.67 ± 0.52	11.17 ± 0.41	3.07074e-06	***
Mock-inoculated	3	Y = 0.2756X + 8.86	17.13			Height	Mock-inoculated	7.23 ± 3.47	8.75 ± 3.06	0.440409	ns
Mock-inoculated	4	Y = 0.2756X + 8.86	17.13			Height	Talaromyces	9.00 ± 1.10	13.00 ± 1.55	0.000422781	***
Mock-inoculated	5	Y = 0.2756X + 13.19	21.46			Leaves	Devosia	6.50 ± 0.55	8.50 ± 1.64	0.0179001	*
Mock-inoculated	6	Y = 0.2756X + 8.86	17.13			Leaves	Mix	6.00 ± 0.00	7.00 ± 0.00	0	***
Devosia	1	Y = 0.6282X + 19.13	37.97			Leaves	Mock-inoculated	4.67 ± 1.03	5.67 ± 1.03	0.124464	ns
Devosia	2	Y = 0.7615X + 15.99	38.84			Leaves	Talaromyces	5.50 ± 0.55	7.33 ± 0.52	0.000138324	***
Devosia	3	Y = 0.5769X + 18.41	35.72			Shoots	Devosia	0.00 ± 0.00	0.67 ± 1.03	0.144928	ns
Devosia	4	Y = 0.6026X + 18.10	36.18			Shoots	Mix	0.00 ± 0.00	3.00 ± 0.00	0	***
Devosia	5	Y = 0.6923X + 15.03	35.79			Shoots	Mock-inoculated	0.00 ± 0.00	0.00 ± 0.00		ns
Devosia	6	Y = 0.6410X + 18.64	37.87			Shoots	Talaromyces	0.00 ± 0.00	0.00 ± 0.00		ns
Talaromyces	1	Y = 0.6538X + 12.15	31.77
Talaromyces	2	Y = 0.4615X + 15.13	28.97
Talaromyces	3	Y = 0.6538X + 12.15	31.77
Talaromyces	4	Y = 0.4615X + 15.13	28.97
Talaromyces	5	Y = 0.6538X + 12.15	31.77
Talaromyces	6	Y = 0.4615X + 15.13	28.97
Mix	1	Y = 0.4615X + 14.79	28.64
Mix	2	Y = 0.4615X + 14.79	28.64
Mix	3	Y = 0.4615X + 14.79	28.64
Mix	4	Y = 0.5128X + 14.85	30.23
Mix	5	Y = 0.5128X + 14.85	30.23
Mix	6	Y = 0.5128X + 14.85	30.23
Composite_Growth_Summary__0_21_dpi_
Treatment	Replicate_mean	Replicate_std	AGR_mean	AGR_std	RGR_mean	RGR_std	Delta Leaves_mean	Delta Leaves_std	Delta Shoots_mean	Delta Shoots_std
Devosia	3.5	1.871	0.394	0.103	0.018	0.005	2.667	1.366	1	1.095
Mix	3.5	1.871	0.317	0.039	0.017	0.002	1	0	3	0
Mock-inoculated	3.5	1.871	0.357	0.112	0.025	0.002	2.333	0.516	0	0
Talaromyces	3.5	1.871	0.397	0.065	0.022	0.003	3.5	1.049	0	0
Statistical_Comparison_Results
				Metric	Comparison	p-value	Significant (p<0.05)
Metric	Comparison	p-value	Significant (p<0.05)			0.5712	No
AGR	Mock-inoculated vs Devosia	0.5712	No			0.7056	No
AGR	Mock-inoculated vs Talaromyces	0.7056	No			0.0189	Yes
AGR	Mock-inoculated vs Mix	0.0189	Yes			0.7572	No
AGR	Devosia vs Talaromyces	0.7572	No			0.0248	Yes
AGR	Devosia vs Mix	0.0248	Yes			0.0021	Yes
AGR	Talaromyces vs Mix	0.0021	Yes			0.0007	Yes
RGR	Mock-inoculated vs Devosia	0.0007	Yes			0.001	Yes
RGR	Mock-inoculated vs Talaromyces	0.001	Yes			0	Yes
RGR	Mock-inoculated vs Mix	0	Yes			0.0772	No
RGR	Devosia vs Talaromyces	0.0772	No			0.1657	No
RGR	Devosia vs Mix	0.1657	No			0.0005	Yes
RGR	Talaromyces vs Mix	0.0005	Yes			0.5952	No
Δ Leaves	Mock-inoculated vs Devosia	0.5952	No			0.0431	Yes
Δ Leaves	Mock-inoculated vs Talaromyces	0.0431	Yes			0.0015	Yes
Δ Leaves	Mock-inoculated vs Mix	0.0015	Yes			0.2651	No
Δ Leaves	Devosia vs Talaromyces	0.2651	No			0.0305	Yes
Δ Leaves	Devosia vs Mix	0.0305	Yes			0.0021	Yes
Δ Leaves	Talaromyces vs Mix	0.0021	Yes			0.0756	No
Δ Shoots	Mock-inoculated vs Devosia	0.0756	No				No
Δ Shoots	Mock-inoculated vs Talaromyces		No			0	Yes
Δ Shoots	Mock-inoculated vs Mix	0	Yes			0.0756	No
Δ Shoots	Devosia vs Talaromyces	0.0756	No			0.0066	Yes
Δ Shoots	Devosia vs Mix	0.0066	Yes			0	Yes
Δ Shoots	Talaromyces vs Mix	0	Yes			0	Yes
Composite30	Mock-inoculated vs Devosia	0	Yes			0	Yes
Composite30	Mock-inoculated vs Talaromyces	0	Yes			0	Yes
Composite30	Mock-inoculated vs Mix	0	Yes			0	Yes
Composite30	Devosia vs Talaromyces	0	Yes			0	Yes
Composite30	Devosia vs Mix	0	Yes			0.2306	No
Composite30	Talaromyces vs Mix	0.2306	No
