# Supplementary material for: Metabolome-driven microbiome assembly in ginger (Zingiber officinale) enhances nutrient cycling and crop yield through keystone taxa
Source: Commun Biol. 2025 Nov 10;8:1547. doi: 10.1038/s42003-025-08910-2 (PMC12603305; doi:10.1038/s42003-025-08910-2)
Supplement: Supplementary file 10 — Supplementary Table 1 [file 42003_2025_8910_MOESM10_ESM.xls]

## Sheet: Sheet1
	Physicochemical Properties of Soil
		Variety 1		Variety 2
		Bulk soil	Rhizosphere soil	Bulk soil	Rhizosphere soil	r2	P value
	Total potassium（g/kg)	18.83±0.55	18.50±0.62	18.47±0.30	17.73±0.49	0.45	0.1328
	Total nitrogen（g/kg)	1.098 ±0.18	1.01 ±0.15	1.18 ±0.01	1.37±0.19	0.53	0.0909
	Total phosphorus（g/kg)	1.23±0.25	1.17±0.17	1.58±0.22	1.60±0.10	0.6	0.0499
	Available potassium (mg/kg)	211.7±17.62	133.3±28.59	383±95.41	255.3±77.39	0.75	0.0084
	Hydrolyzable nitrogen (mg/kg)	105.4±21.39	102.2±11.70	113.7±3.05	136.3±20.13	0.51	0.1073
	Available phosphorus (mg/kg)	128.3±26.01	138±17.58	186±41.15	234.3±12.66	0.79	0.0043
	Organic matter	17.77±3.40	16.73±2.99	16.93±0.80	20.13±1.84	0.31	0.3741
	pH	7.25±0.10	7.203±0.12	6.787±0.21	7.067±0.07	0.72	0.0133
	Nutrients in Plants
		variety 1				variety 2
		Leaves	Stems	Roots	Rhizomes	Leaves	Stems	Roots	Rhizomes	r2	P value
	Protein (g/100g)	20.93±0.78	13.57±2.93	8.33±1.62	11.53±1.85	21.00±0.27	12.83±0.40	7.69±0.51	10.71±1.79	0.95	1e-05
	Total potassium (g/kg)	28.37±0.47	79.73±5.03	26.87±8.36	46.4±1.73	30.87±2.15	77.77±2.0	24.47±3.33	46.50±4.16	0.97	1e-05
	Total nitrogen (g/kg)	33.47±1.29	21.67±4.66	13.33±2.61	18.43±2.98	33.57±0.49	20.50±0.62	24.47±3.33	46.50±4.16	0.95	1e-05
	Total phosphorus (g/kg)	2.74±0.10	3.377±0.93	1.97±0.77	3.43±0.32	2.84±0.27	3.31±0.69	1.68±0.09	3.57±0.26	0.7	0.0024
